# Supplementary material for: Multi-state catch bond formed in the Izumo1:Juno complex that initiates human fertilization
Source: Nat Commun. 2025 Aug 26;16:7952. doi: 10.1038/s41467-025-62427-0 (PMC12381214; doi:10.1038/s41467-025-62427-0)
Supplement: Supplementary file 9 — Source data [file 41467_2025_62427_MOESM9_ESM.zip]

Archive with 12 entries (11 files):
- Source Data Zip/
- Source Data Zip/Final frame JUNO-IZUMO1-HIS177GLN.pdb
- Source Data Zip/Final frame JUNO-IZUMO1-HIS177GLU.pdb
- Source Data Zip/Final frame JUNO-IZUMO1-WT.pdb
- Source Data Zip/Input file JUNO-IZUMO-HIS177GLN.pdb
- Source Data Zip/Input file JUNO-IZUMO-HIS177GLU.pdb
- Source Data Zip/Input file JUNO-IZUMO-WT.pdb
- Source Data Zip/MD configuration file annealing.pdf
- Source Data Zip/MD configuration file equilibration.pdf
- Source Data Zip/MD configuration file minimization.pdf
- Source Data Zip/MD configuration file steered molecular dynamics.pdf
- Source Data Zip/Raw data.xlsx
