# Supplementary material for: Multi-state catch bond formed in the Izumo1:Juno complex that initiates human fertilization
Source: Nat Commun. 2025 Aug 26;16:7952. doi: 10.1038/s41467-025-62427-0 (PMC12381214; doi:10.1038/s41467-025-62427-0)
Supplement: Supplementary file 9 — Source data [file 41467_2025_62427_MOESM9_ESM.zip › Source Data Zip/Final frame JUNO-IZUMO1-HIS177GLN.pdb]

CRYST1  135.178  135.178  166.187  90.00  90.00  90.00 P 1           1
ATOM      1  N   CYS A  22       8.260  20.130  77.965  0.00  0.00      AP1   
ATOM      2  HT1 CYS A  22       7.974  19.986  76.975  0.00  0.00      AP1   
ATOM      3  HT2 CYS A  22       9.238  19.779  77.912  0.00  0.00      AP1   
ATOM      4  HT3 CYS A  22       8.277  21.137  78.223  0.00  0.00      AP1   
ATOM      5  CA  CYS A  22       7.441  19.379  78.907  0.00  0.00      AP1   
ATOM      6  HA  CYS A  22       8.129  19.136  79.703  0.00  0.00      AP1   
ATOM      7  CB  CYS A  22       6.287  20.167  79.445  0.00  0.00      AP1   
ATOM      8  HB1 CYS A  22       6.309  21.239  79.155  0.00  0.00      AP1   
ATOM      9  HB2 CYS A  22       5.304  19.797  79.084  0.00  0.00      AP1   
ATOM     10  SG  CYS A  22       6.215  19.970  81.255  0.00  0.00      AP1   
ATOM     11  C   CYS A  22       7.016  18.011  78.419  0.00  0.00      AP1   
ATOM     12  O   CYS A  22       7.496  17.003  78.888  0.00  0.00      AP1   
ATOM     13  N   VAL A  23       6.187  17.882  77.364  0.00  0.00      AP1   
ATOM     14  HN  VAL A  23       5.828  18.698  76.918  0.00  0.00      AP1   
ATOM     15  CA  VAL A  23       5.553  16.614  76.933  0.00  0.00      AP1   
ATOM     16  HA  VAL A  23       5.088  16.215  77.822  0.00  0.00      AP1   
ATOM     17  CB  VAL A  23       4.336  16.848  75.988  0.00  0.00      AP1   
ATOM     18  HB  VAL A  23       3.866  15.910  75.623  0.00  0.00      AP1   
ATOM     19  CG1 VAL A  23       3.294  17.759  76.760  0.00  0.00      AP1   
ATOM     20 HG11 VAL A  23       3.121  17.259  77.737  0.00  0.00      AP1   
ATOM     21 HG12 VAL A  23       3.650  18.811  76.775  0.00  0.00      AP1   
ATOM     22 HG13 VAL A  23       2.338  17.717  76.195  0.00  0.00      AP1   
ATOM     23  CG2 VAL A  23       4.817  17.539  74.696  0.00  0.00      AP1   
ATOM     24 HG21 VAL A  23       5.352  16.837  74.022  0.00  0.00      AP1   
ATOM     25 HG22 VAL A  23       3.934  17.969  74.176  0.00  0.00      AP1   
ATOM     26 HG23 VAL A  23       5.481  18.415  74.858  0.00  0.00      AP1   
ATOM     27  C   VAL A  23       6.505  15.544  76.452  0.00  0.00      AP1   
ATOM     28  O   VAL A  23       6.087  14.435  76.230  0.00  0.00      AP1   
ATOM     29  N   ILE A  24       7.782  15.802  76.255  0.00  0.00      AP1   
ATOM     30  HN  ILE A  24       8.109  16.735  76.384  0.00  0.00      AP1   
ATOM     31  CA  ILE A  24       8.875  14.997  75.782  0.00  0.00      AP1   
ATOM     32  HA  ILE A  24       8.472  14.164  75.224  0.00  0.00      AP1   
ATOM     33  CB  ILE A  24       9.774  15.868  74.845  0.00  0.00      AP1   
ATOM     34  HB  ILE A  24       9.045  16.462  74.254  0.00  0.00      AP1   
ATOM     35  CG2 ILE A  24      10.651  16.867  75.723  0.00  0.00      AP1   
ATOM     36 HG21 ILE A  24      11.486  16.378  76.268  0.00  0.00      AP1   
ATOM     37 HG22 ILE A  24      11.049  17.631  75.021  0.00  0.00      AP1   
ATOM     38 HG23 ILE A  24      10.044  17.425  76.468  0.00  0.00      AP1   
ATOM     39  CG1 ILE A  24      10.577  15.111  73.802  0.00  0.00      AP1   
ATOM     40 HG11 ILE A  24      11.223  15.817  73.237  0.00  0.00      AP1   
ATOM     41 HG12 ILE A  24      11.299  14.381  74.226  0.00  0.00      AP1   
ATOM     42  CD  ILE A  24       9.740  14.471  72.637  0.00  0.00      AP1   
ATOM     43  HD1 ILE A  24      10.405  13.669  72.252  0.00  0.00      AP1   
ATOM     44  HD2 ILE A  24       8.839  14.048  73.130  0.00  0.00      AP1   
ATOM     45  HD3 ILE A  24       9.547  15.189  71.812  0.00  0.00      AP1   
ATOM     46  C   ILE A  24       9.776  14.339  76.883  0.00  0.00      AP1   
ATOM     47  O   ILE A  24      10.755  13.688  76.663  0.00  0.00      AP1   
ATOM     48  N   CYS A  25       9.316  14.473  78.191  0.00  0.00      AP1   
ATOM     49  HN  CYS A  25       8.706  15.190  78.519  0.00  0.00      AP1   
ATOM     50  CA  CYS A  25       9.910  13.764  79.223  0.00  0.00      AP1   
ATOM     51  HA  CYS A  25      10.953  13.572  79.018  0.00  0.00      AP1   
ATOM     52  CB  CYS A  25       9.703  14.553  80.544  0.00  0.00      AP1   
ATOM     53  HB1 CYS A  25       8.621  14.695  80.751  0.00  0.00      AP1   
ATOM     54  HB2 CYS A  25      10.149  13.993  81.394  0.00  0.00      AP1   
ATOM     55  SG  CYS A  25      10.609  16.112  80.493  0.00  0.00      AP1   
ATOM     56  C   CYS A  25       9.101  12.511  79.485  0.00  0.00      AP1   
ATOM     57  O   CYS A  25       9.634  11.621  80.141  0.00  0.00      AP1   
ATOM     58  N   ASP A  26       7.860  12.340  78.945  0.00  0.00      AP1   
ATOM     59  HN  ASP A  26       7.541  13.066  78.340  0.00  0.00      AP1   
ATOM     60  CA  ASP A  26       7.084  11.164  78.900  0.00  0.00      AP1   
ATOM     61  HA  ASP A  26       7.216  10.715  79.873  0.00  0.00      AP1   
ATOM     62  CB  ASP A  26       5.608  11.558  78.601  0.00  0.00      AP1   
ATOM     63  HB1 ASP A  26       5.311  12.336  79.336  0.00  0.00      AP1   
ATOM     64  HB2 ASP A  26       5.681  12.046  77.605  0.00  0.00      AP1   
ATOM     65  CG  ASP A  26       4.559  10.438  78.477  0.00  0.00      AP1   
ATOM     66  OD1 ASP A  26       3.332  10.755  78.392  0.00  0.00      AP1   
ATOM     67  OD2 ASP A  26       4.975   9.246  78.294  0.00  0.00      AP1   
ATOM     68  C   ASP A  26       7.588  10.160  77.793  0.00  0.00      AP1   
ATOM     69  O   ASP A  26       7.580  10.604  76.612  0.00  0.00      AP1   
ATOM     70  N   PRO A  27       8.067   8.903  77.938  0.00  0.00      AP1   
ATOM     71  CD  PRO A  27       8.466   8.438  79.221  0.00  0.00      AP1   
ATOM     72  HD1 PRO A  27       7.471   8.174  79.637  0.00  0.00      AP1   
ATOM     73  HD2 PRO A  27       8.943   9.240  79.825  0.00  0.00      AP1   
ATOM     74  CA  PRO A  27       8.561   8.117  76.807  0.00  0.00      AP1   
ATOM     75  HA  PRO A  27       9.360   8.680  76.346  0.00  0.00      AP1   
ATOM     76  CB  PRO A  27       9.002   6.821  77.506  0.00  0.00      AP1   
ATOM     77  HB1 PRO A  27       9.693   6.146  76.957  0.00  0.00      AP1   
ATOM     78  HB2 PRO A  27       8.100   6.187  77.637  0.00  0.00      AP1   
ATOM     79  CG  PRO A  27       9.379   7.296  78.842  0.00  0.00      AP1   
ATOM     80  HG1 PRO A  27      10.446   7.604  78.842  0.00  0.00      AP1   
ATOM     81  HG2 PRO A  27       9.243   6.486  79.591  0.00  0.00      AP1   
ATOM     82  C   PRO A  27       7.565   7.902  75.681  0.00  0.00      AP1   
ATOM     83  O   PRO A  27       7.930   7.627  74.561  0.00  0.00      AP1   
ATOM     84  N   SER A  28       6.269   7.997  76.035  0.00  0.00      AP1   
ATOM     85  HN  SER A  28       6.000   8.484  76.863  0.00  0.00      AP1   
ATOM     86  CA  SER A  28       5.214   7.725  75.033  0.00  0.00      AP1   
ATOM     87  HA  SER A  28       5.228   6.709  74.667  0.00  0.00      AP1   
ATOM     88  CB  SER A  28       3.811   7.962  75.557  0.00  0.00      AP1   
ATOM     89  HB1 SER A  28       3.623   9.045  75.717  0.00  0.00      AP1   
ATOM     90  HB2 SER A  28       3.078   7.626  74.793  0.00  0.00      AP1   
ATOM     91  OG  SER A  28       3.492   7.305  76.813  0.00  0.00      AP1   
ATOM     92  HG1 SER A  28       3.872   7.915  77.448  0.00  0.00      AP1   
ATOM     93  C   SER A  28       5.249   8.686  73.823  0.00  0.00      AP1   
ATOM     94  O   SER A  28       5.006   8.271  72.717  0.00  0.00      AP1   
ATOM     95  N   VAL A  29       5.543  10.015  74.112  0.00  0.00      AP1   
ATOM     96  HN  VAL A  29       5.599  10.355  75.048  0.00  0.00      AP1   
ATOM     97  CA  VAL A  29       5.575  10.976  73.047  0.00  0.00      AP1   
ATOM     98  HA  VAL A  29       4.692  10.782  72.457  0.00  0.00      AP1   
ATOM     99  CB  VAL A  29       5.491  12.498  73.629  0.00  0.00      AP1   
ATOM    100  HB  VAL A  29       6.337  12.442  74.347  0.00  0.00      AP1   
ATOM    101  CG1 VAL A  29       5.747  13.645  72.597  0.00  0.00      AP1   
ATOM    102 HG11 VAL A  29       4.989  13.532  71.792  0.00  0.00      AP1   
ATOM    103 HG12 VAL A  29       5.599  14.623  73.102  0.00  0.00      AP1   
ATOM    104 HG13 VAL A  29       6.772  13.496  72.196  0.00  0.00      AP1   
ATOM    105  CG2 VAL A  29       4.087  12.684  74.268  0.00  0.00      AP1   
ATOM    106 HG21 VAL A  29       3.985  11.977  75.119  0.00  0.00      AP1   
ATOM    107 HG22 VAL A  29       3.923  13.672  74.750  0.00  0.00      AP1   
ATOM    108 HG23 VAL A  29       3.348  12.562  73.448  0.00  0.00      AP1   
ATOM    109  C   VAL A  29       6.813  10.940  72.215  0.00  0.00      AP1   
ATOM    110  O   VAL A  29       6.734  11.153  71.031  0.00  0.00      AP1   
ATOM    111  N   VAL A  30       7.921  10.501  72.766  0.00  0.00      AP1   
ATOM    112  HN  VAL A  30       7.892  10.200  73.716  0.00  0.00      AP1   
ATOM    113  CA  VAL A  30       9.092  10.168  72.027  0.00  0.00      AP1   
ATOM    114  HA  VAL A  30       9.365  10.930  71.313  0.00  0.00      AP1   
ATOM    115  CB  VAL A  30      10.193   9.894  73.028  0.00  0.00      AP1   
ATOM    116  HB  VAL A  30       9.936   9.127  73.790  0.00  0.00      AP1   
ATOM    117  CG1 VAL A  30      11.477   9.323  72.293  0.00  0.00      AP1   
ATOM    118 HG11 VAL A  30      11.617   9.829  71.314  0.00  0.00      AP1   
ATOM    119 HG12 VAL A  30      12.309   9.410  73.024  0.00  0.00      AP1   
ATOM    120 HG13 VAL A  30      11.253   8.245  72.140  0.00  0.00      AP1   
ATOM    121  CG2 VAL A  30      10.620  11.197  73.884  0.00  0.00      AP1   
ATOM    122 HG21 VAL A  30      11.379  11.790  73.331  0.00  0.00      AP1   
ATOM    123 HG22 VAL A  30       9.805  11.823  74.305  0.00  0.00      AP1   
ATOM    124 HG23 VAL A  30      11.156  10.769  74.758  0.00  0.00      AP1   
ATOM    125  C   VAL A  30       8.790   9.012  71.112  0.00  0.00      AP1   
ATOM    126  O   VAL A  30       9.049   9.072  69.900  0.00  0.00      AP1   
ATOM    127  N   LEU A  31       8.174   7.968  71.646  0.00  0.00      AP1   
ATOM    128  HN  LEU A  31       8.050   7.936  72.635  0.00  0.00      AP1   
ATOM    129  CA  LEU A  31       7.907   6.713  70.987  0.00  0.00      AP1   
ATOM    130  HA  LEU A  31       8.818   6.330  70.549  0.00  0.00      AP1   
ATOM    131  CB  LEU A  31       7.338   5.616  71.926  0.00  0.00      AP1   
ATOM    132  HB1 LEU A  31       8.081   5.414  72.727  0.00  0.00      AP1   
ATOM    133  HB2 LEU A  31       6.443   5.939  72.499  0.00  0.00      AP1   
ATOM    134  CG  LEU A  31       6.945   4.281  71.321  0.00  0.00      AP1   
ATOM    135  HG  LEU A  31       6.245   4.466  70.479  0.00  0.00      AP1   
ATOM    136  CD1 LEU A  31       8.212   3.564  70.671  0.00  0.00      AP1   
ATOM    137 HD11 LEU A  31       7.904   2.739  69.994  0.00  0.00      AP1   
ATOM    138 HD12 LEU A  31       8.722   4.347  70.070  0.00  0.00      AP1   
ATOM    139 HD13 LEU A  31       8.883   3.141  71.449  0.00  0.00      AP1   
ATOM    140  CD2 LEU A  31       6.219   3.247  72.140  0.00  0.00      AP1   
ATOM    141 HD21 LEU A  31       6.656   3.134  73.155  0.00  0.00      AP1   
ATOM    142 HD22 LEU A  31       5.237   3.667  72.446  0.00  0.00      AP1   
ATOM    143 HD23 LEU A  31       6.130   2.297  71.570  0.00  0.00      AP1   
ATOM    144  C   LEU A  31       6.982   6.908  69.813  0.00  0.00      AP1   
ATOM    145  O   LEU A  31       7.227   6.374  68.715  0.00  0.00      AP1   
ATOM    146  N   ALA A  32       5.863   7.736  70.002  0.00  0.00      AP1   
ATOM    147  HN  ALA A  32       5.607   7.973  70.935  0.00  0.00      AP1   
ATOM    148  CA  ALA A  32       4.811   8.026  69.016  0.00  0.00      AP1   
ATOM    149  HA  ALA A  32       4.406   7.101  68.634  0.00  0.00      AP1   
ATOM    150  CB  ALA A  32       3.682   8.828  69.687  0.00  0.00      AP1   
ATOM    151  HB1 ALA A  32       3.797   9.932  69.650  0.00  0.00      AP1   
ATOM    152  HB2 ALA A  32       2.766   8.712  69.069  0.00  0.00      AP1   
ATOM    153  HB3 ALA A  32       3.318   8.327  70.609  0.00  0.00      AP1   
ATOM    154  C   ALA A  32       5.414   8.746  67.833  0.00  0.00      AP1   
ATOM    155  O   ALA A  32       5.207   8.374  66.665  0.00  0.00      AP1   
ATOM    156  N   LEU A  33       6.326   9.761  68.091  0.00  0.00      AP1   
ATOM    157  HN  LEU A  33       6.533  10.125  68.995  0.00  0.00      AP1   
ATOM    158  CA  LEU A  33       7.072  10.464  67.078  0.00  0.00      AP1   
ATOM    159  HA  LEU A  33       6.456  10.773  66.248  0.00  0.00      AP1   
ATOM    160  CB  LEU A  33       7.715  11.682  67.659  0.00  0.00      AP1   
ATOM    161  HB1 LEU A  33       8.434  11.360  68.442  0.00  0.00      AP1   
ATOM    162  HB2 LEU A  33       8.376  12.200  66.933  0.00  0.00      AP1   
ATOM    163  CG  LEU A  33       6.678  12.745  68.185  0.00  0.00      AP1   
ATOM    164  HG  LEU A  33       6.027  12.221  68.917  0.00  0.00      AP1   
ATOM    165  CD1 LEU A  33       7.480  13.847  68.957  0.00  0.00      AP1   
ATOM    166 HD11 LEU A  33       6.837  14.731  69.154  0.00  0.00      AP1   
ATOM    167 HD12 LEU A  33       7.906  13.281  69.813  0.00  0.00      AP1   
ATOM    168 HD13 LEU A  33       8.240  14.168  68.212  0.00  0.00      AP1   
ATOM    169  CD2 LEU A  33       5.793  13.304  67.116  0.00  0.00      AP1   
ATOM    170 HD21 LEU A  33       5.112  14.057  67.567  0.00  0.00      AP1   
ATOM    171 HD22 LEU A  33       6.390  13.822  66.335  0.00  0.00      AP1   
ATOM    172 HD23 LEU A  33       5.073  12.555  66.724  0.00  0.00      AP1   
ATOM    173  C   LEU A  33       8.044   9.525  66.381  0.00  0.00      AP1   
ATOM    174  O   LEU A  33       8.217   9.462  65.178  0.00  0.00      AP1   
ATOM    175  N   LYS A  34       8.858   8.695  67.069  0.00  0.00      AP1   
ATOM    176  HN  LYS A  34       8.862   8.701  68.066  0.00  0.00      AP1   
ATOM    177  CA  LYS A  34       9.654   7.599  66.533  0.00  0.00      AP1   
ATOM    178  HA  LYS A  34      10.473   8.012  65.964  0.00  0.00      AP1   
ATOM    179  CB  LYS A  34      10.292   6.776  67.659  0.00  0.00      AP1   
ATOM    180  HB1 LYS A  34       9.484   6.406  68.325  0.00  0.00      AP1   
ATOM    181  HB2 LYS A  34      10.806   5.863  67.289  0.00  0.00      AP1   
ATOM    182  CG  LYS A  34      11.347   7.535  68.405  0.00  0.00      AP1   
ATOM    183  HG1 LYS A  34      11.039   8.538  68.771  0.00  0.00      AP1   
ATOM    184  HG2 LYS A  34      11.630   6.962  69.314  0.00  0.00      AP1   
ATOM    185  CD  LYS A  34      12.685   7.806  67.694  0.00  0.00      AP1   
ATOM    186  HD1 LYS A  34      13.345   6.928  67.529  0.00  0.00      AP1   
ATOM    187  HD2 LYS A  34      12.583   8.116  66.632  0.00  0.00      AP1   
ATOM    188  CE  LYS A  34      13.423   8.889  68.500  0.00  0.00      AP1   
ATOM    189  HE1 LYS A  34      12.788   9.801  68.514  0.00  0.00      AP1   
ATOM    190  HE2 LYS A  34      13.412   8.687  69.592  0.00  0.00      AP1   
ATOM    191  NZ  LYS A  34      14.697   9.339  68.063  0.00  0.00      AP1   
ATOM    192  HZ1 LYS A  34      14.651   9.631  67.066  0.00  0.00      AP1   
ATOM    193  HZ2 LYS A  34      15.123  10.090  68.643  0.00  0.00      AP1   
ATOM    194  HZ3 LYS A  34      15.368   8.545  68.086  0.00  0.00      AP1   
ATOM    195  C   LYS A  34       8.964   6.577  65.581  0.00  0.00      AP1   
ATOM    196  O   LYS A  34       9.324   6.230  64.459  0.00  0.00      AP1   
ATOM    197  N   SER A  35       7.847   6.067  66.050  0.00  0.00      AP1   
ATOM    198  HN  SER A  35       7.488   6.307  66.949  0.00  0.00      AP1   
ATOM    199  CA  SER A  35       6.988   5.188  65.335  0.00  0.00      AP1   
ATOM    200  HA  SER A  35       7.612   4.403  64.935  0.00  0.00      AP1   
ATOM    201  CB  SER A  35       5.852   4.608  66.222  0.00  0.00      AP1   
ATOM    202  HB1 SER A  35       5.092   5.388  66.442  0.00  0.00      AP1   
ATOM    203  HB2 SER A  35       5.270   3.767  65.787  0.00  0.00      AP1   
ATOM    204  OG  SER A  35       6.255   4.033  67.421  0.00  0.00      AP1   
ATOM    205  HG1 SER A  35       6.602   4.693  68.025  0.00  0.00      AP1   
ATOM    206  C   SER A  35       6.304   5.825  64.024  0.00  0.00      AP1   
ATOM    207  O   SER A  35       6.146   5.172  63.025  0.00  0.00      AP1   
ATOM    208  N   LEU A  36       5.964   7.106  64.152  0.00  0.00      AP1   
ATOM    209  HN  LEU A  36       6.119   7.675  64.956  0.00  0.00      AP1   
ATOM    210  CA  LEU A  36       5.610   7.846  63.045  0.00  0.00      AP1   
ATOM    211  HA  LEU A  36       4.800   7.356  62.526  0.00  0.00      AP1   
ATOM    212  CB  LEU A  36       5.220   9.262  63.513  0.00  0.00      AP1   
ATOM    213  HB1 LEU A  36       4.434   9.000  64.253  0.00  0.00      AP1   
ATOM    214  HB2 LEU A  36       6.048   9.814  64.005  0.00  0.00      AP1   
ATOM    215  CG  LEU A  36       4.512  10.185  62.474  0.00  0.00      AP1   
ATOM    216  HG  LEU A  36       5.130  10.295  61.557  0.00  0.00      AP1   
ATOM    217  CD1 LEU A  36       3.222   9.650  62.012  0.00  0.00      AP1   
ATOM    218 HD11 LEU A  36       2.527   9.637  62.879  0.00  0.00      AP1   
ATOM    219 HD12 LEU A  36       2.733  10.271  61.231  0.00  0.00      AP1   
ATOM    220 HD13 LEU A  36       3.170   8.614  61.612  0.00  0.00      AP1   
ATOM    221  CD2 LEU A  36       4.405  11.648  63.009  0.00  0.00      AP1   
ATOM    222 HD21 LEU A  36       5.455  11.990  63.129  0.00  0.00      AP1   
ATOM    223 HD22 LEU A  36       3.916  12.282  62.239  0.00  0.00      AP1   
ATOM    224 HD23 LEU A  36       3.851  11.574  63.970  0.00  0.00      AP1   
ATOM    225  C   LEU A  36       6.647   7.846  61.972  0.00  0.00      AP1   
ATOM    226  O   LEU A  36       6.286   7.695  60.777  0.00  0.00      AP1   
ATOM    227  N   GLU A  37       7.940   8.062  62.341  0.00  0.00      AP1   
ATOM    228  HN  GLU A  37       8.279   8.354  63.232  0.00  0.00      AP1   
ATOM    229  CA  GLU A  37       9.080   7.988  61.413  0.00  0.00      AP1   
ATOM    230  HA  GLU A  37       8.720   8.501  60.534  0.00  0.00      AP1   
ATOM    231  CB  GLU A  37      10.317   8.671  62.029  0.00  0.00      AP1   
ATOM    232  HB1 GLU A  37      10.441   9.761  61.852  0.00  0.00      AP1   
ATOM    233  HB2 GLU A  37      10.169   8.488  63.115  0.00  0.00      AP1   
ATOM    234  CG  GLU A  37      11.719   7.964  61.886  0.00  0.00      AP1   
ATOM    235  HG1 GLU A  37      11.603   6.892  62.153  0.00  0.00      AP1   
ATOM    236  HG2 GLU A  37      11.907   7.918  60.792  0.00  0.00      AP1   
ATOM    237  CD  GLU A  37      12.935   8.520  62.636  0.00  0.00      AP1   
ATOM    238  OE1 GLU A  37      14.101   8.514  62.120  0.00  0.00      AP1   
ATOM    239  OE2 GLU A  37      12.718   8.792  63.841  0.00  0.00      AP1   
ATOM    240  C   GLU A  37       9.462   6.586  60.908  0.00  0.00      AP1   
ATOM    241  O   GLU A  37       9.797   6.285  59.740  0.00  0.00      AP1   
ATOM    242  N   LYS A  38       9.260   5.524  61.719  0.00  0.00      AP1   
ATOM    243  HN  LYS A  38       9.071   5.715  62.679  0.00  0.00      AP1   
ATOM    244  CA  LYS A  38       9.441   4.191  61.412  0.00  0.00      AP1   
ATOM    245  HA  LYS A  38      10.308   4.206  60.767  0.00  0.00      AP1   
ATOM    246  CB  LYS A  38       9.653   3.288  62.707  0.00  0.00      AP1   
ATOM    247  HB1 LYS A  38       8.894   3.462  63.498  0.00  0.00      AP1   
ATOM    248  HB2 LYS A  38       9.700   2.218  62.414  0.00  0.00      AP1   
ATOM    249  CG  LYS A  38      11.033   3.482  63.454  0.00  0.00      AP1   
ATOM    250  HG1 LYS A  38      11.964   3.353  62.861  0.00  0.00      AP1   
ATOM    251  HG2 LYS A  38      11.023   4.550  63.761  0.00  0.00      AP1   
ATOM    252  CD  LYS A  38      11.033   2.703  64.785  0.00  0.00      AP1   
ATOM    253  HD1 LYS A  38      10.220   2.960  65.497  0.00  0.00      AP1   
ATOM    254  HD2 LYS A  38      10.848   1.651  64.476  0.00  0.00      AP1   
ATOM    255  CE  LYS A  38      12.355   2.846  65.561  0.00  0.00      AP1   
ATOM    256  HE1 LYS A  38      12.486   1.961  66.220  0.00  0.00      AP1   
ATOM    257  HE2 LYS A  38      13.173   2.777  64.812  0.00  0.00      AP1   
ATOM    258  NZ  LYS A  38      12.598   4.066  66.384  0.00  0.00      AP1   
ATOM    259  HZ1 LYS A  38      13.568   3.945  66.740  0.00  0.00      AP1   
ATOM    260  HZ2 LYS A  38      12.681   4.945  65.834  0.00  0.00      AP1   
ATOM    261  HZ3 LYS A  38      11.912   4.148  67.161  0.00  0.00      AP1   
ATOM    262  C   LYS A  38       8.321   3.539  60.595  0.00  0.00      AP1   
ATOM    263  O   LYS A  38       8.642   2.635  59.843  0.00  0.00      AP1   
ATOM    264  N   ASP A  39       7.058   3.976  60.663  0.00  0.00      AP1   
ATOM    265  HN  ASP A  39       6.831   4.697  61.314  0.00  0.00      AP1   
ATOM    266  CA  ASP A  39       5.994   3.317  59.995  0.00  0.00      AP1   
ATOM    267  HA  ASP A  39       6.261   2.324  59.664  0.00  0.00      AP1   
ATOM    268  CB  ASP A  39       4.801   3.051  61.035  0.00  0.00      AP1   
ATOM    269  HB1 ASP A  39       4.639   4.009  61.573  0.00  0.00      AP1   
ATOM    270  HB2 ASP A  39       3.865   2.604  60.636  0.00  0.00      AP1   
ATOM    271  CG  ASP A  39       5.124   1.936  62.039  0.00  0.00      AP1   
ATOM    272  OD1 ASP A  39       4.317   1.697  62.978  0.00  0.00      AP1   
ATOM    273  OD2 ASP A  39       6.184   1.288  61.934  0.00  0.00      AP1   
ATOM    274  C   ASP A  39       5.425   4.154  58.859  0.00  0.00      AP1   
ATOM    275  O   ASP A  39       5.650   3.658  57.702  0.00  0.00      AP1   
ATOM    276  N   TYR A  40       4.802   5.257  59.188  0.00  0.00      AP1   
ATOM    277  HN  TYR A  40       4.780   5.637  60.110  0.00  0.00      AP1   
ATOM    278  CA  TYR A  40       4.154   6.262  58.303  0.00  0.00      AP1   
ATOM    279  HA  TYR A  40       3.349   5.729  57.817  0.00  0.00      AP1   
ATOM    280  CB  TYR A  40       3.486   7.336  59.217  0.00  0.00      AP1   
ATOM    281  HB1 TYR A  40       3.219   6.737  60.114  0.00  0.00      AP1   
ATOM    282  HB2 TYR A  40       4.144   8.173  59.534  0.00  0.00      AP1   
ATOM    283  CG  TYR A  40       2.195   7.807  58.608  0.00  0.00      AP1   
ATOM    284  CD1 TYR A  40       1.073   6.926  58.733  0.00  0.00      AP1   
ATOM    285  HD1 TYR A  40       1.274   5.998  59.247  0.00  0.00      AP1   
ATOM    286  CE1 TYR A  40      -0.189   7.284  58.242  0.00  0.00      AP1   
ATOM    287  HE1 TYR A  40      -1.036   6.623  58.352  0.00  0.00      AP1   
ATOM    288  CZ  TYR A  40      -0.399   8.621  57.973  0.00  0.00      AP1   
ATOM    289  OH  TYR A  40      -1.666   9.053  57.534  0.00  0.00      AP1   
ATOM    290  HH  TYR A  40      -2.307   8.467  57.944  0.00  0.00      AP1   
ATOM    291  CD2 TYR A  40       1.925   9.128  58.220  0.00  0.00      AP1   
ATOM    292  HD2 TYR A  40       2.747   9.802  58.028  0.00  0.00      AP1   
ATOM    293  CE2 TYR A  40       0.615   9.552  57.979  0.00  0.00      AP1   
ATOM    294  HE2 TYR A  40       0.425  10.537  57.579  0.00  0.00      AP1   
ATOM    295  C   TYR A  40       5.042   6.938  57.268  0.00  0.00      AP1   
ATOM    296  O   TYR A  40       4.802   7.133  56.050  0.00  0.00      AP1   
ATOM    297  N   LEU A  41       6.187   7.405  57.775  0.00  0.00      AP1   
ATOM    298  HN  LEU A  41       6.470   7.333  58.728  0.00  0.00      AP1   
ATOM    299  CA  LEU A  41       7.086   8.187  56.928  0.00  0.00      AP1   
ATOM    300  HA  LEU A  41       6.572   9.008  56.450  0.00  0.00      AP1   
ATOM    301  CB  LEU A  41       8.370   8.787  57.616  0.00  0.00      AP1   
ATOM    302  HB1 LEU A  41       8.781   8.185  58.455  0.00  0.00      AP1   
ATOM    303  HB2 LEU A  41       9.275   8.773  56.972  0.00  0.00      AP1   
ATOM    304  CG  LEU A  41       8.073  10.263  58.054  0.00  0.00      AP1   
ATOM    305  HG  LEU A  41       7.761  10.744  57.102  0.00  0.00      AP1   
ATOM    306  CD1 LEU A  41       7.069  10.397  59.171  0.00  0.00      AP1   
ATOM    307 HD11 LEU A  41       6.084   9.991  58.857  0.00  0.00      AP1   
ATOM    308 HD12 LEU A  41       7.311   9.951  60.160  0.00  0.00      AP1   
ATOM    309 HD13 LEU A  41       6.907  11.485  59.330  0.00  0.00      AP1   
ATOM    310  CD2 LEU A  41       9.343  11.025  58.461  0.00  0.00      AP1   
ATOM    311 HD21 LEU A  41       9.201  12.002  58.972  0.00  0.00      AP1   
ATOM    312 HD22 LEU A  41       9.945  10.293  59.039  0.00  0.00      AP1   
ATOM    313 HD23 LEU A  41       9.935  11.234  57.544  0.00  0.00      AP1   
ATOM    314  C   LEU A  41       7.537   7.442  55.678  0.00  0.00      AP1   
ATOM    315  O   LEU A  41       7.381   8.119  54.690  0.00  0.00      AP1   
ATOM    316  N   PRO A  42       7.921   6.198  55.524  0.00  0.00      AP1   
ATOM    317  CD  PRO A  42       8.325   5.258  56.550  0.00  0.00      AP1   
ATOM    318  HD1 PRO A  42       7.505   4.534  56.743  0.00  0.00      AP1   
ATOM    319  HD2 PRO A  42       8.372   5.817  57.509  0.00  0.00      AP1   
ATOM    320  CA  PRO A  42       8.516   5.792  54.205  0.00  0.00      AP1   
ATOM    321  HA  PRO A  42       9.320   6.451  53.914  0.00  0.00      AP1   
ATOM    322  CB  PRO A  42       9.254   4.543  54.609  0.00  0.00      AP1   
ATOM    323  HB1 PRO A  42      10.056   4.202  53.920  0.00  0.00      AP1   
ATOM    324  HB2 PRO A  42       8.560   3.677  54.562  0.00  0.00      AP1   
ATOM    325  CG  PRO A  42       9.606   4.670  56.089  0.00  0.00      AP1   
ATOM    326  HG1 PRO A  42      10.471   5.296  56.398  0.00  0.00      AP1   
ATOM    327  HG2 PRO A  42       9.865   3.722  56.607  0.00  0.00      AP1   
ATOM    328  C   PRO A  42       7.472   5.735  53.125  0.00  0.00      AP1   
ATOM    329  O   PRO A  42       7.860   5.574  51.954  0.00  0.00      AP1   
ATOM    330  N   GLY A  43       6.124   5.721  53.425  0.00  0.00      AP1   
ATOM    331  HN  GLY A  43       5.883   5.843  54.385  0.00  0.00      AP1   
ATOM    332  CA  GLY A  43       4.991   5.417  52.498  0.00  0.00      AP1   
ATOM    333  HA1 GLY A  43       4.388   4.651  52.962  0.00  0.00      AP1   
ATOM    334  HA2 GLY A  43       5.493   5.163  51.576  0.00  0.00      AP1   
ATOM    335  C   GLY A  43       4.093   6.588  52.274  0.00  0.00      AP1   
ATOM    336  O   GLY A  43       3.541   6.699  51.158  0.00  0.00      AP1   
ATOM    337  N   HSD A  44       4.057   7.491  53.255  0.00  0.00      AP1   
ATOM    338  HN  HSD A  44       4.608   7.337  54.072  0.00  0.00      AP1   
ATOM    339  CA  HSD A  44       3.327   8.757  53.111  0.00  0.00      AP1   
ATOM    340  HA  HSD A  44       2.675   8.736  52.251  0.00  0.00      AP1   
ATOM    341  CB  HSD A  44       2.370   8.954  54.320  0.00  0.00      AP1   
ATOM    342  HB1 HSD A  44       2.918   8.802  55.275  0.00  0.00      AP1   
ATOM    343  HB2 HSD A  44       2.044  10.015  54.366  0.00  0.00      AP1   
ATOM    344  ND1 HSD A  44      -0.034   8.669  54.867  0.00  0.00      AP1   
ATOM    345  HD1 HSD A  44      -0.186   9.471  55.445  0.00  0.00      AP1   
ATOM    346  CG  HSD A  44       1.154   8.155  54.329  0.00  0.00      AP1   
ATOM    347  CE1 HSD A  44      -0.901   7.659  54.836  0.00  0.00      AP1   
ATOM    348  HE1 HSD A  44      -1.893   7.757  55.279  0.00  0.00      AP1   
ATOM    349  NE2 HSD A  44      -0.403   6.559  54.343  0.00  0.00      AP1   
ATOM    350  CD2 HSD A  44       0.920   6.847  54.010  0.00  0.00      AP1   
ATOM    351  HD2 HSD A  44       1.600   6.196  53.476  0.00  0.00      AP1   
ATOM    352  C   HSD A  44       4.165  10.063  52.967  0.00  0.00      AP1   
ATOM    353  O   HSD A  44       3.484  11.092  52.749  0.00  0.00      AP1   
ATOM    354  N   LEU A  45       5.538   9.981  52.974  0.00  0.00      AP1   
ATOM    355  HN  LEU A  45       6.036   9.137  53.158  0.00  0.00      AP1   
ATOM    356  CA  LEU A  45       6.448  11.170  52.746  0.00  0.00      AP1   
ATOM    357  HA  LEU A  45       5.808  11.974  52.413  0.00  0.00      AP1   
ATOM    358  CB  LEU A  45       7.118  11.659  54.073  0.00  0.00      AP1   
ATOM    359  HB1 LEU A  45       6.310  11.728  54.833  0.00  0.00      AP1   
ATOM    360  HB2 LEU A  45       7.761  10.842  54.466  0.00  0.00      AP1   
ATOM    361  CG  LEU A  45       7.982  12.934  53.910  0.00  0.00      AP1   
ATOM    362  HG  LEU A  45       8.822  12.778  53.200  0.00  0.00      AP1   
ATOM    363  CD1 LEU A  45       7.133  13.989  53.234  0.00  0.00      AP1   
ATOM    364 HD11 LEU A  45       6.154  14.307  53.651  0.00  0.00      AP1   
ATOM    365 HD12 LEU A  45       7.799  14.874  53.151  0.00  0.00      AP1   
ATOM    366 HD13 LEU A  45       6.968  13.815  52.149  0.00  0.00      AP1   
ATOM    367  CD2 LEU A  45       8.500  13.445  55.263  0.00  0.00      AP1   
ATOM    368 HD21 LEU A  45       9.052  14.395  55.097  0.00  0.00      AP1   
ATOM    369 HD22 LEU A  45       7.678  13.720  55.958  0.00  0.00      AP1   
ATOM    370 HD23 LEU A  45       9.141  12.667  55.730  0.00  0.00      AP1   
ATOM    371  C   LEU A  45       7.489  10.699  51.696  0.00  0.00      AP1   
ATOM    372  O   LEU A  45       7.590   9.494  51.507  0.00  0.00      AP1   
ATOM    373  N   ASP A  46       8.164  11.604  50.907  0.00  0.00      AP1   
ATOM    374  HN  ASP A  46       7.767  12.514  50.816  0.00  0.00      AP1   
ATOM    375  CA  ASP A  46       9.223  11.223  50.055  0.00  0.00      AP1   
ATOM    376  HA  ASP A  46       8.990  10.283  49.578  0.00  0.00      AP1   
ATOM    377  CB  ASP A  46       9.324  12.217  48.969  0.00  0.00      AP1   
ATOM    378  HB1 ASP A  46       9.386  13.279  49.287  0.00  0.00      AP1   
ATOM    379  HB2 ASP A  46      10.206  12.027  48.321  0.00  0.00      AP1   
ATOM    380  CG  ASP A  46       8.140  12.342  47.991  0.00  0.00      AP1   
ATOM    381  OD1 ASP A  46       8.026  13.322  47.205  0.00  0.00      AP1   
ATOM    382  OD2 ASP A  46       7.472  11.288  47.802  0.00  0.00      AP1   
ATOM    383  C   ASP A  46      10.484  11.041  50.854  0.00  0.00      AP1   
ATOM    384  O   ASP A  46      10.744  11.605  51.961  0.00  0.00      AP1   
ATOM    385  N   ALA A  47      11.368  10.187  50.367  0.00  0.00      AP1   
ATOM    386  HN  ALA A  47      11.237   9.721  49.495  0.00  0.00      AP1   
ATOM    387  CA  ALA A  47      12.636   9.884  50.936  0.00  0.00      AP1   
ATOM    388  HA  ALA A  47      12.623   9.631  51.986  0.00  0.00      AP1   
ATOM    389  CB  ALA A  47      13.182   8.644  50.120  0.00  0.00      AP1   
ATOM    390  HB1 ALA A  47      13.967   8.109  50.696  0.00  0.00      AP1   
ATOM    391  HB2 ALA A  47      12.481   7.786  50.033  0.00  0.00      AP1   
ATOM    392  HB3 ALA A  47      13.476   8.982  49.103  0.00  0.00      AP1   
ATOM    393  C   ALA A  47      13.736  10.973  50.960  0.00  0.00      AP1   
ATOM    394  O   ALA A  47      14.579  11.038  51.857  0.00  0.00      AP1   
ATOM    395  N   LYS A  48      13.651  11.989  50.056  0.00  0.00      AP1   
ATOM    396  HN  LYS A  48      12.888  11.948  49.416  0.00  0.00      AP1   
ATOM    397  CA  LYS A  48      14.478  13.158  50.142  0.00  0.00      AP1   
ATOM    398  HA  LYS A  48      15.461  12.770  50.364  0.00  0.00      AP1   
ATOM    399  CB  LYS A  48      14.386  13.889  48.805  0.00  0.00      AP1   
ATOM    400  HB1 LYS A  48      15.075  14.733  48.589  0.00  0.00      AP1   
ATOM    401  HB2 LYS A  48      14.616  13.103  48.054  0.00  0.00      AP1   
ATOM    402  CG  LYS A  48      13.027  14.310  48.306  0.00  0.00      AP1   
ATOM    403  HG1 LYS A  48      12.299  13.474  48.382  0.00  0.00      AP1   
ATOM    404  HG2 LYS A  48      12.610  15.116  48.946  0.00  0.00      AP1   
ATOM    405  CD  LYS A  48      12.962  14.834  46.859  0.00  0.00      AP1   
ATOM    406  HD1 LYS A  48      13.652  15.684  46.667  0.00  0.00      AP1   
ATOM    407  HD2 LYS A  48      13.462  13.982  46.350  0.00  0.00      AP1   
ATOM    408  CE  LYS A  48      11.493  15.028  46.376  0.00  0.00      AP1   
ATOM    409  HE1 LYS A  48      11.514  14.925  45.270  0.00  0.00      AP1   
ATOM    410  HE2 LYS A  48      10.750  14.447  46.963  0.00  0.00      AP1   
ATOM    411  NZ  LYS A  48      11.267  16.455  46.647  0.00  0.00      AP1   
ATOM    412  HZ1 LYS A  48      12.031  17.062  46.288  0.00  0.00      AP1   
ATOM    413  HZ2 LYS A  48      10.356  16.794  46.277  0.00  0.00      AP1   
ATOM    414  HZ3 LYS A  48      11.233  16.639  47.670  0.00  0.00      AP1   
ATOM    415  C   LYS A  48      14.132  14.128  51.247  0.00  0.00      AP1   
ATOM    416  O   LYS A  48      14.917  14.966  51.676  0.00  0.00      AP1   
ATOM    417  N   HSD A  49      12.958  13.949  51.824  0.00  0.00      AP1   
ATOM    418  HN  HSD A  49      12.253  13.302  51.543  0.00  0.00      AP1   
ATOM    419  CA  HSD A  49      12.536  14.706  52.999  0.00  0.00      AP1   
ATOM    420  HA  HSD A  49      13.276  15.480  53.139  0.00  0.00      AP1   
ATOM    421  CB  HSD A  49      11.081  15.243  52.651  0.00  0.00      AP1   
ATOM    422  HB1 HSD A  49      10.415  14.394  52.386  0.00  0.00      AP1   
ATOM    423  HB2 HSD A  49      10.608  15.598  53.592  0.00  0.00      AP1   
ATOM    424  ND1 HSD A  49      11.937  17.192  51.177  0.00  0.00      AP1   
ATOM    425  HD1 HSD A  49      12.561  17.579  51.856  0.00  0.00      AP1   
ATOM    426  CG  HSD A  49      11.086  16.094  51.437  0.00  0.00      AP1   
ATOM    427  CE1 HSD A  49      11.633  17.534  49.914  0.00  0.00      AP1   
ATOM    428  HE1 HSD A  49      12.101  18.437  49.522  0.00  0.00      AP1   
ATOM    429  NE2 HSD A  49      10.670  16.802  49.395  0.00  0.00      AP1   
ATOM    430  CD2 HSD A  49      10.328  15.884  50.313  0.00  0.00      AP1   
ATOM    431  HD2 HSD A  49       9.509  15.194  50.155  0.00  0.00      AP1   
ATOM    432  C   HSD A  49      12.638  13.884  54.338  0.00  0.00      AP1   
ATOM    433  O   HSD A  49      12.165  14.274  55.441  0.00  0.00      AP1   
ATOM    434  N   HSD A  50      13.279  12.746  54.356  0.00  0.00      AP1   
ATOM    435  HN  HSD A  50      13.808  12.378  53.595  0.00  0.00      AP1   
ATOM    436  CA  HSD A  50      13.421  12.012  55.574  0.00  0.00      AP1   
ATOM    437  HA  HSD A  50      12.513  12.033  56.157  0.00  0.00      AP1   
ATOM    438  CB  HSD A  50      13.891  10.609  55.206  0.00  0.00      AP1   
ATOM    439  HB1 HSD A  50      14.356  10.548  54.199  0.00  0.00      AP1   
ATOM    440  HB2 HSD A  50      14.588  10.189  55.963  0.00  0.00      AP1   
ATOM    441  ND1 HSD A  50      11.494  10.020  54.501  0.00  0.00      AP1   
ATOM    442  HD1 HSD A  50      11.446  10.805  53.884  0.00  0.00      AP1   
ATOM    443  CG  HSD A  50      12.723   9.686  55.060  0.00  0.00      AP1   
ATOM    444  CE1 HSD A  50      10.794   8.876  54.488  0.00  0.00      AP1   
ATOM    445  HE1 HSD A  50       9.784   8.805  54.084  0.00  0.00      AP1   
ATOM    446  NE2 HSD A  50      11.411   7.911  54.969  0.00  0.00      AP1   
ATOM    447  CD2 HSD A  50      12.645   8.380  55.294  0.00  0.00      AP1   
ATOM    448  HD2 HSD A  50      13.416   7.757  55.728  0.00  0.00      AP1   
ATOM    449  C   HSD A  50      14.387  12.628  56.542  0.00  0.00      AP1   
ATOM    450  O   HSD A  50      14.300  12.370  57.742  0.00  0.00      AP1   
ATOM    451  N   LYS A  51      15.445  13.283  56.015  0.00  0.00      AP1   
ATOM    452  HN  LYS A  51      15.552  13.463  55.041  0.00  0.00      AP1   
ATOM    453  CA  LYS A  51      16.620  13.703  56.740  0.00  0.00      AP1   
ATOM    454  HA  LYS A  51      17.175  12.814  57.001  0.00  0.00      AP1   
ATOM    455  CB  LYS A  51      17.611  14.451  55.813  0.00  0.00      AP1   
ATOM    456  HB1 LYS A  51      17.872  13.699  55.037  0.00  0.00      AP1   
ATOM    457  HB2 LYS A  51      17.015  15.289  55.392  0.00  0.00      AP1   
ATOM    458  CG  LYS A  51      18.852  15.066  56.490  0.00  0.00      AP1   
ATOM    459  HG1 LYS A  51      19.417  15.609  55.702  0.00  0.00      AP1   
ATOM    460  HG2 LYS A  51      18.489  15.801  57.240  0.00  0.00      AP1   
ATOM    461  CD  LYS A  51      19.896  14.112  57.077  0.00  0.00      AP1   
ATOM    462  HD1 LYS A  51      19.459  13.308  57.708  0.00  0.00      AP1   
ATOM    463  HD2 LYS A  51      20.439  13.601  56.254  0.00  0.00      AP1   
ATOM    464  CE  LYS A  51      20.965  14.806  58.028  0.00  0.00      AP1   
ATOM    465  HE1 LYS A  51      20.473  15.238  58.926  0.00  0.00      AP1   
ATOM    466  HE2 LYS A  51      21.664  14.019  58.385  0.00  0.00      AP1   
ATOM    467  NZ  LYS A  51      21.633  15.881  57.357  0.00  0.00      AP1   
ATOM    468  HZ1 LYS A  51      20.974  16.644  57.102  0.00  0.00      AP1   
ATOM    469  HZ2 LYS A  51      22.237  16.154  58.158  0.00  0.00      AP1   
ATOM    470  HZ3 LYS A  51      22.280  15.646  56.578  0.00  0.00      AP1   
ATOM    471  C   LYS A  51      16.520  14.413  58.014  0.00  0.00      AP1   
ATOM    472  O   LYS A  51      17.003  13.914  59.016  0.00  0.00      AP1   
ATOM    473  N   ALA A  52      16.028  15.674  58.006  0.00  0.00      AP1   
ATOM    474  HN  ALA A  52      15.635  16.179  57.242  0.00  0.00      AP1   
ATOM    475  CA  ALA A  52      16.051  16.514  59.258  0.00  0.00      AP1   
ATOM    476  HA  ALA A  52      16.558  16.121  60.126  0.00  0.00      AP1   
ATOM    477  CB  ALA A  52      16.779  17.815  58.908  0.00  0.00      AP1   
ATOM    478  HB1 ALA A  52      17.712  17.517  58.384  0.00  0.00      AP1   
ATOM    479  HB2 ALA A  52      16.289  18.419  58.114  0.00  0.00      AP1   
ATOM    480  HB3 ALA A  52      16.940  18.495  59.772  0.00  0.00      AP1   
ATOM    481  C   ALA A  52      14.636  16.940  59.636  0.00  0.00      AP1   
ATOM    482  O   ALA A  52      14.353  17.896  60.361  0.00  0.00      AP1   
ATOM    483  N   MET A  53      13.623  16.205  59.116  0.00  0.00      AP1   
ATOM    484  HN  MET A  53      13.884  15.512  58.448  0.00  0.00      AP1   
ATOM    485  CA  MET A  53      12.218  16.339  59.382  0.00  0.00      AP1   
ATOM    486  HA  MET A  53      11.971  17.363  59.145  0.00  0.00      AP1   
ATOM    487  CB  MET A  53      11.309  15.397  58.512  0.00  0.00      AP1   
ATOM    488  HB1 MET A  53      11.361  15.697  57.443  0.00  0.00      AP1   
ATOM    489  HB2 MET A  53      11.665  14.345  58.554  0.00  0.00      AP1   
ATOM    490  CG  MET A  53       9.786  15.284  58.802  0.00  0.00      AP1   
ATOM    491  HG1 MET A  53       9.339  14.710  57.962  0.00  0.00      AP1   
ATOM    492  HG2 MET A  53       9.647  14.805  59.795  0.00  0.00      AP1   
ATOM    493  SD  MET A  53       8.913  16.908  58.559  0.00  0.00      AP1   
ATOM    494  CE  MET A  53       7.239  16.355  58.528  0.00  0.00      AP1   
ATOM    495  HE1 MET A  53       7.188  15.490  59.223  0.00  0.00      AP1   
ATOM    496  HE2 MET A  53       6.629  17.131  59.038  0.00  0.00      AP1   
ATOM    497  HE3 MET A  53       6.800  16.149  57.528  0.00  0.00      AP1   
ATOM    498  C   MET A  53      11.914  16.156  60.887  0.00  0.00      AP1   
ATOM    499  O   MET A  53      11.098  16.933  61.421  0.00  0.00      AP1   
ATOM    500  N   MET A  54      12.426  15.142  61.681  0.00  0.00      AP1   
ATOM    501  HN  MET A  54      13.074  14.496  61.287  0.00  0.00      AP1   
ATOM    502  CA  MET A  54      12.152  14.960  63.068  0.00  0.00      AP1   
ATOM    503  HA  MET A  54      11.107  15.160  63.255  0.00  0.00      AP1   
ATOM    504  CB  MET A  54      12.143  13.488  63.563  0.00  0.00      AP1   
ATOM    505  HB1 MET A  54      13.116  13.023  63.296  0.00  0.00      AP1   
ATOM    506  HB2 MET A  54      12.141  13.297  64.657  0.00  0.00      AP1   
ATOM    507  CG  MET A  54      11.051  12.593  62.922  0.00  0.00      AP1   
ATOM    508  HG1 MET A  54      11.023  12.689  61.815  0.00  0.00      AP1   
ATOM    509  HG2 MET A  54      11.206  11.525  63.187  0.00  0.00      AP1   
ATOM    510  SD  MET A  54       9.409  12.857  63.603  0.00  0.00      AP1   
ATOM    511  CE  MET A  54       8.581  12.485  62.025  0.00  0.00      AP1   
ATOM    512  HE1 MET A  54       8.652  11.414  61.738  0.00  0.00      AP1   
ATOM    513  HE2 MET A  54       7.504  12.751  62.093  0.00  0.00      AP1   
ATOM    514  HE3 MET A  54       9.007  13.030  61.156  0.00  0.00      AP1   
ATOM    515  C   MET A  54      12.869  15.945  63.987  0.00  0.00      AP1   
ATOM    516  O   MET A  54      12.479  16.184  65.135  0.00  0.00      AP1   
ATOM    517  N   GLU A  55      13.940  16.626  63.546  0.00  0.00      AP1   
ATOM    518  HN  GLU A  55      14.101  16.537  62.566  0.00  0.00      AP1   
ATOM    519  CA  GLU A  55      14.475  17.787  64.300  0.00  0.00      AP1   
ATOM    520  HA  GLU A  55      14.608  17.519  65.338  0.00  0.00      AP1   
ATOM    521  CB  GLU A  55      15.753  18.230  63.559  0.00  0.00      AP1   
ATOM    522  HB1 GLU A  55      15.466  18.689  62.588  0.00  0.00      AP1   
ATOM    523  HB2 GLU A  55      16.258  19.066  64.088  0.00  0.00      AP1   
ATOM    524  CG  GLU A  55      16.835  17.215  63.514  0.00  0.00      AP1   
ATOM    525  HG1 GLU A  55      17.017  16.899  64.564  0.00  0.00      AP1   
ATOM    526  HG2 GLU A  55      16.629  16.324  62.882  0.00  0.00      AP1   
ATOM    527  CD  GLU A  55      18.104  17.851  62.964  0.00  0.00      AP1   
ATOM    528  OE1 GLU A  55      18.621  17.586  61.839  0.00  0.00      AP1   
ATOM    529  OE2 GLU A  55      18.710  18.632  63.776  0.00  0.00      AP1   
ATOM    530  C   GLU A  55      13.380  18.925  64.287  0.00  0.00      AP1   
ATOM    531  O   GLU A  55      13.026  19.480  65.343  0.00  0.00      AP1   
ATOM    532  N   ARG A  56      12.804  19.191  63.140  0.00  0.00      AP1   
ATOM    533  HN  ARG A  56      13.089  18.723  62.308  0.00  0.00      AP1   
ATOM    534  CA  ARG A  56      11.793  20.223  63.074  0.00  0.00      AP1   
ATOM    535  HA  ARG A  56      12.214  21.147  63.444  0.00  0.00      AP1   
ATOM    536  CB  ARG A  56      11.307  20.421  61.540  0.00  0.00      AP1   
ATOM    537  HB1 ARG A  56      10.950  19.434  61.174  0.00  0.00      AP1   
ATOM    538  HB2 ARG A  56      10.474  21.156  61.573  0.00  0.00      AP1   
ATOM    539  CG  ARG A  56      12.349  21.063  60.493  0.00  0.00      AP1   
ATOM    540  HG1 ARG A  56      12.497  22.103  60.855  0.00  0.00      AP1   
ATOM    541  HG2 ARG A  56      13.300  20.492  60.427  0.00  0.00      AP1   
ATOM    542  CD  ARG A  56      11.780  21.266  59.035  0.00  0.00      AP1   
ATOM    543  HD1 ARG A  56      12.543  21.514  58.266  0.00  0.00      AP1   
ATOM    544  HD2 ARG A  56      11.375  20.243  58.881  0.00  0.00      AP1   
ATOM    545  NE  ARG A  56      10.785  22.285  58.999  0.00  0.00      AP1   
ATOM    546  HE  ARG A  56      10.875  23.021  59.670  0.00  0.00      AP1   
ATOM    547  CZ  ARG A  56       9.792  22.337  58.154  0.00  0.00      AP1   
ATOM    548  NH1 ARG A  56       9.820  21.578  57.087  0.00  0.00      AP1   
ATOM    549 HH11 ARG A  56       9.137  21.744  56.376  0.00  0.00      AP1   
ATOM    550 HH12 ARG A  56      10.449  20.822  56.909  0.00  0.00      AP1   
ATOM    551  NH2 ARG A  56       8.852  23.188  58.243  0.00  0.00      AP1   
ATOM    552 HH21 ARG A  56       8.279  23.248  57.425  0.00  0.00      AP1   
ATOM    553 HH22 ARG A  56       8.877  23.824  59.014  0.00  0.00      AP1   
ATOM    554  C   ARG A  56      10.591  19.923  63.860  0.00  0.00      AP1   
ATOM    555  O   ARG A  56       9.987  20.737  64.481  0.00  0.00      AP1   
ATOM    556  N   VAL A  57      10.184  18.661  63.939  0.00  0.00      AP1   
ATOM    557  HN  VAL A  57      10.618  17.948  63.394  0.00  0.00      AP1   
ATOM    558  CA  VAL A  57       9.133  18.200  64.827  0.00  0.00      AP1   
ATOM    559  HA  VAL A  57       8.238  18.803  64.851  0.00  0.00      AP1   
ATOM    560  CB  VAL A  57       8.750  16.756  64.622  0.00  0.00      AP1   
ATOM    561  HB  VAL A  57       9.660  16.124  64.711  0.00  0.00      AP1   
ATOM    562  CG1 VAL A  57       7.785  16.245  65.749  0.00  0.00      AP1   
ATOM    563 HG11 VAL A  57       6.930  16.948  65.845  0.00  0.00      AP1   
ATOM    564 HG12 VAL A  57       7.375  15.251  65.469  0.00  0.00      AP1   
ATOM    565 HG13 VAL A  57       8.276  16.003  66.716  0.00  0.00      AP1   
ATOM    566  CG2 VAL A  57       8.103  16.680  63.180  0.00  0.00      AP1   
ATOM    567 HG21 VAL A  57       7.495  17.605  63.096  0.00  0.00      AP1   
ATOM    568 HG22 VAL A  57       8.962  16.525  62.491  0.00  0.00      AP1   
ATOM    569 HG23 VAL A  57       7.424  15.810  63.310  0.00  0.00      AP1   
ATOM    570  C   VAL A  57       9.488  18.292  66.308  0.00  0.00      AP1   
ATOM    571  O   VAL A  57       8.709  18.845  67.039  0.00  0.00      AP1   
ATOM    572  N   GLU A  58      10.697  17.937  66.720  0.00  0.00      AP1   
ATOM    573  HN  GLU A  58      11.486  17.551  66.249  0.00  0.00      AP1   
ATOM    574  CA  GLU A  58      11.179  18.262  68.003  0.00  0.00      AP1   
ATOM    575  HA  GLU A  58      10.538  17.860  68.775  0.00  0.00      AP1   
ATOM    576  CB  GLU A  58      12.566  17.569  68.124  0.00  0.00      AP1   
ATOM    577  HB1 GLU A  58      13.234  17.698  67.246  0.00  0.00      AP1   
ATOM    578  HB2 GLU A  58      13.243  17.899  68.941  0.00  0.00      AP1   
ATOM    579  CG  GLU A  58      12.353  16.021  68.403  0.00  0.00      AP1   
ATOM    580  HG1 GLU A  58      11.750  15.885  69.326  0.00  0.00      AP1   
ATOM    581  HG2 GLU A  58      11.677  15.582  67.639  0.00  0.00      AP1   
ATOM    582  CD  GLU A  58      13.742  15.396  68.521  0.00  0.00      AP1   
ATOM    583  OE1 GLU A  58      14.460  15.757  69.439  0.00  0.00      AP1   
ATOM    584  OE2 GLU A  58      14.017  14.416  67.775  0.00  0.00      AP1   
ATOM    585  C   GLU A  58      11.296  19.778  68.394  0.00  0.00      AP1   
ATOM    586  O   GLU A  58      11.217  20.181  69.504  0.00  0.00      AP1   
ATOM    587  N   ASN A  59      11.580  20.661  67.431  0.00  0.00      AP1   
ATOM    588  HN  ASN A  59      11.932  20.277  66.581  0.00  0.00      AP1   
ATOM    589  CA  ASN A  59      11.527  22.175  67.553  0.00  0.00      AP1   
ATOM    590  HA  ASN A  59      11.921  22.438  68.524  0.00  0.00      AP1   
ATOM    591  CB  ASN A  59      12.302  22.932  66.504  0.00  0.00      AP1   
ATOM    592  HB1 ASN A  59      11.990  22.736  65.456  0.00  0.00      AP1   
ATOM    593  HB2 ASN A  59      12.334  24.039  66.596  0.00  0.00      AP1   
ATOM    594  CG  ASN A  59      13.781  22.482  66.578  0.00  0.00      AP1   
ATOM    595  OD1 ASN A  59      14.406  22.123  67.592  0.00  0.00      AP1   
ATOM    596  ND2 ASN A  59      14.441  22.975  65.483  0.00  0.00      AP1   
ATOM    597 HD21 ASN A  59      15.427  22.839  65.387  0.00  0.00      AP1   
ATOM    598 HD22 ASN A  59      13.872  23.364  64.758  0.00  0.00      AP1   
ATOM    599  C   ASN A  59      10.153  22.773  67.552  0.00  0.00      AP1   
ATOM    600  O   ASN A  59       9.875  23.779  68.202  0.00  0.00      AP1   
ATOM    601  N   ALA A  60       9.138  22.077  66.953  0.00  0.00      AP1   
ATOM    602  HN  ALA A  60       9.345  21.338  66.316  0.00  0.00      AP1   
ATOM    603  CA  ALA A  60       7.755  22.329  67.143  0.00  0.00      AP1   
ATOM    604  HA  ALA A  60       7.624  23.400  67.108  0.00  0.00      AP1   
ATOM    605  CB  ALA A  60       7.075  21.706  65.980  0.00  0.00      AP1   
ATOM    606  HB1 ALA A  60       6.123  22.078  65.546  0.00  0.00      AP1   
ATOM    607  HB2 ALA A  60       7.695  21.852  65.070  0.00  0.00      AP1   
ATOM    608  HB3 ALA A  60       6.922  20.632  66.221  0.00  0.00      AP1   
ATOM    609  C   ALA A  60       7.075  21.807  68.429  0.00  0.00      AP1   
ATOM    610  O   ALA A  60       5.987  22.251  68.726  0.00  0.00      AP1   
ATOM    611  N   VAL A  61       7.738  20.856  69.182  0.00  0.00      AP1   
ATOM    612  HN  VAL A  61       8.628  20.506  68.901  0.00  0.00      AP1   
ATOM    613  CA  VAL A  61       7.176  20.343  70.459  0.00  0.00      AP1   
ATOM    614  HA  VAL A  61       6.103  20.469  70.427  0.00  0.00      AP1   
ATOM    615  CB  VAL A  61       7.264  18.815  70.589  0.00  0.00      AP1   
ATOM    616  HB  VAL A  61       7.194  18.427  69.550  0.00  0.00      AP1   
ATOM    617  CG1 VAL A  61       8.560  18.264  71.149  0.00  0.00      AP1   
ATOM    618 HG11 VAL A  61       9.455  18.632  70.602  0.00  0.00      AP1   
ATOM    619 HG12 VAL A  61       8.799  18.489  72.210  0.00  0.00      AP1   
ATOM    620 HG13 VAL A  61       8.531  17.162  71.010  0.00  0.00      AP1   
ATOM    621  CG2 VAL A  61       5.922  18.262  71.295  0.00  0.00      AP1   
ATOM    622 HG21 VAL A  61       5.951  18.563  72.364  0.00  0.00      AP1   
ATOM    623 HG22 VAL A  61       5.040  18.746  70.823  0.00  0.00      AP1   
ATOM    624 HG23 VAL A  61       6.031  17.170  71.121  0.00  0.00      AP1   
ATOM    625  C   VAL A  61       7.578  21.186  71.702  0.00  0.00      AP1   
ATOM    626  O   VAL A  61       7.125  21.001  72.845  0.00  0.00      AP1   
ATOM    627  N   LYS A  62       8.568  22.084  71.487  0.00  0.00      AP1   
ATOM    628  HN  LYS A  62       9.012  22.315  70.625  0.00  0.00      AP1   
ATOM    629  CA  LYS A  62       9.103  22.938  72.593  0.00  0.00      AP1   
ATOM    630  HA  LYS A  62       9.466  22.216  73.310  0.00  0.00      AP1   
ATOM    631  CB  LYS A  62      10.333  23.787  72.071  0.00  0.00      AP1   
ATOM    632  HB1 LYS A  62      10.066  24.290  71.117  0.00  0.00      AP1   
ATOM    633  HB2 LYS A  62      10.575  24.556  72.836  0.00  0.00      AP1   
ATOM    634  CG  LYS A  62      11.561  22.948  71.781  0.00  0.00      AP1   
ATOM    635  HG1 LYS A  62      11.910  22.436  72.703  0.00  0.00      AP1   
ATOM    636  HG2 LYS A  62      11.400  22.072  71.117  0.00  0.00      AP1   
ATOM    637  CD  LYS A  62      12.734  23.841  71.362  0.00  0.00      AP1   
ATOM    638  HD1 LYS A  62      12.572  24.341  70.382  0.00  0.00      AP1   
ATOM    639  HD2 LYS A  62      12.908  24.519  72.225  0.00  0.00      AP1   
ATOM    640  CE  LYS A  62      13.986  22.900  71.126  0.00  0.00      AP1   
ATOM    641  HE1 LYS A  62      14.350  22.513  72.102  0.00  0.00      AP1   
ATOM    642  HE2 LYS A  62      13.693  22.056  70.466  0.00  0.00      AP1   
ATOM    643  NZ  LYS A  62      15.104  23.613  70.532  0.00  0.00      AP1   
ATOM    644  HZ1 LYS A  62      14.815  24.050  69.634  0.00  0.00      AP1   
ATOM    645  HZ2 LYS A  62      15.363  24.446  71.099  0.00  0.00      AP1   
ATOM    646  HZ3 LYS A  62      15.988  23.089  70.371  0.00  0.00      AP1   
ATOM    647  C   LYS A  62       8.110  23.793  73.348  0.00  0.00      AP1   
ATOM    648  O   LYS A  62       7.164  24.396  72.739  0.00  0.00      AP1   
ATOM    649  N   ASP A  63       8.309  23.907  74.647  0.00  0.00      AP1   
ATOM    650  HN  ASP A  63       9.049  23.376  75.054  0.00  0.00      AP1   
ATOM    651  CA  ASP A  63       7.563  24.694  75.641  0.00  0.00      AP1   
ATOM    652  HA  ASP A  63       6.541  24.349  75.687  0.00  0.00      AP1   
ATOM    653  CB  ASP A  63       8.280  24.445  76.999  0.00  0.00      AP1   
ATOM    654  HB1 ASP A  63       9.366  24.467  76.764  0.00  0.00      AP1   
ATOM    655  HB2 ASP A  63       8.082  25.300  77.680  0.00  0.00      AP1   
ATOM    656  CG  ASP A  63       7.840  23.152  77.550  0.00  0.00      AP1   
ATOM    657  OD1 ASP A  63       6.820  22.477  77.136  0.00  0.00      AP1   
ATOM    658  OD2 ASP A  63       8.504  22.677  78.453  0.00  0.00      AP1   
ATOM    659  C   ASP A  63       7.524  26.187  75.318  0.00  0.00      AP1   
ATOM    660  O   ASP A  63       8.497  26.916  75.058  0.00  0.00      AP1   
ATOM    661  N   PHE A  64       6.299  26.804  75.361  0.00  0.00      AP1   
ATOM    662  HN  PHE A  64       5.408  26.368  75.455  0.00  0.00      AP1   
ATOM    663  CA  PHE A  64       6.036  28.187  75.507  0.00  0.00      AP1   
ATOM    664  HA  PHE A  64       6.468  28.683  74.650  0.00  0.00      AP1   
ATOM    665  CB  PHE A  64       4.520  28.523  75.559  0.00  0.00      AP1   
ATOM    666  HB1 PHE A  64       4.243  29.542  75.906  0.00  0.00      AP1   
ATOM    667  HB2 PHE A  64       4.143  28.294  74.539  0.00  0.00      AP1   
ATOM    668  CG  PHE A  64       3.783  27.625  76.528  0.00  0.00      AP1   
ATOM    669  CD1 PHE A  64       3.423  26.318  76.070  0.00  0.00      AP1   
ATOM    670  HD1 PHE A  64       3.618  26.031  75.047  0.00  0.00      AP1   
ATOM    671  CE1 PHE A  64       2.782  25.438  76.900  0.00  0.00      AP1   
ATOM    672  HE1 PHE A  64       2.428  24.456  76.627  0.00  0.00      AP1   
ATOM    673  CZ  PHE A  64       2.555  25.745  78.240  0.00  0.00      AP1   
ATOM    674  HZ  PHE A  64       2.044  24.980  78.807  0.00  0.00      AP1   
ATOM    675  CD2 PHE A  64       3.437  27.968  77.879  0.00  0.00      AP1   
ATOM    676  HD2 PHE A  64       3.688  28.965  78.209  0.00  0.00      AP1   
ATOM    677  CE2 PHE A  64       2.790  27.084  78.726  0.00  0.00      AP1   
ATOM    678  HE2 PHE A  64       2.478  27.428  79.701  0.00  0.00      AP1   
ATOM    679  C   PHE A  64       6.698  28.795  76.764  0.00  0.00      AP1   
ATOM    680  O   PHE A  64       6.682  28.313  77.940  0.00  0.00      AP1   
ATOM    681  N   GLN A  65       7.179  30.065  76.554  0.00  0.00      AP1   
ATOM    682  HN  GLN A  65       7.391  30.437  75.653  0.00  0.00      AP1   
ATOM    683  CA  GLN A  65       7.544  30.918  77.694  0.00  0.00      AP1   
ATOM    684  HA  GLN A  65       8.164  30.375  78.392  0.00  0.00      AP1   
ATOM    685  CB  GLN A  65       8.303  32.069  77.079  0.00  0.00      AP1   
ATOM    686  HB1 GLN A  65       9.238  31.605  76.699  0.00  0.00      AP1   
ATOM    687  HB2 GLN A  65       7.736  32.591  76.279  0.00  0.00      AP1   
ATOM    688  CG  GLN A  65       8.673  33.292  78.081  0.00  0.00      AP1   
ATOM    689  HG1 GLN A  65       9.363  34.038  77.633  0.00  0.00      AP1   
ATOM    690  HG2 GLN A  65       7.747  33.834  78.370  0.00  0.00      AP1   
ATOM    691  CD  GLN A  65       9.202  32.812  79.414  0.00  0.00      AP1   
ATOM    692  OE1 GLN A  65       8.621  33.054  80.436  0.00  0.00      AP1   
ATOM    693  NE2 GLN A  65      10.310  32.101  79.304  0.00  0.00      AP1   
ATOM    694 HE21 GLN A  65      10.765  31.751  80.123  0.00  0.00      AP1   
ATOM    695 HE22 GLN A  65      10.770  31.895  78.440  0.00  0.00      AP1   
ATOM    696  C   GLN A  65       6.280  31.436  78.495  0.00  0.00      AP1   
ATOM    697  O   GLN A  65       6.240  31.434  79.725  0.00  0.00      AP1   
ATOM    698  N   GLU A  66       5.252  32.040  77.754  0.00  0.00      AP1   
ATOM    699  HN  GLU A  66       5.242  32.075  76.758  0.00  0.00      AP1   
ATOM    700  CA  GLU A  66       4.163  32.648  78.499  0.00  0.00      AP1   
ATOM    701  HA  GLU A  66       4.515  32.813  79.507  0.00  0.00      AP1   
ATOM    702  CB  GLU A  66       3.703  33.925  77.754  0.00  0.00      AP1   
ATOM    703  HB1 GLU A  66       3.249  33.638  76.781  0.00  0.00      AP1   
ATOM    704  HB2 GLU A  66       2.915  34.377  78.394  0.00  0.00      AP1   
ATOM    705  CG  GLU A  66       4.783  35.010  77.533  0.00  0.00      AP1   
ATOM    706  HG1 GLU A  66       5.363  35.188  78.464  0.00  0.00      AP1   
ATOM    707  HG2 GLU A  66       5.532  34.679  76.782  0.00  0.00      AP1   
ATOM    708  CD  GLU A  66       4.099  36.282  77.083  0.00  0.00      AP1   
ATOM    709  OE1 GLU A  66       4.042  37.143  77.952  0.00  0.00      AP1   
ATOM    710  OE2 GLU A  66       3.664  36.375  75.901  0.00  0.00      AP1   
ATOM    711  C   GLU A  66       2.955  31.727  78.579  0.00  0.00      AP1   
ATOM    712  O   GLU A  66       2.468  31.142  77.613  0.00  0.00      AP1   
ATOM    713  N   LEU A  67       2.439  31.580  79.834  0.00  0.00      AP1   
ATOM    714  HN  LEU A  67       2.836  31.945  80.672  0.00  0.00      AP1   
ATOM    715  CA  LEU A  67       1.177  30.961  80.101  0.00  0.00      AP1   
ATOM    716  HA  LEU A  67       1.354  29.945  79.779  0.00  0.00      AP1   
ATOM    717  CB  LEU A  67       0.932  31.001  81.670  0.00  0.00      AP1   
ATOM    718  HB1 LEU A  67       1.851  30.713  82.224  0.00  0.00      AP1   
ATOM    719  HB2 LEU A  67       0.756  32.069  81.920  0.00  0.00      AP1   
ATOM    720  CG  LEU A  67      -0.252  30.179  82.120  0.00  0.00      AP1   
ATOM    721  HG  LEU A  67      -1.161  30.292  81.492  0.00  0.00      AP1   
ATOM    722  CD1 LEU A  67       0.108  28.646  82.135  0.00  0.00      AP1   
ATOM    723 HD11 LEU A  67       1.155  28.445  82.448  0.00  0.00      AP1   
ATOM    724 HD12 LEU A  67      -0.571  28.035  82.767  0.00  0.00      AP1   
ATOM    725 HD13 LEU A  67       0.072  28.151  81.141  0.00  0.00      AP1   
ATOM    726  CD2 LEU A  67      -0.502  30.538  83.539  0.00  0.00      AP1   
ATOM    727 HD21 LEU A  67      -1.042  31.509  83.539  0.00  0.00      AP1   
ATOM    728 HD22 LEU A  67      -1.233  29.837  83.996  0.00  0.00      AP1   
ATOM    729 HD23 LEU A  67       0.480  30.584  84.057  0.00  0.00      AP1   
ATOM    730  C   LEU A  67      -0.050  31.526  79.405  0.00  0.00      AP1   
ATOM    731  O   LEU A  67      -0.901  30.895  78.781  0.00  0.00      AP1   
ATOM    732  N   SER A  68      -0.109  32.889  79.512  0.00  0.00      AP1   
ATOM    733  HN  SER A  68       0.579  33.387  80.034  0.00  0.00      AP1   
ATOM    734  CA  SER A  68      -1.026  33.786  78.787  0.00  0.00      AP1   
ATOM    735  HA  SER A  68      -0.709  34.786  79.042  0.00  0.00      AP1   
ATOM    736  CB  SER A  68      -0.830  33.652  77.261  0.00  0.00      AP1   
ATOM    737  HB1 SER A  68       0.265  33.599  77.077  0.00  0.00      AP1   
ATOM    738  HB2 SER A  68      -1.209  32.684  76.871  0.00  0.00      AP1   
ATOM    739  OG  SER A  68      -1.333  34.654  76.390  0.00  0.00      AP1   
ATOM    740  HG1 SER A  68      -0.977  35.497  76.678  0.00  0.00      AP1   
ATOM    741  C   SER A  68      -2.510  33.759  79.092  0.00  0.00      AP1   
ATOM    742  O   SER A  68      -3.200  34.752  78.899  0.00  0.00      AP1   
ATOM    743  N   LEU A  69      -2.942  32.598  79.683  0.00  0.00      AP1   
ATOM    744  HN  LEU A  69      -2.408  31.757  79.685  0.00  0.00      AP1   
ATOM    745  CA  LEU A  69      -4.391  32.474  79.965  0.00  0.00      AP1   
ATOM    746  HA  LEU A  69      -4.906  33.317  79.527  0.00  0.00      AP1   
ATOM    747  CB  LEU A  69      -5.062  31.121  79.396  0.00  0.00      AP1   
ATOM    748  HB1 LEU A  69      -4.547  30.320  79.970  0.00  0.00      AP1   
ATOM    749  HB2 LEU A  69      -6.141  31.031  79.643  0.00  0.00      AP1   
ATOM    750  CG  LEU A  69      -4.832  30.738  77.966  0.00  0.00      AP1   
ATOM    751  HG  LEU A  69      -3.882  30.162  77.939  0.00  0.00      AP1   
ATOM    752  CD1 LEU A  69      -5.985  29.758  77.579  0.00  0.00      AP1   
ATOM    753 HD11 LEU A  69      -6.959  30.265  77.747  0.00  0.00      AP1   
ATOM    754 HD12 LEU A  69      -5.799  29.434  76.533  0.00  0.00      AP1   
ATOM    755 HD13 LEU A  69      -6.117  28.898  78.269  0.00  0.00      AP1   
ATOM    756  CD2 LEU A  69      -4.650  31.923  76.911  0.00  0.00      AP1   
ATOM    757 HD21 LEU A  69      -5.338  32.751  77.188  0.00  0.00      AP1   
ATOM    758 HD22 LEU A  69      -3.579  32.215  76.919  0.00  0.00      AP1   
ATOM    759 HD23 LEU A  69      -4.954  31.663  75.875  0.00  0.00      AP1   
ATOM    760  C   LEU A  69      -4.796  32.499  81.429  0.00  0.00      AP1   
ATOM    761  O   LEU A  69      -5.930  32.337  81.758  0.00  0.00      AP1   
ATOM    762  N   ASN A  70      -3.869  32.691  82.321  0.00  0.00      AP1   
ATOM    763  HN  ASN A  70      -2.916  32.748  82.034  0.00  0.00      AP1   
ATOM    764  CA  ASN A  70      -4.049  32.941  83.713  0.00  0.00      AP1   
ATOM    765  HA  ASN A  70      -4.913  33.570  83.861  0.00  0.00      AP1   
ATOM    766  CB  ASN A  70      -4.015  31.615  84.572  0.00  0.00      AP1   
ATOM    767  HB1 ASN A  70      -4.758  30.862  84.233  0.00  0.00      AP1   
ATOM    768  HB2 ASN A  70      -3.024  31.152  84.374  0.00  0.00      AP1   
ATOM    769  CG  ASN A  70      -4.278  31.857  85.996  0.00  0.00      AP1   
ATOM    770  OD1 ASN A  70      -3.555  31.517  86.944  0.00  0.00      AP1   
ATOM    771  ND2 ASN A  70      -5.392  32.567  86.295  0.00  0.00      AP1   
ATOM    772 HD21 ASN A  70      -5.438  32.761  87.275  0.00  0.00      AP1   
ATOM    773 HD22 ASN A  70      -6.036  32.722  85.545  0.00  0.00      AP1   
ATOM    774  C   ASN A  70      -2.889  33.897  84.092  0.00  0.00      AP1   
ATOM    775  O   ASN A  70      -1.904  34.070  83.345  0.00  0.00      AP1   
ATOM    776  N   GLU A  71      -3.096  34.660  85.140  0.00  0.00      AP1   
ATOM    777  HN  GLU A  71      -3.861  34.560  85.771  0.00  0.00      AP1   
ATOM    778  CA  GLU A  71      -2.332  35.795  85.559  0.00  0.00      AP1   
ATOM    779  HA  GLU A  71      -1.717  36.071  84.715  0.00  0.00      AP1   
ATOM    780  CB  GLU A  71      -3.222  36.967  85.956  0.00  0.00      AP1   
ATOM    781  HB1 GLU A  71      -3.838  36.570  86.792  0.00  0.00      AP1   
ATOM    782  HB2 GLU A  71      -2.688  37.933  86.085  0.00  0.00      AP1   
ATOM    783  CG  GLU A  71      -4.275  37.105  84.908  0.00  0.00      AP1   
ATOM    784  HG1 GLU A  71      -3.787  37.334  83.936  0.00  0.00      AP1   
ATOM    785  HG2 GLU A  71      -4.929  36.237  84.678  0.00  0.00      AP1   
ATOM    786  CD  GLU A  71      -5.277  38.161  85.176  0.00  0.00      AP1   
ATOM    787  OE1 GLU A  71      -5.959  37.924  86.281  0.00  0.00      AP1   
ATOM    788  OE2 GLU A  71      -5.497  39.228  84.535  0.00  0.00      AP1   
ATOM    789  C   GLU A  71      -1.319  35.399  86.673  0.00  0.00      AP1   
ATOM    790  O   GLU A  71      -0.438  36.220  87.014  0.00  0.00      AP1   
ATOM    791  N   ASP A  72      -1.338  34.180  87.204  0.00  0.00      AP1   
ATOM    792  HN  ASP A  72      -2.148  33.599  87.189  0.00  0.00      AP1   
ATOM    793  CA  ASP A  72      -0.200  33.742  88.057  0.00  0.00      AP1   
ATOM    794  HA  ASP A  72       0.169  34.517  88.713  0.00  0.00      AP1   
ATOM    795  CB  ASP A  72      -0.569  32.520  88.938  0.00  0.00      AP1   
ATOM    796  HB1 ASP A  72      -1.046  31.713  88.343  0.00  0.00      AP1   
ATOM    797  HB2 ASP A  72       0.334  32.151  89.471  0.00  0.00      AP1   
ATOM    798  CG  ASP A  72      -1.527  32.944  90.067  0.00  0.00      AP1   
ATOM    799  OD1 ASP A  72      -2.104  34.035  89.926  0.00  0.00      AP1   
ATOM    800  OD2 ASP A  72      -1.878  32.038  90.876  0.00  0.00      AP1   
ATOM    801  C   ASP A  72       0.947  33.408  87.150  0.00  0.00      AP1   
ATOM    802  O   ASP A  72       0.765  32.976  86.051  0.00  0.00      AP1   
ATOM    803  N   ALA A  73       2.269  33.600  87.455  0.00  0.00      AP1   
ATOM    804  HN  ALA A  73       2.509  33.912  88.371  0.00  0.00      AP1   
ATOM    805  CA  ALA A  73       3.495  33.302  86.657  0.00  0.00      AP1   
ATOM    806  HA  ALA A  73       3.378  33.868  85.745  0.00  0.00      AP1   
ATOM    807  CB  ALA A  73       4.649  33.930  87.442  0.00  0.00      AP1   
ATOM    808  HB1 ALA A  73       4.820  33.488  88.448  0.00  0.00      AP1   
ATOM    809  HB2 ALA A  73       5.621  33.744  86.938  0.00  0.00      AP1   
ATOM    810  HB3 ALA A  73       4.475  35.025  87.515  0.00  0.00      AP1   
ATOM    811  C   ALA A  73       3.835  31.816  86.306  0.00  0.00      AP1   
ATOM    812  O   ALA A  73       3.247  30.799  86.811  0.00  0.00      AP1   
ATOM    813  N   TYR A  74       4.744  31.556  85.306  0.00  0.00      AP1   
ATOM    814  HN  TYR A  74       5.175  32.335  84.859  0.00  0.00      AP1   
ATOM    815  CA  TYR A  74       5.151  30.233  84.841  0.00  0.00      AP1   
ATOM    816  HA  TYR A  74       4.954  29.563  85.665  0.00  0.00      AP1   
ATOM    817  CB  TYR A  74       4.492  29.849  83.514  0.00  0.00      AP1   
ATOM    818  HB1 TYR A  74       3.381  29.869  83.544  0.00  0.00      AP1   
ATOM    819  HB2 TYR A  74       4.799  30.534  82.695  0.00  0.00      AP1   
ATOM    820  CG  TYR A  74       4.784  28.477  82.888  0.00  0.00      AP1   
ATOM    821  CD1 TYR A  74       4.726  27.324  83.683  0.00  0.00      AP1   
ATOM    822  HD1 TYR A  74       4.402  27.439  84.707  0.00  0.00      AP1   
ATOM    823  CE1 TYR A  74       5.127  26.088  83.132  0.00  0.00      AP1   
ATOM    824  HE1 TYR A  74       5.106  25.246  83.808  0.00  0.00      AP1   
ATOM    825  CZ  TYR A  74       5.372  25.946  81.803  0.00  0.00      AP1   
ATOM    826  OH  TYR A  74       5.769  24.634  81.285  0.00  0.00      AP1   
ATOM    827  HH  TYR A  74       5.477  24.507  80.379  0.00  0.00      AP1   
ATOM    828  CD2 TYR A  74       5.110  28.349  81.498  0.00  0.00      AP1   
ATOM    829  HD2 TYR A  74       5.026  29.182  80.816  0.00  0.00      AP1   
ATOM    830  CE2 TYR A  74       5.384  27.121  80.966  0.00  0.00      AP1   
ATOM    831  HE2 TYR A  74       5.760  27.000  79.961  0.00  0.00      AP1   
ATOM    832  C   TYR A  74       6.620  30.100  84.749  0.00  0.00      AP1   
ATOM    833  O   TYR A  74       7.297  30.976  84.202  0.00  0.00      AP1   
ATOM    834  N   MET A  75       7.149  29.023  85.386  0.00  0.00      AP1   
ATOM    835  HN  MET A  75       6.542  28.539  86.011  0.00  0.00      AP1   
ATOM    836  CA  MET A  75       8.575  28.849  85.542  0.00  0.00      AP1   
ATOM    837  HA  MET A  75       9.128  29.696  85.164  0.00  0.00      AP1   
ATOM    838  CB  MET A  75       9.049  28.842  87.032  0.00  0.00      AP1   
ATOM    839  HB1 MET A  75       8.531  28.039  87.599  0.00  0.00      AP1   
ATOM    840  HB2 MET A  75      10.141  28.638  87.048  0.00  0.00      AP1   
ATOM    841  CG  MET A  75       8.936  30.257  87.699  0.00  0.00      AP1   
ATOM    842  HG1 MET A  75       9.510  30.300  88.649  0.00  0.00      AP1   
ATOM    843  HG2 MET A  75       9.498  30.969  87.058  0.00  0.00      AP1   
ATOM    844  SD  MET A  75       7.216  30.754  88.050  0.00  0.00      AP1   
ATOM    845  CE  MET A  75       7.734  32.360  88.725  0.00  0.00      AP1   
ATOM    846  HE1 MET A  75       8.319  32.893  87.945  0.00  0.00      AP1   
ATOM    847  HE2 MET A  75       6.970  33.108  89.027  0.00  0.00      AP1   
ATOM    848  HE3 MET A  75       8.518  32.280  89.508  0.00  0.00      AP1   
ATOM    849  C   MET A  75       9.110  27.653  84.836  0.00  0.00      AP1   
ATOM    850  O   MET A  75      10.306  27.463  84.884  0.00  0.00      AP1   
ATOM    851  N   GLY A  76       8.267  26.908  84.074  0.00  0.00      AP1   
ATOM    852  HN  GLY A  76       7.347  27.240  83.878  0.00  0.00      AP1   
ATOM    853  CA  GLY A  76       8.537  25.585  83.522  0.00  0.00      AP1   
ATOM    854  HA1 GLY A  76       9.542  25.586  83.126  0.00  0.00      AP1   
ATOM    855  HA2 GLY A  76       7.782  25.407  82.771  0.00  0.00      AP1   
ATOM    856  C   GLY A  76       8.487  24.399  84.447  0.00  0.00      AP1   
ATOM    857  O   GLY A  76       9.154  23.394  84.210  0.00  0.00      AP1   
ATOM    858  N   VAL A  77       7.588  24.479  85.442  0.00  0.00      AP1   
ATOM    859  HN  VAL A  77       6.988  25.271  85.522  0.00  0.00      AP1   
ATOM    860  CA  VAL A  77       7.364  23.441  86.462  0.00  0.00      AP1   
ATOM    861  HA  VAL A  77       7.842  22.510  86.194  0.00  0.00      AP1   
ATOM    862  CB  VAL A  77       8.001  23.774  87.791  0.00  0.00      AP1   
ATOM    863  HB  VAL A  77       9.087  23.980  87.682  0.00  0.00      AP1   
ATOM    864  CG1 VAL A  77       7.285  24.950  88.466  0.00  0.00      AP1   
ATOM    865 HG11 VAL A  77       6.213  24.754  88.681  0.00  0.00      AP1   
ATOM    866 HG12 VAL A  77       7.618  25.205  89.495  0.00  0.00      AP1   
ATOM    867 HG13 VAL A  77       7.341  25.834  87.795  0.00  0.00      AP1   
ATOM    868  CG2 VAL A  77       7.985  22.544  88.685  0.00  0.00      AP1   
ATOM    869 HG21 VAL A  77       8.504  22.707  89.654  0.00  0.00      AP1   
ATOM    870 HG22 VAL A  77       6.923  22.323  88.926  0.00  0.00      AP1   
ATOM    871 HG23 VAL A  77       8.525  21.676  88.251  0.00  0.00      AP1   
ATOM    872  C   VAL A  77       5.899  23.161  86.370  0.00  0.00      AP1   
ATOM    873  O   VAL A  77       5.032  23.995  86.416  0.00  0.00      AP1   
ATOM    874  N   VAL A  78       5.519  21.871  86.292  0.00  0.00      AP1   
ATOM    875  HN  VAL A  78       6.226  21.179  86.414  0.00  0.00      AP1   
ATOM    876  CA  VAL A  78       4.123  21.444  86.146  0.00  0.00      AP1   
ATOM    877  HA  VAL A  78       3.463  22.258  86.408  0.00  0.00      AP1   
ATOM    878  CB  VAL A  78       3.722  21.142  84.767  0.00  0.00      AP1   
ATOM    879  HB  VAL A  78       2.678  20.761  84.749  0.00  0.00      AP1   
ATOM    880  CG1 VAL A  78       3.839  22.350  83.805  0.00  0.00      AP1   
ATOM    881 HG11 VAL A  78       3.482  22.058  82.794  0.00  0.00      AP1   
ATOM    882 HG12 VAL A  78       3.213  23.204  84.141  0.00  0.00      AP1   
ATOM    883 HG13 VAL A  78       4.881  22.703  83.651  0.00  0.00      AP1   
ATOM    884  CG2 VAL A  78       4.601  19.976  84.300  0.00  0.00      AP1   
ATOM    885 HG21 VAL A  78       5.683  20.221  84.236  0.00  0.00      AP1   
ATOM    886 HG22 VAL A  78       4.551  19.166  85.058  0.00  0.00      AP1   
ATOM    887 HG23 VAL A  78       4.310  19.754  83.251  0.00  0.00      AP1   
ATOM    888  C   VAL A  78       3.880  20.249  87.125  0.00  0.00      AP1   
ATOM    889  O   VAL A  78       4.760  19.876  87.915  0.00  0.00      AP1   
ATOM    890  N   ASP A  79       2.649  19.676  87.230  0.00  0.00      AP1   
ATOM    891  HN  ASP A  79       1.851  20.044  86.757  0.00  0.00      AP1   
ATOM    892  CA  ASP A  79       2.518  18.395  87.918  0.00  0.00      AP1   
ATOM    893  HA  ASP A  79       3.430  18.175  88.452  0.00  0.00      AP1   
ATOM    894  CB  ASP A  79       1.473  18.594  89.078  0.00  0.00      AP1   
ATOM    895  HB1 ASP A  79       1.786  18.062  90.001  0.00  0.00      AP1   
ATOM    896  HB2 ASP A  79       1.532  19.692  89.234  0.00  0.00      AP1   
ATOM    897  CG  ASP A  79       0.039  18.110  88.763  0.00  0.00      AP1   
ATOM    898  OD1 ASP A  79      -0.511  18.524  87.729  0.00  0.00      AP1   
ATOM    899  OD2 ASP A  79      -0.513  17.220  89.455  0.00  0.00      AP1   
ATOM    900  C   ASP A  79       2.231  17.233  86.923  0.00  0.00      AP1   
ATOM    901  O   ASP A  79       2.095  17.469  85.729  0.00  0.00      AP1   
ATOM    902  N   GLU A  80       2.353  16.028  87.473  0.00  0.00      AP1   
ATOM    903  HN  GLU A  80       2.492  15.897  88.451  0.00  0.00      AP1   
ATOM    904  CA  GLU A  80       2.233  14.842  86.679  0.00  0.00      AP1   
ATOM    905  HA  GLU A  80       2.909  14.862  85.837  0.00  0.00      AP1   
ATOM    906  CB  GLU A  80       2.621  13.604  87.536  0.00  0.00      AP1   
ATOM    907  HB1 GLU A  80       2.018  13.422  88.450  0.00  0.00      AP1   
ATOM    908  HB2 GLU A  80       2.442  12.721  86.886  0.00  0.00      AP1   
ATOM    909  CG  GLU A  80       4.149  13.463  87.814  0.00  0.00      AP1   
ATOM    910  HG1 GLU A  80       4.681  13.573  86.845  0.00  0.00      AP1   
ATOM    911  HG2 GLU A  80       4.583  14.201  88.522  0.00  0.00      AP1   
ATOM    912  CD  GLU A  80       4.430  12.201  88.565  0.00  0.00      AP1   
ATOM    913  OE1 GLU A  80       3.968  11.921  89.659  0.00  0.00      AP1   
ATOM    914  OE2 GLU A  80       5.205  11.396  87.917  0.00  0.00      AP1   
ATOM    915  C   GLU A  80       0.869  14.615  85.958  0.00  0.00      AP1   
ATOM    916  O   GLU A  80       0.896  14.316  84.794  0.00  0.00      AP1   
ATOM    917  N   ALA A  81      -0.269  14.754  86.629  0.00  0.00      AP1   
ATOM    918  HN  ALA A  81      -0.104  15.014  87.578  0.00  0.00      AP1   
ATOM    919  CA  ALA A  81      -1.551  14.857  85.984  0.00  0.00      AP1   
ATOM    920  HA  ALA A  81      -1.753  13.940  85.451  0.00  0.00      AP1   
ATOM    921  CB  ALA A  81      -2.625  15.018  87.050  0.00  0.00      AP1   
ATOM    922  HB1 ALA A  81      -2.363  14.299  87.856  0.00  0.00      AP1   
ATOM    923  HB2 ALA A  81      -2.661  16.075  87.390  0.00  0.00      AP1   
ATOM    924  HB3 ALA A  81      -3.600  14.633  86.681  0.00  0.00      AP1   
ATOM    925  C   ALA A  81      -1.762  15.960  84.876  0.00  0.00      AP1   
ATOM    926  O   ALA A  81      -2.128  15.753  83.732  0.00  0.00      AP1   
ATOM    927  N   THR A  82      -1.324  17.192  85.126  0.00  0.00      AP1   
ATOM    928  HN  THR A  82      -1.048  17.419  86.056  0.00  0.00      AP1   
ATOM    929  CA  THR A  82      -1.139  18.256  84.135  0.00  0.00      AP1   
ATOM    930  HA  THR A  82      -2.111  18.485  83.725  0.00  0.00      AP1   
ATOM    931  CB  THR A  82      -0.670  19.484  84.826  0.00  0.00      AP1   
ATOM    932  HB  THR A  82       0.294  19.240  85.321  0.00  0.00      AP1   
ATOM    933  OG1 THR A  82      -1.601  19.762  85.794  0.00  0.00      AP1   
ATOM    934  HG1 THR A  82      -1.341  19.335  86.614  0.00  0.00      AP1   
ATOM    935  CG2 THR A  82      -0.374  20.809  83.963  0.00  0.00      AP1   
ATOM    936 HG21 THR A  82       0.422  20.724  83.193  0.00  0.00      AP1   
ATOM    937 HG22 THR A  82      -1.326  21.176  83.523  0.00  0.00      AP1   
ATOM    938 HG23 THR A  82      -0.031  21.613  84.648  0.00  0.00      AP1   
ATOM    939  C   THR A  82      -0.259  17.962  82.974  0.00  0.00      AP1   
ATOM    940  O   THR A  82      -0.715  18.017  81.849  0.00  0.00      AP1   
ATOM    941  N   LEU A  83       0.925  17.377  83.167  0.00  0.00      AP1   
ATOM    942  HN  LEU A  83       1.290  17.244  84.085  0.00  0.00      AP1   
ATOM    943  CA  LEU A  83       1.725  16.876  81.973  0.00  0.00      AP1   
ATOM    944  HA  LEU A  83       1.965  17.742  81.375  0.00  0.00      AP1   
ATOM    945  CB  LEU A  83       3.018  16.107  82.479  0.00  0.00      AP1   
ATOM    946  HB1 LEU A  83       3.730  16.843  82.910  0.00  0.00      AP1   
ATOM    947  HB2 LEU A  83       2.742  15.349  83.243  0.00  0.00      AP1   
ATOM    948  CG  LEU A  83       3.967  15.478  81.416  0.00  0.00      AP1   
ATOM    949  HG  LEU A  83       3.375  14.827  80.738  0.00  0.00      AP1   
ATOM    950  CD1 LEU A  83       4.663  16.530  80.588  0.00  0.00      AP1   
ATOM    951 HD11 LEU A  83       5.154  17.219  81.308  0.00  0.00      AP1   
ATOM    952 HD12 LEU A  83       5.554  16.161  80.036  0.00  0.00      AP1   
ATOM    953 HD13 LEU A  83       3.918  17.012  79.919  0.00  0.00      AP1   
ATOM    954  CD2 LEU A  83       4.989  14.689  82.166  0.00  0.00      AP1   
ATOM    955 HD21 LEU A  83       5.756  14.121  81.597  0.00  0.00      AP1   
ATOM    956 HD22 LEU A  83       5.417  15.312  82.981  0.00  0.00      AP1   
ATOM    957 HD23 LEU A  83       4.340  13.927  82.649  0.00  0.00      AP1   
ATOM    958  C   LEU A  83       1.035  15.750  81.148  0.00  0.00      AP1   
ATOM    959  O   LEU A  83       1.281  15.714  79.896  0.00  0.00      AP1   
ATOM    960  N   GLN A  84       0.383  14.815  81.809  0.00  0.00      AP1   
ATOM    961  HN  GLN A  84       0.167  14.750  82.780  0.00  0.00      AP1   
ATOM    962  CA  GLN A  84      -0.240  13.814  81.116  0.00  0.00      AP1   
ATOM    963  HA  GLN A  84       0.376  13.503  80.285  0.00  0.00      AP1   
ATOM    964  CB  GLN A  84      -0.548  12.624  82.106  0.00  0.00      AP1   
ATOM    965  HB1 GLN A  84      -0.951  13.082  83.034  0.00  0.00      AP1   
ATOM    966  HB2 GLN A  84      -1.317  11.911  81.739  0.00  0.00      AP1   
ATOM    967  CG  GLN A  84       0.678  11.735  82.452  0.00  0.00      AP1   
ATOM    968  HG1 GLN A  84       1.467  12.319  82.971  0.00  0.00      AP1   
ATOM    969  HG2 GLN A  84       0.466  10.779  82.976  0.00  0.00      AP1   
ATOM    970  CD  GLN A  84       1.246  11.188  81.126  0.00  0.00      AP1   
ATOM    971  OE1 GLN A  84       0.447  10.620  80.325  0.00  0.00      AP1   
ATOM    972  NE2 GLN A  84       2.452  11.657  80.705  0.00  0.00      AP1   
ATOM    973 HE21 GLN A  84       2.746  11.212  79.859  0.00  0.00      AP1   
ATOM    974 HE22 GLN A  84       3.040  12.032  81.421  0.00  0.00      AP1   
ATOM    975  C   GLN A  84      -1.510  14.194  80.398  0.00  0.00      AP1   
ATOM    976  O   GLN A  84      -1.669  13.639  79.331  0.00  0.00      AP1   
ATOM    977  N   LYS A  85      -2.334  15.194  80.844  0.00  0.00      AP1   
ATOM    978  HN  LYS A  85      -2.143  15.426  81.794  0.00  0.00      AP1   
ATOM    979  CA  LYS A  85      -3.297  15.904  79.995  0.00  0.00      AP1   
ATOM    980  HA  LYS A  85      -4.169  15.356  79.667  0.00  0.00      AP1   
ATOM    981  CB  LYS A  85      -4.009  16.846  80.971  0.00  0.00      AP1   
ATOM    982  HB1 LYS A  85      -3.235  17.396  81.547  0.00  0.00      AP1   
ATOM    983  HB2 LYS A  85      -4.544  17.651  80.424  0.00  0.00      AP1   
ATOM    984  CG  LYS A  85      -5.047  16.367  81.992  0.00  0.00      AP1   
ATOM    985  HG1 LYS A  85      -6.045  16.339  81.504  0.00  0.00      AP1   
ATOM    986  HG2 LYS A  85      -4.740  15.353  82.324  0.00  0.00      AP1   
ATOM    987  CD  LYS A  85      -5.175  17.284  83.247  0.00  0.00      AP1   
ATOM    988  HD1 LYS A  85      -4.156  17.646  83.500  0.00  0.00      AP1   
ATOM    989  HD2 LYS A  85      -5.813  18.157  82.988  0.00  0.00      AP1   
ATOM    990  CE  LYS A  85      -5.789  16.679  84.536  0.00  0.00      AP1   
ATOM    991  HE1 LYS A  85      -5.077  15.856  84.762  0.00  0.00      AP1   
ATOM    992  HE2 LYS A  85      -5.662  17.492  85.282  0.00  0.00      AP1   
ATOM    993  NZ  LYS A  85      -7.169  16.273  84.445  0.00  0.00      AP1   
ATOM    994  HZ1 LYS A  85      -7.536  15.696  85.229  0.00  0.00      AP1   
ATOM    995  HZ2 LYS A  85      -7.788  17.107  84.391  0.00  0.00      AP1   
ATOM    996  HZ3 LYS A  85      -7.418  15.729  83.595  0.00  0.00      AP1   
ATOM    997  C   LYS A  85      -2.689  16.576  78.782  0.00  0.00      AP1   
ATOM    998  O   LYS A  85      -3.139  16.425  77.668  0.00  0.00      AP1   
ATOM    999  N   GLY A  86      -1.585  17.338  78.950  0.00  0.00      AP1   
ATOM   1000  HN  GLY A  86      -1.257  17.420  79.888  0.00  0.00      AP1   
ATOM   1001  CA  GLY A  86      -0.702  17.817  77.900  0.00  0.00      AP1   
ATOM   1002  HA1 GLY A  86       0.160  18.281  78.355  0.00  0.00      AP1   
ATOM   1003  HA2 GLY A  86      -1.258  18.574  77.367  0.00  0.00      AP1   
ATOM   1004  C   GLY A  86      -0.100  16.828  76.965  0.00  0.00      AP1   
ATOM   1005  O   GLY A  86       0.089  17.120  75.779  0.00  0.00      AP1   
ATOM   1006  N   SER A  87       0.245  15.565  77.368  0.00  0.00      AP1   
ATOM   1007  HN  SER A  87       0.182  15.356  78.341  0.00  0.00      AP1   
ATOM   1008  CA  SER A  87       0.819  14.467  76.564  0.00  0.00      AP1   
ATOM   1009  HA  SER A  87       1.621  14.890  75.978  0.00  0.00      AP1   
ATOM   1010  CB  SER A  87       1.267  13.260  77.490  0.00  0.00      AP1   
ATOM   1011  HB1 SER A  87       1.994  13.783  78.147  0.00  0.00      AP1   
ATOM   1012  HB2 SER A  87       0.452  12.812  78.098  0.00  0.00      AP1   
ATOM   1013  OG  SER A  87       1.987  12.206  76.818  0.00  0.00      AP1   
ATOM   1014  HG1 SER A  87       2.396  11.678  77.508  0.00  0.00      AP1   
ATOM   1015  C   SER A  87      -0.304  13.817  75.707  0.00  0.00      AP1   
ATOM   1016  O   SER A  87      -0.104  13.682  74.498  0.00  0.00      AP1   
ATOM   1017  N   TRP A  88      -1.516  13.527  76.338  0.00  0.00      AP1   
ATOM   1018  HN  TRP A  88      -1.646  13.754  77.300  0.00  0.00      AP1   
ATOM   1019  CA  TRP A  88      -2.661  12.884  75.844  0.00  0.00      AP1   
ATOM   1020  HA  TRP A  88      -2.531  11.858  75.533  0.00  0.00      AP1   
ATOM   1021  CB  TRP A  88      -3.694  12.802  76.983  0.00  0.00      AP1   
ATOM   1022  HB1 TRP A  88      -3.235  12.212  77.805  0.00  0.00      AP1   
ATOM   1023  HB2 TRP A  88      -3.829  13.874  77.241  0.00  0.00      AP1   
ATOM   1024  CG  TRP A  88      -5.033  12.236  76.664  0.00  0.00      AP1   
ATOM   1025  CD1 TRP A  88      -5.479  10.935  76.547  0.00  0.00      AP1   
ATOM   1026  HD1 TRP A  88      -4.917  10.015  76.608  0.00  0.00      AP1   
ATOM   1027  NE1 TRP A  88      -6.834  10.941  76.123  0.00  0.00      AP1   
ATOM   1028  HE1 TRP A  88      -7.462  10.201  76.221  0.00  0.00      AP1   
ATOM   1029  CE2 TRP A  88      -7.277  12.193  76.069  0.00  0.00      AP1   
ATOM   1030  CD2 TRP A  88      -6.166  13.129  76.325  0.00  0.00      AP1   
ATOM   1031  CE3 TRP A  88      -6.406  14.496  76.396  0.00  0.00      AP1   
ATOM   1032  HE3 TRP A  88      -5.579  15.154  76.615  0.00  0.00      AP1   
ATOM   1033  CZ3 TRP A  88      -7.715  14.965  76.229  0.00  0.00      AP1   
ATOM   1034  HZ3 TRP A  88      -7.787  16.036  76.351  0.00  0.00      AP1   
ATOM   1035  CZ2 TRP A  88      -8.561  12.693  75.825  0.00  0.00      AP1   
ATOM   1036  HZ2 TRP A  88      -9.437  12.076  75.691  0.00  0.00      AP1   
ATOM   1037  CH2 TRP A  88      -8.696  14.079  75.923  0.00  0.00      AP1   
ATOM   1038  HH2 TRP A  88      -9.709  14.438  75.815  0.00  0.00      AP1   
ATOM   1039  C   TRP A  88      -3.211  13.578  74.660  0.00  0.00      AP1   
ATOM   1040  O   TRP A  88      -3.555  13.021  73.625  0.00  0.00      AP1   
ATOM   1041  N   SER A  89      -3.361  14.928  74.830  0.00  0.00      AP1   
ATOM   1042  HN  SER A  89      -2.884  15.371  75.585  0.00  0.00      AP1   
ATOM   1043  CA  SER A  89      -3.774  15.843  73.732  0.00  0.00      AP1   
ATOM   1044  HA  SER A  89      -4.768  15.531  73.450  0.00  0.00      AP1   
ATOM   1045  CB  SER A  89      -3.890  17.313  74.303  0.00  0.00      AP1   
ATOM   1046  HB1 SER A  89      -3.972  18.072  73.496  0.00  0.00      AP1   
ATOM   1047  HB2 SER A  89      -4.772  17.283  74.978  0.00  0.00      AP1   
ATOM   1048  OG  SER A  89      -2.852  17.799  75.066  0.00  0.00      AP1   
ATOM   1049  HG1 SER A  89      -2.950  17.499  75.973  0.00  0.00      AP1   
ATOM   1050  C   SER A  89      -3.018  15.960  72.388  0.00  0.00      AP1   
ATOM   1051  O   SER A  89      -3.589  15.807  71.364  0.00  0.00      AP1   
ATOM   1052  N   LEU A  90      -1.688  15.968  72.444  0.00  0.00      AP1   
ATOM   1053  HN  LEU A  90      -1.291  16.252  73.313  0.00  0.00      AP1   
ATOM   1054  CA  LEU A  90      -0.745  15.672  71.391  0.00  0.00      AP1   
ATOM   1055  HA  LEU A  90      -1.040  16.330  70.586  0.00  0.00      AP1   
ATOM   1056  CB  LEU A  90       0.690  15.964  71.816  0.00  0.00      AP1   
ATOM   1057  HB1 LEU A  90       0.959  17.029  71.985  0.00  0.00      AP1   
ATOM   1058  HB2 LEU A  90       0.998  15.429  72.740  0.00  0.00      AP1   
ATOM   1059  CG  LEU A  90       1.792  15.564  70.814  0.00  0.00      AP1   
ATOM   1060  HG  LEU A  90       1.632  14.507  70.511  0.00  0.00      AP1   
ATOM   1061  CD1 LEU A  90       1.690  16.474  69.567  0.00  0.00      AP1   
ATOM   1062 HD11 LEU A  90       1.856  17.535  69.852  0.00  0.00      AP1   
ATOM   1063 HD12 LEU A  90       2.447  16.224  68.794  0.00  0.00      AP1   
ATOM   1064 HD13 LEU A  90       0.682  16.400  69.106  0.00  0.00      AP1   
ATOM   1065  CD2 LEU A  90       3.261  15.582  71.441  0.00  0.00      AP1   
ATOM   1066 HD21 LEU A  90       3.301  14.825  72.254  0.00  0.00      AP1   
ATOM   1067 HD22 LEU A  90       3.923  15.234  70.619  0.00  0.00      AP1   
ATOM   1068 HD23 LEU A  90       3.519  16.590  71.830  0.00  0.00      AP1   
ATOM   1069  C   LEU A  90      -0.864  14.317  70.733  0.00  0.00      AP1   
ATOM   1070  O   LEU A  90      -1.032  14.235  69.500  0.00  0.00      AP1   
ATOM   1071  N   LEU A  91      -0.943  13.238  71.462  0.00  0.00      AP1   
ATOM   1072  HN  LEU A  91      -0.939  13.259  72.459  0.00  0.00      AP1   
ATOM   1073  CA  LEU A  91      -1.133  11.927  70.820  0.00  0.00      AP1   
ATOM   1074  HA  LEU A  91      -0.404  11.803  70.033  0.00  0.00      AP1   
ATOM   1075  CB  LEU A  91      -1.085  10.888  71.935  0.00  0.00      AP1   
ATOM   1076  HB1 LEU A  91      -1.814  11.255  72.688  0.00  0.00      AP1   
ATOM   1077  HB2 LEU A  91      -1.475   9.928  71.535  0.00  0.00      AP1   
ATOM   1078  CG  LEU A  91       0.318  10.756  72.564  0.00  0.00      AP1   
ATOM   1079  HG  LEU A  91       0.826  11.717  72.796  0.00  0.00      AP1   
ATOM   1080  CD1 LEU A  91       0.320   9.800  73.779  0.00  0.00      AP1   
ATOM   1081 HD11 LEU A  91       1.378   9.598  74.051  0.00  0.00      AP1   
ATOM   1082 HD12 LEU A  91      -0.293  10.281  74.571  0.00  0.00      AP1   
ATOM   1083 HD13 LEU A  91      -0.182   8.830  73.577  0.00  0.00      AP1   
ATOM   1084  CD2 LEU A  91       1.341  10.148  71.518  0.00  0.00      AP1   
ATOM   1085 HD21 LEU A  91       0.913   9.251  71.019  0.00  0.00      AP1   
ATOM   1086 HD22 LEU A  91       1.516  10.909  70.727  0.00  0.00      AP1   
ATOM   1087 HD23 LEU A  91       2.323   9.853  71.945  0.00  0.00      AP1   
ATOM   1088  C   LEU A  91      -2.544  11.749  70.170  0.00  0.00      AP1   
ATOM   1089  O   LEU A  91      -2.638  11.055  69.213  0.00  0.00      AP1   
ATOM   1090  N   LYS A  92      -3.626  12.329  70.770  0.00  0.00      AP1   
ATOM   1091  HN  LYS A  92      -3.587  12.715  71.688  0.00  0.00      AP1   
ATOM   1092  CA  LYS A  92      -4.938  12.243  70.164  0.00  0.00      AP1   
ATOM   1093  HA  LYS A  92      -5.195  11.212  69.967  0.00  0.00      AP1   
ATOM   1094  CB  LYS A  92      -5.852  12.882  71.265  0.00  0.00      AP1   
ATOM   1095  HB1 LYS A  92      -5.261  13.759  71.605  0.00  0.00      AP1   
ATOM   1096  HB2 LYS A  92      -6.776  13.351  70.864  0.00  0.00      AP1   
ATOM   1097  CG  LYS A  92      -6.285  12.112  72.473  0.00  0.00      AP1   
ATOM   1098  HG1 LYS A  92      -5.357  11.688  72.913  0.00  0.00      AP1   
ATOM   1099  HG2 LYS A  92      -6.753  12.819  73.190  0.00  0.00      AP1   
ATOM   1100  CD  LYS A  92      -7.126  10.838  72.253  0.00  0.00      AP1   
ATOM   1101  HD1 LYS A  92      -6.479  10.158  71.659  0.00  0.00      AP1   
ATOM   1102  HD2 LYS A  92      -7.224  10.416  73.276  0.00  0.00      AP1   
ATOM   1103  CE  LYS A  92      -8.512  10.990  71.512  0.00  0.00      AP1   
ATOM   1104  HE1 LYS A  92      -8.331  11.652  70.638  0.00  0.00      AP1   
ATOM   1105  HE2 LYS A  92      -8.830   9.971  71.203  0.00  0.00      AP1   
ATOM   1106  NZ  LYS A  92      -9.385  11.697  72.426  0.00  0.00      AP1   
ATOM   1107  HZ1 LYS A  92      -9.308  11.110  73.281  0.00  0.00      AP1   
ATOM   1108  HZ2 LYS A  92      -9.207  12.707  72.597  0.00  0.00      AP1   
ATOM   1109  HZ3 LYS A  92     -10.380  11.735  72.125  0.00  0.00      AP1   
ATOM   1110  C   LYS A  92      -5.090  12.999  68.827  0.00  0.00      AP1   
ATOM   1111  O   LYS A  92      -5.687  12.534  67.870  0.00  0.00      AP1   
ATOM   1112  N   ASP A  93      -4.588  14.245  68.705  0.00  0.00      AP1   
ATOM   1113  HN  ASP A  93      -4.165  14.756  69.448  0.00  0.00      AP1   
ATOM   1114  CA  ASP A  93      -4.409  14.943  67.426  0.00  0.00      AP1   
ATOM   1115  HA  ASP A  93      -5.335  14.974  66.869  0.00  0.00      AP1   
ATOM   1116  CB  ASP A  93      -4.110  16.420  67.661  0.00  0.00      AP1   
ATOM   1117  HB1 ASP A  93      -3.175  16.566  68.242  0.00  0.00      AP1   
ATOM   1118  HB2 ASP A  93      -3.851  16.889  66.687  0.00  0.00      AP1   
ATOM   1119  CG  ASP A  93      -5.334  17.149  68.306  0.00  0.00      AP1   
ATOM   1120  OD1 ASP A  93      -6.474  16.591  68.266  0.00  0.00      AP1   
ATOM   1121  OD2 ASP A  93      -5.214  18.369  68.714  0.00  0.00      AP1   
ATOM   1122  C   ASP A  93      -3.493  14.152  66.438  0.00  0.00      AP1   
ATOM   1123  O   ASP A  93      -3.730  14.067  65.242  0.00  0.00      AP1   
ATOM   1124  N   LEU A  94      -2.399  13.567  67.011  0.00  0.00      AP1   
ATOM   1125  HN  LEU A  94      -2.194  13.654  67.983  0.00  0.00      AP1   
ATOM   1126  CA  LEU A  94      -1.476  12.772  66.295  0.00  0.00      AP1   
ATOM   1127  HA  LEU A  94      -1.118  13.318  65.435  0.00  0.00      AP1   
ATOM   1128  CB  LEU A  94      -0.332  12.356  67.265  0.00  0.00      AP1   
ATOM   1129  HB1 LEU A  94       0.286  13.249  67.499  0.00  0.00      AP1   
ATOM   1130  HB2 LEU A  94      -0.816  11.984  68.194  0.00  0.00      AP1   
ATOM   1131  CG  LEU A  94       0.767  11.405  66.650  0.00  0.00      AP1   
ATOM   1132  HG  LEU A  94       0.360  10.433  66.296  0.00  0.00      AP1   
ATOM   1133  CD1 LEU A  94       1.515  12.052  65.448  0.00  0.00      AP1   
ATOM   1134 HD11 LEU A  94       2.178  12.859  65.827  0.00  0.00      AP1   
ATOM   1135 HD12 LEU A  94       2.079  11.218  64.979  0.00  0.00      AP1   
ATOM   1136 HD13 LEU A  94       0.744  12.492  64.780  0.00  0.00      AP1   
ATOM   1137  CD2 LEU A  94       1.799  10.980  67.764  0.00  0.00      AP1   
ATOM   1138 HD21 LEU A  94       1.314  10.202  68.391  0.00  0.00      AP1   
ATOM   1139 HD22 LEU A  94       2.791  10.594  67.446  0.00  0.00      AP1   
ATOM   1140 HD23 LEU A  94       1.898  11.850  68.448  0.00  0.00      AP1   
ATOM   1141  C   LEU A  94      -2.118  11.516  65.703  0.00  0.00      AP1   
ATOM   1142  O   LEU A  94      -1.901  11.057  64.596  0.00  0.00      AP1   
ATOM   1143  N   LYS A  95      -2.921  10.898  66.593  0.00  0.00      AP1   
ATOM   1144  HN  LYS A  95      -2.952  11.237  67.530  0.00  0.00      AP1   
ATOM   1145  CA  LYS A  95      -3.742   9.739  66.270  0.00  0.00      AP1   
ATOM   1146  HA  LYS A  95      -3.050   9.010  65.875  0.00  0.00      AP1   
ATOM   1147  CB  LYS A  95      -4.537   9.018  67.393  0.00  0.00      AP1   
ATOM   1148  HB1 LYS A  95      -3.797   8.873  68.208  0.00  0.00      AP1   
ATOM   1149  HB2 LYS A  95      -5.350   9.627  67.841  0.00  0.00      AP1   
ATOM   1150  CG  LYS A  95      -5.253   7.638  66.995  0.00  0.00      AP1   
ATOM   1151  HG1 LYS A  95      -5.810   7.208  67.855  0.00  0.00      AP1   
ATOM   1152  HG2 LYS A  95      -5.950   7.953  66.190  0.00  0.00      AP1   
ATOM   1153  CD  LYS A  95      -4.296   6.480  66.552  0.00  0.00      AP1   
ATOM   1154  HD1 LYS A  95      -3.811   6.797  65.604  0.00  0.00      AP1   
ATOM   1155  HD2 LYS A  95      -3.453   6.425  67.274  0.00  0.00      AP1   
ATOM   1156  CE  LYS A  95      -5.041   5.108  66.531  0.00  0.00      AP1   
ATOM   1157  HE1 LYS A  95      -4.206   4.375  66.522  0.00  0.00      AP1   
ATOM   1158  HE2 LYS A  95      -5.709   4.787  67.358  0.00  0.00      AP1   
ATOM   1159  NZ  LYS A  95      -5.871   5.029  65.364  0.00  0.00      AP1   
ATOM   1160  HZ1 LYS A  95      -6.823   4.664  65.573  0.00  0.00      AP1   
ATOM   1161  HZ2 LYS A  95      -6.077   5.957  64.942  0.00  0.00      AP1   
ATOM   1162  HZ3 LYS A  95      -5.500   4.507  64.545  0.00  0.00      AP1   
ATOM   1163  C   LYS A  95      -4.659  10.063  65.162  0.00  0.00      AP1   
ATOM   1164  O   LYS A  95      -4.745   9.358  64.220  0.00  0.00      AP1   
ATOM   1165  N   ARG A  96      -5.264  11.250  65.216  0.00  0.00      AP1   
ATOM   1166  HN  ARG A  96      -5.339  11.694  66.106  0.00  0.00      AP1   
ATOM   1167  CA  ARG A  96      -6.039  11.800  64.180  0.00  0.00      AP1   
ATOM   1168  HA  ARG A  96      -6.758  11.029  63.947  0.00  0.00      AP1   
ATOM   1169  CB  ARG A  96      -6.893  12.999  64.618  0.00  0.00      AP1   
ATOM   1170  HB1 ARG A  96      -7.599  12.612  65.384  0.00  0.00      AP1   
ATOM   1171  HB2 ARG A  96      -6.270  13.719  65.192  0.00  0.00      AP1   
ATOM   1172  CG  ARG A  96      -7.732  13.663  63.577  0.00  0.00      AP1   
ATOM   1173  HG1 ARG A  96      -8.104  12.925  62.833  0.00  0.00      AP1   
ATOM   1174  HG2 ARG A  96      -8.656  14.127  63.981  0.00  0.00      AP1   
ATOM   1175  CD  ARG A  96      -6.995  14.830  62.824  0.00  0.00      AP1   
ATOM   1176  HD1 ARG A  96      -6.109  14.437  62.281  0.00  0.00      AP1   
ATOM   1177  HD2 ARG A  96      -7.801  15.295  62.218  0.00  0.00      AP1   
ATOM   1178  NE  ARG A  96      -6.573  15.793  63.850  0.00  0.00      AP1   
ATOM   1179  HE  ARG A  96      -6.975  15.638  64.752  0.00  0.00      AP1   
ATOM   1180  CZ  ARG A  96      -5.971  16.889  63.622  0.00  0.00      AP1   
ATOM   1181  NH1 ARG A  96      -5.525  17.231  62.456  0.00  0.00      AP1   
ATOM   1182 HH11 ARG A  96      -4.880  17.995  62.457  0.00  0.00      AP1   
ATOM   1183 HH12 ARG A  96      -5.760  16.610  61.708  0.00  0.00      AP1   
ATOM   1184  NH2 ARG A  96      -5.901  17.724  64.615  0.00  0.00      AP1   
ATOM   1185 HH21 ARG A  96      -5.577  18.666  64.534  0.00  0.00      AP1   
ATOM   1186 HH22 ARG A  96      -6.260  17.392  65.487  0.00  0.00      AP1   
ATOM   1187  C   ARG A  96      -5.304  12.099  62.882  0.00  0.00      AP1   
ATOM   1188  O   ARG A  96      -5.798  11.609  61.816  0.00  0.00      AP1   
ATOM   1189  N   ILE A  97      -4.146  12.706  62.889  0.00  0.00      AP1   
ATOM   1190  HN  ILE A  97      -3.848  13.136  63.737  0.00  0.00      AP1   
ATOM   1191  CA  ILE A  97      -3.212  12.799  61.769  0.00  0.00      AP1   
ATOM   1192  HA  ILE A  97      -3.738  13.416  61.055  0.00  0.00      AP1   
ATOM   1193  CB  ILE A  97      -1.869  13.439  62.048  0.00  0.00      AP1   
ATOM   1194  HB  ILE A  97      -1.422  13.015  62.973  0.00  0.00      AP1   
ATOM   1195  CG2 ILE A  97      -0.837  13.327  60.898  0.00  0.00      AP1   
ATOM   1196 HG21 ILE A  97      -0.006  14.039  61.090  0.00  0.00      AP1   
ATOM   1197 HG22 ILE A  97      -0.355  12.333  60.785  0.00  0.00      AP1   
ATOM   1198 HG23 ILE A  97      -1.255  13.630  59.914  0.00  0.00      AP1   
ATOM   1199  CG1 ILE A  97      -2.006  14.995  62.290  0.00  0.00      AP1   
ATOM   1200 HG11 ILE A  97      -2.645  15.118  63.191  0.00  0.00      AP1   
ATOM   1201 HG12 ILE A  97      -1.017  15.409  62.581  0.00  0.00      AP1   
ATOM   1202  CD  ILE A  97      -2.651  15.798  61.127  0.00  0.00      AP1   
ATOM   1203  HD1 ILE A  97      -2.495  16.878  61.336  0.00  0.00      AP1   
ATOM   1204  HD2 ILE A  97      -2.052  15.607  60.211  0.00  0.00      AP1   
ATOM   1205  HD3 ILE A  97      -3.715  15.547  60.929  0.00  0.00      AP1   
ATOM   1206  C   ILE A  97      -2.946  11.474  61.105  0.00  0.00      AP1   
ATOM   1207  O   ILE A  97      -3.170  11.274  59.926  0.00  0.00      AP1   
ATOM   1208  N   THR A  98      -2.583  10.430  61.905  0.00  0.00      AP1   
ATOM   1209  HN  THR A  98      -2.519  10.725  62.856  0.00  0.00      AP1   
ATOM   1210  CA  THR A  98      -2.206   9.057  61.483  0.00  0.00      AP1   
ATOM   1211  HA  THR A  98      -1.568   9.132  60.615  0.00  0.00      AP1   
ATOM   1212  CB  THR A  98      -1.442   8.202  62.447  0.00  0.00      AP1   
ATOM   1213  HB  THR A  98      -1.123   7.211  62.057  0.00  0.00      AP1   
ATOM   1214  OG1 THR A  98      -2.040   8.149  63.722  0.00  0.00      AP1   
ATOM   1215  HG1 THR A  98      -2.199   9.069  63.944  0.00  0.00      AP1   
ATOM   1216  CG2 THR A  98      -0.128   8.998  62.719  0.00  0.00      AP1   
ATOM   1217 HG21 THR A  98      -0.364  10.056  62.963  0.00  0.00      AP1   
ATOM   1218 HG22 THR A  98       0.523   8.423  63.411  0.00  0.00      AP1   
ATOM   1219 HG23 THR A  98       0.493   9.038  61.798  0.00  0.00      AP1   
ATOM   1220  C   THR A  98      -3.464   8.291  60.972  0.00  0.00      AP1   
ATOM   1221  O   THR A  98      -3.343   7.502  60.055  0.00  0.00      AP1   
ATOM   1222  N   ASP A  99      -4.711   8.653  61.407  0.00  0.00      AP1   
ATOM   1223  HN  ASP A  99      -4.797   9.144  62.270  0.00  0.00      AP1   
ATOM   1224  CA  ASP A  99      -5.943   8.140  60.873  0.00  0.00      AP1   
ATOM   1225  HA  ASP A  99      -5.833   7.130  60.508  0.00  0.00      AP1   
ATOM   1226  CB  ASP A  99      -6.877   8.102  62.033  0.00  0.00      AP1   
ATOM   1227  HB1 ASP A  99      -6.882   9.085  62.550  0.00  0.00      AP1   
ATOM   1228  HB2 ASP A  99      -7.905   7.813  61.726  0.00  0.00      AP1   
ATOM   1229  CG  ASP A  99      -6.612   6.993  63.089  0.00  0.00      AP1   
ATOM   1230  OD1 ASP A  99      -7.163   6.947  64.202  0.00  0.00      AP1   
ATOM   1231  OD2 ASP A  99      -5.866   6.102  62.686  0.00  0.00      AP1   
ATOM   1232  C   ASP A  99      -6.525   8.990  59.743  0.00  0.00      AP1   
ATOM   1233  O   ASP A  99      -7.534   8.609  59.098  0.00  0.00      AP1   
ATOM   1234  N   SER A 100      -6.013  10.229  59.404  0.00  0.00      AP1   
ATOM   1235  HN  SER A 100      -5.138  10.566  59.743  0.00  0.00      AP1   
ATOM   1236  CA  SER A 100      -6.590  11.107  58.354  0.00  0.00      AP1   
ATOM   1237  HA  SER A 100      -7.665  11.026  58.407  0.00  0.00      AP1   
ATOM   1238  CB  SER A 100      -6.013  12.575  58.515  0.00  0.00      AP1   
ATOM   1239  HB1 SER A 100      -4.904  12.601  58.577  0.00  0.00      AP1   
ATOM   1240  HB2 SER A 100      -6.304  13.308  57.732  0.00  0.00      AP1   
ATOM   1241  OG  SER A 100      -6.495  13.088  59.737  0.00  0.00      AP1   
ATOM   1242  HG1 SER A 100      -6.287  12.475  60.446  0.00  0.00      AP1   
ATOM   1243  C   SER A 100      -6.143  10.698  56.957  0.00  0.00      AP1   
ATOM   1244  O   SER A 100      -6.757  11.157  55.993  0.00  0.00      AP1   
ATOM   1245  N   ASP A 101      -5.162   9.801  56.786  0.00  0.00      AP1   
ATOM   1246  HN  ASP A 101      -4.677   9.447  57.582  0.00  0.00      AP1   
ATOM   1247  CA  ASP A 101      -4.623   9.327  55.495  0.00  0.00      AP1   
ATOM   1248  HA  ASP A 101      -3.774   8.706  55.740  0.00  0.00      AP1   
ATOM   1249  CB  ASP A 101      -5.549   8.477  54.650  0.00  0.00      AP1   
ATOM   1250  HB1 ASP A 101      -6.362   9.044  54.148  0.00  0.00      AP1   
ATOM   1251  HB2 ASP A 101      -4.888   8.023  53.882  0.00  0.00      AP1   
ATOM   1252  CG  ASP A 101      -6.256   7.430  55.391  0.00  0.00      AP1   
ATOM   1253  OD1 ASP A 101      -7.431   7.145  55.063  0.00  0.00      AP1   
ATOM   1254  OD2 ASP A 101      -5.603   6.735  56.198  0.00  0.00      AP1   
ATOM   1255  C   ASP A 101      -3.931  10.507  54.756  0.00  0.00      AP1   
ATOM   1256  O   ASP A 101      -4.146  10.665  53.532  0.00  0.00      AP1   
ATOM   1257  N   VAL A 102      -3.153  11.323  55.441  0.00  0.00      AP1   
ATOM   1258  HN  VAL A 102      -2.825  11.081  56.351  0.00  0.00      AP1   
ATOM   1259  CA  VAL A 102      -2.582  12.460  54.842  0.00  0.00      AP1   
ATOM   1260  HA  VAL A 102      -3.090  12.838  53.966  0.00  0.00      AP1   
ATOM   1261  CB  VAL A 102      -2.738  13.724  55.669  0.00  0.00      AP1   
ATOM   1262  HB  VAL A 102      -3.785  13.796  56.035  0.00  0.00      AP1   
ATOM   1263  CG1 VAL A 102      -1.982  13.590  57.097  0.00  0.00      AP1   
ATOM   1264 HG11 VAL A 102      -1.012  14.130  57.053  0.00  0.00      AP1   
ATOM   1265 HG12 VAL A 102      -2.614  14.058  57.882  0.00  0.00      AP1   
ATOM   1266 HG13 VAL A 102      -1.779  12.518  57.306  0.00  0.00      AP1   
ATOM   1267  CG2 VAL A 102      -2.412  15.056  55.001  0.00  0.00      AP1   
ATOM   1268 HG21 VAL A 102      -2.504  15.925  55.687  0.00  0.00      AP1   
ATOM   1269 HG22 VAL A 102      -1.322  15.057  54.785  0.00  0.00      AP1   
ATOM   1270 HG23 VAL A 102      -2.925  15.248  54.035  0.00  0.00      AP1   
ATOM   1271  C   VAL A 102      -1.102  12.207  54.444  0.00  0.00      AP1   
ATOM   1272  O   VAL A 102      -0.364  11.442  55.074  0.00  0.00      AP1   
ATOM   1273  N   LYS A 103      -0.639  12.882  53.322  0.00  0.00      AP1   
ATOM   1274  HN  LYS A 103      -1.238  13.540  52.872  0.00  0.00      AP1   
ATOM   1275  CA  LYS A 103       0.603  12.579  52.687  0.00  0.00      AP1   
ATOM   1276  HA  LYS A 103       1.344  12.274  53.411  0.00  0.00      AP1   
ATOM   1277  CB  LYS A 103       0.476  11.405  51.736  0.00  0.00      AP1   
ATOM   1278  HB1 LYS A 103       1.444  11.269  51.208  0.00  0.00      AP1   
ATOM   1279  HB2 LYS A 103       0.348  10.568  52.456  0.00  0.00      AP1   
ATOM   1280  CG  LYS A 103      -0.740  11.269  50.753  0.00  0.00      AP1   
ATOM   1281  HG1 LYS A 103      -1.721  11.400  51.257  0.00  0.00      AP1   
ATOM   1282  HG2 LYS A 103      -0.655  12.167  50.105  0.00  0.00      AP1   
ATOM   1283  CD  LYS A 103      -0.629   9.994  49.957  0.00  0.00      AP1   
ATOM   1284  HD1 LYS A 103      -1.324  10.032  49.091  0.00  0.00      AP1   
ATOM   1285  HD2 LYS A 103       0.367   9.896  49.476  0.00  0.00      AP1   
ATOM   1286  CE  LYS A 103      -0.861   8.646  50.781  0.00  0.00      AP1   
ATOM   1287  HE1 LYS A 103      -0.003   8.623  51.486  0.00  0.00      AP1   
ATOM   1288  HE2 LYS A 103      -1.786   8.761  51.384  0.00  0.00      AP1   
ATOM   1289  NZ  LYS A 103      -0.918   7.617  49.841  0.00  0.00      AP1   
ATOM   1290  HZ1 LYS A 103      -1.788   7.612  49.271  0.00  0.00      AP1   
ATOM   1291  HZ2 LYS A 103      -0.033   7.611  49.295  0.00  0.00      AP1   
ATOM   1292  HZ3 LYS A 103      -0.941   6.694  50.321  0.00  0.00      AP1   
ATOM   1293  C   LYS A 103       1.211  13.793  51.950  0.00  0.00      AP1   
ATOM   1294  O   LYS A 103       0.462  14.790  51.732  0.00  0.00      AP1   
ATOM   1295  N   GLY A 104       2.547  13.692  51.591  0.00  0.00      AP1   
ATOM   1296  HN  GLY A 104       2.954  12.840  51.909  0.00  0.00      AP1   
ATOM   1297  CA  GLY A 104       3.312  14.810  51.010  0.00  0.00      AP1   
ATOM   1298  HA1 GLY A 104       2.976  14.913  49.988  0.00  0.00      AP1   
ATOM   1299  HA2 GLY A 104       4.351  14.524  51.073  0.00  0.00      AP1   
ATOM   1300  C   GLY A 104       3.285  16.109  51.690  0.00  0.00      AP1   
ATOM   1301  O   GLY A 104       3.314  16.198  52.940  0.00  0.00      AP1   
ATOM   1302  N   ASP A 105       3.343  17.177  50.906  0.00  0.00      AP1   
ATOM   1303  HN  ASP A 105       3.263  17.164  49.912  0.00  0.00      AP1   
ATOM   1304  CA  ASP A 105       3.506  18.498  51.477  0.00  0.00      AP1   
ATOM   1305  HA  ASP A 105       4.337  18.396  52.159  0.00  0.00      AP1   
ATOM   1306  CB  ASP A 105       3.966  19.499  50.394  0.00  0.00      AP1   
ATOM   1307  HB1 ASP A 105       3.231  19.658  49.577  0.00  0.00      AP1   
ATOM   1308  HB2 ASP A 105       4.012  20.524  50.821  0.00  0.00      AP1   
ATOM   1309  CG  ASP A 105       5.366  19.328  49.861  0.00  0.00      AP1   
ATOM   1310  OD1 ASP A 105       6.159  18.515  50.407  0.00  0.00      AP1   
ATOM   1311  OD2 ASP A 105       5.824  20.133  49.034  0.00  0.00      AP1   
ATOM   1312  C   ASP A 105       2.300  19.081  52.218  0.00  0.00      AP1   
ATOM   1313  O   ASP A 105       2.390  19.891  53.157  0.00  0.00      AP1   
ATOM   1314  N   LEU A 106       1.027  18.566  51.883  0.00  0.00      AP1   
ATOM   1315  HN  LEU A 106       0.940  18.022  51.052  0.00  0.00      AP1   
ATOM   1316  CA  LEU A 106      -0.061  18.832  52.856  0.00  0.00      AP1   
ATOM   1317  HA  LEU A 106      -0.007  19.902  52.996  0.00  0.00      AP1   
ATOM   1318  CB  LEU A 106      -1.405  18.288  52.189  0.00  0.00      AP1   
ATOM   1319  HB1 LEU A 106      -1.529  18.646  51.144  0.00  0.00      AP1   
ATOM   1320  HB2 LEU A 106      -1.302  17.183  52.143  0.00  0.00      AP1   
ATOM   1321  CG  LEU A 106      -2.730  18.636  52.940  0.00  0.00      AP1   
ATOM   1322  HG  LEU A 106      -2.761  18.110  53.918  0.00  0.00      AP1   
ATOM   1323  CD1 LEU A 106      -2.787  20.142  53.292  0.00  0.00      AP1   
ATOM   1324 HD11 LEU A 106      -3.735  20.277  53.856  0.00  0.00      AP1   
ATOM   1325 HD12 LEU A 106      -1.871  20.482  53.821  0.00  0.00      AP1   
ATOM   1326 HD13 LEU A 106      -2.789  20.633  52.296  0.00  0.00      AP1   
ATOM   1327  CD2 LEU A 106      -3.917  18.286  52.164  0.00  0.00      AP1   
ATOM   1328 HD21 LEU A 106      -4.763  18.670  52.774  0.00  0.00      AP1   
ATOM   1329 HD22 LEU A 106      -3.959  18.634  51.110  0.00  0.00      AP1   
ATOM   1330 HD23 LEU A 106      -4.034  17.183  52.110  0.00  0.00      AP1   
ATOM   1331  C   LEU A 106       0.122  18.217  54.274  0.00  0.00      AP1   
ATOM   1332  O   LEU A 106      -0.252  18.832  55.284  0.00  0.00      AP1   
ATOM   1333  N   PHE A 107       0.674  17.003  54.368  0.00  0.00      AP1   
ATOM   1334  HN  PHE A 107       0.983  16.577  53.521  0.00  0.00      AP1   
ATOM   1335  CA  PHE A 107       1.060  16.390  55.732  0.00  0.00      AP1   
ATOM   1336  HA  PHE A 107       0.211  16.367  56.399  0.00  0.00      AP1   
ATOM   1337  CB  PHE A 107       1.398  14.848  55.543  0.00  0.00      AP1   
ATOM   1338  HB1 PHE A 107       0.386  14.397  55.457  0.00  0.00      AP1   
ATOM   1339  HB2 PHE A 107       1.834  14.707  54.531  0.00  0.00      AP1   
ATOM   1340  CG  PHE A 107       2.210  14.104  56.630  0.00  0.00      AP1   
ATOM   1341  CD1 PHE A 107       1.731  13.788  57.926  0.00  0.00      AP1   
ATOM   1342  HD1 PHE A 107       0.688  13.976  58.135  0.00  0.00      AP1   
ATOM   1343  CE1 PHE A 107       2.543  13.092  58.793  0.00  0.00      AP1   
ATOM   1344  HE1 PHE A 107       2.179  12.697  59.731  0.00  0.00      AP1   
ATOM   1345  CZ  PHE A 107       3.837  12.817  58.484  0.00  0.00      AP1   
ATOM   1346  HZ  PHE A 107       4.396  12.371  59.295  0.00  0.00      AP1   
ATOM   1347  CD2 PHE A 107       3.522  13.707  56.303  0.00  0.00      AP1   
ATOM   1348  HD2 PHE A 107       3.911  13.833  55.303  0.00  0.00      AP1   
ATOM   1349  CE2 PHE A 107       4.369  13.073  57.235  0.00  0.00      AP1   
ATOM   1350  HE2 PHE A 107       5.400  12.836  57.018  0.00  0.00      AP1   
ATOM   1351  C   PHE A 107       2.111  17.134  56.588  0.00  0.00      AP1   
ATOM   1352  O   PHE A 107       1.901  17.201  57.808  0.00  0.00      AP1   
ATOM   1353  N   VAL A 108       3.242  17.522  56.052  0.00  0.00      AP1   
ATOM   1354  HN  VAL A 108       3.413  17.150  55.143  0.00  0.00      AP1   
ATOM   1355  CA  VAL A 108       4.188  18.489  56.554  0.00  0.00      AP1   
ATOM   1356  HA  VAL A 108       4.843  18.020  57.273  0.00  0.00      AP1   
ATOM   1357  CB  VAL A 108       5.183  18.909  55.481  0.00  0.00      AP1   
ATOM   1358  HB  VAL A 108       4.631  19.212  54.566  0.00  0.00      AP1   
ATOM   1359  CG1 VAL A 108       5.990  20.186  55.918  0.00  0.00      AP1   
ATOM   1360 HG11 VAL A 108       5.294  21.052  55.942  0.00  0.00      AP1   
ATOM   1361 HG12 VAL A 108       6.380  20.027  56.946  0.00  0.00      AP1   
ATOM   1362 HG13 VAL A 108       6.825  20.394  55.216  0.00  0.00      AP1   
ATOM   1363  CG2 VAL A 108       6.010  17.781  54.959  0.00  0.00      AP1   
ATOM   1364 HG21 VAL A 108       6.556  17.166  55.706  0.00  0.00      AP1   
ATOM   1365 HG22 VAL A 108       5.402  17.136  54.289  0.00  0.00      AP1   
ATOM   1366 HG23 VAL A 108       6.706  18.176  54.188  0.00  0.00      AP1   
ATOM   1367  C   VAL A 108       3.547  19.734  57.090  0.00  0.00      AP1   
ATOM   1368  O   VAL A 108       3.756  20.107  58.234  0.00  0.00      AP1   
ATOM   1369  N   LYS A 109       2.778  20.399  56.229  0.00  0.00      AP1   
ATOM   1370  HN  LYS A 109       2.799  20.241  55.245  0.00  0.00      AP1   
ATOM   1371  CA  LYS A 109       1.894  21.530  56.599  0.00  0.00      AP1   
ATOM   1372  HA  LYS A 109       2.494  22.370  56.917  0.00  0.00      AP1   
ATOM   1373  CB  LYS A 109       1.122  22.002  55.303  0.00  0.00      AP1   
ATOM   1374  HB1 LYS A 109       1.857  22.418  54.581  0.00  0.00      AP1   
ATOM   1375  HB2 LYS A 109       0.622  21.175  54.756  0.00  0.00      AP1   
ATOM   1376  CG  LYS A 109       0.150  23.185  55.661  0.00  0.00      AP1   
ATOM   1377  HG1 LYS A 109       0.288  23.760  56.601  0.00  0.00      AP1   
ATOM   1378  HG2 LYS A 109       0.239  23.972  54.881  0.00  0.00      AP1   
ATOM   1379  CD  LYS A 109      -1.320  22.791  55.848  0.00  0.00      AP1   
ATOM   1380  HD1 LYS A 109      -1.406  21.693  55.702  0.00  0.00      AP1   
ATOM   1381  HD2 LYS A 109      -1.656  23.045  56.876  0.00  0.00      AP1   
ATOM   1382  CE  LYS A 109      -2.251  23.355  54.732  0.00  0.00      AP1   
ATOM   1383  HE1 LYS A 109      -1.702  23.463  53.772  0.00  0.00      AP1   
ATOM   1384  HE2 LYS A 109      -3.132  22.693  54.586  0.00  0.00      AP1   
ATOM   1385  NZ  LYS A 109      -2.638  24.720  55.037  0.00  0.00      AP1   
ATOM   1386  HZ1 LYS A 109      -3.163  24.660  55.933  0.00  0.00      AP1   
ATOM   1387  HZ2 LYS A 109      -1.847  25.394  55.003  0.00  0.00      AP1   
ATOM   1388  HZ3 LYS A 109      -3.321  25.084  54.342  0.00  0.00      AP1   
ATOM   1389  C   LYS A 109       0.855  21.348  57.663  0.00  0.00      AP1   
ATOM   1390  O   LYS A 109       0.805  22.137  58.653  0.00  0.00      AP1   
ATOM   1391  N   GLU A 110       0.048  20.272  57.552  0.00  0.00      AP1   
ATOM   1392  HN  GLU A 110       0.159  19.689  56.750  0.00  0.00      AP1   
ATOM   1393  CA  GLU A 110      -0.969  19.777  58.476  0.00  0.00      AP1   
ATOM   1394  HA  GLU A 110      -1.715  20.512  58.741  0.00  0.00      AP1   
ATOM   1395  CB  GLU A 110      -1.710  18.598  57.751  0.00  0.00      AP1   
ATOM   1396  HB1 GLU A 110      -2.080  19.030  56.796  0.00  0.00      AP1   
ATOM   1397  HB2 GLU A 110      -0.883  17.947  57.395  0.00  0.00      AP1   
ATOM   1398  CG  GLU A 110      -2.821  17.841  58.505  0.00  0.00      AP1   
ATOM   1399  HG1 GLU A 110      -3.055  17.016  57.798  0.00  0.00      AP1   
ATOM   1400  HG2 GLU A 110      -2.419  17.582  59.508  0.00  0.00      AP1   
ATOM   1401  CD  GLU A 110      -4.069  18.672  58.866  0.00  0.00      AP1   
ATOM   1402  OE1 GLU A 110      -5.198  18.100  58.823  0.00  0.00      AP1   
ATOM   1403  OE2 GLU A 110      -3.951  19.839  59.253  0.00  0.00      AP1   
ATOM   1404  C   GLU A 110      -0.439  19.332  59.854  0.00  0.00      AP1   
ATOM   1405  O   GLU A 110      -0.982  19.653  60.938  0.00  0.00      AP1   
ATOM   1406  N   LEU A 111       0.638  18.542  59.836  0.00  0.00      AP1   
ATOM   1407  HN  LEU A 111       0.843  18.224  58.913  0.00  0.00      AP1   
ATOM   1408  CA  LEU A 111       1.403  18.190  61.044  0.00  0.00      AP1   
ATOM   1409  HA  LEU A 111       0.750  17.728  61.769  0.00  0.00      AP1   
ATOM   1410  CB  LEU A 111       2.630  17.275  60.675  0.00  0.00      AP1   
ATOM   1411  HB1 LEU A 111       2.298  16.430  60.033  0.00  0.00      AP1   
ATOM   1412  HB2 LEU A 111       3.361  17.926  60.150  0.00  0.00      AP1   
ATOM   1413  CG  LEU A 111       3.331  16.623  61.888  0.00  0.00      AP1   
ATOM   1414  HG  LEU A 111       3.809  17.402  62.520  0.00  0.00      AP1   
ATOM   1415  CD1 LEU A 111       2.421  15.806  62.741  0.00  0.00      AP1   
ATOM   1416 HD11 LEU A 111       2.255  14.853  62.195  0.00  0.00      AP1   
ATOM   1417 HD12 LEU A 111       2.804  15.661  63.773  0.00  0.00      AP1   
ATOM   1418 HD13 LEU A 111       1.438  16.292  62.919  0.00  0.00      AP1   
ATOM   1419  CD2 LEU A 111       4.471  15.755  61.378  0.00  0.00      AP1   
ATOM   1420 HD21 LEU A 111       5.117  15.503  62.245  0.00  0.00      AP1   
ATOM   1421 HD22 LEU A 111       4.055  14.827  60.930  0.00  0.00      AP1   
ATOM   1422 HD23 LEU A 111       5.095  16.284  60.626  0.00  0.00      AP1   
ATOM   1423  C   LEU A 111       1.960  19.341  61.884  0.00  0.00      AP1   
ATOM   1424  O   LEU A 111       1.762  19.342  63.121  0.00  0.00      AP1   
ATOM   1425  N   PHE A 112       2.660  20.421  61.219  0.00  0.00      AP1   
ATOM   1426  HN  PHE A 112       2.735  20.433  60.225  0.00  0.00      AP1   
ATOM   1427  CA  PHE A 112       3.053  21.586  61.948  0.00  0.00      AP1   
ATOM   1428  HA  PHE A 112       3.522  21.319  62.883  0.00  0.00      AP1   
ATOM   1429  CB  PHE A 112       4.040  22.402  61.166  0.00  0.00      AP1   
ATOM   1430  HB1 PHE A 112       3.658  22.612  60.144  0.00  0.00      AP1   
ATOM   1431  HB2 PHE A 112       4.240  23.435  61.523  0.00  0.00      AP1   
ATOM   1432  CG  PHE A 112       5.382  21.604  61.076  0.00  0.00      AP1   
ATOM   1433  CD1 PHE A 112       6.057  21.395  59.893  0.00  0.00      AP1   
ATOM   1434  HD1 PHE A 112       5.634  21.731  58.958  0.00  0.00      AP1   
ATOM   1435  CE1 PHE A 112       7.194  20.592  59.813  0.00  0.00      AP1   
ATOM   1436  HE1 PHE A 112       7.667  20.324  58.880  0.00  0.00      AP1   
ATOM   1437  CZ  PHE A 112       7.714  20.064  61.003  0.00  0.00      AP1   
ATOM   1438  HZ  PHE A 112       8.487  19.313  60.929  0.00  0.00      AP1   
ATOM   1439  CD2 PHE A 112       5.958  21.150  62.329  0.00  0.00      AP1   
ATOM   1440  HD2 PHE A 112       5.562  21.341  63.315  0.00  0.00      AP1   
ATOM   1441  CE2 PHE A 112       7.126  20.376  62.312  0.00  0.00      AP1   
ATOM   1442  HE2 PHE A 112       7.649  20.018  63.186  0.00  0.00      AP1   
ATOM   1443  C   PHE A 112       1.866  22.446  62.382  0.00  0.00      AP1   
ATOM   1444  O   PHE A 112       1.967  23.116  63.443  0.00  0.00      AP1   
ATOM   1445  N   TRP A 113       0.824  22.454  61.597  0.00  0.00      AP1   
ATOM   1446  HN  TRP A 113       0.830  22.088  60.669  0.00  0.00      AP1   
ATOM   1447  CA  TRP A 113      -0.358  23.084  62.012  0.00  0.00      AP1   
ATOM   1448  HA  TRP A 113      -0.085  24.059  62.389  0.00  0.00      AP1   
ATOM   1449  CB  TRP A 113      -1.326  23.220  60.757  0.00  0.00      AP1   
ATOM   1450  HB1 TRP A 113      -0.845  23.926  60.046  0.00  0.00      AP1   
ATOM   1451  HB2 TRP A 113      -1.263  22.233  60.251  0.00  0.00      AP1   
ATOM   1452  CG  TRP A 113      -2.768  23.670  60.862  0.00  0.00      AP1   
ATOM   1453  CD1 TRP A 113      -3.914  23.044  60.382  0.00  0.00      AP1   
ATOM   1454  HD1 TRP A 113      -3.898  22.010  60.071  0.00  0.00      AP1   
ATOM   1455  NE1 TRP A 113      -4.963  23.858  60.678  0.00  0.00      AP1   
ATOM   1456  HE1 TRP A 113      -5.814  23.387  60.750  0.00  0.00      AP1   
ATOM   1457  CE2 TRP A 113      -4.527  25.094  61.170  0.00  0.00      AP1   
ATOM   1458  CD2 TRP A 113      -3.153  25.025  61.344  0.00  0.00      AP1   
ATOM   1459  CE3 TRP A 113      -2.525  26.115  61.940  0.00  0.00      AP1   
ATOM   1460  HE3 TRP A 113      -1.467  25.936  62.060  0.00  0.00      AP1   
ATOM   1461  CZ3 TRP A 113      -3.190  27.309  62.348  0.00  0.00      AP1   
ATOM   1462  HZ3 TRP A 113      -2.640  28.105  62.829  0.00  0.00      AP1   
ATOM   1463  CZ2 TRP A 113      -5.243  26.210  61.607  0.00  0.00      AP1   
ATOM   1464  HZ2 TRP A 113      -6.302  26.223  61.398  0.00  0.00      AP1   
ATOM   1465  CH2 TRP A 113      -4.608  27.296  62.222  0.00  0.00      AP1   
ATOM   1466  HH2 TRP A 113      -5.184  28.074  62.700  0.00  0.00      AP1   
ATOM   1467  C   TRP A 113      -1.092  22.582  63.214  0.00  0.00      AP1   
ATOM   1468  O   TRP A 113      -1.395  23.358  64.169  0.00  0.00      AP1   
ATOM   1469  N   MET A 114      -1.283  21.254  63.313  0.00  0.00      AP1   
ATOM   1470  HN  MET A 114      -1.088  20.617  62.571  0.00  0.00      AP1   
ATOM   1471  CA  MET A 114      -1.606  20.446  64.482  0.00  0.00      AP1   
ATOM   1472  HA  MET A 114      -2.573  20.729  64.872  0.00  0.00      AP1   
ATOM   1473  CB  MET A 114      -1.619  18.936  64.233  0.00  0.00      AP1   
ATOM   1474  HB1 MET A 114      -2.361  18.681  63.446  0.00  0.00      AP1   
ATOM   1475  HB2 MET A 114      -0.629  18.655  63.815  0.00  0.00      AP1   
ATOM   1476  CG  MET A 114      -2.148  18.158  65.416  0.00  0.00      AP1   
ATOM   1477  HG1 MET A 114      -3.029  18.730  65.779  0.00  0.00      AP1   
ATOM   1478  HG2 MET A 114      -2.453  17.200  64.943  0.00  0.00      AP1   
ATOM   1479  SD  MET A 114      -0.889  17.849  66.785  0.00  0.00      AP1   
ATOM   1480  CE  MET A 114      -0.076  16.416  66.009  0.00  0.00      AP1   
ATOM   1481  HE1 MET A 114       0.801  16.159  66.641  0.00  0.00      AP1   
ATOM   1482  HE2 MET A 114      -0.659  15.472  66.062  0.00  0.00      AP1   
ATOM   1483  HE3 MET A 114       0.276  16.703  64.995  0.00  0.00      AP1   
ATOM   1484  C   MET A 114      -0.537  20.750  65.593  0.00  0.00      AP1   
ATOM   1485  O   MET A 114      -0.960  21.165  66.663  0.00  0.00      AP1   
ATOM   1486  N   LEU A 115       0.842  20.658  65.433  0.00  0.00      AP1   
ATOM   1487  HN  LEU A 115       1.133  20.136  64.635  0.00  0.00      AP1   
ATOM   1488  CA  LEU A 115       1.875  20.912  66.448  0.00  0.00      AP1   
ATOM   1489  HA  LEU A 115       1.780  20.226  67.277  0.00  0.00      AP1   
ATOM   1490  CB  LEU A 115       3.198  20.533  65.853  0.00  0.00      AP1   
ATOM   1491  HB1 LEU A 115       3.274  20.860  64.794  0.00  0.00      AP1   
ATOM   1492  HB2 LEU A 115       4.003  21.132  66.330  0.00  0.00      AP1   
ATOM   1493  CG  LEU A 115       3.548  19.018  65.858  0.00  0.00      AP1   
ATOM   1494  HG  LEU A 115       2.651  18.498  65.459  0.00  0.00      AP1   
ATOM   1495  CD1 LEU A 115       4.709  18.857  64.875  0.00  0.00      AP1   
ATOM   1496 HD11 LEU A 115       4.443  19.099  63.824  0.00  0.00      AP1   
ATOM   1497 HD12 LEU A 115       5.661  19.258  65.284  0.00  0.00      AP1   
ATOM   1498 HD13 LEU A 115       5.049  17.802  64.812  0.00  0.00      AP1   
ATOM   1499  CD2 LEU A 115       3.943  18.358  67.184  0.00  0.00      AP1   
ATOM   1500 HD21 LEU A 115       4.158  17.268  67.152  0.00  0.00      AP1   
ATOM   1501 HD22 LEU A 115       4.924  18.788  67.478  0.00  0.00      AP1   
ATOM   1502 HD23 LEU A 115       3.220  18.520  68.011  0.00  0.00      AP1   
ATOM   1503  C   LEU A 115       1.784  22.349  67.013  0.00  0.00      AP1   
ATOM   1504  O   LEU A 115       1.908  22.513  68.216  0.00  0.00      AP1   
ATOM   1505  N   HSD A 116       1.604  23.378  66.222  0.00  0.00      AP1   
ATOM   1506  HN  HSD A 116       1.433  23.219  65.253  0.00  0.00      AP1   
ATOM   1507  CA  HSD A 116       1.315  24.769  66.617  0.00  0.00      AP1   
ATOM   1508  HA  HSD A 116       2.191  25.006  67.203  0.00  0.00      AP1   
ATOM   1509  CB  HSD A 116       1.372  25.830  65.361  0.00  0.00      AP1   
ATOM   1510  HB1 HSD A 116       2.467  25.997  65.278  0.00  0.00      AP1   
ATOM   1511  HB2 HSD A 116       0.992  25.179  64.545  0.00  0.00      AP1   
ATOM   1512  ND1 HSD A 116      -0.768  27.072  64.999  0.00  0.00      AP1   
ATOM   1513  HD1 HSD A 116      -1.376  26.290  64.865  0.00  0.00      AP1   
ATOM   1514  CG  HSD A 116       0.554  27.070  65.374  0.00  0.00      AP1   
ATOM   1515  CE1 HSD A 116      -1.280  28.271  65.172  0.00  0.00      AP1   
ATOM   1516  HE1 HSD A 116      -2.315  28.602  65.083  0.00  0.00      AP1   
ATOM   1517  NE2 HSD A 116      -0.400  29.124  65.580  0.00  0.00      AP1   
ATOM   1518  CD2 HSD A 116       0.777  28.414  65.734  0.00  0.00      AP1   
ATOM   1519  HD2 HSD A 116       1.708  28.885  66.024  0.00  0.00      AP1   
ATOM   1520  C   HSD A 116       0.035  25.002  67.346  0.00  0.00      AP1   
ATOM   1521  O   HSD A 116       0.013  25.771  68.321  0.00  0.00      AP1   
ATOM   1522  N   LEU A 117      -1.068  24.248  67.106  0.00  0.00      AP1   
ATOM   1523  HN  LEU A 117      -1.003  23.667  66.299  0.00  0.00      AP1   
ATOM   1524  CA  LEU A 117      -2.339  24.434  67.773  0.00  0.00      AP1   
ATOM   1525  HA  LEU A 117      -2.513  25.496  67.869  0.00  0.00      AP1   
ATOM   1526  CB  LEU A 117      -3.440  23.852  66.872  0.00  0.00      AP1   
ATOM   1527  HB1 LEU A 117      -3.092  22.869  66.489  0.00  0.00      AP1   
ATOM   1528  HB2 LEU A 117      -4.309  23.645  67.532  0.00  0.00      AP1   
ATOM   1529  CG  LEU A 117      -3.788  24.767  65.665  0.00  0.00      AP1   
ATOM   1530  HG  LEU A 117      -2.936  25.007  64.994  0.00  0.00      AP1   
ATOM   1531  CD1 LEU A 117      -4.798  23.916  64.837  0.00  0.00      AP1   
ATOM   1532 HD11 LEU A 117      -5.156  24.469  63.943  0.00  0.00      AP1   
ATOM   1533 HD12 LEU A 117      -4.313  23.003  64.430  0.00  0.00      AP1   
ATOM   1534 HD13 LEU A 117      -5.613  23.471  65.447  0.00  0.00      AP1   
ATOM   1535  CD2 LEU A 117      -4.356  26.140  65.996  0.00  0.00      AP1   
ATOM   1536 HD21 LEU A 117      -5.202  25.959  66.693  0.00  0.00      AP1   
ATOM   1537 HD22 LEU A 117      -3.756  26.992  66.382  0.00  0.00      AP1   
ATOM   1538 HD23 LEU A 117      -4.824  26.579  65.089  0.00  0.00      AP1   
ATOM   1539  C   LEU A 117      -2.303  23.746  69.131  0.00  0.00      AP1   
ATOM   1540  O   LEU A 117      -3.153  24.027  69.988  0.00  0.00      AP1   
ATOM   1541  N   GLN A 118      -1.317  22.904  69.421  0.00  0.00      AP1   
ATOM   1542  HN  GLN A 118      -0.690  22.564  68.724  0.00  0.00      AP1   
ATOM   1543  CA  GLN A 118      -1.179  22.229  70.678  0.00  0.00      AP1   
ATOM   1544  HA  GLN A 118      -2.108  21.728  70.906  0.00  0.00      AP1   
ATOM   1545  CB  GLN A 118      -0.100  21.123  70.681  0.00  0.00      AP1   
ATOM   1546  HB1 GLN A 118       0.844  21.630  70.388  0.00  0.00      AP1   
ATOM   1547  HB2 GLN A 118       0.061  20.747  71.714  0.00  0.00      AP1   
ATOM   1548  CG  GLN A 118      -0.387  19.879  69.916  0.00  0.00      AP1   
ATOM   1549  HG1 GLN A 118      -0.127  20.229  68.894  0.00  0.00      AP1   
ATOM   1550  HG2 GLN A 118       0.277  19.078  70.307  0.00  0.00      AP1   
ATOM   1551  CD  GLN A 118      -1.835  19.395  70.017  0.00  0.00      AP1   
ATOM   1552  OE1 GLN A 118      -2.140  18.564  70.901  0.00  0.00      AP1   
ATOM   1553  NE2 GLN A 118      -2.713  19.797  69.050  0.00  0.00      AP1   
ATOM   1554 HE21 GLN A 118      -3.584  19.306  69.054  0.00  0.00      AP1   
ATOM   1555 HE22 GLN A 118      -2.412  20.448  68.353  0.00  0.00      AP1   
ATOM   1556  C   GLN A 118      -0.836  23.083  72.004  0.00  0.00      AP1   
ATOM   1557  O   GLN A 118      -1.123  22.726  73.152  0.00  0.00      AP1   
ATOM   1558  N   LYS A 119      -0.184  24.214  71.773  0.00  0.00      AP1   
ATOM   1559  HN  LYS A 119      -0.030  24.438  70.813  0.00  0.00      AP1   
ATOM   1560  CA  LYS A 119       0.414  25.110  72.800  0.00  0.00      AP1   
ATOM   1561  HA  LYS A 119       1.045  24.636  73.536  0.00  0.00      AP1   
ATOM   1562  CB  LYS A 119       1.202  26.213  72.082  0.00  0.00      AP1   
ATOM   1563  HB1 LYS A 119       0.602  26.962  71.523  0.00  0.00      AP1   
ATOM   1564  HB2 LYS A 119       1.678  26.877  72.835  0.00  0.00      AP1   
ATOM   1565  CG  LYS A 119       2.337  25.773  71.188  0.00  0.00      AP1   
ATOM   1566  HG1 LYS A 119       2.006  25.359  70.211  0.00  0.00      AP1   
ATOM   1567  HG2 LYS A 119       2.979  26.658  70.991  0.00  0.00      AP1   
ATOM   1568  CD  LYS A 119       3.318  24.700  71.741  0.00  0.00      AP1   
ATOM   1569  HD1 LYS A 119       3.724  25.104  72.693  0.00  0.00      AP1   
ATOM   1570  HD2 LYS A 119       2.622  23.856  71.933  0.00  0.00      AP1   
ATOM   1571  CE  LYS A 119       4.291  24.257  70.786  0.00  0.00      AP1   
ATOM   1572  HE1 LYS A 119       4.991  23.460  71.115  0.00  0.00      AP1   
ATOM   1573  HE2 LYS A 119       3.701  23.879  69.923  0.00  0.00      AP1   
ATOM   1574  NZ  LYS A 119       5.186  25.317  70.329  0.00  0.00      AP1   
ATOM   1575  HZ1 LYS A 119       6.139  24.993  70.068  0.00  0.00      AP1   
ATOM   1576  HZ2 LYS A 119       4.799  25.752  69.468  0.00  0.00      AP1   
ATOM   1577  HZ3 LYS A 119       5.334  26.062  71.040  0.00  0.00      AP1   
ATOM   1578  C   LYS A 119      -0.666  25.746  73.667  0.00  0.00      AP1   
ATOM   1579  O   LYS A 119      -0.577  25.632  74.901  0.00  0.00      AP1   
ATOM   1580  N   GLU A 120      -1.773  26.353  73.066  0.00  0.00      AP1   
ATOM   1581  HN  GLU A 120      -1.935  26.526  72.098  0.00  0.00      AP1   
ATOM   1582  CA  GLU A 120      -2.863  26.817  73.850  0.00  0.00      AP1   
ATOM   1583  HA  GLU A 120      -2.518  27.463  74.645  0.00  0.00      AP1   
ATOM   1584  CB  GLU A 120      -3.907  27.594  73.026  0.00  0.00      AP1   
ATOM   1585  HB1 GLU A 120      -3.370  28.282  72.340  0.00  0.00      AP1   
ATOM   1586  HB2 GLU A 120      -4.437  26.783  72.482  0.00  0.00      AP1   
ATOM   1587  CG  GLU A 120      -5.000  28.438  73.714  0.00  0.00      AP1   
ATOM   1588  HG1 GLU A 120      -5.196  27.979  74.706  0.00  0.00      AP1   
ATOM   1589  HG2 GLU A 120      -4.628  29.480  73.822  0.00  0.00      AP1   
ATOM   1590  CD  GLU A 120      -6.328  28.485  72.921  0.00  0.00      AP1   
ATOM   1591  OE1 GLU A 120      -7.305  27.927  73.418  0.00  0.00      AP1   
ATOM   1592  OE2 GLU A 120      -6.407  29.128  71.842  0.00  0.00      AP1   
ATOM   1593  C   GLU A 120      -3.559  25.565  74.586  0.00  0.00      AP1   
ATOM   1594  O   GLU A 120      -3.919  25.644  75.757  0.00  0.00      AP1   
ATOM   1595  N   THR A 121      -3.778  24.378  73.922  0.00  0.00      AP1   
ATOM   1596  HN  THR A 121      -3.534  24.267  72.962  0.00  0.00      AP1   
ATOM   1597  CA  THR A 121      -4.387  23.250  74.602  0.00  0.00      AP1   
ATOM   1598  HA  THR A 121      -5.359  23.633  74.875  0.00  0.00      AP1   
ATOM   1599  CB  THR A 121      -4.498  21.986  73.721  0.00  0.00      AP1   
ATOM   1600  HB  THR A 121      -3.535  21.779  73.207  0.00  0.00      AP1   
ATOM   1601  OG1 THR A 121      -5.403  22.205  72.692  0.00  0.00      AP1   
ATOM   1602  HG1 THR A 121      -6.141  22.581  73.178  0.00  0.00      AP1   
ATOM   1603  CG2 THR A 121      -5.031  20.809  74.434  0.00  0.00      AP1   
ATOM   1604 HG21 THR A 121      -5.494  20.094  73.721  0.00  0.00      AP1   
ATOM   1605 HG22 THR A 121      -4.254  20.244  74.993  0.00  0.00      AP1   
ATOM   1606 HG23 THR A 121      -5.925  21.031  75.055  0.00  0.00      AP1   
ATOM   1607  C   THR A 121      -3.605  22.821  75.796  0.00  0.00      AP1   
ATOM   1608  O   THR A 121      -4.151  22.692  76.901  0.00  0.00      AP1   
ATOM   1609  N   PHE A 122      -2.290  22.691  75.757  0.00  0.00      AP1   
ATOM   1610  HN  PHE A 122      -1.742  22.871  74.944  0.00  0.00      AP1   
ATOM   1611  CA  PHE A 122      -1.502  22.361  76.881  0.00  0.00      AP1   
ATOM   1612  HA  PHE A 122      -1.992  21.511  77.333  0.00  0.00      AP1   
ATOM   1613  CB  PHE A 122      -0.161  21.820  76.337  0.00  0.00      AP1   
ATOM   1614  HB1 PHE A 122      -0.373  20.817  75.908  0.00  0.00      AP1   
ATOM   1615  HB2 PHE A 122       0.350  22.407  75.544  0.00  0.00      AP1   
ATOM   1616  CG  PHE A 122       0.821  21.464  77.427  0.00  0.00      AP1   
ATOM   1617  CD1 PHE A 122       0.470  20.764  78.593  0.00  0.00      AP1   
ATOM   1618  HD1 PHE A 122      -0.550  20.451  78.760  0.00  0.00      AP1   
ATOM   1619  CE1 PHE A 122       1.431  20.711  79.614  0.00  0.00      AP1   
ATOM   1620  HE1 PHE A 122       1.150  20.309  80.576  0.00  0.00      AP1   
ATOM   1621  CZ  PHE A 122       2.736  21.110  79.352  0.00  0.00      AP1   
ATOM   1622  HZ  PHE A 122       3.422  20.990  80.178  0.00  0.00      AP1   
ATOM   1623  CD2 PHE A 122       2.183  21.743  77.119  0.00  0.00      AP1   
ATOM   1624  HD2 PHE A 122       2.384  22.098  76.119  0.00  0.00      AP1   
ATOM   1625  CE2 PHE A 122       3.119  21.606  78.134  0.00  0.00      AP1   
ATOM   1626  HE2 PHE A 122       4.152  21.788  77.878  0.00  0.00      AP1   
ATOM   1627  C   PHE A 122      -1.386  23.467  77.968  0.00  0.00      AP1   
ATOM   1628  O   PHE A 122      -1.452  23.263  79.143  0.00  0.00      AP1   
ATOM   1629  N   ALA A 123      -1.329  24.696  77.525  0.00  0.00      AP1   
ATOM   1630  HN  ALA A 123      -0.983  24.861  76.604  0.00  0.00      AP1   
ATOM   1631  CA  ALA A 123      -1.240  25.936  78.359  0.00  0.00      AP1   
ATOM   1632  HA  ALA A 123      -0.391  25.912  79.026  0.00  0.00      AP1   
ATOM   1633  CB  ALA A 123      -1.016  27.228  77.580  0.00  0.00      AP1   
ATOM   1634  HB1 ALA A 123      -0.162  27.047  76.892  0.00  0.00      AP1   
ATOM   1635  HB2 ALA A 123      -1.845  27.499  76.893  0.00  0.00      AP1   
ATOM   1636  HB3 ALA A 123      -0.761  28.042  78.292  0.00  0.00      AP1   
ATOM   1637  C   ALA A 123      -2.505  26.054  79.264  0.00  0.00      AP1   
ATOM   1638  O   ALA A 123      -2.450  26.493  80.367  0.00  0.00      AP1   
ATOM   1639  N   THR A 124      -3.699  25.651  78.705  0.00  0.00      AP1   
ATOM   1640  HN  THR A 124      -3.647  25.432  77.734  0.00  0.00      AP1   
ATOM   1641  CA  THR A 124      -5.005  25.706  79.305  0.00  0.00      AP1   
ATOM   1642  HA  THR A 124      -5.113  26.606  79.892  0.00  0.00      AP1   
ATOM   1643  CB  THR A 124      -6.182  25.457  78.496  0.00  0.00      AP1   
ATOM   1644  HB  THR A 124      -6.271  24.389  78.201  0.00  0.00      AP1   
ATOM   1645  OG1 THR A 124      -6.119  26.321  77.334  0.00  0.00      AP1   
ATOM   1646  HG1 THR A 124      -5.396  26.107  76.741  0.00  0.00      AP1   
ATOM   1647  CG2 THR A 124      -7.557  25.927  79.099  0.00  0.00      AP1   
ATOM   1648 HG21 THR A 124      -8.421  25.653  78.456  0.00  0.00      AP1   
ATOM   1649 HG22 THR A 124      -7.657  25.485  80.113  0.00  0.00      AP1   
ATOM   1650 HG23 THR A 124      -7.559  27.024  79.277  0.00  0.00      AP1   
ATOM   1651  C   THR A 124      -4.939  24.744  80.520  0.00  0.00      AP1   
ATOM   1652  O   THR A 124      -5.547  24.928  81.555  0.00  0.00      AP1   
ATOM   1653  N   TYR A 125      -4.233  23.533  80.411  0.00  0.00      AP1   
ATOM   1654  HN  TYR A 125      -3.743  23.347  79.562  0.00  0.00      AP1   
ATOM   1655  CA  TYR A 125      -3.994  22.625  81.574  0.00  0.00      AP1   
ATOM   1656  HA  TYR A 125      -4.934  22.576  82.105  0.00  0.00      AP1   
ATOM   1657  CB  TYR A 125      -3.478  21.224  81.316  0.00  0.00      AP1   
ATOM   1658  HB1 TYR A 125      -2.508  21.235  80.774  0.00  0.00      AP1   
ATOM   1659  HB2 TYR A 125      -3.356  20.581  82.214  0.00  0.00      AP1   
ATOM   1660  CG  TYR A 125      -4.297  20.519  80.311  0.00  0.00      AP1   
ATOM   1661  CD1 TYR A 125      -5.593  20.056  80.659  0.00  0.00      AP1   
ATOM   1662  HD1 TYR A 125      -5.946  20.212  81.668  0.00  0.00      AP1   
ATOM   1663  CE1 TYR A 125      -6.383  19.312  79.703  0.00  0.00      AP1   
ATOM   1664  HE1 TYR A 125      -7.421  19.050  79.844  0.00  0.00      AP1   
ATOM   1665  CZ  TYR A 125      -5.855  19.061  78.426  0.00  0.00      AP1   
ATOM   1666  OH  TYR A 125      -6.619  18.619  77.345  0.00  0.00      AP1   
ATOM   1667  HH  TYR A 125      -7.534  18.552  77.627  0.00  0.00      AP1   
ATOM   1668  CD2 TYR A 125      -3.815  20.189  78.982  0.00  0.00      AP1   
ATOM   1669  HD2 TYR A 125      -2.810  20.521  78.770  0.00  0.00      AP1   
ATOM   1670  CE2 TYR A 125      -4.581  19.440  78.071  0.00  0.00      AP1   
ATOM   1671  HE2 TYR A 125      -4.013  19.142  77.203  0.00  0.00      AP1   
ATOM   1672  C   TYR A 125      -3.026  23.213  82.571  0.00  0.00      AP1   
ATOM   1673  O   TYR A 125      -3.204  23.096  83.838  0.00  0.00      AP1   
ATOM   1674  N   VAL A 126      -2.026  23.912  82.080  0.00  0.00      AP1   
ATOM   1675  HN  VAL A 126      -1.967  23.963  81.086  0.00  0.00      AP1   
ATOM   1676  CA  VAL A 126      -0.992  24.588  82.908  0.00  0.00      AP1   
ATOM   1677  HA  VAL A 126      -0.587  23.893  83.628  0.00  0.00      AP1   
ATOM   1678  CB  VAL A 126       0.237  25.059  82.168  0.00  0.00      AP1   
ATOM   1679  HB  VAL A 126       0.045  25.904  81.472  0.00  0.00      AP1   
ATOM   1680  CG1 VAL A 126       1.313  25.402  83.210  0.00  0.00      AP1   
ATOM   1681 HG11 VAL A 126       1.364  24.623  84.000  0.00  0.00      AP1   
ATOM   1682 HG12 VAL A 126       2.320  25.567  82.769  0.00  0.00      AP1   
ATOM   1683 HG13 VAL A 126       1.158  26.390  83.695  0.00  0.00      AP1   
ATOM   1684  CG2 VAL A 126       0.860  23.890  81.406  0.00  0.00      AP1   
ATOM   1685 HG21 VAL A 126       1.867  24.123  81.000  0.00  0.00      AP1   
ATOM   1686 HG22 VAL A 126       0.807  22.976  82.035  0.00  0.00      AP1   
ATOM   1687 HG23 VAL A 126       0.369  23.732  80.422  0.00  0.00      AP1   
ATOM   1688  C   VAL A 126      -1.642  25.720  83.709  0.00  0.00      AP1   
ATOM   1689  O   VAL A 126      -1.317  26.079  84.866  0.00  0.00      AP1   
ATOM   1690  N   ALA A 127      -2.694  26.356  83.100  0.00  0.00      AP1   
ATOM   1691  HN  ALA A 127      -2.813  26.323  82.111  0.00  0.00      AP1   
ATOM   1692  CA  ALA A 127      -3.462  27.337  83.754  0.00  0.00      AP1   
ATOM   1693  HA  ALA A 127      -2.826  28.036  84.277  0.00  0.00      AP1   
ATOM   1694  CB  ALA A 127      -4.335  28.089  82.728  0.00  0.00      AP1   
ATOM   1695  HB1 ALA A 127      -4.999  28.850  83.192  0.00  0.00      AP1   
ATOM   1696  HB2 ALA A 127      -3.647  28.557  81.992  0.00  0.00      AP1   
ATOM   1697  HB3 ALA A 127      -5.105  27.413  82.298  0.00  0.00      AP1   
ATOM   1698  C   ALA A 127      -4.409  26.827  84.757  0.00  0.00      AP1   
ATOM   1699  O   ALA A 127      -4.469  27.347  85.824  0.00  0.00      AP1   
ATOM   1700  N   ARG A 128      -5.086  25.714  84.560  0.00  0.00      AP1   
ATOM   1701  HN  ARG A 128      -5.198  25.387  83.625  0.00  0.00      AP1   
ATOM   1702  CA  ARG A 128      -5.868  24.955  85.529  0.00  0.00      AP1   
ATOM   1703  HA  ARG A 128      -6.555  25.604  86.052  0.00  0.00      AP1   
ATOM   1704  CB  ARG A 128      -6.629  23.734  85.014  0.00  0.00      AP1   
ATOM   1705  HB1 ARG A 128      -7.407  24.203  84.375  0.00  0.00      AP1   
ATOM   1706  HB2 ARG A 128      -6.025  22.992  84.449  0.00  0.00      AP1   
ATOM   1707  CG  ARG A 128      -7.322  23.019  86.167  0.00  0.00      AP1   
ATOM   1708  HG1 ARG A 128      -6.707  22.267  86.706  0.00  0.00      AP1   
ATOM   1709  HG2 ARG A 128      -7.707  23.724  86.934  0.00  0.00      AP1   
ATOM   1710  CD  ARG A 128      -8.539  22.253  85.669  0.00  0.00      AP1   
ATOM   1711  HD1 ARG A 128      -9.190  22.923  85.069  0.00  0.00      AP1   
ATOM   1712  HD2 ARG A 128      -8.437  21.372  85.000  0.00  0.00      AP1   
ATOM   1713  NE  ARG A 128      -9.327  21.766  86.859  0.00  0.00      AP1   
ATOM   1714  HE  ARG A 128      -8.901  21.982  87.738  0.00  0.00      AP1   
ATOM   1715  CZ  ARG A 128     -10.589  21.388  86.939  0.00  0.00      AP1   
ATOM   1716  NH1 ARG A 128     -11.346  21.136  85.888  0.00  0.00      AP1   
ATOM   1717 HH11 ARG A 128     -12.311  20.884  85.947  0.00  0.00      AP1   
ATOM   1718 HH12 ARG A 128     -10.915  21.078  84.987  0.00  0.00      AP1   
ATOM   1719  NH2 ARG A 128     -11.183  21.398  88.133  0.00  0.00      AP1   
ATOM   1720 HH21 ARG A 128     -12.175  21.318  88.232  0.00  0.00      AP1   
ATOM   1721 HH22 ARG A 128     -10.639  21.763  88.888  0.00  0.00      AP1   
ATOM   1722  C   ARG A 128      -4.957  24.534  86.683  0.00  0.00      AP1   
ATOM   1723  O   ARG A 128      -5.366  24.714  87.816  0.00  0.00      AP1   
ATOM   1724  N   PHE A 129      -3.710  24.086  86.399  0.00  0.00      AP1   
ATOM   1725  HN  PHE A 129      -3.515  23.758  85.478  0.00  0.00      AP1   
ATOM   1726  CA  PHE A 129      -2.640  23.857  87.317  0.00  0.00      AP1   
ATOM   1727  HA  PHE A 129      -3.002  23.078  87.972  0.00  0.00      AP1   
ATOM   1728  CB  PHE A 129      -1.377  23.399  86.532  0.00  0.00      AP1   
ATOM   1729  HB1 PHE A 129      -1.530  22.352  86.194  0.00  0.00      AP1   
ATOM   1730  HB2 PHE A 129      -1.271  23.932  85.563  0.00  0.00      AP1   
ATOM   1731  CG  PHE A 129      -0.074  23.521  87.346  0.00  0.00      AP1   
ATOM   1732  CD1 PHE A 129       0.285  22.457  88.319  0.00  0.00      AP1   
ATOM   1733  HD1 PHE A 129      -0.380  21.615  88.442  0.00  0.00      AP1   
ATOM   1734  CE1 PHE A 129       1.512  22.563  89.007  0.00  0.00      AP1   
ATOM   1735  HE1 PHE A 129       1.839  21.760  89.650  0.00  0.00      AP1   
ATOM   1736  CZ  PHE A 129       2.388  23.573  88.696  0.00  0.00      AP1   
ATOM   1737  HZ  PHE A 129       3.381  23.603  89.120  0.00  0.00      AP1   
ATOM   1738  CD2 PHE A 129       0.797  24.569  87.154  0.00  0.00      AP1   
ATOM   1739  HD2 PHE A 129       0.540  25.278  86.382  0.00  0.00      AP1   
ATOM   1740  CE2 PHE A 129       2.042  24.635  87.807  0.00  0.00      AP1   
ATOM   1741  HE2 PHE A 129       2.664  25.487  87.573  0.00  0.00      AP1   
ATOM   1742  C   PHE A 129      -2.359  25.087  88.267  0.00  0.00      AP1   
ATOM   1743  O   PHE A 129      -2.552  24.997  89.488  0.00  0.00      AP1   
ATOM   1744  N   GLN A 130      -2.047  26.275  87.690  0.00  0.00      AP1   
ATOM   1745  HN  GLN A 130      -2.011  26.406  86.703  0.00  0.00      AP1   
ATOM   1746  CA  GLN A 130      -1.792  27.467  88.392  0.00  0.00      AP1   
ATOM   1747  HA  GLN A 130      -1.023  27.399  89.147  0.00  0.00      AP1   
ATOM   1748  CB  GLN A 130      -1.379  28.558  87.318  0.00  0.00      AP1   
ATOM   1749  HB1 GLN A 130      -2.151  28.482  86.522  0.00  0.00      AP1   
ATOM   1750  HB2 GLN A 130      -1.490  29.574  87.753  0.00  0.00      AP1   
ATOM   1751  CG  GLN A 130       0.101  28.394  86.756  0.00  0.00      AP1   
ATOM   1752  HG1 GLN A 130       0.201  27.441  86.193  0.00  0.00      AP1   
ATOM   1753  HG2 GLN A 130       0.415  29.182  86.037  0.00  0.00      AP1   
ATOM   1754  CD  GLN A 130       1.216  28.341  87.772  0.00  0.00      AP1   
ATOM   1755  OE1 GLN A 130       2.278  27.854  87.546  0.00  0.00      AP1   
ATOM   1756  NE2 GLN A 130       0.905  29.128  88.864  0.00  0.00      AP1   
ATOM   1757 HE21 GLN A 130       1.334  28.812  89.711  0.00  0.00      AP1   
ATOM   1758 HE22 GLN A 130       0.066  29.660  88.750  0.00  0.00      AP1   
ATOM   1759  C   GLN A 130      -3.106  27.903  89.113  0.00  0.00      AP1   
ATOM   1760  O   GLN A 130      -3.119  28.306  90.253  0.00  0.00      AP1   
ATOM   1761  N   LYS A 131      -4.321  27.741  88.642  0.00  0.00      AP1   
ATOM   1762  HN  LYS A 131      -4.342  27.655  87.648  0.00  0.00      AP1   
ATOM   1763  CA  LYS A 131      -5.580  28.090  89.362  0.00  0.00      AP1   
ATOM   1764  HA  LYS A 131      -5.373  28.962  89.965  0.00  0.00      AP1   
ATOM   1765  CB  LYS A 131      -6.775  28.354  88.407  0.00  0.00      AP1   
ATOM   1766  HB1 LYS A 131      -6.839  27.354  87.927  0.00  0.00      AP1   
ATOM   1767  HB2 LYS A 131      -7.733  28.329  88.969  0.00  0.00      AP1   
ATOM   1768  CG  LYS A 131      -6.662  29.639  87.594  0.00  0.00      AP1   
ATOM   1769  HG1 LYS A 131      -6.545  30.498  88.288  0.00  0.00      AP1   
ATOM   1770  HG2 LYS A 131      -5.769  29.589  86.934  0.00  0.00      AP1   
ATOM   1771  CD  LYS A 131      -7.829  29.855  86.603  0.00  0.00      AP1   
ATOM   1772  HD1 LYS A 131      -8.663  30.189  87.257  0.00  0.00      AP1   
ATOM   1773  HD2 LYS A 131      -7.432  30.660  85.947  0.00  0.00      AP1   
ATOM   1774  CE  LYS A 131      -8.217  28.642  85.828  0.00  0.00      AP1   
ATOM   1775  HE1 LYS A 131      -7.233  28.362  85.397  0.00  0.00      AP1   
ATOM   1776  HE2 LYS A 131      -8.588  27.814  86.469  0.00  0.00      AP1   
ATOM   1777  NZ  LYS A 131      -9.176  28.988  84.871  0.00  0.00      AP1   
ATOM   1778  HZ1 LYS A 131     -10.094  29.118  85.344  0.00  0.00      AP1   
ATOM   1779  HZ2 LYS A 131      -9.024  29.847  84.305  0.00  0.00      AP1   
ATOM   1780  HZ3 LYS A 131      -9.213  28.279  84.112  0.00  0.00      AP1   
ATOM   1781  C   LYS A 131      -5.993  27.128  90.415  0.00  0.00      AP1   
ATOM   1782  O   LYS A 131      -6.903  27.439  91.172  0.00  0.00      AP1   
ATOM   1783  N   GLU A 132      -5.398  25.915  90.568  0.00  0.00      AP1   
ATOM   1784  HN  GLU A 132      -4.661  25.632  89.959  0.00  0.00      AP1   
ATOM   1785  CA  GLU A 132      -5.929  24.931  91.510  0.00  0.00      AP1   
ATOM   1786  HA  GLU A 132      -6.499  25.446  92.269  0.00  0.00      AP1   
ATOM   1787  CB  GLU A 132      -6.839  23.861  90.914  0.00  0.00      AP1   
ATOM   1788  HB1 GLU A 132      -6.361  23.272  90.103  0.00  0.00      AP1   
ATOM   1789  HB2 GLU A 132      -7.149  23.063  91.622  0.00  0.00      AP1   
ATOM   1790  CG  GLU A 132      -8.181  24.302  90.245  0.00  0.00      AP1   
ATOM   1791  HG1 GLU A 132      -8.665  25.021  90.940  0.00  0.00      AP1   
ATOM   1792  HG2 GLU A 132      -8.069  25.028  89.411  0.00  0.00      AP1   
ATOM   1793  CD  GLU A 132      -9.089  23.152  89.968  0.00  0.00      AP1   
ATOM   1794  OE1 GLU A 132     -10.332  23.272  90.071  0.00  0.00      AP1   
ATOM   1795  OE2 GLU A 132      -8.555  22.022  89.812  0.00  0.00      AP1   
ATOM   1796  C   GLU A 132      -4.812  24.175  92.295  0.00  0.00      AP1   
ATOM   1797  O   GLU A 132      -4.649  24.392  93.528  0.00  0.00      AP1   
ATOM   1798  N   ALA A 133      -4.001  23.339  91.571  0.00  0.00      AP1   
ATOM   1799  HN  ALA A 133      -4.308  23.182  90.636  0.00  0.00      AP1   
ATOM   1800  CA  ALA A 133      -2.987  22.454  92.131  0.00  0.00      AP1   
ATOM   1801  HA  ALA A 133      -3.500  21.941  92.931  0.00  0.00      AP1   
ATOM   1802  CB  ALA A 133      -2.550  21.486  90.990  0.00  0.00      AP1   
ATOM   1803  HB1 ALA A 133      -2.146  21.985  90.083  0.00  0.00      AP1   
ATOM   1804  HB2 ALA A 133      -1.710  20.801  91.232  0.00  0.00      AP1   
ATOM   1805  HB3 ALA A 133      -3.429  20.919  90.613  0.00  0.00      AP1   
ATOM   1806  C   ALA A 133      -1.748  23.144  92.646  0.00  0.00      AP1   
ATOM   1807  O   ALA A 133      -1.153  22.814  93.680  0.00  0.00      AP1   
ATOM   1808  N   TYR A 134      -1.298  24.255  91.995  0.00  0.00      AP1   
ATOM   1809  HN  TYR A 134      -1.825  24.423  91.165  0.00  0.00      AP1   
ATOM   1810  CA  TYR A 134      -0.150  25.059  92.420  0.00  0.00      AP1   
ATOM   1811  HA  TYR A 134       0.554  24.300  92.728  0.00  0.00      AP1   
ATOM   1812  CB  TYR A 134       0.453  25.702  91.126  0.00  0.00      AP1   
ATOM   1813  HB1 TYR A 134       0.719  25.019  90.291  0.00  0.00      AP1   
ATOM   1814  HB2 TYR A 134      -0.193  26.545  90.798  0.00  0.00      AP1   
ATOM   1815  CG  TYR A 134       1.809  26.236  91.466  0.00  0.00      AP1   
ATOM   1816  CD1 TYR A 134       2.012  27.626  91.611  0.00  0.00      AP1   
ATOM   1817  HD1 TYR A 134       1.203  28.319  91.433  0.00  0.00      AP1   
ATOM   1818  CE1 TYR A 134       3.230  28.186  91.889  0.00  0.00      AP1   
ATOM   1819  HE1 TYR A 134       3.312  29.262  91.939  0.00  0.00      AP1   
ATOM   1820  CZ  TYR A 134       4.286  27.371  92.188  0.00  0.00      AP1   
ATOM   1821  OH  TYR A 134       5.570  27.949  92.417  0.00  0.00      AP1   
ATOM   1822  HH  TYR A 134       6.219  27.310  92.719  0.00  0.00      AP1   
ATOM   1823  CD2 TYR A 134       2.922  25.446  91.680  0.00  0.00      AP1   
ATOM   1824  HD2 TYR A 134       2.898  24.366  91.701  0.00  0.00      AP1   
ATOM   1825  CE2 TYR A 134       4.204  26.002  92.102  0.00  0.00      AP1   
ATOM   1826  HE2 TYR A 134       5.089  25.397  92.233  0.00  0.00      AP1   
ATOM   1827  C   TYR A 134      -0.324  25.980  93.643  0.00  0.00      AP1   
ATOM   1828  O   TYR A 134      -1.321  26.756  93.827  0.00  0.00      AP1   
ATOM   1829  N   CYS A 135       0.650  25.835  94.659  0.00  0.00      AP1   
ATOM   1830  HN  CYS A 135       1.365  25.151  94.533  0.00  0.00      AP1   
ATOM   1831  CA  CYS A 135       0.722  26.625  95.905  0.00  0.00      AP1   
ATOM   1832  HA  CYS A 135       1.023  25.740  96.446  0.00  0.00      AP1   
ATOM   1833  CB  CYS A 135       1.825  27.754  96.086  0.00  0.00      AP1   
ATOM   1834  HB1 CYS A 135       1.475  28.635  95.507  0.00  0.00      AP1   
ATOM   1835  HB2 CYS A 135       1.773  28.057  97.153  0.00  0.00      AP1   
ATOM   1836  SG  CYS A 135       3.535  27.295  95.745  0.00  0.00      AP1   
ATOM   1837  C   CYS A 135      -0.579  27.097  96.561  0.00  0.00      AP1   
ATOM   1838  O   CYS A 135      -0.711  28.331  96.513  0.00  0.00      AP1   
ATOM   1839  N   PRO A 136      -1.590  26.356  97.113  0.00  0.00      AP1   
ATOM   1840  CD  PRO A 136      -1.492  24.889  97.038  0.00  0.00      AP1   
ATOM   1841  HD1 PRO A 136      -0.532  24.474  97.412  0.00  0.00      AP1   
ATOM   1842  HD2 PRO A 136      -1.605  24.714  95.947  0.00  0.00      AP1   
ATOM   1843  CA  PRO A 136      -2.932  26.785  97.534  0.00  0.00      AP1   
ATOM   1844  HA  PRO A 136      -3.399  27.310  96.714  0.00  0.00      AP1   
ATOM   1845  CB  PRO A 136      -3.664  25.484  97.870  0.00  0.00      AP1   
ATOM   1846  HB1 PRO A 136      -4.447  25.411  97.085  0.00  0.00      AP1   
ATOM   1847  HB2 PRO A 136      -4.356  25.484  98.739  0.00  0.00      AP1   
ATOM   1848  CG  PRO A 136      -2.671  24.268  97.887  0.00  0.00      AP1   
ATOM   1849  HG1 PRO A 136      -3.046  23.331  97.422  0.00  0.00      AP1   
ATOM   1850  HG2 PRO A 136      -2.261  24.105  98.907  0.00  0.00      AP1   
ATOM   1851  C   PRO A 136      -2.885  27.642  98.848  0.00  0.00      AP1   
ATOM   1852  O   PRO A 136      -3.840  28.379  99.041  0.00  0.00      AP1   
ATOM   1853  N   ASN A 137      -1.923  27.390  99.796  0.00  0.00      AP1   
ATOM   1854  HN  ASN A 137      -1.127  26.848  99.539  0.00  0.00      AP1   
ATOM   1855  CA  ASN A 137      -1.698  28.045 101.104  0.00  0.00      AP1   
ATOM   1856  HA  ASN A 137      -2.567  27.998 101.744  0.00  0.00      AP1   
ATOM   1857  CB  ASN A 137      -0.610  27.326 101.946  0.00  0.00      AP1   
ATOM   1858  HB1 ASN A 137      -0.729  27.709 102.983  0.00  0.00      AP1   
ATOM   1859  HB2 ASN A 137      -0.985  26.282 101.994  0.00  0.00      AP1   
ATOM   1860  CG  ASN A 137       0.757  27.505 101.368  0.00  0.00      AP1   
ATOM   1861  OD1 ASN A 137       0.927  27.664 100.188  0.00  0.00      AP1   
ATOM   1862  ND2 ASN A 137       1.753  27.654 102.247  0.00  0.00      AP1   
ATOM   1863 HD21 ASN A 137       2.669  27.746 101.856  0.00  0.00      AP1   
ATOM   1864 HD22 ASN A 137       1.647  27.795 103.231  0.00  0.00      AP1   
ATOM   1865  C   ASN A 137      -1.398  29.550 101.046  0.00  0.00      AP1   
ATOM   1866  O   ASN A 137      -0.816  30.144 100.138  0.00  0.00      AP1   
ATOM   1867  N   LYS A 138      -1.895  30.202 102.080  0.00  0.00      AP1   
ATOM   1868  HN  LYS A 138      -2.648  29.745 102.546  0.00  0.00      AP1   
ATOM   1869  CA  LYS A 138      -1.566  31.591 102.541  0.00  0.00      AP1   
ATOM   1870  HA  LYS A 138      -0.960  32.155 101.848  0.00  0.00      AP1   
ATOM   1871  CB  LYS A 138      -3.004  32.277 102.649  0.00  0.00      AP1   
ATOM   1872  HB1 LYS A 138      -3.459  31.780 103.532  0.00  0.00      AP1   
ATOM   1873  HB2 LYS A 138      -2.787  33.305 103.011  0.00  0.00      AP1   
ATOM   1874  CG  LYS A 138      -3.910  32.390 101.407  0.00  0.00      AP1   
ATOM   1875  HG1 LYS A 138      -4.266  31.372 101.143  0.00  0.00      AP1   
ATOM   1876  HG2 LYS A 138      -4.853  32.913 101.678  0.00  0.00      AP1   
ATOM   1877  CD  LYS A 138      -3.156  32.974 100.184  0.00  0.00      AP1   
ATOM   1878  HD1 LYS A 138      -2.936  34.061 100.252  0.00  0.00      AP1   
ATOM   1879  HD2 LYS A 138      -2.214  32.418  99.989  0.00  0.00      AP1   
ATOM   1880  CE  LYS A 138      -3.891  32.809  98.832  0.00  0.00      AP1   
ATOM   1881  HE1 LYS A 138      -3.177  33.078  98.024  0.00  0.00      AP1   
ATOM   1882  HE2 LYS A 138      -4.194  31.754  98.660  0.00  0.00      AP1   
ATOM   1883  NZ  LYS A 138      -5.069  33.642  98.731  0.00  0.00      AP1   
ATOM   1884  HZ1 LYS A 138      -5.776  33.235  99.376  0.00  0.00      AP1   
ATOM   1885  HZ2 LYS A 138      -4.931  34.597  99.120  0.00  0.00      AP1   
ATOM   1886  HZ3 LYS A 138      -5.434  33.671  97.758  0.00  0.00      AP1   
ATOM   1887  C   LYS A 138      -0.908  31.648 103.932  0.00  0.00      AP1   
ATOM   1888  O   LYS A 138      -0.628  32.778 104.404  0.00  0.00      AP1   
ATOM   1889  N   CYS A 139      -0.631  30.497 104.548  0.00  0.00      AP1   
ATOM   1890  HN  CYS A 139      -0.902  29.648 104.099  0.00  0.00      AP1   
ATOM   1891  CA  CYS A 139       0.294  30.552 105.667  0.00  0.00      AP1   
ATOM   1892  HA  CYS A 139       1.071  31.287 105.518  0.00  0.00      AP1   
ATOM   1893  CB  CYS A 139      -0.358  30.767 107.114  0.00  0.00      AP1   
ATOM   1894  HB1 CYS A 139       0.480  30.947 107.821  0.00  0.00      AP1   
ATOM   1895  HB2 CYS A 139      -0.803  31.785 107.125  0.00  0.00      AP1   
ATOM   1896  SG  CYS A 139      -1.493  29.441 107.586  0.00  0.00      AP1   
ATOM   1897  C   CYS A 139       1.039  29.324 105.719  0.00  0.00      AP1   
ATOM   1898  O   CYS A 139       0.746  28.279 105.088  0.00  0.00      AP1   
ATOM   1899  N   GLY A 140       2.140  29.277 106.526  0.00  0.00      AP1   
ATOM   1900  HN  GLY A 140       2.258  30.123 107.041  0.00  0.00      AP1   
ATOM   1901  CA  GLY A 140       3.177  28.272 106.772  0.00  0.00      AP1   
ATOM   1902  HA1 GLY A 140       2.595  27.476 107.214  0.00  0.00      AP1   
ATOM   1903  HA2 GLY A 140       4.002  28.593 107.390  0.00  0.00      AP1   
ATOM   1904  C   GLY A 140       3.792  27.646 105.587  0.00  0.00      AP1   
ATOM   1905  O   GLY A 140       3.927  28.347 104.555  0.00  0.00      AP1   
ATOM   1906  N   VAL A 141       4.313  26.411 105.709  0.00  0.00      AP1   
ATOM   1907  HN  VAL A 141       4.184  25.929 106.572  0.00  0.00      AP1   
ATOM   1908  CA  VAL A 141       5.037  25.698 104.710  0.00  0.00      AP1   
ATOM   1909  HA  VAL A 141       5.395  26.187 103.816  0.00  0.00      AP1   
ATOM   1910  CB  VAL A 141       6.300  25.106 105.352  0.00  0.00      AP1   
ATOM   1911  HB  VAL A 141       5.949  24.404 106.139  0.00  0.00      AP1   
ATOM   1912  CG1 VAL A 141       7.021  24.346 104.190  0.00  0.00      AP1   
ATOM   1913 HG11 VAL A 141       8.042  24.027 104.488  0.00  0.00      AP1   
ATOM   1914 HG12 VAL A 141       6.555  23.368 103.945  0.00  0.00      AP1   
ATOM   1915 HG13 VAL A 141       7.010  24.940 103.251  0.00  0.00      AP1   
ATOM   1916  CG2 VAL A 141       7.226  26.187 105.757  0.00  0.00      AP1   
ATOM   1917 HG21 VAL A 141       7.508  26.952 105.004  0.00  0.00      AP1   
ATOM   1918 HG22 VAL A 141       6.871  26.745 106.649  0.00  0.00      AP1   
ATOM   1919 HG23 VAL A 141       8.178  25.699 106.057  0.00  0.00      AP1   
ATOM   1920  C   VAL A 141       4.137  24.626 104.113  0.00  0.00      AP1   
ATOM   1921  O   VAL A 141       3.714  23.689 104.779  0.00  0.00      AP1   
ATOM   1922  N   MET A 142       3.873  24.700 102.788  0.00  0.00      AP1   
ATOM   1923  HN  MET A 142       4.307  25.423 102.256  0.00  0.00      AP1   
ATOM   1924  CA  MET A 142       3.109  23.691 102.079  0.00  0.00      AP1   
ATOM   1925  HA  MET A 142       2.856  22.832 102.683  0.00  0.00      AP1   
ATOM   1926  CB  MET A 142       1.874  24.423 101.451  0.00  0.00      AP1   
ATOM   1927  HB1 MET A 142       1.193  24.565 102.318  0.00  0.00      AP1   
ATOM   1928  HB2 MET A 142       2.238  25.365 100.989  0.00  0.00      AP1   
ATOM   1929  CG  MET A 142       0.871  23.652 100.525  0.00  0.00      AP1   
ATOM   1930  HG1 MET A 142       0.699  22.737 101.132  0.00  0.00      AP1   
ATOM   1931  HG2 MET A 142       0.051  24.395 100.430  0.00  0.00      AP1   
ATOM   1932  SD  MET A 142       1.536  23.416  98.868  0.00  0.00      AP1   
ATOM   1933  CE  MET A 142       0.375  22.150  98.336  0.00  0.00      AP1   
ATOM   1934  HE1 MET A 142       0.883  21.162  98.313  0.00  0.00      AP1   
ATOM   1935  HE2 MET A 142      -0.499  22.095  99.020  0.00  0.00      AP1   
ATOM   1936  HE3 MET A 142       0.040  22.332  97.293  0.00  0.00      AP1   
ATOM   1937  C   MET A 142       4.098  22.996 101.084  0.00  0.00      AP1   
ATOM   1938  O   MET A 142       5.109  23.560 100.745  0.00  0.00      AP1   
ATOM   1939  N   LEU A 143       3.856  21.774 100.638  0.00  0.00      AP1   
ATOM   1940  HN  LEU A 143       2.968  21.334 100.747  0.00  0.00      AP1   
ATOM   1941  CA  LEU A 143       4.890  20.894 100.117  0.00  0.00      AP1   
ATOM   1942  HA  LEU A 143       5.663  21.499  99.666  0.00  0.00      AP1   
ATOM   1943  CB  LEU A 143       5.450  19.830 101.182  0.00  0.00      AP1   
ATOM   1944  HB1 LEU A 143       4.603  19.430 101.779  0.00  0.00      AP1   
ATOM   1945  HB2 LEU A 143       5.838  18.902 100.710  0.00  0.00      AP1   
ATOM   1946  CG  LEU A 143       6.506  20.440 102.070  0.00  0.00      AP1   
ATOM   1947  HG  LEU A 143       6.050  21.211 102.728  0.00  0.00      AP1   
ATOM   1948  CD1 LEU A 143       7.015  19.344 103.060  0.00  0.00      AP1   
ATOM   1949 HD11 LEU A 143       7.888  19.809 103.565  0.00  0.00      AP1   
ATOM   1950 HD12 LEU A 143       6.292  18.979 103.821  0.00  0.00      AP1   
ATOM   1951 HD13 LEU A 143       7.373  18.444 102.516  0.00  0.00      AP1   
ATOM   1952  CD2 LEU A 143       7.642  21.125 101.251  0.00  0.00      AP1   
ATOM   1953 HD21 LEU A 143       7.310  21.973 100.614  0.00  0.00      AP1   
ATOM   1954 HD22 LEU A 143       8.496  21.509 101.849  0.00  0.00      AP1   
ATOM   1955 HD23 LEU A 143       7.960  20.269 100.619  0.00  0.00      AP1   
ATOM   1956  C   LEU A 143       4.120  20.211  98.982  0.00  0.00      AP1   
ATOM   1957  O   LEU A 143       3.006  19.681  99.158  0.00  0.00      AP1   
ATOM   1958  N   GLN A 144       4.732  20.155  97.792  0.00  0.00      AP1   
ATOM   1959  HN  GLN A 144       5.591  20.653  97.702  0.00  0.00      AP1   
ATOM   1960  CA  GLN A 144       4.286  19.376  96.680  0.00  0.00      AP1   
ATOM   1961  HA  GLN A 144       3.758  18.495  97.015  0.00  0.00      AP1   
ATOM   1962  CB  GLN A 144       3.200  20.067  95.839  0.00  0.00      AP1   
ATOM   1963  HB1 GLN A 144       2.958  19.486  94.924  0.00  0.00      AP1   
ATOM   1964  HB2 GLN A 144       2.283  20.147  96.461  0.00  0.00      AP1   
ATOM   1965  CG  GLN A 144       3.399  21.624  95.549  0.00  0.00      AP1   
ATOM   1966  HG1 GLN A 144       3.310  22.020  96.583  0.00  0.00      AP1   
ATOM   1967  HG2 GLN A 144       4.400  21.891  95.148  0.00  0.00      AP1   
ATOM   1968  CD  GLN A 144       2.232  22.253  94.817  0.00  0.00      AP1   
ATOM   1969  OE1 GLN A 144       2.301  23.474  94.667  0.00  0.00      AP1   
ATOM   1970  NE2 GLN A 144       1.187  21.530  94.405  0.00  0.00      AP1   
ATOM   1971 HE21 GLN A 144       0.369  22.020  94.101  0.00  0.00      AP1   
ATOM   1972 HE22 GLN A 144       1.041  20.722  94.974  0.00  0.00      AP1   
ATOM   1973  C   GLN A 144       5.378  18.981  95.777  0.00  0.00      AP1   
ATOM   1974  O   GLN A 144       6.139  19.819  95.353  0.00  0.00      AP1   
ATOM   1975  N   THR A 145       5.548  17.695  95.509  0.00  0.00      AP1   
ATOM   1976  HN  THR A 145       5.147  17.004  96.106  0.00  0.00      AP1   
ATOM   1977  CA  THR A 145       6.520  17.202  94.550  0.00  0.00      AP1   
ATOM   1978  HA  THR A 145       7.461  17.683  94.770  0.00  0.00      AP1   
ATOM   1979  CB  THR A 145       6.917  15.741  94.677  0.00  0.00      AP1   
ATOM   1980  HB  THR A 145       5.961  15.188  94.797  0.00  0.00      AP1   
ATOM   1981  OG1 THR A 145       7.549  15.423  95.916  0.00  0.00      AP1   
ATOM   1982  HG1 THR A 145       7.019  15.639  96.687  0.00  0.00      AP1   
ATOM   1983  CG2 THR A 145       7.816  15.145  93.505  0.00  0.00      AP1   
ATOM   1984 HG21 THR A 145       8.847  15.560  93.496  0.00  0.00      AP1   
ATOM   1985 HG22 THR A 145       7.879  14.039  93.432  0.00  0.00      AP1   
ATOM   1986 HG23 THR A 145       7.398  15.379  92.503  0.00  0.00      AP1   
ATOM   1987  C   THR A 145       6.093  17.482  93.117  0.00  0.00      AP1   
ATOM   1988  O   THR A 145       5.118  16.954  92.595  0.00  0.00      AP1   
ATOM   1989  N   LEU A 146       6.823  18.366  92.377  0.00  0.00      AP1   
ATOM   1990  HN  LEU A 146       7.714  18.653  92.721  0.00  0.00      AP1   
ATOM   1991  CA  LEU A 146       6.465  18.784  91.007  0.00  0.00      AP1   
ATOM   1992  HA  LEU A 146       5.568  18.238  90.755  0.00  0.00      AP1   
ATOM   1993  CB  LEU A 146       6.348  20.387  91.015  0.00  0.00      AP1   
ATOM   1994  HB1 LEU A 146       7.351  20.828  91.198  0.00  0.00      AP1   
ATOM   1995  HB2 LEU A 146       5.970  20.657  90.006  0.00  0.00      AP1   
ATOM   1996  CG  LEU A 146       5.346  20.994  92.007  0.00  0.00      AP1   
ATOM   1997  HG  LEU A 146       5.817  20.808  92.996  0.00  0.00      AP1   
ATOM   1998  CD1 LEU A 146       5.133  22.494  91.825  0.00  0.00      AP1   
ATOM   1999 HD11 LEU A 146       6.060  23.056  92.067  0.00  0.00      AP1   
ATOM   2000 HD12 LEU A 146       4.647  22.758  90.861  0.00  0.00      AP1   
ATOM   2001 HD13 LEU A 146       4.486  22.772  92.685  0.00  0.00      AP1   
ATOM   2002  CD2 LEU A 146       3.974  20.322  91.932  0.00  0.00      AP1   
ATOM   2003 HD21 LEU A 146       3.976  19.317  92.406  0.00  0.00      AP1   
ATOM   2004 HD22 LEU A 146       3.361  21.005  92.557  0.00  0.00      AP1   
ATOM   2005 HD23 LEU A 146       3.508  20.226  90.928  0.00  0.00      AP1   
ATOM   2006  C   LEU A 146       7.433  18.345  89.997  0.00  0.00      AP1   
ATOM   2007  O   LEU A 146       8.531  18.033  90.401  0.00  0.00      AP1   
ATOM   2008  N   ILE A 147       7.139  18.332  88.681  0.00  0.00      AP1   
ATOM   2009  HN  ILE A 147       6.243  18.668  88.403  0.00  0.00      AP1   
ATOM   2010  CA  ILE A 147       8.027  17.940  87.691  0.00  0.00      AP1   
ATOM   2011  HA  ILE A 147       8.960  17.568  88.088  0.00  0.00      AP1   
ATOM   2012  CB  ILE A 147       7.462  16.722  87.003  0.00  0.00      AP1   
ATOM   2013  HB  ILE A 147       7.427  15.918  87.770  0.00  0.00      AP1   
ATOM   2014  CG2 ILE A 147       5.957  16.996  86.604  0.00  0.00      AP1   
ATOM   2015 HG21 ILE A 147       5.264  16.865  87.463  0.00  0.00      AP1   
ATOM   2016 HG22 ILE A 147       5.798  17.991  86.137  0.00  0.00      AP1   
ATOM   2017 HG23 ILE A 147       5.692  16.202  85.873  0.00  0.00      AP1   
ATOM   2018  CG1 ILE A 147       8.286  16.337  85.815  0.00  0.00      AP1   
ATOM   2019 HG11 ILE A 147       8.033  17.000  84.960  0.00  0.00      AP1   
ATOM   2020 HG12 ILE A 147       9.341  16.514  86.115  0.00  0.00      AP1   
ATOM   2021  CD  ILE A 147       8.084  14.867  85.414  0.00  0.00      AP1   
ATOM   2022  HD1 ILE A 147       8.169  14.318  86.376  0.00  0.00      AP1   
ATOM   2023  HD2 ILE A 147       7.025  14.713  85.116  0.00  0.00      AP1   
ATOM   2024  HD3 ILE A 147       8.855  14.455  84.728  0.00  0.00      AP1   
ATOM   2025  C   ILE A 147       8.347  19.086  86.822  0.00  0.00      AP1   
ATOM   2026  O   ILE A 147       7.541  19.806  86.196  0.00  0.00      AP1   
ATOM   2027  N   TRP A 148       9.682  19.403  86.692  0.00  0.00      AP1   
ATOM   2028  HN  TRP A 148      10.336  18.890  87.242  0.00  0.00      AP1   
ATOM   2029  CA  TRP A 148      10.353  20.306  85.852  0.00  0.00      AP1   
ATOM   2030  HA  TRP A 148       9.746  21.193  85.750  0.00  0.00      AP1   
ATOM   2031  CB  TRP A 148      11.683  20.685  86.455  0.00  0.00      AP1   
ATOM   2032  HB1 TRP A 148      12.051  19.739  86.907  0.00  0.00      AP1   
ATOM   2033  HB2 TRP A 148      12.444  21.016  85.717  0.00  0.00      AP1   
ATOM   2034  CG  TRP A 148      11.613  21.751  87.525  0.00  0.00      AP1   
ATOM   2035  CD1 TRP A 148      11.932  23.029  87.391  0.00  0.00      AP1   
ATOM   2036  HD1 TRP A 148      12.381  23.364  86.467  0.00  0.00      AP1   
ATOM   2037  NE1 TRP A 148      11.869  23.735  88.528  0.00  0.00      AP1   
ATOM   2038  HE1 TRP A 148      12.225  24.628  88.691  0.00  0.00      AP1   
ATOM   2039  CE2 TRP A 148      11.417  22.906  89.553  0.00  0.00      AP1   
ATOM   2040  CD2 TRP A 148      11.309  21.564  88.941  0.00  0.00      AP1   
ATOM   2041  CE3 TRP A 148      10.961  20.483  89.761  0.00  0.00      AP1   
ATOM   2042  HE3 TRP A 148      11.000  19.443  89.473  0.00  0.00      AP1   
ATOM   2043  CZ3 TRP A 148      10.562  20.725  91.107  0.00  0.00      AP1   
ATOM   2044  HZ3 TRP A 148      10.193  19.898  91.696  0.00  0.00      AP1   
ATOM   2045  CZ2 TRP A 148      11.128  23.126  90.894  0.00  0.00      AP1   
ATOM   2046  HZ2 TRP A 148      11.248  24.146  91.228  0.00  0.00      AP1   
ATOM   2047  CH2 TRP A 148      10.714  21.986  91.675  0.00  0.00      AP1   
ATOM   2048  HH2 TRP A 148      10.555  22.223  92.716  0.00  0.00      AP1   
ATOM   2049  C   TRP A 148      10.598  19.808  84.509  0.00  0.00      AP1   
ATOM   2050  O   TRP A 148      11.166  18.758  84.310  0.00  0.00      AP1   
ATOM   2051  N   CYS A 149      10.122  20.553  83.514  0.00  0.00      AP1   
ATOM   2052  HN  CYS A 149       9.629  21.383  83.762  0.00  0.00      AP1   
ATOM   2053  CA  CYS A 149      10.177  20.342  82.073  0.00  0.00      AP1   
ATOM   2054  HA  CYS A 149       9.751  19.383  81.820  0.00  0.00      AP1   
ATOM   2055  CB  CYS A 149       9.146  21.299  81.356  0.00  0.00      AP1   
ATOM   2056  HB1 CYS A 149       9.663  22.280  81.428  0.00  0.00      AP1   
ATOM   2057  HB2 CYS A 149       8.918  21.178  80.275  0.00  0.00      AP1   
ATOM   2058  SG  CYS A 149       7.415  21.466  81.890  0.00  0.00      AP1   
ATOM   2059  C   CYS A 149      11.582  20.331  81.422  0.00  0.00      AP1   
ATOM   2060  O   CYS A 149      11.878  19.467  80.567  0.00  0.00      AP1   
ATOM   2061  N   LYS A 150      12.456  21.300  81.756  0.00  0.00      AP1   
ATOM   2062  HN  LYS A 150      12.208  22.114  82.275  0.00  0.00      AP1   
ATOM   2063  CA  LYS A 150      13.715  21.363  80.962  0.00  0.00      AP1   
ATOM   2064  HA  LYS A 150      13.405  21.325  79.928  0.00  0.00      AP1   
ATOM   2065  CB  LYS A 150      14.286  22.824  81.080  0.00  0.00      AP1   
ATOM   2066  HB1 LYS A 150      13.523  23.585  80.810  0.00  0.00      AP1   
ATOM   2067  HB2 LYS A 150      14.445  22.962  82.171  0.00  0.00      AP1   
ATOM   2068  CG  LYS A 150      15.675  23.241  80.519  0.00  0.00      AP1   
ATOM   2069  HG1 LYS A 150      16.054  24.081  81.140  0.00  0.00      AP1   
ATOM   2070  HG2 LYS A 150      16.469  22.503  80.763  0.00  0.00      AP1   
ATOM   2071  CD  LYS A 150      15.757  23.538  79.056  0.00  0.00      AP1   
ATOM   2072  HD1 LYS A 150      16.720  23.332  78.544  0.00  0.00      AP1   
ATOM   2073  HD2 LYS A 150      15.078  22.759  78.648  0.00  0.00      AP1   
ATOM   2074  CE  LYS A 150      15.406  25.019  78.785  0.00  0.00      AP1   
ATOM   2075  HE1 LYS A 150      15.217  25.176  77.701  0.00  0.00      AP1   
ATOM   2076  HE2 LYS A 150      14.433  25.343  79.212  0.00  0.00      AP1   
ATOM   2077  NZ  LYS A 150      16.398  25.940  79.259  0.00  0.00      AP1   
ATOM   2078  HZ1 LYS A 150      17.355  25.578  79.070  0.00  0.00      AP1   
ATOM   2079  HZ2 LYS A 150      16.172  26.882  78.881  0.00  0.00      AP1   
ATOM   2080  HZ3 LYS A 150      16.295  26.167  80.269  0.00  0.00      AP1   
ATOM   2081  C   LYS A 150      14.714  20.275  81.181  0.00  0.00      AP1   
ATOM   2082  O   LYS A 150      15.536  19.966  80.323  0.00  0.00      AP1   
ATOM   2083  N   ASN A 151      14.739  19.696  82.335  0.00  0.00      AP1   
ATOM   2084  HN  ASN A 151      14.208  20.093  83.080  0.00  0.00      AP1   
ATOM   2085  CA  ASN A 151      15.703  18.651  82.675  0.00  0.00      AP1   
ATOM   2086  HA  ASN A 151      16.404  18.425  81.886  0.00  0.00      AP1   
ATOM   2087  CB  ASN A 151      16.387  19.034  84.025  0.00  0.00      AP1   
ATOM   2088  HB1 ASN A 151      15.744  19.223  84.911  0.00  0.00      AP1   
ATOM   2089  HB2 ASN A 151      17.086  18.271  84.430  0.00  0.00      AP1   
ATOM   2090  CG  ASN A 151      17.265  20.247  83.893  0.00  0.00      AP1   
ATOM   2091  OD1 ASN A 151      17.934  20.560  84.897  0.00  0.00      AP1   
ATOM   2092  ND2 ASN A 151      17.493  20.817  82.700  0.00  0.00      AP1   
ATOM   2093 HD21 ASN A 151      18.050  21.648  82.718  0.00  0.00      AP1   
ATOM   2094 HD22 ASN A 151      17.109  20.526  81.824  0.00  0.00      AP1   
ATOM   2095  C   ASN A 151      14.945  17.373  82.966  0.00  0.00      AP1   
ATOM   2096  O   ASN A 151      15.567  16.388  83.396  0.00  0.00      AP1   
ATOM   2097  N   CYS A 152      13.577  17.258  82.924  0.00  0.00      AP1   
ATOM   2098  HN  CYS A 152      12.993  18.015  82.642  0.00  0.00      AP1   
ATOM   2099  CA  CYS A 152      12.731  16.119  83.298  0.00  0.00      AP1   
ATOM   2100  HA  CYS A 152      11.702  16.443  83.327  0.00  0.00      AP1   
ATOM   2101  CB  CYS A 152      12.880  14.930  82.277  0.00  0.00      AP1   
ATOM   2102  HB1 CYS A 152      13.881  14.448  82.300  0.00  0.00      AP1   
ATOM   2103  HB2 CYS A 152      12.227  14.075  82.555  0.00  0.00      AP1   
ATOM   2104  SG  CYS A 152      12.587  15.376  80.510  0.00  0.00      AP1   
ATOM   2105  C   CYS A 152      13.110  15.564  84.608  0.00  0.00      AP1   
ATOM   2106  O   CYS A 152      13.613  14.432  84.746  0.00  0.00      AP1   
ATOM   2107  N   LYS A 153      12.934  16.417  85.567  0.00  0.00      AP1   
ATOM   2108  HN  LYS A 153      12.553  17.330  85.443  0.00  0.00      AP1   
ATOM   2109  CA  LYS A 153      13.250  16.068  86.924  0.00  0.00      AP1   
ATOM   2110  HA  LYS A 153      13.544  15.029  86.955  0.00  0.00      AP1   
ATOM   2111  CB  LYS A 153      14.443  16.856  87.506  0.00  0.00      AP1   
ATOM   2112  HB1 LYS A 153      14.680  16.691  88.579  0.00  0.00      AP1   
ATOM   2113  HB2 LYS A 153      15.274  16.543  86.839  0.00  0.00      AP1   
ATOM   2114  CG  LYS A 153      14.360  18.431  87.410  0.00  0.00      AP1   
ATOM   2115  HG1 LYS A 153      14.077  18.710  86.373  0.00  0.00      AP1   
ATOM   2116  HG2 LYS A 153      13.582  18.821  88.101  0.00  0.00      AP1   
ATOM   2117  CD  LYS A 153      15.647  19.166  87.764  0.00  0.00      AP1   
ATOM   2118  HD1 LYS A 153      16.003  18.750  88.730  0.00  0.00      AP1   
ATOM   2119  HD2 LYS A 153      16.365  18.952  86.944  0.00  0.00      AP1   
ATOM   2120  CE  LYS A 153      15.435  20.693  87.877  0.00  0.00      AP1   
ATOM   2121  HE1 LYS A 153      15.157  21.077  86.872  0.00  0.00      AP1   
ATOM   2122  HE2 LYS A 153      14.620  20.823  88.620  0.00  0.00      AP1   
ATOM   2123  NZ  LYS A 153      16.647  21.295  88.394  0.00  0.00      AP1   
ATOM   2124  HZ1 LYS A 153      16.882  20.841  89.300  0.00  0.00      AP1   
ATOM   2125  HZ2 LYS A 153      17.523  21.179  87.847  0.00  0.00      AP1   
ATOM   2126  HZ3 LYS A 153      16.517  22.308  88.589  0.00  0.00      AP1   
ATOM   2127  C   LYS A 153      11.961  16.255  87.677  0.00  0.00      AP1   
ATOM   2128  O   LYS A 153      11.219  17.269  87.625  0.00  0.00      AP1   
ATOM   2129  N   LYS A 154      11.685  15.272  88.602  0.00  0.00      AP1   
ATOM   2130  HN  LYS A 154      12.357  14.549  88.737  0.00  0.00      AP1   
ATOM   2131  CA  LYS A 154      10.532  15.361  89.503  0.00  0.00      AP1   
ATOM   2132  HA  LYS A 154       9.993  16.272  89.287  0.00  0.00      AP1   
ATOM   2133  CB  LYS A 154       9.592  14.178  89.238  0.00  0.00      AP1   
ATOM   2134  HB1 LYS A 154       9.121  14.162  88.232  0.00  0.00      AP1   
ATOM   2135  HB2 LYS A 154      10.281  13.306  89.245  0.00  0.00      AP1   
ATOM   2136  CG  LYS A 154       8.511  13.842  90.257  0.00  0.00      AP1   
ATOM   2137  HG1 LYS A 154       9.081  13.631  91.187  0.00  0.00      AP1   
ATOM   2138  HG2 LYS A 154       7.776  14.673  90.310  0.00  0.00      AP1   
ATOM   2139  CD  LYS A 154       7.823  12.521  89.863  0.00  0.00      AP1   
ATOM   2140  HD1 LYS A 154       7.156  12.670  88.987  0.00  0.00      AP1   
ATOM   2141  HD2 LYS A 154       8.636  11.779  89.711  0.00  0.00      AP1   
ATOM   2142  CE  LYS A 154       6.990  12.048  91.053  0.00  0.00      AP1   
ATOM   2143  HE1 LYS A 154       7.630  11.949  91.956  0.00  0.00      AP1   
ATOM   2144  HE2 LYS A 154       6.136  12.746  91.186  0.00  0.00      AP1   
ATOM   2145  NZ  LYS A 154       6.354  10.681  90.902  0.00  0.00      AP1   
ATOM   2146  HZ1 LYS A 154       7.029   9.914  90.707  0.00  0.00      AP1   
ATOM   2147  HZ2 LYS A 154       5.840  10.526  91.793  0.00  0.00      AP1   
ATOM   2148  HZ3 LYS A 154       5.642  10.704  90.144  0.00  0.00      AP1   
ATOM   2149  C   LYS A 154      11.049  15.455  90.937  0.00  0.00      AP1   
ATOM   2150  O   LYS A 154      11.711  14.546  91.484  0.00  0.00      AP1   
ATOM   2151  N   GLU A 155      10.703  16.543  91.617  0.00  0.00      AP1   
ATOM   2152  HN  GLU A 155      10.110  17.184  91.136  0.00  0.00      AP1   
ATOM   2153  CA  GLU A 155      11.260  16.830  93.026  0.00  0.00      AP1   
ATOM   2154  HA  GLU A 155      11.387  15.859  93.480  0.00  0.00      AP1   
ATOM   2155  CB  GLU A 155      12.548  17.688  92.965  0.00  0.00      AP1   
ATOM   2156  HB1 GLU A 155      12.434  18.504  92.220  0.00  0.00      AP1   
ATOM   2157  HB2 GLU A 155      12.799  18.065  93.980  0.00  0.00      AP1   
ATOM   2158  CG  GLU A 155      13.725  16.983  92.386  0.00  0.00      AP1   
ATOM   2159  HG1 GLU A 155      14.172  16.277  93.119  0.00  0.00      AP1   
ATOM   2160  HG2 GLU A 155      13.516  16.389  91.471  0.00  0.00      AP1   
ATOM   2161  CD  GLU A 155      14.940  17.913  92.086  0.00  0.00      AP1   
ATOM   2162  OE1 GLU A 155      14.866  19.160  92.174  0.00  0.00      AP1   
ATOM   2163  OE2 GLU A 155      16.006  17.307  91.817  0.00  0.00      AP1   
ATOM   2164  C   GLU A 155      10.333  17.603  93.988  0.00  0.00      AP1   
ATOM   2165  O   GLU A 155       9.444  18.295  93.498  0.00  0.00      AP1   
ATOM   2166  N   VAL A 156      10.520  17.529  95.308  0.00  0.00      AP1   
ATOM   2167  HN  VAL A 156      11.162  16.961  95.817  0.00  0.00      AP1   
ATOM   2168  CA  VAL A 156       9.767  18.393  96.229  0.00  0.00      AP1   
ATOM   2169  HA  VAL A 156       8.714  18.211  96.068  0.00  0.00      AP1   
ATOM   2170  CB  VAL A 156       9.924  18.112  97.703  0.00  0.00      AP1   
ATOM   2171  HB  VAL A 156       9.819  17.016  97.851  0.00  0.00      AP1   
ATOM   2172  CG1 VAL A 156      11.307  18.358  98.349  0.00  0.00      AP1   
ATOM   2173 HG11 VAL A 156      12.117  17.880  97.757  0.00  0.00      AP1   
ATOM   2174 HG12 VAL A 156      11.442  19.458  98.430  0.00  0.00      AP1   
ATOM   2175 HG13 VAL A 156      11.437  17.930  99.367  0.00  0.00      AP1   
ATOM   2176  CG2 VAL A 156       8.759  18.778  98.478  0.00  0.00      AP1   
ATOM   2177 HG21 VAL A 156       8.893  18.661  99.575  0.00  0.00      AP1   
ATOM   2178 HG22 VAL A 156       8.701  19.877  98.326  0.00  0.00      AP1   
ATOM   2179 HG23 VAL A 156       7.765  18.391  98.166  0.00  0.00      AP1   
ATOM   2180  C   VAL A 156       9.885  19.842  95.930  0.00  0.00      AP1   
ATOM   2181  O   VAL A 156      10.965  20.471  95.900  0.00  0.00      AP1   
ATOM   2182  N   HSD A 157       8.683  20.496  95.755  0.00  0.00      AP1   
ATOM   2183  HN  HSD A 157       7.821  20.002  95.672  0.00  0.00      AP1   
ATOM   2184  CA  HSD A 157       8.553  21.886  95.641  0.00  0.00      AP1   
ATOM   2185  HA  HSD A 157       9.504  22.376  95.492  0.00  0.00      AP1   
ATOM   2186  CB  HSD A 157       7.665  22.423  94.569  0.00  0.00      AP1   
ATOM   2187  HB1 HSD A 157       8.092  22.001  93.634  0.00  0.00      AP1   
ATOM   2188  HB2 HSD A 157       6.660  21.954  94.641  0.00  0.00      AP1   
ATOM   2189  ND1 HSD A 157       8.570  24.786  94.072  0.00  0.00      AP1   
ATOM   2190  HD1 HSD A 157       9.522  24.493  94.152  0.00  0.00      AP1   
ATOM   2191  CG  HSD A 157       7.541  23.958  94.473  0.00  0.00      AP1   
ATOM   2192  CE1 HSD A 157       8.082  26.077  94.047  0.00  0.00      AP1   
ATOM   2193  HE1 HSD A 157       8.700  26.962  93.894  0.00  0.00      AP1   
ATOM   2194  NE2 HSD A 157       6.764  26.086  94.154  0.00  0.00      AP1   
ATOM   2195  CD2 HSD A 157       6.434  24.786  94.474  0.00  0.00      AP1   
ATOM   2196  HD2 HSD A 157       5.395  24.496  94.574  0.00  0.00      AP1   
ATOM   2197  C   HSD A 157       7.943  22.302  96.961  0.00  0.00      AP1   
ATOM   2198  O   HSD A 157       7.071  21.587  97.483  0.00  0.00      AP1   
ATOM   2199  N   ALA A 158       8.433  23.432  97.539  0.00  0.00      AP1   
ATOM   2200  HN  ALA A 158       9.065  23.942  96.960  0.00  0.00      AP1   
ATOM   2201  CA  ALA A 158       7.910  23.978  98.782  0.00  0.00      AP1   
ATOM   2202  HA  ALA A 158       7.093  23.365  99.133  0.00  0.00      AP1   
ATOM   2203  CB  ALA A 158       9.026  23.944  99.816  0.00  0.00      AP1   
ATOM   2204  HB1 ALA A 158       8.667  24.302 100.805  0.00  0.00      AP1   
ATOM   2205  HB2 ALA A 158       9.638  23.017  99.793  0.00  0.00      AP1   
ATOM   2206  HB3 ALA A 158       9.741  24.744  99.526  0.00  0.00      AP1   
ATOM   2207  C   ALA A 158       7.360  25.342  98.544  0.00  0.00      AP1   
ATOM   2208  O   ALA A 158       8.019  26.259  98.072  0.00  0.00      AP1   
ATOM   2209  N   CYS A 159       6.102  25.466  99.002  0.00  0.00      AP1   
ATOM   2210  HN  CYS A 159       5.652  24.748  99.527  0.00  0.00      AP1   
ATOM   2211  CA  CYS A 159       5.339  26.666  98.961  0.00  0.00      AP1   
ATOM   2212  HA  CYS A 159       5.773  27.351  98.248  0.00  0.00      AP1   
ATOM   2213  CB  CYS A 159       3.885  26.353  98.627  0.00  0.00      AP1   
ATOM   2214  HB1 CYS A 159       3.274  25.683  99.270  0.00  0.00      AP1   
ATOM   2215  HB2 CYS A 159       3.369  27.334  98.704  0.00  0.00      AP1   
ATOM   2216  SG  CYS A 159       3.580  25.695  97.021  0.00  0.00      AP1   
ATOM   2217  C   CYS A 159       5.477  27.189 100.320  0.00  0.00      AP1   
ATOM   2218  O   CYS A 159       4.786  26.774 101.234  0.00  0.00      AP1   
ATOM   2219  N   ARG A 160       6.502  28.073 100.464  0.00  0.00      AP1   
ATOM   2220  HN  ARG A 160       7.199  28.203  99.763  0.00  0.00      AP1   
ATOM   2221  CA  ARG A 160       7.017  28.450 101.783  0.00  0.00      AP1   
ATOM   2222  HA  ARG A 160       6.604  27.858 102.587  0.00  0.00      AP1   
ATOM   2223  CB  ARG A 160       8.574  28.306 101.915  0.00  0.00      AP1   
ATOM   2224  HB1 ARG A 160       8.919  28.822 100.993  0.00  0.00      AP1   
ATOM   2225  HB2 ARG A 160       8.959  28.903 102.769  0.00  0.00      AP1   
ATOM   2226  CG  ARG A 160       9.012  26.858 101.931  0.00  0.00      AP1   
ATOM   2227  HG1 ARG A 160       8.581  26.304 102.792  0.00  0.00      AP1   
ATOM   2228  HG2 ARG A 160       8.637  26.321 101.033  0.00  0.00      AP1   
ATOM   2229  CD  ARG A 160      10.562  26.885 102.008  0.00  0.00      AP1   
ATOM   2230  HD1 ARG A 160      10.973  27.153 101.011  0.00  0.00      AP1   
ATOM   2231  HD2 ARG A 160      10.951  27.601 102.763  0.00  0.00      AP1   
ATOM   2232  NE  ARG A 160      10.994  25.486 102.280  0.00  0.00      AP1   
ATOM   2233  HE  ARG A 160      11.149  24.891 101.491  0.00  0.00      AP1   
ATOM   2234  CZ  ARG A 160      11.092  24.775 103.402  0.00  0.00      AP1   
ATOM   2235  NH1 ARG A 160      11.355  23.482 103.188  0.00  0.00      AP1   
ATOM   2236 HH11 ARG A 160      10.926  22.855 103.839  0.00  0.00      AP1   
ATOM   2237 HH12 ARG A 160      11.537  23.171 102.255  0.00  0.00      AP1   
ATOM   2238  NH2 ARG A 160      10.509  25.229 104.475  0.00  0.00      AP1   
ATOM   2239 HH21 ARG A 160      10.778  24.755 105.313  0.00  0.00      AP1   
ATOM   2240 HH22 ARG A 160      10.488  26.215 104.640  0.00  0.00      AP1   
ATOM   2241  C   ARG A 160       6.584  29.932 102.134  0.00  0.00      AP1   
ATOM   2242  O   ARG A 160       7.196  30.872 101.687  0.00  0.00      AP1   
ATOM   2243  N   LYS A 161       5.559  30.092 102.944  0.00  0.00      AP1   
ATOM   2244  HN  LYS A 161       5.245  29.351 103.534  0.00  0.00      AP1   
ATOM   2245  CA  LYS A 161       4.928  31.403 103.279  0.00  0.00      AP1   
ATOM   2246  HA  LYS A 161       5.430  32.300 102.945  0.00  0.00      AP1   
ATOM   2247  CB  LYS A 161       3.437  31.433 102.729  0.00  0.00      AP1   
ATOM   2248  HB1 LYS A 161       2.767  30.778 103.325  0.00  0.00      AP1   
ATOM   2249  HB2 LYS A 161       3.115  32.474 102.944  0.00  0.00      AP1   
ATOM   2250  CG  LYS A 161       3.258  31.308 101.261  0.00  0.00      AP1   
ATOM   2251  HG1 LYS A 161       4.126  31.757 100.733  0.00  0.00      AP1   
ATOM   2252  HG2 LYS A 161       3.443  30.263 100.932  0.00  0.00      AP1   
ATOM   2253  CD  LYS A 161       1.937  31.799 100.657  0.00  0.00      AP1   
ATOM   2254  HD1 LYS A 161       1.090  31.464 101.293  0.00  0.00      AP1   
ATOM   2255  HD2 LYS A 161       1.951  32.902 100.785  0.00  0.00      AP1   
ATOM   2256  CE  LYS A 161       1.633  31.326  99.262  0.00  0.00      AP1   
ATOM   2257  HE1 LYS A 161       1.715  30.218  99.280  0.00  0.00      AP1   
ATOM   2258  HE2 LYS A 161       0.628  31.584  98.866  0.00  0.00      AP1   
ATOM   2259  NZ  LYS A 161       2.697  31.769  98.248  0.00  0.00      AP1   
ATOM   2260  HZ1 LYS A 161       2.295  31.645  97.297  0.00  0.00      AP1   
ATOM   2261  HZ2 LYS A 161       2.909  32.766  98.453  0.00  0.00      AP1   
ATOM   2262  HZ3 LYS A 161       3.602  31.255  98.256  0.00  0.00      AP1   
ATOM   2263  C   LYS A 161       5.032  31.636 104.797  0.00  0.00      AP1   
ATOM   2264  O   LYS A 161       5.495  30.787 105.578  0.00  0.00      AP1   
ATOM   2265  N   SER A 162       4.753  32.885 105.229  0.00  0.00      AP1   
ATOM   2266  HN  SER A 162       4.413  33.624 104.653  0.00  0.00      AP1   
ATOM   2267  CA  SER A 162       4.911  33.228 106.669  0.00  0.00      AP1   
ATOM   2268  HA  SER A 162       5.926  32.938 106.898  0.00  0.00      AP1   
ATOM   2269  CB  SER A 162       4.821  34.763 107.012  0.00  0.00      AP1   
ATOM   2270  HB1 SER A 162       3.914  35.241 106.585  0.00  0.00      AP1   
ATOM   2271  HB2 SER A 162       4.610  34.732 108.102  0.00  0.00      AP1   
ATOM   2272  OG  SER A 162       6.015  35.458 106.679  0.00  0.00      AP1   
ATOM   2273  HG1 SER A 162       6.650  35.028 107.256  0.00  0.00      AP1   
ATOM   2274  C   SER A 162       4.049  32.399 107.600  0.00  0.00      AP1   
ATOM   2275  O   SER A 162       2.871  32.042 107.323  0.00  0.00      AP1   
ATOM   2276  N   TYR A 163       4.470  32.014 108.815  0.00  0.00      AP1   
ATOM   2277  HN  TYR A 163       5.250  32.427 109.277  0.00  0.00      AP1   
ATOM   2278  CA  TYR A 163       3.943  31.031 109.632  0.00  0.00      AP1   
ATOM   2279  HA  TYR A 163       3.798  30.120 109.071  0.00  0.00      AP1   
ATOM   2280  CB  TYR A 163       4.918  30.750 110.768  0.00  0.00      AP1   
ATOM   2281  HB1 TYR A 163       5.089  31.722 111.277  0.00  0.00      AP1   
ATOM   2282  HB2 TYR A 163       4.499  29.999 111.471  0.00  0.00      AP1   
ATOM   2283  CG  TYR A 163       6.252  30.249 110.272  0.00  0.00      AP1   
ATOM   2284  CD1 TYR A 163       7.419  30.808 110.692  0.00  0.00      AP1   
ATOM   2285  HD1 TYR A 163       7.387  31.747 111.224  0.00  0.00      AP1   
ATOM   2286  CE1 TYR A 163       8.635  30.206 110.381  0.00  0.00      AP1   
ATOM   2287  HE1 TYR A 163       9.588  30.695 110.523  0.00  0.00      AP1   
ATOM   2288  CZ  TYR A 163       8.668  29.047 109.579  0.00  0.00      AP1   
ATOM   2289  OH  TYR A 163       9.918  28.575 109.117  0.00  0.00      AP1   
ATOM   2290  HH  TYR A 163      10.501  29.339 109.102  0.00  0.00      AP1   
ATOM   2291  CD2 TYR A 163       6.259  28.947 109.738  0.00  0.00      AP1   
ATOM   2292  HD2 TYR A 163       5.346  28.407 109.535  0.00  0.00      AP1   
ATOM   2293  CE2 TYR A 163       7.458  28.364 109.351  0.00  0.00      AP1   
ATOM   2294  HE2 TYR A 163       7.523  27.368 108.937  0.00  0.00      AP1   
ATOM   2295  C   TYR A 163       2.579  31.273 110.126  0.00  0.00      AP1   
ATOM   2296  O   TYR A 163       1.747  30.400 110.108  0.00  0.00      AP1   
ATOM   2297  N   ASP A 164       2.248  32.495 110.547  0.00  0.00      AP1   
ATOM   2298  HN  ASP A 164       2.941  33.212 110.550  0.00  0.00      AP1   
ATOM   2299  CA  ASP A 164       1.044  32.689 111.343  0.00  0.00      AP1   
ATOM   2300  HA  ASP A 164       0.941  31.820 111.976  0.00  0.00      AP1   
ATOM   2301  CB  ASP A 164       1.106  34.009 112.238  0.00  0.00      AP1   
ATOM   2302  HB1 ASP A 164       1.777  33.722 113.076  0.00  0.00      AP1   
ATOM   2303  HB2 ASP A 164       1.542  34.905 111.747  0.00  0.00      AP1   
ATOM   2304  CG  ASP A 164      -0.145  34.554 112.878  0.00  0.00      AP1   
ATOM   2305  OD1 ASP A 164      -1.161  33.859 113.134  0.00  0.00      AP1   
ATOM   2306  OD2 ASP A 164      -0.131  35.737 113.216  0.00  0.00      AP1   
ATOM   2307  C   ASP A 164      -0.265  32.741 110.445  0.00  0.00      AP1   
ATOM   2308  O   ASP A 164      -0.354  33.505 109.525  0.00  0.00      AP1   
ATOM   2309  N   CYS A 165      -1.175  31.874 110.811  0.00  0.00      AP1   
ATOM   2310  HN  CYS A 165      -1.062  31.383 111.671  0.00  0.00      AP1   
ATOM   2311  CA  CYS A 165      -2.347  31.652 109.994  0.00  0.00      AP1   
ATOM   2312  HA  CYS A 165      -2.099  31.891 108.971  0.00  0.00      AP1   
ATOM   2313  CB  CYS A 165      -2.663  30.131 110.165  0.00  0.00      AP1   
ATOM   2314  HB1 CYS A 165      -2.775  29.912 111.248  0.00  0.00      AP1   
ATOM   2315  HB2 CYS A 165      -3.625  29.831 109.698  0.00  0.00      AP1   
ATOM   2316  SG  CYS A 165      -1.309  29.133 109.545  0.00  0.00      AP1   
ATOM   2317  C   CYS A 165      -3.572  32.519 110.352  0.00  0.00      AP1   
ATOM   2318  O   CYS A 165      -4.684  32.466 109.795  0.00  0.00      AP1   
ATOM   2319  N   GLY A 166      -3.420  33.443 111.335  0.00  0.00      AP1   
ATOM   2320  HN  GLY A 166      -2.520  33.599 111.734  0.00  0.00      AP1   
ATOM   2321  CA  GLY A 166      -4.522  34.199 112.013  0.00  0.00      AP1   
ATOM   2322  HA1 GLY A 166      -5.300  34.485 111.321  0.00  0.00      AP1   
ATOM   2323  HA2 GLY A 166      -4.099  35.019 112.575  0.00  0.00      AP1   
ATOM   2324  C   GLY A 166      -5.155  33.448 113.119  0.00  0.00      AP1   
ATOM   2325  O   GLY A 166      -5.539  32.291 112.978  0.00  0.00      AP1   
ATOM   2326  N   GLU A 167      -5.047  34.043 114.311  0.00  0.00      AP1   
ATOM   2327  HN  GLU A 167      -4.723  34.981 114.412  0.00  0.00      AP1   
ATOM   2328  CA  GLU A 167      -5.648  33.483 115.563  0.00  0.00      AP1   
ATOM   2329  HA  GLU A 167      -5.271  32.478 115.681  0.00  0.00      AP1   
ATOM   2330  CB  GLU A 167      -5.267  34.270 116.785  0.00  0.00      AP1   
ATOM   2331  HB1 GLU A 167      -4.167  34.281 116.940  0.00  0.00      AP1   
ATOM   2332  HB2 GLU A 167      -5.597  35.330 116.733  0.00  0.00      AP1   
ATOM   2333  CG  GLU A 167      -5.950  33.728 118.060  0.00  0.00      AP1   
ATOM   2334  HG1 GLU A 167      -7.052  33.589 118.022  0.00  0.00      AP1   
ATOM   2335  HG2 GLU A 167      -5.595  32.679 118.144  0.00  0.00      AP1   
ATOM   2336  CD  GLU A 167      -5.587  34.372 119.328  0.00  0.00      AP1   
ATOM   2337  OE1 GLU A 167      -4.687  33.875 119.997  0.00  0.00      AP1   
ATOM   2338  OE2 GLU A 167      -6.277  35.316 119.718  0.00  0.00      AP1   
ATOM   2339  C   GLU A 167      -7.136  33.435 115.432  0.00  0.00      AP1   
ATOM   2340  O   GLU A 167      -7.826  34.477 115.232  0.00  0.00      AP1   
ATOM   2341  N   ARG A 168      -7.764  32.252 115.479  0.00  0.00      AP1   
ATOM   2342  HN  ARG A 168      -7.248  31.404 115.569  0.00  0.00      AP1   
ATOM   2343  CA  ARG A 168      -9.258  32.157 115.513  0.00  0.00      AP1   
ATOM   2344  HA  ARG A 168      -9.608  32.685 114.639  0.00  0.00      AP1   
ATOM   2345  CB  ARG A 168      -9.634  30.705 115.192  0.00  0.00      AP1   
ATOM   2346  HB1 ARG A 168      -8.982  30.077 115.835  0.00  0.00      AP1   
ATOM   2347  HB2 ARG A 168     -10.695  30.613 115.510  0.00  0.00      AP1   
ATOM   2348  CG  ARG A 168      -9.627  30.237 113.681  0.00  0.00      AP1   
ATOM   2349  HG1 ARG A 168     -10.101  29.238 113.790  0.00  0.00      AP1   
ATOM   2350  HG2 ARG A 168     -10.227  30.956 113.083  0.00  0.00      AP1   
ATOM   2351  CD  ARG A 168      -8.249  30.073 113.093  0.00  0.00      AP1   
ATOM   2352  HD1 ARG A 168      -7.659  31.014 113.080  0.00  0.00      AP1   
ATOM   2353  HD2 ARG A 168      -7.716  29.389 113.788  0.00  0.00      AP1   
ATOM   2354  NE  ARG A 168      -8.312  29.449 111.755  0.00  0.00      AP1   
ATOM   2355  HE  ARG A 168      -8.829  28.605 111.611  0.00  0.00      AP1   
ATOM   2356  CZ  ARG A 168      -7.520  29.833 110.729  0.00  0.00      AP1   
ATOM   2357  NH1 ARG A 168      -6.548  30.647 110.881  0.00  0.00      AP1   
ATOM   2358 HH11 ARG A 168      -6.253  31.308 110.191  0.00  0.00      AP1   
ATOM   2359 HH12 ARG A 168      -6.411  30.894 111.841  0.00  0.00      AP1   
ATOM   2360  NH2 ARG A 168      -7.784  29.374 109.520  0.00  0.00      AP1   
ATOM   2361 HH21 ARG A 168      -7.240  29.809 108.802  0.00  0.00      AP1   
ATOM   2362 HH22 ARG A 168      -8.646  28.872 109.444  0.00  0.00      AP1   
ATOM   2363  C   ARG A 168     -10.018  32.741 116.740  0.00  0.00      AP1   
ATOM   2364  O   ARG A 168      -9.593  32.468 117.848  0.00  0.00      AP1   
ATOM   2365  N   ASN A 169     -11.176  33.392 116.505  0.00  0.00      AP1   
ATOM   2366  HN  ASN A 169     -11.343  33.567 115.538  0.00  0.00      AP1   
ATOM   2367  CA  ASN A 169     -12.055  33.888 117.576  0.00  0.00      AP1   
ATOM   2368  HA  ASN A 169     -11.625  33.661 118.540  0.00  0.00      AP1   
ATOM   2369  CB  ASN A 169     -12.255  35.410 117.509  0.00  0.00      AP1   
ATOM   2370  HB1 ASN A 169     -11.342  36.027 117.648  0.00  0.00      AP1   
ATOM   2371  HB2 ASN A 169     -12.671  35.824 116.566  0.00  0.00      AP1   
ATOM   2372  CG  ASN A 169     -13.181  35.866 118.623  0.00  0.00      AP1   
ATOM   2373  OD1 ASN A 169     -14.213  36.530 118.341  0.00  0.00      AP1   
ATOM   2374  ND2 ASN A 169     -13.064  35.420 119.907  0.00  0.00      AP1   
ATOM   2375 HD21 ASN A 169     -13.677  35.842 120.576  0.00  0.00      AP1   
ATOM   2376 HD22 ASN A 169     -12.270  34.887 120.201  0.00  0.00      AP1   
ATOM   2377  C   ASN A 169     -13.360  33.095 117.604  0.00  0.00      AP1   
ATOM   2378  O   ASN A 169     -14.171  33.097 116.673  0.00  0.00      AP1   
ATOM   2379  N   VAL A 170     -13.616  32.369 118.700  0.00  0.00      AP1   
ATOM   2380  HN  VAL A 170     -13.073  32.583 119.509  0.00  0.00      AP1   
ATOM   2381  CA  VAL A 170     -14.773  31.529 118.942  0.00  0.00      AP1   
ATOM   2382  HA  VAL A 170     -15.501  31.515 118.144  0.00  0.00      AP1   
ATOM   2383  CB  VAL A 170     -14.478  30.058 119.194  0.00  0.00      AP1   
ATOM   2384  HB  VAL A 170     -13.602  30.094 119.876  0.00  0.00      AP1   
ATOM   2385  CG1 VAL A 170     -15.674  29.279 119.755  0.00  0.00      AP1   
ATOM   2386 HG11 VAL A 170     -15.366  28.222 119.902  0.00  0.00      AP1   
ATOM   2387 HG12 VAL A 170     -16.014  29.665 120.740  0.00  0.00      AP1   
ATOM   2388 HG13 VAL A 170     -16.508  29.046 119.058  0.00  0.00      AP1   
ATOM   2389  CG2 VAL A 170     -14.018  29.440 117.865  0.00  0.00      AP1   
ATOM   2390 HG21 VAL A 170     -13.071  29.839 117.444  0.00  0.00      AP1   
ATOM   2391 HG22 VAL A 170     -13.746  28.378 118.044  0.00  0.00      AP1   
ATOM   2392 HG23 VAL A 170     -14.765  29.497 117.044  0.00  0.00      AP1   
ATOM   2393  C   VAL A 170     -15.466  32.135 120.153  0.00  0.00      AP1   
ATOM   2394  O   VAL A 170     -14.850  32.206 121.224  0.00  0.00      AP1   
ATOM   2395  N   GLU A 171     -16.785  32.575 120.051  0.00  0.00      AP1   
ATOM   2396  HN  GLU A 171     -17.319  32.405 119.227  0.00  0.00      AP1   
ATOM   2397  CA  GLU A 171     -17.500  32.989 121.242  0.00  0.00      AP1   
ATOM   2398  HA  GLU A 171     -16.901  32.925 122.139  0.00  0.00      AP1   
ATOM   2399  CB  GLU A 171     -17.852  34.532 121.071  0.00  0.00      AP1   
ATOM   2400  HB1 GLU A 171     -18.606  34.694 120.272  0.00  0.00      AP1   
ATOM   2401  HB2 GLU A 171     -18.330  34.878 122.013  0.00  0.00      AP1   
ATOM   2402  CG  GLU A 171     -16.763  35.483 120.632  0.00  0.00      AP1   
ATOM   2403  HG1 GLU A 171     -15.912  35.420 121.342  0.00  0.00      AP1   
ATOM   2404  HG2 GLU A 171     -16.226  35.136 119.724  0.00  0.00      AP1   
ATOM   2405  CD  GLU A 171     -17.209  36.911 120.605  0.00  0.00      AP1   
ATOM   2406  OE1 GLU A 171     -16.717  37.707 121.448  0.00  0.00      AP1   
ATOM   2407  OE2 GLU A 171     -18.054  37.238 119.775  0.00  0.00      AP1   
ATOM   2408  C   GLU A 171     -18.726  32.121 121.385  0.00  0.00      AP1   
ATOM   2409  O   GLU A 171     -19.635  32.066 120.609  0.00  0.00      AP1   
ATOM   2410  N   VAL A 172     -18.744  31.352 122.476  0.00  0.00      AP1   
ATOM   2411  HN  VAL A 172     -18.067  31.624 123.155  0.00  0.00      AP1   
ATOM   2412  CA  VAL A 172     -19.655  30.267 122.629  0.00  0.00      AP1   
ATOM   2413  HA  VAL A 172     -20.300  30.195 121.766  0.00  0.00      AP1   
ATOM   2414  CB  VAL A 172     -18.992  28.919 122.646  0.00  0.00      AP1   
ATOM   2415  HB  VAL A 172     -18.583  28.728 121.631  0.00  0.00      AP1   
ATOM   2416  CG1 VAL A 172     -17.777  28.869 123.588  0.00  0.00      AP1   
ATOM   2417 HG11 VAL A 172     -17.050  29.701 123.470  0.00  0.00      AP1   
ATOM   2418 HG12 VAL A 172     -18.169  28.874 124.628  0.00  0.00      AP1   
ATOM   2419 HG13 VAL A 172     -17.160  27.977 123.350  0.00  0.00      AP1   
ATOM   2420  CG2 VAL A 172     -19.997  27.799 122.909  0.00  0.00      AP1   
ATOM   2421 HG21 VAL A 172     -19.561  26.778 122.875  0.00  0.00      AP1   
ATOM   2422 HG22 VAL A 172     -20.507  27.818 123.896  0.00  0.00      AP1   
ATOM   2423 HG23 VAL A 172     -20.866  27.776 122.217  0.00  0.00      AP1   
ATOM   2424  C   VAL A 172     -20.457  30.421 123.900  0.00  0.00      AP1   
ATOM   2425  O   VAL A 172     -19.857  30.502 124.970  0.00  0.00      AP1   
ATOM   2426  N   PRO A 173     -21.763  30.547 123.888  0.00  0.00      AP1   
ATOM   2427  CD  PRO A 173     -22.507  30.502 122.627  0.00  0.00      AP1   
ATOM   2428  HD1 PRO A 173     -22.458  29.439 122.307  0.00  0.00      AP1   
ATOM   2429  HD2 PRO A 173     -22.146  31.118 121.776  0.00  0.00      AP1   
ATOM   2430  CA  PRO A 173     -22.658  30.570 125.045  0.00  0.00      AP1   
ATOM   2431  HA  PRO A 173     -22.612  31.524 125.549  0.00  0.00      AP1   
ATOM   2432  CB  PRO A 173     -24.041  30.468 124.389  0.00  0.00      AP1   
ATOM   2433  HB1 PRO A 173     -24.721  31.116 124.982  0.00  0.00      AP1   
ATOM   2434  HB2 PRO A 173     -24.471  29.443 124.407  0.00  0.00      AP1   
ATOM   2435  CG  PRO A 173     -23.907  31.035 122.971  0.00  0.00      AP1   
ATOM   2436  HG1 PRO A 173     -23.860  32.144 123.028  0.00  0.00      AP1   
ATOM   2437  HG2 PRO A 173     -24.636  30.664 122.220  0.00  0.00      AP1   
ATOM   2438  C   PRO A 173     -22.309  29.545 126.073  0.00  0.00      AP1   
ATOM   2439  O   PRO A 173     -21.991  28.398 125.723  0.00  0.00      AP1   
ATOM   2440  N   GLN A 174     -22.308  29.918 127.340  0.00  0.00      AP1   
ATOM   2441  HN  GLN A 174     -22.468  30.879 127.550  0.00  0.00      AP1   
ATOM   2442  CA  GLN A 174     -22.077  28.928 128.379  0.00  0.00      AP1   
ATOM   2443  HA  GLN A 174     -21.062  28.576 128.274  0.00  0.00      AP1   
ATOM   2444  CB  GLN A 174     -22.000  29.640 129.740  0.00  0.00      AP1   
ATOM   2445  HB1 GLN A 174     -21.402  30.561 129.570  0.00  0.00      AP1   
ATOM   2446  HB2 GLN A 174     -22.995  29.896 130.164  0.00  0.00      AP1   
ATOM   2447  CG  GLN A 174     -21.220  28.942 130.934  0.00  0.00      AP1   
ATOM   2448  HG1 GLN A 174     -21.760  28.051 131.321  0.00  0.00      AP1   
ATOM   2449  HG2 GLN A 174     -20.294  28.474 130.538  0.00  0.00      AP1   
ATOM   2450  CD  GLN A 174     -20.967  29.862 132.114  0.00  0.00      AP1   
ATOM   2451  OE1 GLN A 174     -19.790  30.152 132.469  0.00  0.00      AP1   
ATOM   2452  NE2 GLN A 174     -22.096  30.349 132.693  0.00  0.00      AP1   
ATOM   2453 HE21 GLN A 174     -21.999  30.934 133.499  0.00  0.00      AP1   
ATOM   2454 HE22 GLN A 174     -22.941  30.104 132.218  0.00  0.00      AP1   
ATOM   2455  C   GLN A 174     -23.124  27.838 128.350  0.00  0.00      AP1   
ATOM   2456  O   GLN A 174     -24.289  28.138 128.224  0.00  0.00      AP1   
ATOM   2457  N   MET A 175     -22.676  26.548 128.388  0.00  0.00      AP1   
ATOM   2458  HN  MET A 175     -21.690  26.499 128.522  0.00  0.00      AP1   
ATOM   2459  CA  MET A 175     -23.421  25.343 128.304  0.00  0.00      AP1   
ATOM   2460  HA  MET A 175     -22.540  24.750 128.499  0.00  0.00      AP1   
ATOM   2461  CB  MET A 175     -24.555  25.158 129.346  0.00  0.00      AP1   
ATOM   2462  HB1 MET A 175     -25.391  25.885 129.272  0.00  0.00      AP1   
ATOM   2463  HB2 MET A 175     -24.946  24.141 129.129  0.00  0.00      AP1   
ATOM   2464  CG  MET A 175     -24.049  25.386 130.787  0.00  0.00      AP1   
ATOM   2465  HG1 MET A 175     -23.551  26.363 130.969  0.00  0.00      AP1   
ATOM   2466  HG2 MET A 175     -24.949  25.473 131.433  0.00  0.00      AP1   
ATOM   2467  SD  MET A 175     -22.870  24.088 131.386  0.00  0.00      AP1   
ATOM   2468  CE  MET A 175     -22.163  25.036 132.761  0.00  0.00      AP1   
ATOM   2469  HE1 MET A 175     -21.633  24.289 133.389  0.00  0.00      AP1   
ATOM   2470  HE2 MET A 175     -21.541  25.847 132.326  0.00  0.00      AP1   
ATOM   2471  HE3 MET A 175     -22.957  25.601 133.295  0.00  0.00      AP1   
ATOM   2472  C   MET A 175     -23.911  25.038 126.847  0.00  0.00      AP1   
ATOM   2473  O   MET A 175     -24.728  24.140 126.597  0.00  0.00      AP1   
ATOM   2474  N   GLU A 176     -23.412  25.748 125.810  0.00  0.00      AP1   
ATOM   2475  HN  GLU A 176     -22.835  26.550 125.939  0.00  0.00      AP1   
ATOM   2476  CA  GLU A 176     -23.370  25.207 124.464  0.00  0.00      AP1   
ATOM   2477  HA  GLU A 176     -24.197  24.530 124.309  0.00  0.00      AP1   
ATOM   2478  CB  GLU A 176     -23.374  26.395 123.375  0.00  0.00      AP1   
ATOM   2479  HB1 GLU A 176     -22.538  27.068 123.665  0.00  0.00      AP1   
ATOM   2480  HB2 GLU A 176     -23.098  26.092 122.342  0.00  0.00      AP1   
ATOM   2481  CG  GLU A 176     -24.771  27.055 123.179  0.00  0.00      AP1   
ATOM   2482  HG1 GLU A 176     -25.274  27.174 124.162  0.00  0.00      AP1   
ATOM   2483  HG2 GLU A 176     -24.586  28.028 122.674  0.00  0.00      AP1   
ATOM   2484  CD  GLU A 176     -25.740  26.196 122.272  0.00  0.00      AP1   
ATOM   2485  OE1 GLU A 176     -25.402  25.723 121.160  0.00  0.00      AP1   
ATOM   2486  OE2 GLU A 176     -26.900  26.036 122.819  0.00  0.00      AP1   
ATOM   2487  C   GLU A 176     -22.107  24.415 124.130  0.00  0.00      AP1   
ATOM   2488  O   GLU A 176     -21.045  24.611 124.733  0.00  0.00      AP1   
ATOM   2489  N   ASP A 177     -22.322  23.365 123.241  0.00  0.00      AP1   
ATOM   2490  HN  ASP A 177     -23.204  23.018 122.933  0.00  0.00      AP1   
ATOM   2491  CA  ASP A 177     -21.183  22.651 122.753  0.00  0.00      AP1   
ATOM   2492  HA  ASP A 177     -20.437  22.417 123.497  0.00  0.00      AP1   
ATOM   2493  CB  ASP A 177     -21.624  21.257 122.215  0.00  0.00      AP1   
ATOM   2494  HB1 ASP A 177     -22.188  21.377 121.265  0.00  0.00      AP1   
ATOM   2495  HB2 ASP A 177     -20.724  20.676 121.922  0.00  0.00      AP1   
ATOM   2496  CG  ASP A 177     -22.510  20.361 123.114  0.00  0.00      AP1   
ATOM   2497  OD1 ASP A 177     -22.758  19.273 122.654  0.00  0.00      AP1   
ATOM   2498  OD2 ASP A 177     -22.842  20.675 124.268  0.00  0.00      AP1   
ATOM   2499  C   ASP A 177     -20.392  23.475 121.711  0.00  0.00      AP1   
ATOM   2500  O   ASP A 177     -21.030  24.321 121.040  0.00  0.00      AP1   
ATOM   2501  N   MET A 178     -19.062  23.232 121.539  0.00  0.00      AP1   
ATOM   2502  HN  MET A 178     -18.577  22.450 121.923  0.00  0.00      AP1   
ATOM   2503  CA  MET A 178     -18.238  23.914 120.483  0.00  0.00      AP1   
ATOM   2504  HA  MET A 178     -18.947  24.310 119.771  0.00  0.00      AP1   
ATOM   2505  CB  MET A 178     -17.319  25.014 120.948  0.00  0.00      AP1   
ATOM   2506  HB1 MET A 178     -16.965  25.561 120.048  0.00  0.00      AP1   
ATOM   2507  HB2 MET A 178     -17.801  25.700 121.676  0.00  0.00      AP1   
ATOM   2508  CG  MET A 178     -16.047  24.595 121.685  0.00  0.00      AP1   
ATOM   2509  HG1 MET A 178     -16.472  24.094 122.581  0.00  0.00      AP1   
ATOM   2510  HG2 MET A 178     -15.426  23.810 121.203  0.00  0.00      AP1   
ATOM   2511  SD  MET A 178     -14.993  25.990 122.359  0.00  0.00      AP1   
ATOM   2512  CE  MET A 178     -13.880  24.866 123.226  0.00  0.00      AP1   
ATOM   2513  HE1 MET A 178     -13.080  25.529 123.619  0.00  0.00      AP1   
ATOM   2514  HE2 MET A 178     -14.482  24.455 124.065  0.00  0.00      AP1   
ATOM   2515  HE3 MET A 178     -13.555  24.048 122.548  0.00  0.00      AP1   
ATOM   2516  C   MET A 178     -17.345  22.883 119.787  0.00  0.00      AP1   
ATOM   2517  O   MET A 178     -17.011  21.854 120.383  0.00  0.00      AP1   
ATOM   2518  N   ILE A 179     -17.154  23.161 118.528  0.00  0.00      AP1   
ATOM   2519  HN  ILE A 179     -17.617  23.916 118.070  0.00  0.00      AP1   
ATOM   2520  CA  ILE A 179     -16.116  22.528 117.694  0.00  0.00      AP1   
ATOM   2521  HA  ILE A 179     -15.786  21.626 118.187  0.00  0.00      AP1   
ATOM   2522  CB  ILE A 179     -16.721  21.906 116.426  0.00  0.00      AP1   
ATOM   2523  HB  ILE A 179     -17.090  22.685 115.725  0.00  0.00      AP1   
ATOM   2524  CG2 ILE A 179     -15.586  21.088 115.801  0.00  0.00      AP1   
ATOM   2525 HG21 ILE A 179     -14.651  21.642 115.569  0.00  0.00      AP1   
ATOM   2526 HG22 ILE A 179     -15.476  20.225 116.492  0.00  0.00      AP1   
ATOM   2527 HG23 ILE A 179     -15.983  20.650 114.861  0.00  0.00      AP1   
ATOM   2528  CG1 ILE A 179     -17.897  21.012 116.846  0.00  0.00      AP1   
ATOM   2529 HG11 ILE A 179     -17.577  20.119 117.423  0.00  0.00      AP1   
ATOM   2530 HG12 ILE A 179     -18.595  21.519 117.546  0.00  0.00      AP1   
ATOM   2531  CD  ILE A 179     -18.758  20.593 115.681  0.00  0.00      AP1   
ATOM   2532  HD1 ILE A 179     -18.339  19.710 115.152  0.00  0.00      AP1   
ATOM   2533  HD2 ILE A 179     -19.813  20.432 115.990  0.00  0.00      AP1   
ATOM   2534  HD3 ILE A 179     -18.787  21.416 114.935  0.00  0.00      AP1   
ATOM   2535  C   ILE A 179     -14.989  23.513 117.297  0.00  0.00      AP1   
ATOM   2536  O   ILE A 179     -15.239  24.543 116.733  0.00  0.00      AP1   
ATOM   2537  N   LEU A 180     -13.716  23.171 117.634  0.00  0.00      AP1   
ATOM   2538  HN  LEU A 180     -13.586  22.272 118.045  0.00  0.00      AP1   
ATOM   2539  CA  LEU A 180     -12.486  23.727 117.186  0.00  0.00      AP1   
ATOM   2540  HA  LEU A 180     -12.642  24.683 116.708  0.00  0.00      AP1   
ATOM   2541  CB  LEU A 180     -11.367  23.955 118.279  0.00  0.00      AP1   
ATOM   2542  HB1 LEU A 180     -11.007  23.000 118.719  0.00  0.00      AP1   
ATOM   2543  HB2 LEU A 180     -10.478  24.475 117.863  0.00  0.00      AP1   
ATOM   2544  CG  LEU A 180     -11.909  24.791 119.509  0.00  0.00      AP1   
ATOM   2545  HG  LEU A 180     -12.577  24.055 120.006  0.00  0.00      AP1   
ATOM   2546  CD1 LEU A 180     -10.822  24.980 120.565  0.00  0.00      AP1   
ATOM   2547 HD11 LEU A 180     -11.253  25.354 121.518  0.00  0.00      AP1   
ATOM   2548 HD12 LEU A 180     -10.278  24.069 120.895  0.00  0.00      AP1   
ATOM   2549 HD13 LEU A 180     -10.018  25.669 120.230  0.00  0.00      AP1   
ATOM   2550  CD2 LEU A 180     -12.704  26.023 119.260  0.00  0.00      AP1   
ATOM   2551 HD21 LEU A 180     -13.595  25.782 118.642  0.00  0.00      AP1   
ATOM   2552 HD22 LEU A 180     -13.064  26.584 120.148  0.00  0.00      AP1   
ATOM   2553 HD23 LEU A 180     -12.053  26.827 118.856  0.00  0.00      AP1   
ATOM   2554  C   LEU A 180     -11.876  22.829 116.154  0.00  0.00      AP1   
ATOM   2555  O   LEU A 180     -11.521  21.718 116.514  0.00  0.00      AP1   
ATOM   2556  N   ASP A 181     -11.769  23.267 114.851  0.00  0.00      AP1   
ATOM   2557  HN  ASP A 181     -12.241  24.122 114.647  0.00  0.00      AP1   
ATOM   2558  CA  ASP A 181     -11.072  22.472 113.804  0.00  0.00      AP1   
ATOM   2559  HA  ASP A 181     -11.025  21.451 114.152  0.00  0.00      AP1   
ATOM   2560  CB  ASP A 181     -12.044  22.258 112.590  0.00  0.00      AP1   
ATOM   2561  HB1 ASP A 181     -11.434  21.655 111.884  0.00  0.00      AP1   
ATOM   2562  HB2 ASP A 181     -12.984  21.741 112.878  0.00  0.00      AP1   
ATOM   2563  CG  ASP A 181     -12.445  23.563 111.937  0.00  0.00      AP1   
ATOM   2564  OD1 ASP A 181     -12.558  23.583 110.693  0.00  0.00      AP1   
ATOM   2565  OD2 ASP A 181     -12.712  24.505 112.689  0.00  0.00      AP1   
ATOM   2566  C   ASP A 181      -9.752  23.013 113.543  0.00  0.00      AP1   
ATOM   2567  O   ASP A 181      -9.539  24.221 113.385  0.00  0.00      AP1   
ATOM   2568  N   CYS A 182      -8.801  22.040 113.397  0.00  0.00      AP1   
ATOM   2569  HN  CYS A 182      -8.952  21.067 113.557  0.00  0.00      AP1   
ATOM   2570  CA  CYS A 182      -7.350  22.324 113.318  0.00  0.00      AP1   
ATOM   2571  HA  CYS A 182      -7.181  23.374 113.505  0.00  0.00      AP1   
ATOM   2572  CB  CYS A 182      -6.513  21.579 114.337  0.00  0.00      AP1   
ATOM   2573  HB1 CYS A 182      -6.931  21.727 115.356  0.00  0.00      AP1   
ATOM   2574  HB2 CYS A 182      -6.714  20.499 114.172  0.00  0.00      AP1   
ATOM   2575  SG  CYS A 182      -4.816  22.008 114.399  0.00  0.00      AP1   
ATOM   2576  C   CYS A 182      -6.815  22.022 111.910  0.00  0.00      AP1   
ATOM   2577  O   CYS A 182      -5.715  22.337 111.485  0.00  0.00      AP1   
ATOM   2578  N   GLU A 183      -7.673  21.541 111.037  0.00  0.00      AP1   
ATOM   2579  HN  GLU A 183      -8.542  21.218 111.404  0.00  0.00      AP1   
ATOM   2580  CA  GLU A 183      -7.501  21.408 109.578  0.00  0.00      AP1   
ATOM   2581  HA  GLU A 183      -6.468  21.104 109.494  0.00  0.00      AP1   
ATOM   2582  CB  GLU A 183      -8.395  20.275 109.048  0.00  0.00      AP1   
ATOM   2583  HB1 GLU A 183      -7.996  19.335 109.486  0.00  0.00      AP1   
ATOM   2584  HB2 GLU A 183      -9.449  20.466 109.343  0.00  0.00      AP1   
ATOM   2585  CG  GLU A 183      -8.429  19.958 107.584  0.00  0.00      AP1   
ATOM   2586  HG1 GLU A 183      -8.827  20.825 107.014  0.00  0.00      AP1   
ATOM   2587  HG2 GLU A 183      -7.382  19.826 107.236  0.00  0.00      AP1   
ATOM   2588  CD  GLU A 183      -9.220  18.787 107.175  0.00  0.00      AP1   
ATOM   2589  OE1 GLU A 183      -8.613  18.035 106.375  0.00  0.00      AP1   
ATOM   2590  OE2 GLU A 183     -10.397  18.646 107.442  0.00  0.00      AP1   
ATOM   2591  C   GLU A 183      -7.784  22.603 108.812  0.00  0.00      AP1   
ATOM   2592  O   GLU A 183      -8.755  23.294 108.977  0.00  0.00      AP1   
ATOM   2593  N   LEU A 184      -6.905  22.869 107.829  0.00  0.00      AP1   
ATOM   2594  HN  LEU A 184      -6.142  22.247 107.668  0.00  0.00      AP1   
ATOM   2595  CA  LEU A 184      -7.069  23.830 106.788  0.00  0.00      AP1   
ATOM   2596  HA  LEU A 184      -7.893  24.487 107.024  0.00  0.00      AP1   
ATOM   2597  CB  LEU A 184      -5.927  24.929 106.634  0.00  0.00      AP1   
ATOM   2598  HB1 LEU A 184      -4.969  24.392 106.465  0.00  0.00      AP1   
ATOM   2599  HB2 LEU A 184      -6.169  25.622 105.800  0.00  0.00      AP1   
ATOM   2600  CG  LEU A 184      -5.450  25.639 107.929  0.00  0.00      AP1   
ATOM   2601  HG  LEU A 184      -4.930  24.888 108.560  0.00  0.00      AP1   
ATOM   2602  CD1 LEU A 184      -4.297  26.628 107.623  0.00  0.00      AP1   
ATOM   2603 HD11 LEU A 184      -4.236  27.618 108.124  0.00  0.00      AP1   
ATOM   2604 HD12 LEU A 184      -3.321  26.115 107.764  0.00  0.00      AP1   
ATOM   2605 HD13 LEU A 184      -4.250  26.948 106.560  0.00  0.00      AP1   
ATOM   2606  CD2 LEU A 184      -6.639  26.404 108.685  0.00  0.00      AP1   
ATOM   2607 HD21 LEU A 184      -6.837  27.295 108.051  0.00  0.00      AP1   
ATOM   2608 HD22 LEU A 184      -7.483  25.749 108.989  0.00  0.00      AP1   
ATOM   2609 HD23 LEU A 184      -6.308  26.856 109.644  0.00  0.00      AP1   
ATOM   2610  C   LEU A 184      -7.300  23.086 105.436  0.00  0.00      AP1   
ATOM   2611  O   LEU A 184      -6.843  21.983 105.251  0.00  0.00      AP1   
ATOM   2612  N   ASN A 185      -8.096  23.691 104.478  0.00  0.00      AP1   
ATOM   2613  HN  ASN A 185      -8.637  24.505 104.674  0.00  0.00      AP1   
ATOM   2614  CA  ASN A 185      -8.597  23.046 103.227  0.00  0.00      AP1   
ATOM   2615  HA  ASN A 185      -9.397  22.368 103.484  0.00  0.00      AP1   
ATOM   2616  CB  ASN A 185      -9.272  24.105 102.307  0.00  0.00      AP1   
ATOM   2617  HB1 ASN A 185     -10.031  24.760 102.785  0.00  0.00      AP1   
ATOM   2618  HB2 ASN A 185      -8.514  24.837 101.957  0.00  0.00      AP1   
ATOM   2619  CG  ASN A 185      -9.978  23.448 101.134  0.00  0.00      AP1   
ATOM   2620  OD1 ASN A 185      -9.700  23.813 100.011  0.00  0.00      AP1   
ATOM   2621  ND2 ASN A 185     -10.892  22.464 101.399  0.00  0.00      AP1   
ATOM   2622 HD21 ASN A 185     -11.432  21.955 100.729  0.00  0.00      AP1   
ATOM   2623 HD22 ASN A 185     -11.098  22.157 102.329  0.00  0.00      AP1   
ATOM   2624  C   ASN A 185      -7.491  22.365 102.500  0.00  0.00      AP1   
ATOM   2625  O   ASN A 185      -7.697  21.284 102.007  0.00  0.00      AP1   
ATOM   2626  N   TRP A 186      -6.312  23.022 102.389  0.00  0.00      AP1   
ATOM   2627  HN  TRP A 186      -6.155  23.842 102.934  0.00  0.00      AP1   
ATOM   2628  CA  TRP A 186      -5.206  22.520 101.649  0.00  0.00      AP1   
ATOM   2629  HA  TRP A 186      -5.515  21.999 100.755  0.00  0.00      AP1   
ATOM   2630  CB  TRP A 186      -4.362  23.686 101.176  0.00  0.00      AP1   
ATOM   2631  HB1 TRP A 186      -3.489  23.270 100.628  0.00  0.00      AP1   
ATOM   2632  HB2 TRP A 186      -4.979  24.339 100.522  0.00  0.00      AP1   
ATOM   2633  CG  TRP A 186      -3.846  24.632 102.230  0.00  0.00      AP1   
ATOM   2634  CD1 TRP A 186      -4.489  25.783 102.561  0.00  0.00      AP1   
ATOM   2635  HD1 TRP A 186      -5.314  26.125 101.954  0.00  0.00      AP1   
ATOM   2636  NE1 TRP A 186      -3.849  26.402 103.624  0.00  0.00      AP1   
ATOM   2637  HE1 TRP A 186      -3.774  27.304 103.989  0.00  0.00      AP1   
ATOM   2638  CE2 TRP A 186      -2.720  25.668 103.909  0.00  0.00      AP1   
ATOM   2639  CD2 TRP A 186      -2.702  24.564 103.060  0.00  0.00      AP1   
ATOM   2640  CE3 TRP A 186      -1.648  23.627 103.252  0.00  0.00      AP1   
ATOM   2641  HE3 TRP A 186      -1.640  22.815 102.540  0.00  0.00      AP1   
ATOM   2642  CZ3 TRP A 186      -0.578  23.870 104.132  0.00  0.00      AP1   
ATOM   2643  HZ3 TRP A 186       0.210  23.152 104.307  0.00  0.00      AP1   
ATOM   2644  CZ2 TRP A 186      -1.677  25.931 104.842  0.00  0.00      AP1   
ATOM   2645  HZ2 TRP A 186      -1.866  26.680 105.596  0.00  0.00      AP1   
ATOM   2646  CH2 TRP A 186      -0.669  25.036 104.942  0.00  0.00      AP1   
ATOM   2647  HH2 TRP A 186       0.109  25.193 105.675  0.00  0.00      AP1   
ATOM   2648  C   TRP A 186      -4.216  21.521 102.473  0.00  0.00      AP1   
ATOM   2649  O   TRP A 186      -3.230  20.994 101.913  0.00  0.00      AP1   
ATOM   2650  N   HSD A 187      -4.472  21.155 103.787  0.00  0.00      AP1   
ATOM   2651  HN  HSD A 187      -5.231  21.538 104.308  0.00  0.00      AP1   
ATOM   2652  CA  HSD A 187      -3.661  20.210 104.472  0.00  0.00      AP1   
ATOM   2653  HA  HSD A 187      -2.662  20.616 104.428  0.00  0.00      AP1   
ATOM   2654  CB  HSD A 187      -4.069  19.857 105.871  0.00  0.00      AP1   
ATOM   2655  HB1 HSD A 187      -5.143  19.572 105.903  0.00  0.00      AP1   
ATOM   2656  HB2 HSD A 187      -3.338  19.165 106.341  0.00  0.00      AP1   
ATOM   2657  ND1 HSD A 187      -4.167  20.819 108.281  0.00  0.00      AP1   
ATOM   2658  HD1 HSD A 187      -4.376  19.911 108.645  0.00  0.00      AP1   
ATOM   2659  CG  HSD A 187      -4.021  21.023 106.884  0.00  0.00      AP1   
ATOM   2660  CE1 HSD A 187      -3.715  21.956 108.870  0.00  0.00      AP1   
ATOM   2661  HE1 HSD A 187      -3.812  22.139 109.940  0.00  0.00      AP1   
ATOM   2662  NE2 HSD A 187      -3.351  22.834 107.981  0.00  0.00      AP1   
ATOM   2663  CD2 HSD A 187      -3.624  22.285 106.756  0.00  0.00      AP1   
ATOM   2664  HD2 HSD A 187      -3.422  22.806 105.828  0.00  0.00      AP1   
ATOM   2665  C   HSD A 187      -3.558  18.814 103.764  0.00  0.00      AP1   
ATOM   2666  O   HSD A 187      -2.477  18.207 103.771  0.00  0.00      AP1   
ATOM   2667  N   GLN A 188      -4.646  18.409 103.084  0.00  0.00      AP1   
ATOM   2668  HN  GLN A 188      -5.585  18.714 103.219  0.00  0.00      AP1   
ATOM   2669  CA  GLN A 188      -4.541  17.210 102.270  0.00  0.00      AP1   
ATOM   2670  HA  GLN A 188      -4.350  16.417 102.978  0.00  0.00      AP1   
ATOM   2671  CB  GLN A 188      -6.016  16.890 101.866  0.00  0.00      AP1   
ATOM   2672  HB1 GLN A 188      -6.548  17.820 101.572  0.00  0.00      AP1   
ATOM   2673  HB2 GLN A 188      -6.010  16.232 100.970  0.00  0.00      AP1   
ATOM   2674  CG  GLN A 188      -6.883  16.006 102.842  0.00  0.00      AP1   
ATOM   2675  HG1 GLN A 188      -6.981  16.606 103.772  0.00  0.00      AP1   
ATOM   2676  HG2 GLN A 188      -7.937  15.831 102.538  0.00  0.00      AP1   
ATOM   2677  CD  GLN A 188      -6.341  14.629 103.175  0.00  0.00      AP1   
ATOM   2678  OE1 GLN A 188      -6.066  13.742 102.387  0.00  0.00      AP1   
ATOM   2679  NE2 GLN A 188      -6.286  14.272 104.508  0.00  0.00      AP1   
ATOM   2680 HE21 GLN A 188      -6.302  13.287 104.681  0.00  0.00      AP1   
ATOM   2681 HE22 GLN A 188      -6.620  14.952 105.161  0.00  0.00      AP1   
ATOM   2682  C   GLN A 188      -3.606  17.166 101.076  0.00  0.00      AP1   
ATOM   2683  O   GLN A 188      -3.033  16.163 100.816  0.00  0.00      AP1   
ATOM   2684  N   ALA A 189      -3.401  18.326 100.347  0.00  0.00      AP1   
ATOM   2685  HN  ALA A 189      -3.939  19.118 100.620  0.00  0.00      AP1   
ATOM   2686  CA  ALA A 189      -2.575  18.474  99.171  0.00  0.00      AP1   
ATOM   2687  HA  ALA A 189      -2.593  17.568  98.583  0.00  0.00      AP1   
ATOM   2688  CB  ALA A 189      -3.094  19.763  98.468  0.00  0.00      AP1   
ATOM   2689  HB1 ALA A 189      -2.292  20.083  97.769  0.00  0.00      AP1   
ATOM   2690  HB2 ALA A 189      -4.055  19.576  97.941  0.00  0.00      AP1   
ATOM   2691  HB3 ALA A 189      -3.267  20.489  99.291  0.00  0.00      AP1   
ATOM   2692  C   ALA A 189      -1.118  18.735  99.621  0.00  0.00      AP1   
ATOM   2693  O   ALA A 189      -0.262  18.823  98.753  0.00  0.00      AP1   
ATOM   2694  N   SER A 190      -0.790  18.763 100.907  0.00  0.00      AP1   
ATOM   2695  HN  SER A 190      -1.347  18.359 101.629  0.00  0.00      AP1   
ATOM   2696  CA  SER A 190       0.554  19.057 101.310  0.00  0.00      AP1   
ATOM   2697  HA  SER A 190       1.137  19.493 100.513  0.00  0.00      AP1   
ATOM   2698  CB  SER A 190       0.552  20.176 102.228  0.00  0.00      AP1   
ATOM   2699  HB1 SER A 190      -0.254  20.908 102.007  0.00  0.00      AP1   
ATOM   2700  HB2 SER A 190       0.188  19.863 103.229  0.00  0.00      AP1   
ATOM   2701  OG  SER A 190       1.849  20.801 102.299  0.00  0.00      AP1   
ATOM   2702  HG1 SER A 190       2.324  20.385 103.022  0.00  0.00      AP1   
ATOM   2703  C   SER A 190       1.239  17.857 101.902  0.00  0.00      AP1   
ATOM   2704  O   SER A 190       0.773  17.084 102.718  0.00  0.00      AP1   
ATOM   2705  N   GLU A 191       2.454  17.584 101.286  0.00  0.00      AP1   
ATOM   2706  HN  GLU A 191       2.836  18.071 100.504  0.00  0.00      AP1   
ATOM   2707  CA  GLU A 191       3.200  16.280 101.555  0.00  0.00      AP1   
ATOM   2708  HA  GLU A 191       2.472  15.493 101.424  0.00  0.00      AP1   
ATOM   2709  CB  GLU A 191       4.371  16.028 100.540  0.00  0.00      AP1   
ATOM   2710  HB1 GLU A 191       5.180  16.784 100.631  0.00  0.00      AP1   
ATOM   2711  HB2 GLU A 191       4.926  15.114 100.842  0.00  0.00      AP1   
ATOM   2712  CG  GLU A 191       3.935  15.970  99.044  0.00  0.00      AP1   
ATOM   2713  HG1 GLU A 191       3.278  15.080  98.947  0.00  0.00      AP1   
ATOM   2714  HG2 GLU A 191       3.317  16.866  98.818  0.00  0.00      AP1   
ATOM   2715  CD  GLU A 191       5.042  15.817  98.075  0.00  0.00      AP1   
ATOM   2716  OE1 GLU A 191       4.742  15.464  96.883  0.00  0.00      AP1   
ATOM   2717  OE2 GLU A 191       6.202  15.979  98.396  0.00  0.00      AP1   
ATOM   2718  C   GLU A 191       3.698  16.161 102.976  0.00  0.00      AP1   
ATOM   2719  O   GLU A 191       4.056  17.082 103.748  0.00  0.00      AP1   
ATOM   2720  N   GLY A 192       3.643  14.920 103.537  0.00  0.00      AP1   
ATOM   2721  HN  GLY A 192       3.243  14.154 103.041  0.00  0.00      AP1   
ATOM   2722  CA  GLY A 192       4.192  14.592 104.856  0.00  0.00      AP1   
ATOM   2723  HA1 GLY A 192       5.171  15.028 104.988  0.00  0.00      AP1   
ATOM   2724  HA2 GLY A 192       4.237  13.517 104.755  0.00  0.00      AP1   
ATOM   2725  C   GLY A 192       3.373  14.857 106.081  0.00  0.00      AP1   
ATOM   2726  O   GLY A 192       3.617  14.232 107.047  0.00  0.00      AP1   
ATOM   2727  N   LEU A 193       2.378  15.797 106.043  0.00  0.00      AP1   
ATOM   2728  HN  LEU A 193       2.280  16.291 105.182  0.00  0.00      AP1   
ATOM   2729  CA  LEU A 193       1.664  16.286 107.240  0.00  0.00      AP1   
ATOM   2730  HA  LEU A 193       2.380  16.680 107.946  0.00  0.00      AP1   
ATOM   2731  CB  LEU A 193       0.593  17.363 106.872  0.00  0.00      AP1   
ATOM   2732  HB1 LEU A 193      -0.218  16.864 106.299  0.00  0.00      AP1   
ATOM   2733  HB2 LEU A 193       0.021  17.674 107.772  0.00  0.00      AP1   
ATOM   2734  CG  LEU A 193       1.095  18.589 106.145  0.00  0.00      AP1   
ATOM   2735  HG  LEU A 193       1.679  18.263 105.258  0.00  0.00      AP1   
ATOM   2736  CD1 LEU A 193      -0.176  19.376 105.617  0.00  0.00      AP1   
ATOM   2737 HD11 LEU A 193       0.106  20.397 105.281  0.00  0.00      AP1   
ATOM   2738 HD12 LEU A 193      -0.593  18.833 104.743  0.00  0.00      AP1   
ATOM   2739 HD13 LEU A 193      -0.900  19.448 106.456  0.00  0.00      AP1   
ATOM   2740  CD2 LEU A 193       2.005  19.533 107.056  0.00  0.00      AP1   
ATOM   2741 HD21 LEU A 193       1.439  19.822 107.967  0.00  0.00      AP1   
ATOM   2742 HD22 LEU A 193       2.909  18.964 107.363  0.00  0.00      AP1   
ATOM   2743 HD23 LEU A 193       2.405  20.359 106.429  0.00  0.00      AP1   
ATOM   2744  C   LEU A 193       0.730  15.234 108.031  0.00  0.00      AP1   
ATOM   2745  O   LEU A 193      -0.144  14.597 107.435  0.00  0.00      AP1   
ATOM   2746  N   THR A 194       0.898  14.955 109.371  0.00  0.00      AP1   
ATOM   2747  HN  THR A 194       1.616  15.448 109.855  0.00  0.00      AP1   
ATOM   2748  CA  THR A 194       0.056  14.036 110.196  0.00  0.00      AP1   
ATOM   2749  HA  THR A 194      -0.981  14.151 109.919  0.00  0.00      AP1   
ATOM   2750  CB  THR A 194       0.381  12.573 109.879  0.00  0.00      AP1   
ATOM   2751  HB  THR A 194       0.416  12.403 108.781  0.00  0.00      AP1   
ATOM   2752  OG1 THR A 194      -0.676  11.733 110.313  0.00  0.00      AP1   
ATOM   2753  HG1 THR A 194      -1.155  11.353 109.573  0.00  0.00      AP1   
ATOM   2754  CG2 THR A 194       1.629  11.921 110.490  0.00  0.00      AP1   
ATOM   2755 HG21 THR A 194       1.841  10.902 110.102  0.00  0.00      AP1   
ATOM   2756 HG22 THR A 194       2.539  12.519 110.270  0.00  0.00      AP1   
ATOM   2757 HG23 THR A 194       1.569  11.854 111.597  0.00  0.00      AP1   
ATOM   2758  C   THR A 194       0.199  14.213 111.665  0.00  0.00      AP1   
ATOM   2759  O   THR A 194       1.237  14.628 112.168  0.00  0.00      AP1   
ATOM   2760  N   ASP A 195      -0.893  14.107 112.464  0.00  0.00      AP1   
ATOM   2761  HN  ASP A 195      -1.741  13.842 112.011  0.00  0.00      AP1   
ATOM   2762  CA  ASP A 195      -0.987  14.170 113.877  0.00  0.00      AP1   
ATOM   2763  HA  ASP A 195      -1.808  13.536 114.178  0.00  0.00      AP1   
ATOM   2764  CB  ASP A 195       0.192  13.627 114.778  0.00  0.00      AP1   
ATOM   2765  HB1 ASP A 195       1.150  14.186 114.735  0.00  0.00      AP1   
ATOM   2766  HB2 ASP A 195      -0.193  13.772 115.810  0.00  0.00      AP1   
ATOM   2767  CG  ASP A 195       0.392  12.174 114.683  0.00  0.00      AP1   
ATOM   2768  OD1 ASP A 195       1.494  11.774 114.271  0.00  0.00      AP1   
ATOM   2769  OD2 ASP A 195      -0.555  11.441 115.008  0.00  0.00      AP1   
ATOM   2770  C   ASP A 195      -1.409  15.547 114.461  0.00  0.00      AP1   
ATOM   2771  O   ASP A 195      -0.776  16.508 114.228  0.00  0.00      AP1   
ATOM   2772  N   TYR A 196      -2.600  15.655 115.094  0.00  0.00      AP1   
ATOM   2773  HN  TYR A 196      -3.140  14.829 115.239  0.00  0.00      AP1   
ATOM   2774  CA  TYR A 196      -3.246  16.952 115.512  0.00  0.00      AP1   
ATOM   2775  HA  TYR A 196      -2.462  17.668 115.314  0.00  0.00      AP1   
ATOM   2776  CB  TYR A 196      -4.548  17.307 114.818  0.00  0.00      AP1   
ATOM   2777  HB1 TYR A 196      -5.325  16.541 115.026  0.00  0.00      AP1   
ATOM   2778  HB2 TYR A 196      -4.964  18.277 115.166  0.00  0.00      AP1   
ATOM   2779  CG  TYR A 196      -4.490  17.465 113.416  0.00  0.00      AP1   
ATOM   2780  CD1 TYR A 196      -4.174  18.751 112.889  0.00  0.00      AP1   
ATOM   2781  HD1 TYR A 196      -4.000  19.549 113.596  0.00  0.00      AP1   
ATOM   2782  CE1 TYR A 196      -4.259  19.001 111.554  0.00  0.00      AP1   
ATOM   2783  HE1 TYR A 196      -4.023  20.003 111.228  0.00  0.00      AP1   
ATOM   2784  CZ  TYR A 196      -4.557  17.971 110.672  0.00  0.00      AP1   
ATOM   2785  OH  TYR A 196      -4.679  18.280 109.260  0.00  0.00      AP1   
ATOM   2786  HH  TYR A 196      -5.275  17.672 108.818  0.00  0.00      AP1   
ATOM   2787  CD2 TYR A 196      -4.982  16.441 112.567  0.00  0.00      AP1   
ATOM   2788  HD2 TYR A 196      -5.334  15.491 112.940  0.00  0.00      AP1   
ATOM   2789  CE2 TYR A 196      -4.876  16.695 111.153  0.00  0.00      AP1   
ATOM   2790  HE2 TYR A 196      -5.082  15.895 110.457  0.00  0.00      AP1   
ATOM   2791  C   TYR A 196      -3.380  16.901 116.980  0.00  0.00      AP1   
ATOM   2792  O   TYR A 196      -3.941  15.993 117.551  0.00  0.00      AP1   
ATOM   2793  N   SER A 197      -2.828  17.926 117.672  0.00  0.00      AP1   
ATOM   2794  HN  SER A 197      -2.444  18.749 117.259  0.00  0.00      AP1   
ATOM   2795  CA  SER A 197      -2.682  17.891 119.130  0.00  0.00      AP1   
ATOM   2796  HA  SER A 197      -3.389  17.201 119.566  0.00  0.00      AP1   
ATOM   2797  CB  SER A 197      -1.207  17.529 119.568  0.00  0.00      AP1   
ATOM   2798  HB1 SER A 197      -0.474  18.327 119.323  0.00  0.00      AP1   
ATOM   2799  HB2 SER A 197      -1.199  17.129 120.605  0.00  0.00      AP1   
ATOM   2800  OG  SER A 197      -0.852  16.373 118.761  0.00  0.00      AP1   
ATOM   2801  HG1 SER A 197      -0.768  16.683 117.855  0.00  0.00      AP1   
ATOM   2802  C   SER A 197      -2.938  19.252 119.651  0.00  0.00      AP1   
ATOM   2803  O   SER A 197      -2.672  20.208 118.926  0.00  0.00      AP1   
ATOM   2804  N   PHE A 198      -3.605  19.353 120.813  0.00  0.00      AP1   
ATOM   2805  HN  PHE A 198      -3.779  18.542 121.366  0.00  0.00      AP1   
ATOM   2806  CA  PHE A 198      -4.228  20.589 121.294  0.00  0.00      AP1   
ATOM   2807  HA  PHE A 198      -3.816  21.409 120.725  0.00  0.00      AP1   
ATOM   2808  CB  PHE A 198      -5.830  20.578 121.270  0.00  0.00      AP1   
ATOM   2809  HB1 PHE A 198      -6.299  19.707 121.775  0.00  0.00      AP1   
ATOM   2810  HB2 PHE A 198      -6.247  21.392 121.901  0.00  0.00      AP1   
ATOM   2811  CG  PHE A 198      -6.472  20.729 119.929  0.00  0.00      AP1   
ATOM   2812  CD1 PHE A 198      -6.502  19.652 119.023  0.00  0.00      AP1   
ATOM   2813  HD1 PHE A 198      -5.964  18.727 119.171  0.00  0.00      AP1   
ATOM   2814  CE1 PHE A 198      -7.315  19.770 117.901  0.00  0.00      AP1   
ATOM   2815  HE1 PHE A 198      -7.234  19.000 117.148  0.00  0.00      AP1   
ATOM   2816  CZ  PHE A 198      -8.178  20.881 117.714  0.00  0.00      AP1   
ATOM   2817  HZ  PHE A 198      -8.766  20.989 116.815  0.00  0.00      AP1   
ATOM   2818  CD2 PHE A 198      -7.250  21.891 119.602  0.00  0.00      AP1   
ATOM   2819  HD2 PHE A 198      -7.302  22.660 120.359  0.00  0.00      AP1   
ATOM   2820  CE2 PHE A 198      -8.134  21.941 118.561  0.00  0.00      AP1   
ATOM   2821  HE2 PHE A 198      -8.763  22.816 118.483  0.00  0.00      AP1   
ATOM   2822  C   PHE A 198      -3.886  20.830 122.739  0.00  0.00      AP1   
ATOM   2823  O   PHE A 198      -3.983  19.950 123.579  0.00  0.00      AP1   
ATOM   2824  N   TYR A 199      -3.407  22.076 123.015  0.00  0.00      AP1   
ATOM   2825  HN  TYR A 199      -3.316  22.789 122.323  0.00  0.00      AP1   
ATOM   2826  CA  TYR A 199      -2.892  22.472 124.267  0.00  0.00      AP1   
ATOM   2827  HA  TYR A 199      -2.966  21.599 124.898  0.00  0.00      AP1   
ATOM   2828  CB  TYR A 199      -1.470  23.044 123.907  0.00  0.00      AP1   
ATOM   2829  HB1 TYR A 199      -1.409  23.876 123.173  0.00  0.00      AP1   
ATOM   2830  HB2 TYR A 199      -1.025  23.442 124.843  0.00  0.00      AP1   
ATOM   2831  CG  TYR A 199      -0.570  21.949 123.460  0.00  0.00      AP1   
ATOM   2832  CD1 TYR A 199      -0.286  21.749 122.124  0.00  0.00      AP1   
ATOM   2833  HD1 TYR A 199      -0.718  22.346 121.335  0.00  0.00      AP1   
ATOM   2834  CE1 TYR A 199       0.430  20.578 121.726  0.00  0.00      AP1   
ATOM   2835  HE1 TYR A 199       0.700  20.438 120.690  0.00  0.00      AP1   
ATOM   2836  CZ  TYR A 199       0.993  19.708 122.634  0.00  0.00      AP1   
ATOM   2837  OH  TYR A 199       1.891  18.662 122.286  0.00  0.00      AP1   
ATOM   2838  HH  TYR A 199       2.334  18.319 123.065  0.00  0.00      AP1   
ATOM   2839  CD2 TYR A 199      -0.082  21.024 124.394  0.00  0.00      AP1   
ATOM   2840  HD2 TYR A 199      -0.285  21.197 125.440  0.00  0.00      AP1   
ATOM   2841  CE2 TYR A 199       0.757  19.908 123.967  0.00  0.00      AP1   
ATOM   2842  HE2 TYR A 199       1.125  19.242 124.733  0.00  0.00      AP1   
ATOM   2843  C   TYR A 199      -3.824  23.606 124.700  0.00  0.00      AP1   
ATOM   2844  O   TYR A 199      -4.267  24.490 123.920  0.00  0.00      AP1   
ATOM   2845  N   ARG A 200      -4.196  23.566 126.034  0.00  0.00      AP1   
ATOM   2846  HN  ARG A 200      -3.831  22.841 126.614  0.00  0.00      AP1   
ATOM   2847  CA  ARG A 200      -4.941  24.661 126.658  0.00  0.00      AP1   
ATOM   2848  HA  ARG A 200      -5.579  25.120 125.917  0.00  0.00      AP1   
ATOM   2849  CB  ARG A 200      -5.726  24.102 127.887  0.00  0.00      AP1   
ATOM   2850  HB1 ARG A 200      -6.492  23.345 127.613  0.00  0.00      AP1   
ATOM   2851  HB2 ARG A 200      -5.099  23.522 128.597  0.00  0.00      AP1   
ATOM   2852  CG  ARG A 200      -6.615  25.062 128.674  0.00  0.00      AP1   
ATOM   2853  HG1 ARG A 200      -7.208  24.428 129.367  0.00  0.00      AP1   
ATOM   2854  HG2 ARG A 200      -6.114  25.859 129.264  0.00  0.00      AP1   
ATOM   2855  CD  ARG A 200      -7.761  25.747 127.908  0.00  0.00      AP1   
ATOM   2856  HD1 ARG A 200      -7.377  26.270 127.007  0.00  0.00      AP1   
ATOM   2857  HD2 ARG A 200      -8.559  25.183 127.378  0.00  0.00      AP1   
ATOM   2858  NE  ARG A 200      -8.415  26.783 128.754  0.00  0.00      AP1   
ATOM   2859  HE  ARG A 200      -7.914  27.643 128.853  0.00  0.00      AP1   
ATOM   2860  CZ  ARG A 200      -9.251  26.451 129.696  0.00  0.00      AP1   
ATOM   2861  NH1 ARG A 200      -9.680  25.195 129.839  0.00  0.00      AP1   
ATOM   2862 HH11 ARG A 200     -10.319  24.931 130.561  0.00  0.00      AP1   
ATOM   2863 HH12 ARG A 200      -9.346  24.566 129.136  0.00  0.00      AP1   
ATOM   2864  NH2 ARG A 200      -9.694  27.284 130.566  0.00  0.00      AP1   
ATOM   2865 HH21 ARG A 200     -10.167  26.890 131.354  0.00  0.00      AP1   
ATOM   2866 HH22 ARG A 200      -9.719  28.266 130.378  0.00  0.00      AP1   
ATOM   2867  C   ARG A 200      -3.921  25.663 127.127  0.00  0.00      AP1   
ATOM   2868  O   ARG A 200      -2.925  25.440 127.849  0.00  0.00      AP1   
ATOM   2869  N   VAL A 201      -4.007  26.890 126.626  0.00  0.00      AP1   
ATOM   2870  HN  VAL A 201      -4.823  27.108 126.097  0.00  0.00      AP1   
ATOM   2871  CA  VAL A 201      -3.020  27.905 126.771  0.00  0.00      AP1   
ATOM   2872  HA  VAL A 201      -2.094  27.463 127.108  0.00  0.00      AP1   
ATOM   2873  CB  VAL A 201      -2.584  28.498 125.408  0.00  0.00      AP1   
ATOM   2874  HB  VAL A 201      -3.465  29.022 124.981  0.00  0.00      AP1   
ATOM   2875  CG1 VAL A 201      -1.578  29.642 125.635  0.00  0.00      AP1   
ATOM   2876 HG11 VAL A 201      -0.666  29.262 126.142  0.00  0.00      AP1   
ATOM   2877 HG12 VAL A 201      -1.250  30.005 124.637  0.00  0.00      AP1   
ATOM   2878 HG13 VAL A 201      -2.048  30.470 126.208  0.00  0.00      AP1   
ATOM   2879  CG2 VAL A 201      -1.935  27.391 124.489  0.00  0.00      AP1   
ATOM   2880 HG21 VAL A 201      -2.707  26.655 124.179  0.00  0.00      AP1   
ATOM   2881 HG22 VAL A 201      -1.533  27.856 123.563  0.00  0.00      AP1   
ATOM   2882 HG23 VAL A 201      -1.186  26.903 125.149  0.00  0.00      AP1   
ATOM   2883  C   VAL A 201      -3.579  28.932 127.748  0.00  0.00      AP1   
ATOM   2884  O   VAL A 201      -4.696  29.476 127.486  0.00  0.00      AP1   
ATOM   2885  N   TRP A 202      -2.986  29.106 128.963  0.00  0.00      AP1   
ATOM   2886  HN  TRP A 202      -2.138  28.662 129.243  0.00  0.00      AP1   
ATOM   2887  CA  TRP A 202      -3.496  30.282 129.721  0.00  0.00      AP1   
ATOM   2888  HA  TRP A 202      -4.514  30.498 129.434  0.00  0.00      AP1   
ATOM   2889  CB  TRP A 202      -3.566  29.982 131.213  0.00  0.00      AP1   
ATOM   2890  HB1 TRP A 202      -2.627  29.639 131.698  0.00  0.00      AP1   
ATOM   2891  HB2 TRP A 202      -4.072  30.734 131.856  0.00  0.00      AP1   
ATOM   2892  CG  TRP A 202      -4.580  28.855 131.428  0.00  0.00      AP1   
ATOM   2893  CD1 TRP A 202      -5.851  28.967 132.047  0.00  0.00      AP1   
ATOM   2894  HD1 TRP A 202      -6.341  29.909 132.246  0.00  0.00      AP1   
ATOM   2895  NE1 TRP A 202      -6.467  27.764 132.351  0.00  0.00      AP1   
ATOM   2896  HE1 TRP A 202      -7.421  27.607 132.487  0.00  0.00      AP1   
ATOM   2897  CE2 TRP A 202      -5.584  26.813 131.949  0.00  0.00      AP1   
ATOM   2898  CD2 TRP A 202      -4.434  27.431 131.311  0.00  0.00      AP1   
ATOM   2899  CE3 TRP A 202      -3.471  26.585 130.964  0.00  0.00      AP1   
ATOM   2900  HE3 TRP A 202      -2.628  26.849 130.342  0.00  0.00      AP1   
ATOM   2901  CZ3 TRP A 202      -3.569  25.185 130.997  0.00  0.00      AP1   
ATOM   2902  HZ3 TRP A 202      -2.825  24.542 130.551  0.00  0.00      AP1   
ATOM   2903  CZ2 TRP A 202      -5.751  25.410 131.972  0.00  0.00      AP1   
ATOM   2904  HZ2 TRP A 202      -6.602  24.908 132.408  0.00  0.00      AP1   
ATOM   2905  CH2 TRP A 202      -4.693  24.646 131.503  0.00  0.00      AP1   
ATOM   2906  HH2 TRP A 202      -4.940  23.599 131.400  0.00  0.00      AP1   
ATOM   2907  C   TRP A 202      -2.673  31.613 129.618  0.00  0.00      AP1   
ATOM   2908  O   TRP A 202      -1.496  31.649 129.350  0.00  0.00      AP1   
ATOM   2909  N   GLY A 203      -3.263  32.799 129.897  0.00  0.00      AP1   
ATOM   2910  HN  GLY A 203      -4.195  32.936 130.222  0.00  0.00      AP1   
ATOM   2911  CA  GLY A 203      -2.601  34.101 129.731  0.00  0.00      AP1   
ATOM   2912  HA1 GLY A 203      -3.406  34.776 129.981  0.00  0.00      AP1   
ATOM   2913  HA2 GLY A 203      -2.237  34.135 128.714  0.00  0.00      AP1   
ATOM   2914  C   GLY A 203      -1.510  34.388 130.731  0.00  0.00      AP1   
ATOM   2915  O   GLY A 203      -0.617  35.278 130.686  0.00  0.00      AP1   
ATOM   2916  N   ASN A 204      -1.464  33.549 131.833  0.00  0.00      AP1   
ATOM   2917  HN  ASN A 204      -2.165  32.855 131.976  0.00  0.00      AP1   
ATOM   2918  CA  ASN A 204      -0.645  33.633 133.058  0.00  0.00      AP1   
ATOM   2919  HA  ASN A 204      -0.408  34.633 133.389  0.00  0.00      AP1   
ATOM   2920  CB  ASN A 204      -1.235  32.737 134.141  0.00  0.00      AP1   
ATOM   2921  HB1 ASN A 204      -1.097  31.655 133.931  0.00  0.00      AP1   
ATOM   2922  HB2 ASN A 204      -0.657  32.970 135.060  0.00  0.00      AP1   
ATOM   2923  CG  ASN A 204      -2.698  33.062 134.244  0.00  0.00      AP1   
ATOM   2924  OD1 ASN A 204      -3.556  32.531 133.529  0.00  0.00      AP1   
ATOM   2925  ND2 ASN A 204      -3.030  34.043 135.081  0.00  0.00      AP1   
ATOM   2926 HD21 ASN A 204      -4.001  34.118 135.311  0.00  0.00      AP1   
ATOM   2927 HD22 ASN A 204      -2.313  34.583 135.522  0.00  0.00      AP1   
ATOM   2928  C   ASN A 204       0.717  32.940 132.714  0.00  0.00      AP1   
ATOM   2929  O   ASN A 204       1.653  32.812 133.483  0.00  0.00      AP1   
ATOM   2930  N   ASN A 205       0.866  32.419 131.502  0.00  0.00      AP1   
ATOM   2931  HN  ASN A 205       0.105  32.649 130.900  0.00  0.00      AP1   
ATOM   2932  CA  ASN A 205       2.108  31.816 131.009  0.00  0.00      AP1   
ATOM   2933  HA  ASN A 205       1.941  31.768 129.943  0.00  0.00      AP1   
ATOM   2934  CB  ASN A 205       3.415  32.638 131.116  0.00  0.00      AP1   
ATOM   2935  HB1 ASN A 205       3.654  32.709 132.199  0.00  0.00      AP1   
ATOM   2936  HB2 ASN A 205       4.286  32.184 130.597  0.00  0.00      AP1   
ATOM   2937  CG  ASN A 205       3.362  34.092 130.510  0.00  0.00      AP1   
ATOM   2938  OD1 ASN A 205       3.658  34.983 131.260  0.00  0.00      AP1   
ATOM   2939  ND2 ASN A 205       3.243  34.124 129.154  0.00  0.00      AP1   
ATOM   2940 HD21 ASN A 205       3.175  34.987 128.654  0.00  0.00      AP1   
ATOM   2941 HD22 ASN A 205       3.242  33.238 128.691  0.00  0.00      AP1   
ATOM   2942  C   ASN A 205       2.422  30.387 131.464  0.00  0.00      AP1   
ATOM   2943  O   ASN A 205       3.436  30.072 132.082  0.00  0.00      AP1   
ATOM   2944  N   THR A 206       1.412  29.486 131.209  0.00  0.00      AP1   
ATOM   2945  HN  THR A 206       0.591  29.713 130.690  0.00  0.00      AP1   
ATOM   2946  CA  THR A 206       1.380  28.145 131.543  0.00  0.00      AP1   
ATOM   2947  HA  THR A 206       2.369  27.748 131.365  0.00  0.00      AP1   
ATOM   2948  CB  THR A 206       0.891  27.853 133.006  0.00  0.00      AP1   
ATOM   2949  HB  THR A 206       1.659  28.454 133.537  0.00  0.00      AP1   
ATOM   2950  OG1 THR A 206       1.035  26.523 133.354  0.00  0.00      AP1   
ATOM   2951  HG1 THR A 206       1.982  26.369 133.305  0.00  0.00      AP1   
ATOM   2952  CG2 THR A 206      -0.567  28.121 133.226  0.00  0.00      AP1   
ATOM   2953 HG21 THR A 206      -0.858  29.162 132.970  0.00  0.00      AP1   
ATOM   2954 HG22 THR A 206      -1.337  27.485 132.741  0.00  0.00      AP1   
ATOM   2955 HG23 THR A 206      -0.827  28.084 134.305  0.00  0.00      AP1   
ATOM   2956  C   THR A 206       0.483  27.460 130.544  0.00  0.00      AP1   
ATOM   2957  O   THR A 206      -0.470  28.064 130.066  0.00  0.00      AP1   
ATOM   2958  N   GLU A 207       0.739  26.185 130.275  0.00  0.00      AP1   
ATOM   2959  HN  GLU A 207       1.406  25.615 130.750  0.00  0.00      AP1   
ATOM   2960  CA  GLU A 207      -0.014  25.429 129.281  0.00  0.00      AP1   
ATOM   2961  HA  GLU A 207      -1.052  25.723 129.326  0.00  0.00      AP1   
ATOM   2962  CB  GLU A 207       0.567  25.794 127.885  0.00  0.00      AP1   
ATOM   2963  HB1 GLU A 207      -0.267  25.909 127.160  0.00  0.00      AP1   
ATOM   2964  HB2 GLU A 207       0.817  26.877 127.896  0.00  0.00      AP1   
ATOM   2965  CG  GLU A 207       1.696  24.800 127.361  0.00  0.00      AP1   
ATOM   2966  HG1 GLU A 207       2.553  24.835 128.066  0.00  0.00      AP1   
ATOM   2967  HG2 GLU A 207       1.358  23.780 127.080  0.00  0.00      AP1   
ATOM   2968  CD  GLU A 207       2.268  25.242 126.008  0.00  0.00      AP1   
ATOM   2969  OE1 GLU A 207       1.899  26.395 125.590  0.00  0.00      AP1   
ATOM   2970  OE2 GLU A 207       3.080  24.496 125.373  0.00  0.00      AP1   
ATOM   2971  C   GLU A 207       0.080  23.932 129.590  0.00  0.00      AP1   
ATOM   2972  O   GLU A 207       0.898  23.516 130.382  0.00  0.00      AP1   
ATOM   2973  N   THR A 208      -0.710  23.034 128.971  0.00  0.00      AP1   
ATOM   2974  HN  THR A 208      -1.463  23.389 128.422  0.00  0.00      AP1   
ATOM   2975  CA  THR A 208      -0.710  21.537 129.153  0.00  0.00      AP1   
ATOM   2976  HA  THR A 208       0.266  21.095 129.010  0.00  0.00      AP1   
ATOM   2977  CB  THR A 208      -1.302  21.088 130.435  0.00  0.00      AP1   
ATOM   2978  HB  THR A 208      -0.867  21.683 131.267  0.00  0.00      AP1   
ATOM   2979  OG1 THR A 208      -1.083  19.696 130.580  0.00  0.00      AP1   
ATOM   2980  HG1 THR A 208      -0.165  19.466 130.738  0.00  0.00      AP1   
ATOM   2981  CG2 THR A 208      -2.819  21.330 130.592  0.00  0.00      AP1   
ATOM   2982 HG21 THR A 208      -3.066  21.004 131.625  0.00  0.00      AP1   
ATOM   2983 HG22 THR A 208      -3.170  22.353 130.341  0.00  0.00      AP1   
ATOM   2984 HG23 THR A 208      -3.325  20.559 129.972  0.00  0.00      AP1   
ATOM   2985  C   THR A 208      -1.452  20.918 128.011  0.00  0.00      AP1   
ATOM   2986  O   THR A 208      -2.328  21.546 127.421  0.00  0.00      AP1   
ATOM   2987  N   LEU A 209      -1.166  19.656 127.658  0.00  0.00      AP1   
ATOM   2988  HN  LEU A 209      -0.439  19.091 128.041  0.00  0.00      AP1   
ATOM   2989  CA  LEU A 209      -1.962  19.003 126.588  0.00  0.00      AP1   
ATOM   2990  HA  LEU A 209      -2.043  19.695 125.762  0.00  0.00      AP1   
ATOM   2991  CB  LEU A 209      -1.275  17.628 126.153  0.00  0.00      AP1   
ATOM   2992  HB1 LEU A 209      -0.198  17.818 125.957  0.00  0.00      AP1   
ATOM   2993  HB2 LEU A 209      -1.315  16.995 127.065  0.00  0.00      AP1   
ATOM   2994  CG  LEU A 209      -1.922  16.822 124.998  0.00  0.00      AP1   
ATOM   2995  HG  LEU A 209      -2.756  17.484 124.680  0.00  0.00      AP1   
ATOM   2996  CD1 LEU A 209      -0.893  16.742 123.845  0.00  0.00      AP1   
ATOM   2997 HD11 LEU A 209      -1.250  16.183 122.954  0.00  0.00      AP1   
ATOM   2998 HD12 LEU A 209      -0.493  17.681 123.407  0.00  0.00      AP1   
ATOM   2999 HD13 LEU A 209      -0.018  16.170 124.221  0.00  0.00      AP1   
ATOM   3000  CD2 LEU A 209      -2.449  15.446 125.343  0.00  0.00      AP1   
ATOM   3001 HD21 LEU A 209      -2.735  14.879 124.432  0.00  0.00      AP1   
ATOM   3002 HD22 LEU A 209      -1.710  14.756 125.805  0.00  0.00      AP1   
ATOM   3003 HD23 LEU A 209      -3.285  15.460 126.075  0.00  0.00      AP1   
ATOM   3004  C   LEU A 209      -3.438  18.708 127.127  0.00  0.00      AP1   
ATOM   3005  O   LEU A 209      -3.549  18.213 128.235  0.00  0.00      AP1   
ATOM   3006  N   VAL A 210      -4.478  18.912 126.359  0.00  0.00      AP1   
ATOM   3007  HN  VAL A 210      -4.388  19.270 125.432  0.00  0.00      AP1   
ATOM   3008  CA  VAL A 210      -5.803  18.517 126.864  0.00  0.00      AP1   
ATOM   3009  HA  VAL A 210      -5.783  18.141 127.876  0.00  0.00      AP1   
ATOM   3010  CB  VAL A 210      -6.666  19.825 127.086  0.00  0.00      AP1   
ATOM   3011  HB  VAL A 210      -7.718  19.484 127.191  0.00  0.00      AP1   
ATOM   3012  CG1 VAL A 210      -6.235  20.505 128.391  0.00  0.00      AP1   
ATOM   3013 HG11 VAL A 210      -6.754  21.417 128.758  0.00  0.00      AP1   
ATOM   3014 HG12 VAL A 210      -6.378  19.687 129.129  0.00  0.00      AP1   
ATOM   3015 HG13 VAL A 210      -5.162  20.766 128.269  0.00  0.00      AP1   
ATOM   3016  CG2 VAL A 210      -6.529  20.761 125.868  0.00  0.00      AP1   
ATOM   3017 HG21 VAL A 210      -6.762  20.279 124.894  0.00  0.00      AP1   
ATOM   3018 HG22 VAL A 210      -7.180  21.649 126.017  0.00  0.00      AP1   
ATOM   3019 HG23 VAL A 210      -5.448  20.985 125.746  0.00  0.00      AP1   
ATOM   3020  C   VAL A 210      -6.498  17.504 125.954  0.00  0.00      AP1   
ATOM   3021  O   VAL A 210      -7.498  16.864 126.263  0.00  0.00      AP1   
ATOM   3022  N   SER A 211      -6.036  17.376 124.658  0.00  0.00      AP1   
ATOM   3023  HN  SER A 211      -5.287  17.939 124.316  0.00  0.00      AP1   
ATOM   3024  CA  SER A 211      -6.526  16.382 123.734  0.00  0.00      AP1   
ATOM   3025  HA  SER A 211      -6.654  15.424 124.215  0.00  0.00      AP1   
ATOM   3026  CB  SER A 211      -7.857  16.765 123.046  0.00  0.00      AP1   
ATOM   3027  HB1 SER A 211      -8.651  17.041 123.772  0.00  0.00      AP1   
ATOM   3028  HB2 SER A 211      -7.628  17.528 122.272  0.00  0.00      AP1   
ATOM   3029  OG  SER A 211      -8.420  15.685 122.311  0.00  0.00      AP1   
ATOM   3030  HG1 SER A 211      -7.977  15.686 121.459  0.00  0.00      AP1   
ATOM   3031  C   SER A 211      -5.573  16.161 122.589  0.00  0.00      AP1   
ATOM   3032  O   SER A 211      -5.032  17.146 122.054  0.00  0.00      AP1   
ATOM   3033  N   LYS A 212      -5.406  14.848 122.147  0.00  0.00      AP1   
ATOM   3034  HN  LYS A 212      -5.912  14.110 122.585  0.00  0.00      AP1   
ATOM   3035  CA  LYS A 212      -4.713  14.650 120.904  0.00  0.00      AP1   
ATOM   3036  HA  LYS A 212      -4.995  15.554 120.384  0.00  0.00      AP1   
ATOM   3037  CB  LYS A 212      -3.119  14.608 121.094  0.00  0.00      AP1   
ATOM   3038  HB1 LYS A 212      -2.593  14.669 120.118  0.00  0.00      AP1   
ATOM   3039  HB2 LYS A 212      -3.046  15.611 121.568  0.00  0.00      AP1   
ATOM   3040  CG  LYS A 212      -2.697  13.440 121.975  0.00  0.00      AP1   
ATOM   3041  HG1 LYS A 212      -3.222  13.571 122.945  0.00  0.00      AP1   
ATOM   3042  HG2 LYS A 212      -3.104  12.521 121.502  0.00  0.00      AP1   
ATOM   3043  CD  LYS A 212      -1.191  13.174 122.045  0.00  0.00      AP1   
ATOM   3044  HD1 LYS A 212      -0.632  13.811 122.763  0.00  0.00      AP1   
ATOM   3045  HD2 LYS A 212      -1.168  12.202 122.581  0.00  0.00      AP1   
ATOM   3046  CE  LYS A 212      -0.436  13.150 120.718  0.00  0.00      AP1   
ATOM   3047  HE1 LYS A 212      -0.719  12.357 119.993  0.00  0.00      AP1   
ATOM   3048  HE2 LYS A 212      -0.495  14.109 120.159  0.00  0.00      AP1   
ATOM   3049  NZ  LYS A 212       0.964  12.782 120.946  0.00  0.00      AP1   
ATOM   3050  HZ1 LYS A 212       1.512  13.493 121.470  0.00  0.00      AP1   
ATOM   3051  HZ2 LYS A 212       1.004  11.829 121.361  0.00  0.00      AP1   
ATOM   3052  HZ3 LYS A 212       1.442  12.670 120.029  0.00  0.00      AP1   
ATOM   3053  C   LYS A 212      -5.236  13.479 120.141  0.00  0.00      AP1   
ATOM   3054  O   LYS A 212      -5.859  12.628 120.732  0.00  0.00      AP1   
ATOM   3055  N   GLY A 213      -4.976  13.444 118.850  0.00  0.00      AP1   
ATOM   3056  HN  GLY A 213      -4.471  14.192 118.427  0.00  0.00      AP1   
ATOM   3057  CA  GLY A 213      -5.477  12.389 117.951  0.00  0.00      AP1   
ATOM   3058  HA1 GLY A 213      -6.546  12.534 117.910  0.00  0.00      AP1   
ATOM   3059  HA2 GLY A 213      -5.087  11.420 118.227  0.00  0.00      AP1   
ATOM   3060  C   GLY A 213      -4.998  12.612 116.527  0.00  0.00      AP1   
ATOM   3061  O   GLY A 213      -4.163  13.438 116.231  0.00  0.00      AP1   
ATOM   3062  N   LYS A 214      -5.587  11.902 115.577  0.00  0.00      AP1   
ATOM   3063  HN  LYS A 214      -6.326  11.287 115.843  0.00  0.00      AP1   
ATOM   3064  CA  LYS A 214      -5.352  11.901 114.179  0.00  0.00      AP1   
ATOM   3065  HA  LYS A 214      -4.420  12.353 113.873  0.00  0.00      AP1   
ATOM   3066  CB  LYS A 214      -5.435  10.435 113.624  0.00  0.00      AP1   
ATOM   3067  HB1 LYS A 214      -6.511  10.165 113.681  0.00  0.00      AP1   
ATOM   3068  HB2 LYS A 214      -5.320  10.614 112.534  0.00  0.00      AP1   
ATOM   3069  CG  LYS A 214      -4.449   9.387 114.176  0.00  0.00      AP1   
ATOM   3070  HG1 LYS A 214      -4.748   9.136 115.216  0.00  0.00      AP1   
ATOM   3071  HG2 LYS A 214      -4.577   8.400 113.681  0.00  0.00      AP1   
ATOM   3072  CD  LYS A 214      -2.988   9.733 114.186  0.00  0.00      AP1   
ATOM   3073  HD1 LYS A 214      -2.957  10.672 114.778  0.00  0.00      AP1   
ATOM   3074  HD2 LYS A 214      -2.385   8.842 114.462  0.00  0.00      AP1   
ATOM   3075  CE  LYS A 214      -2.526  10.077 112.769  0.00  0.00      AP1   
ATOM   3076  HE1 LYS A 214      -3.023   9.381 112.060  0.00  0.00      AP1   
ATOM   3077  HE2 LYS A 214      -2.826  11.140 112.649  0.00  0.00      AP1   
ATOM   3078  NZ  LYS A 214      -1.051  10.006 112.650  0.00  0.00      AP1   
ATOM   3079  HZ1 LYS A 214      -0.701  10.636 111.900  0.00  0.00      AP1   
ATOM   3080  HZ2 LYS A 214      -0.679  10.226 113.596  0.00  0.00      AP1   
ATOM   3081  HZ3 LYS A 214      -0.897   9.002 112.429  0.00  0.00      AP1   
ATOM   3082  C   LYS A 214      -6.350  12.673 113.391  0.00  0.00      AP1   
ATOM   3083  O   LYS A 214      -6.079  13.297 112.372  0.00  0.00      AP1   
ATOM   3084  N   GLU A 215      -7.589  12.699 113.964  0.00  0.00      AP1   
ATOM   3085  HN  GLU A 215      -7.686  12.177 114.807  0.00  0.00      AP1   
ATOM   3086  CA  GLU A 215      -8.640  13.627 113.611  0.00  0.00      AP1   
ATOM   3087  HA  GLU A 215      -8.821  13.523 112.551  0.00  0.00      AP1   
ATOM   3088  CB  GLU A 215      -9.922  13.237 114.335  0.00  0.00      AP1   
ATOM   3089  HB1 GLU A 215      -9.728  13.040 115.411  0.00  0.00      AP1   
ATOM   3090  HB2 GLU A 215     -10.714  13.998 114.168  0.00  0.00      AP1   
ATOM   3091  CG  GLU A 215     -10.586  11.944 113.640  0.00  0.00      AP1   
ATOM   3092  HG1 GLU A 215     -10.709  12.046 112.540  0.00  0.00      AP1   
ATOM   3093  HG2 GLU A 215      -9.891  11.086 113.760  0.00  0.00      AP1   
ATOM   3094  CD  GLU A 215     -11.916  11.586 114.207  0.00  0.00      AP1   
ATOM   3095  OE1 GLU A 215     -12.865  12.279 113.876  0.00  0.00      AP1   
ATOM   3096  OE2 GLU A 215     -12.067  10.604 115.017  0.00  0.00      AP1   
ATOM   3097  C   GLU A 215      -8.202  15.054 113.831  0.00  0.00      AP1   
ATOM   3098  O   GLU A 215      -7.328  15.256 114.677  0.00  0.00      AP1   
ATOM   3099  N   ALA A 216      -8.772  15.979 113.107  0.00  0.00      AP1   
ATOM   3100  HN  ALA A 216      -9.439  15.787 112.391  0.00  0.00      AP1   
ATOM   3101  CA  ALA A 216      -8.414  17.348 113.152  0.00  0.00      AP1   
ATOM   3102  HA  ALA A 216      -7.445  17.438 113.620  0.00  0.00      AP1   
ATOM   3103  CB  ALA A 216      -8.340  17.935 111.791  0.00  0.00      AP1   
ATOM   3104  HB1 ALA A 216      -9.314  17.995 111.260  0.00  0.00      AP1   
ATOM   3105  HB2 ALA A 216      -7.920  18.963 111.765  0.00  0.00      AP1   
ATOM   3106  HB3 ALA A 216      -7.660  17.307 111.177  0.00  0.00      AP1   
ATOM   3107  C   ALA A 216      -9.339  18.195 114.004  0.00  0.00      AP1   
ATOM   3108  O   ALA A 216      -9.093  19.344 114.170  0.00  0.00      AP1   
ATOM   3109  N   THR A 217     -10.478  17.597 114.479  0.00  0.00      AP1   
ATOM   3110  HN  THR A 217     -10.521  16.611 114.338  0.00  0.00      AP1   
ATOM   3111  CA  THR A 217     -11.672  18.191 115.025  0.00  0.00      AP1   
ATOM   3112  HA  THR A 217     -11.464  19.251 115.055  0.00  0.00      AP1   
ATOM   3113  CB  THR A 217     -13.037  17.797 114.386  0.00  0.00      AP1   
ATOM   3114  HB  THR A 217     -13.901  18.173 114.975  0.00  0.00      AP1   
ATOM   3115  OG1 THR A 217     -13.050  16.427 114.221  0.00  0.00      AP1   
ATOM   3116  HG1 THR A 217     -13.030  15.999 115.080  0.00  0.00      AP1   
ATOM   3117  CG2 THR A 217     -13.212  18.510 112.978  0.00  0.00      AP1   
ATOM   3118 HG21 THR A 217     -13.302  19.604 113.154  0.00  0.00      AP1   
ATOM   3119 HG22 THR A 217     -12.355  18.406 112.279  0.00  0.00      AP1   
ATOM   3120 HG23 THR A 217     -14.171  18.155 112.543  0.00  0.00      AP1   
ATOM   3121  C   THR A 217     -11.755  17.804 116.491  0.00  0.00      AP1   
ATOM   3122  O   THR A 217     -11.710  16.682 116.844  0.00  0.00      AP1   
ATOM   3123  N   LEU A 218     -11.791  18.800 117.378  0.00  0.00      AP1   
ATOM   3124  HN  LEU A 218     -11.868  19.724 117.010  0.00  0.00      AP1   
ATOM   3125  CA  LEU A 218     -11.996  18.692 118.839  0.00  0.00      AP1   
ATOM   3126  HA  LEU A 218     -11.904  17.744 119.349  0.00  0.00      AP1   
ATOM   3127  CB  LEU A 218     -10.903  19.489 119.541  0.00  0.00      AP1   
ATOM   3128  HB1 LEU A 218      -9.953  18.925 119.425  0.00  0.00      AP1   
ATOM   3129  HB2 LEU A 218     -10.774  20.468 119.031  0.00  0.00      AP1   
ATOM   3130  CG  LEU A 218     -11.112  19.644 121.039  0.00  0.00      AP1   
ATOM   3131  HG  LEU A 218     -12.124  20.044 121.263  0.00  0.00      AP1   
ATOM   3132  CD1 LEU A 218     -10.857  18.417 121.889  0.00  0.00      AP1   
ATOM   3133 HD11 LEU A 218     -10.711  18.589 122.977  0.00  0.00      AP1   
ATOM   3134 HD12 LEU A 218     -11.727  17.799 121.578  0.00  0.00      AP1   
ATOM   3135 HD13 LEU A 218      -9.942  17.968 121.448  0.00  0.00      AP1   
ATOM   3136  CD2 LEU A 218     -10.230  20.810 121.536  0.00  0.00      AP1   
ATOM   3137 HD21 LEU A 218     -10.551  21.119 122.554  0.00  0.00      AP1   
ATOM   3138 HD22 LEU A 218      -9.203  20.400 121.645  0.00  0.00      AP1   
ATOM   3139 HD23 LEU A 218     -10.139  21.634 120.797  0.00  0.00      AP1   
ATOM   3140  C   LEU A 218     -13.323  19.310 119.123  0.00  0.00      AP1   
ATOM   3141  O   LEU A 218     -13.647  20.374 118.624  0.00  0.00      AP1   
ATOM   3142  N   THR A 219     -14.246  18.555 119.760  0.00  0.00      AP1   
ATOM   3143  HN  THR A 219     -13.870  17.658 119.975  0.00  0.00      AP1   
ATOM   3144  CA  THR A 219     -15.595  18.745 120.139  0.00  0.00      AP1   
ATOM   3145  HA  THR A 219     -15.905  19.690 119.718  0.00  0.00      AP1   
ATOM   3146  CB  THR A 219     -16.722  17.762 119.735  0.00  0.00      AP1   
ATOM   3147  HB  THR A 219     -16.480  16.767 120.166  0.00  0.00      AP1   
ATOM   3148  OG1 THR A 219     -16.714  17.692 118.312  0.00  0.00      AP1   
ATOM   3149  HG1 THR A 219     -15.814  17.611 117.988  0.00  0.00      AP1   
ATOM   3150  CG2 THR A 219     -18.077  18.200 120.212  0.00  0.00      AP1   
ATOM   3151 HG21 THR A 219     -18.826  17.381 120.151  0.00  0.00      AP1   
ATOM   3152 HG22 THR A 219     -18.187  18.670 121.213  0.00  0.00      AP1   
ATOM   3153 HG23 THR A 219     -18.375  19.089 119.616  0.00  0.00      AP1   
ATOM   3154  C   THR A 219     -15.578  18.772 121.628  0.00  0.00      AP1   
ATOM   3155  O   THR A 219     -15.306  17.853 122.352  0.00  0.00      AP1   
ATOM   3156  N   LYS A 220     -16.051  19.953 122.101  0.00  0.00      AP1   
ATOM   3157  HN  LYS A 220     -16.282  20.637 121.413  0.00  0.00      AP1   
ATOM   3158  CA  LYS A 220     -16.178  20.092 123.596  0.00  0.00      AP1   
ATOM   3159  HA  LYS A 220     -15.820  19.202 124.092  0.00  0.00      AP1   
ATOM   3160  CB  LYS A 220     -15.496  21.382 124.157  0.00  0.00      AP1   
ATOM   3161  HB1 LYS A 220     -14.397  21.365 123.994  0.00  0.00      AP1   
ATOM   3162  HB2 LYS A 220     -15.909  22.198 123.525  0.00  0.00      AP1   
ATOM   3163  CG  LYS A 220     -15.792  21.655 125.653  0.00  0.00      AP1   
ATOM   3164  HG1 LYS A 220     -15.020  22.424 125.867  0.00  0.00      AP1   
ATOM   3165  HG2 LYS A 220     -16.826  22.054 125.727  0.00  0.00      AP1   
ATOM   3166  CD  LYS A 220     -15.637  20.327 126.509  0.00  0.00      AP1   
ATOM   3167  HD1 LYS A 220     -16.615  19.816 126.385  0.00  0.00      AP1   
ATOM   3168  HD2 LYS A 220     -14.802  19.816 125.983  0.00  0.00      AP1   
ATOM   3169  CE  LYS A 220     -15.330  20.436 128.058  0.00  0.00      AP1   
ATOM   3170  HE1 LYS A 220     -15.083  19.507 128.615  0.00  0.00      AP1   
ATOM   3171  HE2 LYS A 220     -14.394  21.018 128.195  0.00  0.00      AP1   
ATOM   3172  NZ  LYS A 220     -16.491  21.156 128.702  0.00  0.00      AP1   
ATOM   3173  HZ1 LYS A 220     -16.165  22.126 128.885  0.00  0.00      AP1   
ATOM   3174  HZ2 LYS A 220     -17.242  21.176 127.982  0.00  0.00      AP1   
ATOM   3175  HZ3 LYS A 220     -16.870  20.787 129.598  0.00  0.00      AP1   
ATOM   3176  C   LYS A 220     -17.691  20.320 123.923  0.00  0.00      AP1   
ATOM   3177  O   LYS A 220     -18.297  21.403 123.714  0.00  0.00      AP1   
ATOM   3178  N   PRO A 221     -18.393  19.332 124.509  0.00  0.00      AP1   
ATOM   3179  CD  PRO A 221     -17.969  17.949 124.754  0.00  0.00      AP1   
ATOM   3180  HD1 PRO A 221     -17.002  17.970 125.302  0.00  0.00      AP1   
ATOM   3181  HD2 PRO A 221     -17.858  17.381 123.806  0.00  0.00      AP1   
ATOM   3182  CA  PRO A 221     -19.801  19.525 124.835  0.00  0.00      AP1   
ATOM   3183  HA  PRO A 221     -20.268  19.979 123.973  0.00  0.00      AP1   
ATOM   3184  CB  PRO A 221     -20.286  18.051 125.081  0.00  0.00      AP1   
ATOM   3185  HB1 PRO A 221     -20.492  17.571 124.101  0.00  0.00      AP1   
ATOM   3186  HB2 PRO A 221     -21.145  18.149 125.779  0.00  0.00      AP1   
ATOM   3187  CG  PRO A 221     -19.009  17.325 125.563  0.00  0.00      AP1   
ATOM   3188  HG1 PRO A 221     -19.120  16.221 125.519  0.00  0.00      AP1   
ATOM   3189  HG2 PRO A 221     -18.972  17.684 126.614  0.00  0.00      AP1   
ATOM   3190  C   PRO A 221     -19.971  20.386 126.101  0.00  0.00      AP1   
ATOM   3191  O   PRO A 221     -19.080  20.250 126.976  0.00  0.00      AP1   
ATOM   3192  N   MET A 222     -21.032  21.273 126.242  0.00  0.00      AP1   
ATOM   3193  HN  MET A 222     -21.802  21.198 125.614  0.00  0.00      AP1   
ATOM   3194  CA  MET A 222     -21.137  22.220 127.299  0.00  0.00      AP1   
ATOM   3195  HA  MET A 222     -21.895  22.924 126.987  0.00  0.00      AP1   
ATOM   3196  CB  MET A 222     -21.774  21.656 128.622  0.00  0.00      AP1   
ATOM   3197  HB1 MET A 222     -21.226  20.860 129.169  0.00  0.00      AP1   
ATOM   3198  HB2 MET A 222     -21.924  22.534 129.285  0.00  0.00      AP1   
ATOM   3199  CG  MET A 222     -23.222  21.118 128.366  0.00  0.00      AP1   
ATOM   3200  HG1 MET A 222     -23.813  21.818 127.737  0.00  0.00      AP1   
ATOM   3201  HG2 MET A 222     -23.062  20.156 127.833  0.00  0.00      AP1   
ATOM   3202  SD  MET A 222     -24.091  20.815 129.935  0.00  0.00      AP1   
ATOM   3203  CE  MET A 222     -25.508  20.167 129.061  0.00  0.00      AP1   
ATOM   3204  HE1 MET A 222     -26.399  20.233 129.722  0.00  0.00      AP1   
ATOM   3205  HE2 MET A 222     -25.666  20.513 128.018  0.00  0.00      AP1   
ATOM   3206  HE3 MET A 222     -25.310  19.092 128.863  0.00  0.00      AP1   
ATOM   3207  C   MET A 222     -19.905  22.908 127.690  0.00  0.00      AP1   
ATOM   3208  O   MET A 222     -19.252  22.595 128.703  0.00  0.00      AP1   
ATOM   3209  N   VAL A 223     -19.419  23.940 126.925  0.00  0.00      AP1   
ATOM   3210  HN  VAL A 223     -19.893  24.205 126.088  0.00  0.00      AP1   
ATOM   3211  CA  VAL A 223     -18.386  24.898 127.398  0.00  0.00      AP1   
ATOM   3212  HA  VAL A 223     -17.515  24.287 127.584  0.00  0.00      AP1   
ATOM   3213  CB  VAL A 223     -18.050  25.901 126.322  0.00  0.00      AP1   
ATOM   3214  HB  VAL A 223     -18.983  26.462 126.101  0.00  0.00      AP1   
ATOM   3215  CG1 VAL A 223     -17.025  26.989 126.678  0.00  0.00      AP1   
ATOM   3216 HG11 VAL A 223     -16.136  26.493 127.124  0.00  0.00      AP1   
ATOM   3217 HG12 VAL A 223     -16.589  27.615 125.870  0.00  0.00      AP1   
ATOM   3218 HG13 VAL A 223     -17.453  27.709 127.408  0.00  0.00      AP1   
ATOM   3219  CG2 VAL A 223     -17.670  25.201 124.971  0.00  0.00      AP1   
ATOM   3220 HG21 VAL A 223     -17.614  26.041 124.245  0.00  0.00      AP1   
ATOM   3221 HG22 VAL A 223     -16.679  24.699 124.995  0.00  0.00      AP1   
ATOM   3222 HG23 VAL A 223     -18.342  24.404 124.587  0.00  0.00      AP1   
ATOM   3223  C   VAL A 223     -18.860  25.599 128.719  0.00  0.00      AP1   
ATOM   3224  O   VAL A 223     -19.890  26.180 128.796  0.00  0.00      AP1   
ATOM   3225  N   GLY A 224     -18.030  25.573 129.772  0.00  0.00      AP1   
ATOM   3226  HN  GLY A 224     -17.128  25.157 129.692  0.00  0.00      AP1   
ATOM   3227  CA  GLY A 224     -18.423  25.939 131.163  0.00  0.00      AP1   
ATOM   3228  HA1 GLY A 224     -18.629  25.003 131.661  0.00  0.00      AP1   
ATOM   3229  HA2 GLY A 224     -19.258  26.613 131.040  0.00  0.00      AP1   
ATOM   3230  C   GLY A 224     -17.404  26.842 131.834  0.00  0.00      AP1   
ATOM   3231  O   GLY A 224     -16.449  27.298 131.214  0.00  0.00      AP1   
ATOM   3232  N   PRO A 225     -17.615  27.150 133.186  0.00  0.00      AP1   
ATOM   3233  CD  PRO A 225     -18.799  26.645 133.844  0.00  0.00      AP1   
ATOM   3234  HD1 PRO A 225     -18.680  25.543 133.913  0.00  0.00      AP1   
ATOM   3235  HD2 PRO A 225     -19.633  26.883 133.151  0.00  0.00      AP1   
ATOM   3236  CA  PRO A 225     -16.841  28.076 134.091  0.00  0.00      AP1   
ATOM   3237  HA  PRO A 225     -17.050  29.081 133.756  0.00  0.00      AP1   
ATOM   3238  CB  PRO A 225     -17.400  27.793 135.475  0.00  0.00      AP1   
ATOM   3239  HB1 PRO A 225     -17.333  28.675 136.147  0.00  0.00      AP1   
ATOM   3240  HB2 PRO A 225     -16.882  26.927 135.940  0.00  0.00      AP1   
ATOM   3241  CG  PRO A 225     -18.857  27.373 135.187  0.00  0.00      AP1   
ATOM   3242  HG1 PRO A 225     -19.497  28.265 135.020  0.00  0.00      AP1   
ATOM   3243  HG2 PRO A 225     -19.298  26.738 135.985  0.00  0.00      AP1   
ATOM   3244  C   PRO A 225     -15.360  28.095 133.951  0.00  0.00      AP1   
ATOM   3245  O   PRO A 225     -14.755  29.146 133.896  0.00  0.00      AP1   
ATOM   3246  N   GLU A 226     -14.845  26.862 133.862  0.00  0.00      AP1   
ATOM   3247  HN  GLU A 226     -15.508  26.133 134.012  0.00  0.00      AP1   
ATOM   3248  CA  GLU A 226     -13.397  26.495 133.643  0.00  0.00      AP1   
ATOM   3249  HA  GLU A 226     -12.776  27.157 134.229  0.00  0.00      AP1   
ATOM   3250  CB  GLU A 226     -13.113  25.081 134.276  0.00  0.00      AP1   
ATOM   3251  HB1 GLU A 226     -13.624  24.203 133.826  0.00  0.00      AP1   
ATOM   3252  HB2 GLU A 226     -12.011  24.946 134.278  0.00  0.00      AP1   
ATOM   3253  CG  GLU A 226     -13.441  25.136 135.833  0.00  0.00      AP1   
ATOM   3254  HG1 GLU A 226     -12.659  25.768 136.307  0.00  0.00      AP1   
ATOM   3255  HG2 GLU A 226     -14.429  25.545 136.134  0.00  0.00      AP1   
ATOM   3256  CD  GLU A 226     -13.405  23.739 136.556  0.00  0.00      AP1   
ATOM   3257  OE1 GLU A 226     -12.302  23.228 136.848  0.00  0.00      AP1   
ATOM   3258  OE2 GLU A 226     -14.528  23.166 136.806  0.00  0.00      AP1   
ATOM   3259  C   GLU A 226     -12.879  26.346 132.240  0.00  0.00      AP1   
ATOM   3260  O   GLU A 226     -11.709  26.095 131.981  0.00  0.00      AP1   
ATOM   3261  N   ASP A 227     -13.671  26.549 131.221  0.00  0.00      AP1   
ATOM   3262  HN  ASP A 227     -14.631  26.787 131.348  0.00  0.00      AP1   
ATOM   3263  CA  ASP A 227     -13.298  26.242 129.783  0.00  0.00      AP1   
ATOM   3264  HA  ASP A 227     -12.403  25.640 129.717  0.00  0.00      AP1   
ATOM   3265  CB  ASP A 227     -14.497  25.511 129.123  0.00  0.00      AP1   
ATOM   3266  HB1 ASP A 227     -15.355  26.190 129.312  0.00  0.00      AP1   
ATOM   3267  HB2 ASP A 227     -14.395  25.388 128.023  0.00  0.00      AP1   
ATOM   3268  CG  ASP A 227     -14.751  24.132 129.717  0.00  0.00      AP1   
ATOM   3269  OD1 ASP A 227     -13.828  23.487 130.323  0.00  0.00      AP1   
ATOM   3270  OD2 ASP A 227     -15.856  23.572 129.543  0.00  0.00      AP1   
ATOM   3271  C   ASP A 227     -12.948  27.463 128.937  0.00  0.00      AP1   
ATOM   3272  O   ASP A 227     -12.639  27.379 127.727  0.00  0.00      AP1   
ATOM   3273  N   ALA A 228     -13.081  28.701 129.487  0.00  0.00      AP1   
ATOM   3274  HN  ALA A 228     -13.458  28.892 130.390  0.00  0.00      AP1   
ATOM   3275  CA  ALA A 228     -12.808  29.910 128.721  0.00  0.00      AP1   
ATOM   3276  HA  ALA A 228     -13.225  29.662 127.756  0.00  0.00      AP1   
ATOM   3277  CB  ALA A 228     -13.535  31.011 129.524  0.00  0.00      AP1   
ATOM   3278  HB1 ALA A 228     -13.559  31.942 128.919  0.00  0.00      AP1   
ATOM   3279  HB2 ALA A 228     -14.615  30.752 129.562  0.00  0.00      AP1   
ATOM   3280  HB3 ALA A 228     -13.203  31.244 130.559  0.00  0.00      AP1   
ATOM   3281  C   ALA A 228     -11.301  30.204 128.513  0.00  0.00      AP1   
ATOM   3282  O   ALA A 228     -10.615  29.947 129.495  0.00  0.00      AP1   
ATOM   3283  N   GLY A 229     -10.833  30.743 127.409  0.00  0.00      AP1   
ATOM   3284  HN  GLY A 229     -11.444  30.969 126.655  0.00  0.00      AP1   
ATOM   3285  CA  GLY A 229      -9.424  31.062 127.219  0.00  0.00      AP1   
ATOM   3286  HA1 GLY A 229      -8.713  30.596 127.884  0.00  0.00      AP1   
ATOM   3287  HA2 GLY A 229      -9.361  32.138 127.146  0.00  0.00      AP1   
ATOM   3288  C   GLY A 229      -8.846  30.556 125.900  0.00  0.00      AP1   
ATOM   3289  O   GLY A 229      -9.620  30.290 124.997  0.00  0.00      AP1   
ATOM   3290  N   SER A 230      -7.529  30.687 125.718  0.00  0.00      AP1   
ATOM   3291  HN  SER A 230      -6.968  31.102 126.429  0.00  0.00      AP1   
ATOM   3292  CA  SER A 230      -6.673  30.378 124.572  0.00  0.00      AP1   
ATOM   3293  HA  SER A 230      -7.253  30.722 123.728  0.00  0.00      AP1   
ATOM   3294  CB  SER A 230      -5.317  31.099 124.624  0.00  0.00      AP1   
ATOM   3295  HB1 SER A 230      -4.730  30.834 125.529  0.00  0.00      AP1   
ATOM   3296  HB2 SER A 230      -4.580  30.898 123.817  0.00  0.00      AP1   
ATOM   3297  OG  SER A 230      -5.625  32.513 124.717  0.00  0.00      AP1   
ATOM   3298  HG1 SER A 230      -4.853  33.043 124.503  0.00  0.00      AP1   
ATOM   3299  C   SER A 230      -6.399  28.900 124.482  0.00  0.00      AP1   
ATOM   3300  O   SER A 230      -6.370  28.095 125.351  0.00  0.00      AP1   
ATOM   3301  N   TYR A 231      -6.131  28.507 123.208  0.00  0.00      AP1   
ATOM   3302  HN  TYR A 231      -6.266  29.114 122.429  0.00  0.00      AP1   
ATOM   3303  CA  TYR A 231      -5.976  27.087 122.850  0.00  0.00      AP1   
ATOM   3304  HA  TYR A 231      -5.440  26.563 123.628  0.00  0.00      AP1   
ATOM   3305  CB  TYR A 231      -7.345  26.491 122.374  0.00  0.00      AP1   
ATOM   3306  HB1 TYR A 231      -7.824  27.245 121.714  0.00  0.00      AP1   
ATOM   3307  HB2 TYR A 231      -7.217  25.542 121.810  0.00  0.00      AP1   
ATOM   3308  CG  TYR A 231      -8.348  26.214 123.531  0.00  0.00      AP1   
ATOM   3309  CD1 TYR A 231      -9.202  27.200 124.071  0.00  0.00      AP1   
ATOM   3310  HD1 TYR A 231      -9.041  28.216 123.742  0.00  0.00      AP1   
ATOM   3311  CE1 TYR A 231     -10.238  26.865 124.920  0.00  0.00      AP1   
ATOM   3312  HE1 TYR A 231     -10.987  27.595 125.186  0.00  0.00      AP1   
ATOM   3313  CZ  TYR A 231     -10.311  25.543 125.404  0.00  0.00      AP1   
ATOM   3314  OH  TYR A 231     -11.321  25.114 126.314  0.00  0.00      AP1   
ATOM   3315  HH  TYR A 231     -11.960  25.814 126.464  0.00  0.00      AP1   
ATOM   3316  CD2 TYR A 231      -8.401  24.927 124.050  0.00  0.00      AP1   
ATOM   3317  HD2 TYR A 231      -7.711  24.204 123.643  0.00  0.00      AP1   
ATOM   3318  CE2 TYR A 231      -9.287  24.610 125.058  0.00  0.00      AP1   
ATOM   3319  HE2 TYR A 231      -9.311  23.624 125.498  0.00  0.00      AP1   
ATOM   3320  C   TYR A 231      -4.992  27.188 121.698  0.00  0.00      AP1   
ATOM   3321  O   TYR A 231      -5.024  28.150 120.941  0.00  0.00      AP1   
ATOM   3322  N   ARG A 232      -4.016  26.251 121.696  0.00  0.00      AP1   
ATOM   3323  HN  ARG A 232      -4.131  25.562 122.407  0.00  0.00      AP1   
ATOM   3324  CA  ARG A 232      -3.127  25.982 120.585  0.00  0.00      AP1   
ATOM   3325  HA  ARG A 232      -3.302  26.666 119.768  0.00  0.00      AP1   
ATOM   3326  CB  ARG A 232      -1.651  26.283 120.958  0.00  0.00      AP1   
ATOM   3327  HB1 ARG A 232      -1.530  27.362 121.190  0.00  0.00      AP1   
ATOM   3328  HB2 ARG A 232      -1.228  25.727 121.822  0.00  0.00      AP1   
ATOM   3329  CG  ARG A 232      -0.601  25.977 119.897  0.00  0.00      AP1   
ATOM   3330  HG1 ARG A 232      -0.586  24.909 119.592  0.00  0.00      AP1   
ATOM   3331  HG2 ARG A 232      -1.034  26.505 119.020  0.00  0.00      AP1   
ATOM   3332  CD  ARG A 232       0.764  26.384 120.018  0.00  0.00      AP1   
ATOM   3333  HD1 ARG A 232       1.254  26.343 119.022  0.00  0.00      AP1   
ATOM   3334  HD2 ARG A 232       0.818  27.430 120.389  0.00  0.00      AP1   
ATOM   3335  NE  ARG A 232       1.308  25.378 121.027  0.00  0.00      AP1   
ATOM   3336  HE  ARG A 232       1.671  24.495 120.730  0.00  0.00      AP1   
ATOM   3337  CZ  ARG A 232       1.559  25.443 122.321  0.00  0.00      AP1   
ATOM   3338  NH1 ARG A 232       1.306  26.457 123.078  0.00  0.00      AP1   
ATOM   3339 HH11 ARG A 232       1.590  26.312 124.026  0.00  0.00      AP1   
ATOM   3340 HH12 ARG A 232       0.948  27.356 122.827  0.00  0.00      AP1   
ATOM   3341  NH2 ARG A 232       2.075  24.302 122.774  0.00  0.00      AP1   
ATOM   3342 HH21 ARG A 232       2.385  24.354 123.723  0.00  0.00      AP1   
ATOM   3343 HH22 ARG A 232       2.312  23.533 122.181  0.00  0.00      AP1   
ATOM   3344  C   ARG A 232      -3.397  24.632 120.060  0.00  0.00      AP1   
ATOM   3345  O   ARG A 232      -3.709  23.684 120.824  0.00  0.00      AP1   
ATOM   3346  N   CYS A 233      -3.353  24.460 118.757  0.00  0.00      AP1   
ATOM   3347  HN  CYS A 233      -3.157  25.212 118.132  0.00  0.00      AP1   
ATOM   3348  CA  CYS A 233      -3.317  23.182 118.097  0.00  0.00      AP1   
ATOM   3349  HA  CYS A 233      -3.243  22.426 118.864  0.00  0.00      AP1   
ATOM   3350  CB  CYS A 233      -4.483  22.957 117.229  0.00  0.00      AP1   
ATOM   3351  HB1 CYS A 233      -5.412  22.911 117.837  0.00  0.00      AP1   
ATOM   3352  HB2 CYS A 233      -4.702  23.779 116.515  0.00  0.00      AP1   
ATOM   3353  SG  CYS A 233      -4.302  21.470 116.239  0.00  0.00      AP1   
ATOM   3354  C   CYS A 233      -2.001  23.111 117.302  0.00  0.00      AP1   
ATOM   3355  O   CYS A 233      -1.618  24.052 116.570  0.00  0.00      AP1   
ATOM   3356  N   GLU A 234      -1.247  22.026 117.422  0.00  0.00      AP1   
ATOM   3357  HN  GLU A 234      -1.527  21.334 118.083  0.00  0.00      AP1   
ATOM   3358  CA  GLU A 234      -0.022  21.809 116.696  0.00  0.00      AP1   
ATOM   3359  HA  GLU A 234       0.152  22.649 116.039  0.00  0.00      AP1   
ATOM   3360  CB  GLU A 234       1.158  21.512 117.601  0.00  0.00      AP1   
ATOM   3361  HB1 GLU A 234       0.893  20.589 118.160  0.00  0.00      AP1   
ATOM   3362  HB2 GLU A 234       2.078  21.235 117.043  0.00  0.00      AP1   
ATOM   3363  CG  GLU A 234       1.373  22.685 118.576  0.00  0.00      AP1   
ATOM   3364  HG1 GLU A 234       1.571  23.650 118.061  0.00  0.00      AP1   
ATOM   3365  HG2 GLU A 234       0.504  22.745 119.266  0.00  0.00      AP1   
ATOM   3366  CD  GLU A 234       2.552  22.463 119.505  0.00  0.00      AP1   
ATOM   3367  OE1 GLU A 234       2.568  23.002 120.622  0.00  0.00      AP1   
ATOM   3368  OE2 GLU A 234       3.453  21.693 119.084  0.00  0.00      AP1   
ATOM   3369  C   GLU A 234      -0.167  20.544 115.799  0.00  0.00      AP1   
ATOM   3370  O   GLU A 234      -0.521  19.451 116.214  0.00  0.00      AP1   
ATOM   3371  N   LEU A 235       0.153  20.710 114.506  0.00  0.00      AP1   
ATOM   3372  HN  LEU A 235       0.384  21.621 114.173  0.00  0.00      AP1   
ATOM   3373  CA  LEU A 235       0.223  19.673 113.507  0.00  0.00      AP1   
ATOM   3374  HA  LEU A 235      -0.341  18.808 113.821  0.00  0.00      AP1   
ATOM   3375  CB  LEU A 235      -0.502  20.158 112.226  0.00  0.00      AP1   
ATOM   3376  HB1 LEU A 235      -1.565  20.452 112.358  0.00  0.00      AP1   
ATOM   3377  HB2 LEU A 235      -0.058  21.146 111.978  0.00  0.00      AP1   
ATOM   3378  CG  LEU A 235      -0.536  19.114 111.072  0.00  0.00      AP1   
ATOM   3379  HG  LEU A 235       0.526  19.040 110.756  0.00  0.00      AP1   
ATOM   3380  CD1 LEU A 235      -1.086  17.671 111.340  0.00  0.00      AP1   
ATOM   3381 HD11 LEU A 235      -1.120  17.145 110.362  0.00  0.00      AP1   
ATOM   3382 HD12 LEU A 235      -0.327  17.240 112.027  0.00  0.00      AP1   
ATOM   3383 HD13 LEU A 235      -2.009  17.633 111.958  0.00  0.00      AP1   
ATOM   3384  CD2 LEU A 235      -1.211  19.809 109.865  0.00  0.00      AP1   
ATOM   3385 HD21 LEU A 235      -2.319  19.808 109.942  0.00  0.00      AP1   
ATOM   3386 HD22 LEU A 235      -0.849  20.852 109.741  0.00  0.00      AP1   
ATOM   3387 HD23 LEU A 235      -0.884  19.251 108.962  0.00  0.00      AP1   
ATOM   3388  C   LEU A 235       1.702  19.272 113.403  0.00  0.00      AP1   
ATOM   3389  O   LEU A 235       2.603  20.061 113.631  0.00  0.00      AP1   
ATOM   3390  N   GLY A 236       1.906  17.978 113.205  0.00  0.00      AP1   
ATOM   3391  HN  GLY A 236       1.110  17.386 113.103  0.00  0.00      AP1   
ATOM   3392  CA  GLY A 236       3.222  17.544 112.881  0.00  0.00      AP1   
ATOM   3393  HA1 GLY A 236       3.304  16.738 113.594  0.00  0.00      AP1   
ATOM   3394  HA2 GLY A 236       3.999  18.275 113.053  0.00  0.00      AP1   
ATOM   3395  C   GLY A 236       3.431  17.023 111.391  0.00  0.00      AP1   
ATOM   3396  O   GLY A 236       2.507  16.898 110.634  0.00  0.00      AP1   
ATOM   3397  N   SER A 237       4.573  16.519 111.030  0.00  0.00      AP1   
ATOM   3398  HN  SER A 237       5.371  16.649 111.614  0.00  0.00      AP1   
ATOM   3399  CA  SER A 237       4.802  16.049 109.684  0.00  0.00      AP1   
ATOM   3400  HA  SER A 237       3.962  15.550 109.223  0.00  0.00      AP1   
ATOM   3401  CB  SER A 237       5.228  17.220 108.727  0.00  0.00      AP1   
ATOM   3402  HB1 SER A 237       4.418  17.981 108.698  0.00  0.00      AP1   
ATOM   3403  HB2 SER A 237       6.123  17.747 109.121  0.00  0.00      AP1   
ATOM   3404  OG  SER A 237       5.375  16.832 107.320  0.00  0.00      AP1   
ATOM   3405  HG1 SER A 237       5.577  17.692 106.943  0.00  0.00      AP1   
ATOM   3406  C   SER A 237       5.870  15.066 109.655  0.00  0.00      AP1   
ATOM   3407  O   SER A 237       6.717  15.068 110.533  0.00  0.00      AP1   
ATOM   3408  N   VAL A 238       5.953  14.180 108.637  0.00  0.00      AP1   
ATOM   3409  HN  VAL A 238       5.164  14.060 108.040  0.00  0.00      AP1   
ATOM   3410  CA  VAL A 238       7.003  13.168 108.474  0.00  0.00      AP1   
ATOM   3411  HA  VAL A 238       7.463  13.013 109.438  0.00  0.00      AP1   
ATOM   3412  CB  VAL A 238       6.421  11.817 108.086  0.00  0.00      AP1   
ATOM   3413  HB  VAL A 238       7.274  11.120 107.947  0.00  0.00      AP1   
ATOM   3414  CG1 VAL A 238       5.538  11.329 109.242  0.00  0.00      AP1   
ATOM   3415 HG11 VAL A 238       5.137  10.322 108.999  0.00  0.00      AP1   
ATOM   3416 HG12 VAL A 238       6.184  11.017 110.090  0.00  0.00      AP1   
ATOM   3417 HG13 VAL A 238       4.700  12.011 109.503  0.00  0.00      AP1   
ATOM   3418  CG2 VAL A 238       5.611  11.774 106.819  0.00  0.00      AP1   
ATOM   3419 HG21 VAL A 238       5.635  10.683 106.608  0.00  0.00      AP1   
ATOM   3420 HG22 VAL A 238       4.546  12.090 106.827  0.00  0.00      AP1   
ATOM   3421 HG23 VAL A 238       6.097  12.402 106.043  0.00  0.00      AP1   
ATOM   3422  C   VAL A 238       8.090  13.591 107.581  0.00  0.00      AP1   
ATOM   3423  O   VAL A 238       8.779  12.824 106.925  0.00  0.00      AP1   
ATOM   3424  N   ASN A 239       8.206  14.899 107.483  0.00  0.00      AP1   
ATOM   3425  HN  ASN A 239       7.638  15.395 108.135  0.00  0.00      AP1   
ATOM   3426  CA  ASN A 239       9.236  15.673 106.786  0.00  0.00      AP1   
ATOM   3427  HA  ASN A 239       9.971  15.041 106.310  0.00  0.00      AP1   
ATOM   3428  CB  ASN A 239       8.498  16.561 105.694  0.00  0.00      AP1   
ATOM   3429  HB1 ASN A 239       7.705  17.115 106.240  0.00  0.00      AP1   
ATOM   3430  HB2 ASN A 239       9.196  17.247 105.167  0.00  0.00      AP1   
ATOM   3431  CG  ASN A 239       7.958  15.610 104.587  0.00  0.00      AP1   
ATOM   3432  OD1 ASN A 239       8.438  14.459 104.552  0.00  0.00      AP1   
ATOM   3433  ND2 ASN A 239       7.076  16.122 103.713  0.00  0.00      AP1   
ATOM   3434 HD21 ASN A 239       6.914  15.575 102.892  0.00  0.00      AP1   
ATOM   3435 HD22 ASN A 239       6.699  17.029 103.900  0.00  0.00      AP1   
ATOM   3436  C   ASN A 239       9.866  16.644 107.745  0.00  0.00      AP1   
ATOM   3437  O   ASN A 239       9.507  16.878 108.872  0.00  0.00      AP1   
ATOM   3438  N   SER A 240      11.102  17.230 107.408  0.00  0.00      AP1   
ATOM   3439  HN  SER A 240      11.611  17.101 106.561  0.00  0.00      AP1   
ATOM   3440  CA  SER A 240      11.808  18.218 108.228  0.00  0.00      AP1   
ATOM   3441  HA  SER A 240      11.793  17.830 109.236  0.00  0.00      AP1   
ATOM   3442  CB  SER A 240      13.267  18.561 107.764  0.00  0.00      AP1   
ATOM   3443  HB1 SER A 240      13.787  17.580 107.799  0.00  0.00      AP1   
ATOM   3444  HB2 SER A 240      13.202  18.978 106.736  0.00  0.00      AP1   
ATOM   3445  OG  SER A 240      14.084  19.259 108.622  0.00  0.00      AP1   
ATOM   3446  HG1 SER A 240      14.274  18.718 109.392  0.00  0.00      AP1   
ATOM   3447  C   SER A 240      11.048  19.533 108.300  0.00  0.00      AP1   
ATOM   3448  O   SER A 240      11.053  20.169 109.376  0.00  0.00      AP1   
ATOM   3449  N   SER A 241      10.463  20.031 107.248  0.00  0.00      AP1   
ATOM   3450  HN  SER A 241      10.444  19.641 106.331  0.00  0.00      AP1   
ATOM   3451  CA  SER A 241       9.773  21.337 107.282  0.00  0.00      AP1   
ATOM   3452  HA  SER A 241      10.621  21.989 107.430  0.00  0.00      AP1   
ATOM   3453  CB  SER A 241       8.975  21.713 105.990  0.00  0.00      AP1   
ATOM   3454  HB1 SER A 241       8.143  20.997 105.818  0.00  0.00      AP1   
ATOM   3455  HB2 SER A 241       8.508  22.699 106.200  0.00  0.00      AP1   
ATOM   3456  OG  SER A 241       9.821  21.691 104.820  0.00  0.00      AP1   
ATOM   3457  HG1 SER A 241      10.148  20.793 104.727  0.00  0.00      AP1   
ATOM   3458  C   SER A 241       8.697  21.461 108.447  0.00  0.00      AP1   
ATOM   3459  O   SER A 241       7.920  20.511 108.555  0.00  0.00      AP1   
ATOM   3460  N   PRO A 242       8.640  22.596 109.157  0.00  0.00      AP1   
ATOM   3461  CD  PRO A 242       9.577  23.763 108.970  0.00  0.00      AP1   
ATOM   3462  HD1 PRO A 242       9.371  24.277 108.008  0.00  0.00      AP1   
ATOM   3463  HD2 PRO A 242      10.628  23.404 108.942  0.00  0.00      AP1   
ATOM   3464  CA  PRO A 242       7.564  22.940 110.057  0.00  0.00      AP1   
ATOM   3465  HA  PRO A 242       7.732  22.206 110.831  0.00  0.00      AP1   
ATOM   3466  CB  PRO A 242       7.855  24.367 110.482  0.00  0.00      AP1   
ATOM   3467  HB1 PRO A 242       7.675  24.552 111.563  0.00  0.00      AP1   
ATOM   3468  HB2 PRO A 242       7.308  25.125 109.881  0.00  0.00      AP1   
ATOM   3469  CG  PRO A 242       9.342  24.683 110.157  0.00  0.00      AP1   
ATOM   3470  HG1 PRO A 242       9.945  24.417 111.051  0.00  0.00      AP1   
ATOM   3471  HG2 PRO A 242       9.498  25.746 109.875  0.00  0.00      AP1   
ATOM   3472  C   PRO A 242       6.186  22.680 109.611  0.00  0.00      AP1   
ATOM   3473  O   PRO A 242       5.835  22.986 108.479  0.00  0.00      AP1   
ATOM   3474  N   ALA A 243       5.267  22.151 110.545  0.00  0.00      AP1   
ATOM   3475  HN  ALA A 243       5.502  21.942 111.491  0.00  0.00      AP1   
ATOM   3476  CA  ALA A 243       3.896  21.886 110.143  0.00  0.00      AP1   
ATOM   3477  HA  ALA A 243       3.799  22.052 109.081  0.00  0.00      AP1   
ATOM   3478  CB  ALA A 243       3.656  20.402 110.414  0.00  0.00      AP1   
ATOM   3479  HB1 ALA A 243       2.560  20.221 110.429  0.00  0.00      AP1   
ATOM   3480  HB2 ALA A 243       4.302  19.815 109.728  0.00  0.00      AP1   
ATOM   3481  HB3 ALA A 243       4.049  19.966 111.357  0.00  0.00      AP1   
ATOM   3482  C   ALA A 243       2.995  22.928 110.798  0.00  0.00      AP1   
ATOM   3483  O   ALA A 243       3.351  23.720 111.657  0.00  0.00      AP1   
ATOM   3484  N   THR A 244       1.739  23.082 110.328  0.00  0.00      AP1   
ATOM   3485  HN  THR A 244       1.435  22.431 109.637  0.00  0.00      AP1   
ATOM   3486  CA  THR A 244       0.829  24.192 110.621  0.00  0.00      AP1   
ATOM   3487  HA  THR A 244       1.455  25.046 110.406  0.00  0.00      AP1   
ATOM   3488  CB  THR A 244      -0.439  24.340 109.797  0.00  0.00      AP1   
ATOM   3489  HB  THR A 244      -1.311  23.816 110.242  0.00  0.00      AP1   
ATOM   3490  OG1 THR A 244      -0.285  23.749 108.480  0.00  0.00      AP1   
ATOM   3491  HG1 THR A 244      -1.162  23.466 108.212  0.00  0.00      AP1   
ATOM   3492  CG2 THR A 244      -0.717  25.853 109.661  0.00  0.00      AP1   
ATOM   3493 HG21 THR A 244      -0.063  26.293 108.877  0.00  0.00      AP1   
ATOM   3494 HG22 THR A 244      -1.772  26.016 109.353  0.00  0.00      AP1   
ATOM   3495 HG23 THR A 244      -0.766  26.405 110.623  0.00  0.00      AP1   
ATOM   3496  C   THR A 244       0.458  24.327 112.082  0.00  0.00      AP1   
ATOM   3497  O   THR A 244       0.044  23.374 112.815  0.00  0.00      AP1   
ATOM   3498  N   ILE A 245       0.596  25.538 112.659  0.00  0.00      AP1   
ATOM   3499  HN  ILE A 245       0.893  26.380 112.215  0.00  0.00      AP1   
ATOM   3500  CA  ILE A 245       0.371  25.866 114.086  0.00  0.00      AP1   
ATOM   3501  HA  ILE A 245       0.134  24.978 114.653  0.00  0.00      AP1   
ATOM   3502  CB  ILE A 245       1.563  26.530 114.758  0.00  0.00      AP1   
ATOM   3503  HB  ILE A 245       1.951  27.345 114.111  0.00  0.00      AP1   
ATOM   3504  CG2 ILE A 245       1.146  26.996 116.172  0.00  0.00      AP1   
ATOM   3505 HG21 ILE A 245       0.435  27.843 116.069  0.00  0.00      AP1   
ATOM   3506 HG22 ILE A 245       0.680  26.120 116.671  0.00  0.00      AP1   
ATOM   3507 HG23 ILE A 245       2.033  27.392 116.710  0.00  0.00      AP1   
ATOM   3508  CG1 ILE A 245       2.802  25.579 114.824  0.00  0.00      AP1   
ATOM   3509 HG11 ILE A 245       3.258  25.587 113.812  0.00  0.00      AP1   
ATOM   3510 HG12 ILE A 245       3.621  25.967 115.467  0.00  0.00      AP1   
ATOM   3511  CD  ILE A 245       2.512  24.150 115.312  0.00  0.00      AP1   
ATOM   3512  HD1 ILE A 245       1.962  23.990 116.264  0.00  0.00      AP1   
ATOM   3513  HD2 ILE A 245       1.912  23.659 114.516  0.00  0.00      AP1   
ATOM   3514  HD3 ILE A 245       3.476  23.622 115.476  0.00  0.00      AP1   
ATOM   3515  C   ILE A 245      -0.835  26.746 114.215  0.00  0.00      AP1   
ATOM   3516  O   ILE A 245      -0.863  27.944 113.775  0.00  0.00      AP1   
ATOM   3517  N   ILE A 246      -1.929  26.225 114.790  0.00  0.00      AP1   
ATOM   3518  HN  ILE A 246      -1.903  25.351 115.270  0.00  0.00      AP1   
ATOM   3519  CA  ILE A 246      -3.222  26.844 114.705  0.00  0.00      AP1   
ATOM   3520  HA  ILE A 246      -3.227  27.769 114.149  0.00  0.00      AP1   
ATOM   3521  CB  ILE A 246      -4.334  26.061 114.034  0.00  0.00      AP1   
ATOM   3522  HB  ILE A 246      -4.395  25.073 114.539  0.00  0.00      AP1   
ATOM   3523  CG2 ILE A 246      -5.641  26.887 114.047  0.00  0.00      AP1   
ATOM   3524 HG21 ILE A 246      -6.450  26.330 113.528  0.00  0.00      AP1   
ATOM   3525 HG22 ILE A 246      -6.106  27.058 115.041  0.00  0.00      AP1   
ATOM   3526 HG23 ILE A 246      -5.436  27.859 113.550  0.00  0.00      AP1   
ATOM   3527  CG1 ILE A 246      -3.874  25.786 112.565  0.00  0.00      AP1   
ATOM   3528 HG11 ILE A 246      -2.984  25.121 112.559  0.00  0.00      AP1   
ATOM   3529 HG12 ILE A 246      -4.672  25.227 112.032  0.00  0.00      AP1   
ATOM   3530  CD  ILE A 246      -3.639  27.051 111.718  0.00  0.00      AP1   
ATOM   3531  HD1 ILE A 246      -2.739  27.600 112.071  0.00  0.00      AP1   
ATOM   3532  HD2 ILE A 246      -3.404  26.757 110.673  0.00  0.00      AP1   
ATOM   3533  HD3 ILE A 246      -4.492  27.760 111.778  0.00  0.00      AP1   
ATOM   3534  C   ILE A 246      -3.552  27.302 116.135  0.00  0.00      AP1   
ATOM   3535  O   ILE A 246      -3.233  26.599 117.126  0.00  0.00      AP1   
ATOM   3536  N   ASN A 247      -4.153  28.519 116.200  0.00  0.00      AP1   
ATOM   3537  HN  ASN A 247      -4.436  28.922 115.333  0.00  0.00      AP1   
ATOM   3538  CA  ASN A 247      -4.476  29.195 117.446  0.00  0.00      AP1   
ATOM   3539  HA  ASN A 247      -4.338  28.593 118.332  0.00  0.00      AP1   
ATOM   3540  CB  ASN A 247      -3.553  30.430 117.616  0.00  0.00      AP1   
ATOM   3541  HB1 ASN A 247      -3.532  31.137 116.760  0.00  0.00      AP1   
ATOM   3542  HB2 ASN A 247      -3.810  30.976 118.549  0.00  0.00      AP1   
ATOM   3543  CG  ASN A 247      -2.022  30.031 117.900  0.00  0.00      AP1   
ATOM   3544  OD1 ASN A 247      -1.674  29.622 119.043  0.00  0.00      AP1   
ATOM   3545  ND2 ASN A 247      -1.129  30.235 116.852  0.00  0.00      AP1   
ATOM   3546 HD21 ASN A 247      -0.157  30.072 117.023  0.00  0.00      AP1   
ATOM   3547 HD22 ASN A 247      -1.570  30.608 116.037  0.00  0.00      AP1   
ATOM   3548  C   ASN A 247      -5.903  29.611 117.582  0.00  0.00      AP1   
ATOM   3549  O   ASN A 247      -6.474  29.899 116.547  0.00  0.00      AP1   
ATOM   3550  N   PHE A 248      -6.509  29.594 118.804  0.00  0.00      AP1   
ATOM   3551  HN  PHE A 248      -6.102  29.230 119.639  0.00  0.00      AP1   
ATOM   3552  CA  PHE A 248      -7.952  29.837 118.965  0.00  0.00      AP1   
ATOM   3553  HA  PHE A 248      -8.339  30.577 118.280  0.00  0.00      AP1   
ATOM   3554  CB  PHE A 248      -8.769  28.487 119.018  0.00  0.00      AP1   
ATOM   3555  HB1 PHE A 248      -8.589  27.923 119.958  0.00  0.00      AP1   
ATOM   3556  HB2 PHE A 248      -9.839  28.704 118.810  0.00  0.00      AP1   
ATOM   3557  CG  PHE A 248      -8.401  27.472 117.987  0.00  0.00      AP1   
ATOM   3558  CD1 PHE A 248      -9.171  27.327 116.856  0.00  0.00      AP1   
ATOM   3559  HD1 PHE A 248      -9.957  28.045 116.676  0.00  0.00      AP1   
ATOM   3560  CE1 PHE A 248      -8.821  26.313 115.930  0.00  0.00      AP1   
ATOM   3561  HE1 PHE A 248      -9.393  26.239 115.017  0.00  0.00      AP1   
ATOM   3562  CZ  PHE A 248      -7.883  25.374 116.166  0.00  0.00      AP1   
ATOM   3563  HZ  PHE A 248      -7.755  24.588 115.436  0.00  0.00      AP1   
ATOM   3564  CD2 PHE A 248      -7.412  26.460 118.334  0.00  0.00      AP1   
ATOM   3565  HD2 PHE A 248      -6.851  26.369 119.252  0.00  0.00      AP1   
ATOM   3566  CE2 PHE A 248      -7.153  25.446 117.337  0.00  0.00      AP1   
ATOM   3567  HE2 PHE A 248      -6.405  24.713 117.598  0.00  0.00      AP1   
ATOM   3568  C   PHE A 248      -8.117  30.547 120.333  0.00  0.00      AP1   
ATOM   3569  O   PHE A 248      -7.397  30.206 121.273  0.00  0.00      AP1   
ATOM   3570  N   HSD A 249      -9.020  31.552 120.459  0.00  0.00      AP1   
ATOM   3571  HN  HSD A 249      -9.359  31.891 119.585  0.00  0.00      AP1   
ATOM   3572  CA  HSD A 249      -9.412  32.064 121.740  0.00  0.00      AP1   
ATOM   3573  HA  HSD A 249      -8.963  31.487 122.535  0.00  0.00      AP1   
ATOM   3574  CB  HSD A 249      -9.066  33.605 121.934  0.00  0.00      AP1   
ATOM   3575  HB1 HSD A 249      -7.993  33.649 121.651  0.00  0.00      AP1   
ATOM   3576  HB2 HSD A 249      -9.584  34.203 121.154  0.00  0.00      AP1   
ATOM   3577  ND1 HSD A 249      -8.265  33.714 124.383  0.00  0.00      AP1   
ATOM   3578  HD1 HSD A 249      -7.541  33.024 124.389  0.00  0.00      AP1   
ATOM   3579  CG  HSD A 249      -9.134  34.104 123.323  0.00  0.00      AP1   
ATOM   3580  CE1 HSD A 249      -8.633  34.486 125.492  0.00  0.00      AP1   
ATOM   3581  HE1 HSD A 249      -8.041  34.521 126.406  0.00  0.00      AP1   
ATOM   3582  NE2 HSD A 249      -9.693  35.257 125.215  0.00  0.00      AP1   
ATOM   3583  CD2 HSD A 249     -10.027  34.986 123.842  0.00  0.00      AP1   
ATOM   3584  HD2 HSD A 249     -10.884  35.501 123.426  0.00  0.00      AP1   
ATOM   3585  C   HSD A 249     -10.949  31.888 121.888  0.00  0.00      AP1   
ATOM   3586  O   HSD A 249     -11.698  32.366 121.027  0.00  0.00      AP1   
ATOM   3587  N   VAL A 250     -11.379  31.238 122.966  0.00  0.00      AP1   
ATOM   3588  HN  VAL A 250     -10.722  31.084 123.700  0.00  0.00      AP1   
ATOM   3589  CA  VAL A 250     -12.722  30.866 123.362  0.00  0.00      AP1   
ATOM   3590  HA  VAL A 250     -13.331  30.948 122.474  0.00  0.00      AP1   
ATOM   3591  CB  VAL A 250     -12.895  29.413 123.855  0.00  0.00      AP1   
ATOM   3592  HB  VAL A 250     -12.263  29.115 124.719  0.00  0.00      AP1   
ATOM   3593  CG1 VAL A 250     -14.311  29.097 124.228  0.00  0.00      AP1   
ATOM   3594 HG11 VAL A 250     -14.959  29.218 123.334  0.00  0.00      AP1   
ATOM   3595 HG12 VAL A 250     -14.436  28.087 124.674  0.00  0.00      AP1   
ATOM   3596 HG13 VAL A 250     -14.746  29.730 125.031  0.00  0.00      AP1   
ATOM   3597  CG2 VAL A 250     -12.360  28.527 122.700  0.00  0.00      AP1   
ATOM   3598 HG21 VAL A 250     -12.625  27.459 122.855  0.00  0.00      AP1   
ATOM   3599 HG22 VAL A 250     -12.936  28.701 121.766  0.00  0.00      AP1   
ATOM   3600 HG23 VAL A 250     -11.261  28.648 122.594  0.00  0.00      AP1   
ATOM   3601  C   VAL A 250     -13.233  31.744 124.410  0.00  0.00      AP1   
ATOM   3602  O   VAL A 250     -12.614  31.973 125.485  0.00  0.00      AP1   
ATOM   3603  N   THR A 251     -14.362  32.379 124.085  0.00  0.00      AP1   
ATOM   3604  HN  THR A 251     -14.730  32.191 123.177  0.00  0.00      AP1   
ATOM   3605  CA  THR A 251     -14.967  33.411 124.970  0.00  0.00      AP1   
ATOM   3606  HA  THR A 251     -14.456  33.430 125.921  0.00  0.00      AP1   
ATOM   3607  CB  THR A 251     -15.074  34.803 124.419  0.00  0.00      AP1   
ATOM   3608  HB  THR A 251     -15.676  34.817 123.486  0.00  0.00      AP1   
ATOM   3609  OG1 THR A 251     -13.775  35.308 124.082  0.00  0.00      AP1   
ATOM   3610  HG1 THR A 251     -13.937  36.144 123.639  0.00  0.00      AP1   
ATOM   3611  CG2 THR A 251     -15.505  35.843 125.456  0.00  0.00      AP1   
ATOM   3612 HG21 THR A 251     -15.463  36.845 124.978  0.00  0.00      AP1   
ATOM   3613 HG22 THR A 251     -16.496  35.620 125.905  0.00  0.00      AP1   
ATOM   3614 HG23 THR A 251     -14.827  35.702 126.325  0.00  0.00      AP1   
ATOM   3615  C   THR A 251     -16.336  32.932 125.252  0.00  0.00      AP1   
ATOM   3616  O   THR A 251     -17.068  32.632 124.334  0.00  0.00      AP1   
ATOM   3617  N   VAL A 252     -16.716  32.950 126.538  0.00  0.00      AP1   
ATOM   3618  HN  VAL A 252     -16.055  33.348 127.169  0.00  0.00      AP1   
ATOM   3619  CA  VAL A 252     -17.847  32.221 127.008  0.00  0.00      AP1   
ATOM   3620  HA  VAL A 252     -18.213  31.635 126.178  0.00  0.00      AP1   
ATOM   3621  CB  VAL A 252     -17.419  31.135 127.996  0.00  0.00      AP1   
ATOM   3622  HB  VAL A 252     -17.049  31.591 128.939  0.00  0.00      AP1   
ATOM   3623  CG1 VAL A 252     -18.597  30.301 128.494  0.00  0.00      AP1   
ATOM   3624 HG11 VAL A 252     -19.191  29.866 127.663  0.00  0.00      AP1   
ATOM   3625 HG12 VAL A 252     -18.249  29.363 128.978  0.00  0.00      AP1   
ATOM   3626 HG13 VAL A 252     -19.194  30.907 129.209  0.00  0.00      AP1   
ATOM   3627  CG2 VAL A 252     -16.365  30.275 127.332  0.00  0.00      AP1   
ATOM   3628 HG21 VAL A 252     -15.406  30.811 127.161  0.00  0.00      AP1   
ATOM   3629 HG22 VAL A 252     -16.088  29.429 127.998  0.00  0.00      AP1   
ATOM   3630 HG23 VAL A 252     -16.652  29.946 126.310  0.00  0.00      AP1   
ATOM   3631  C   VAL A 252     -18.963  33.070 127.493  0.00  0.00      AP1   
ATOM   3632  O   VAL A 252     -18.761  34.005 128.263  0.00  0.00      AP1   
ATOM   3633  N   LEU A 253     -20.195  32.708 127.048  0.00  0.00      AP1   
ATOM   3634  HN  LEU A 253     -20.281  31.903 126.466  0.00  0.00      AP1   
ATOM   3635  CA  LEU A 253     -21.164  33.779 127.250  0.00  0.00      AP1   
ATOM   3636  HA  LEU A 253     -20.750  34.708 127.613  0.00  0.00      AP1   
ATOM   3637  CB  LEU A 253     -21.975  34.219 125.967  0.00  0.00      AP1   
ATOM   3638  HB1 LEU A 253     -22.780  33.474 125.793  0.00  0.00      AP1   
ATOM   3639  HB2 LEU A 253     -22.372  35.233 126.188  0.00  0.00      AP1   
ATOM   3640  CG  LEU A 253     -21.039  34.286 124.740  0.00  0.00      AP1   
ATOM   3641  HG  LEU A 253     -20.641  33.259 124.594  0.00  0.00      AP1   
ATOM   3642  CD1 LEU A 253     -21.852  34.642 123.457  0.00  0.00      AP1   
ATOM   3643 HD11 LEU A 253     -22.166  35.698 123.598  0.00  0.00      AP1   
ATOM   3644 HD12 LEU A 253     -21.140  34.754 122.612  0.00  0.00      AP1   
ATOM   3645 HD13 LEU A 253     -22.731  33.971 123.348  0.00  0.00      AP1   
ATOM   3646  CD2 LEU A 253     -19.944  35.261 124.964  0.00  0.00      AP1   
ATOM   3647 HD21 LEU A 253     -19.117  35.133 124.233  0.00  0.00      AP1   
ATOM   3648 HD22 LEU A 253     -20.224  36.336 124.976  0.00  0.00      AP1   
ATOM   3649 HD23 LEU A 253     -19.366  35.037 125.886  0.00  0.00      AP1   
ATOM   3650  C   LEU A 253     -22.127  33.296 128.388  0.00  0.00      AP1   
ATOM   3651  O   LEU A 253     -22.995  32.400 128.139  0.00  0.00      AP1   
ATOM   3652  N   PRO A 254     -22.124  33.821 129.637  0.00  0.00      AP1   
ATOM   3653  CD  PRO A 254     -21.135  34.855 130.159  0.00  0.00      AP1   
ATOM   3654  HD1 PRO A 254     -21.160  35.743 129.492  0.00  0.00      AP1   
ATOM   3655  HD2 PRO A 254     -20.121  34.446 130.357  0.00  0.00      AP1   
ATOM   3656  CA  PRO A 254     -23.142  33.466 130.598  0.00  0.00      AP1   
ATOM   3657  HA  PRO A 254     -23.198  32.390 130.667  0.00  0.00      AP1   
ATOM   3658  CB  PRO A 254     -22.702  33.971 131.944  0.00  0.00      AP1   
ATOM   3659  HB1 PRO A 254     -22.109  33.310 132.612  0.00  0.00      AP1   
ATOM   3660  HB2 PRO A 254     -23.576  34.172 132.600  0.00  0.00      AP1   
ATOM   3661  CG  PRO A 254     -21.719  35.157 131.597  0.00  0.00      AP1   
ATOM   3662  HG1 PRO A 254     -20.985  35.254 132.425  0.00  0.00      AP1   
ATOM   3663  HG2 PRO A 254     -22.392  36.038 131.518  0.00  0.00      AP1   
ATOM   3664  C   PRO A 254     -24.532  33.943 130.253  0.00  0.00      AP1   
ATOM   3665  OT1 PRO A 254     -24.689  35.152 130.092  0.00  0.00      AP1   
ATOM   3666  OT2 PRO A 254     -25.461  33.100 130.095  0.00  0.00      AP1   
ATOM   3667  N   GLY B  20      34.976 -14.335 -28.879  0.00  0.00      BP1   
ATOM   3668  HT1 GLY B  20      34.691 -13.839 -28.010  0.00  0.00      BP1   
ATOM   3669  HT2 GLY B  20      34.385 -15.190 -28.921  0.00  0.00      BP1   
ATOM   3670  HT3 GLY B  20      34.771 -13.801 -29.747  0.00  0.00      BP1   
ATOM   3671  CA  GLY B  20      36.410 -14.639 -28.790  0.00  0.00      BP1   
ATOM   3672  HA1 GLY B  20      36.940 -13.709 -28.933  0.00  0.00      BP1   
ATOM   3673  HA2 GLY B  20      36.702 -15.380 -29.519  0.00  0.00      BP1   
ATOM   3674  C   GLY B  20      36.788 -15.318 -27.536  0.00  0.00      BP1   
ATOM   3675  O   GLY B  20      35.890 -15.673 -26.818  0.00  0.00      BP1   
ATOM   3676  N   ASP B  21      38.144 -15.427 -27.369  0.00  0.00      BP1   
ATOM   3677  HN  ASP B  21      38.744 -15.169 -28.122  0.00  0.00      BP1   
ATOM   3678  CA  ASP B  21      38.781 -16.044 -26.189  0.00  0.00      BP1   
ATOM   3679  HA  ASP B  21      38.480 -17.067 -26.019  0.00  0.00      BP1   
ATOM   3680  CB  ASP B  21      40.327 -16.160 -26.438  0.00  0.00      BP1   
ATOM   3681  HB1 ASP B  21      40.655 -15.180 -26.846  0.00  0.00      BP1   
ATOM   3682  HB2 ASP B  21      40.849 -16.350 -25.476  0.00  0.00      BP1   
ATOM   3683  CG  ASP B  21      40.695 -17.237 -27.328  0.00  0.00      BP1   
ATOM   3684  OD1 ASP B  21      39.722 -17.837 -27.999  0.00  0.00      BP1   
ATOM   3685  OD2 ASP B  21      41.928 -17.423 -27.474  0.00  0.00      BP1   
ATOM   3686  C   ASP B  21      38.355 -15.259 -24.942  0.00  0.00      BP1   
ATOM   3687  O   ASP B  21      38.346 -14.034 -24.921  0.00  0.00      BP1   
ATOM   3688  N   GLU B  22      37.996 -15.929 -23.876  0.00  0.00      BP1   
ATOM   3689  HN  GLU B  22      37.800 -16.906 -23.865  0.00  0.00      BP1   
ATOM   3690  CA  GLU B  22      37.642 -15.399 -22.525  0.00  0.00      BP1   
ATOM   3691  HA  GLU B  22      36.630 -15.037 -22.627  0.00  0.00      BP1   
ATOM   3692  CB  GLU B  22      37.517 -16.624 -21.581  0.00  0.00      BP1   
ATOM   3693  HB1 GLU B  22      38.480 -17.175 -21.524  0.00  0.00      BP1   
ATOM   3694  HB2 GLU B  22      37.263 -16.176 -20.597  0.00  0.00      BP1   
ATOM   3695  CG  GLU B  22      36.458 -17.668 -22.076  0.00  0.00      BP1   
ATOM   3696  HG1 GLU B  22      35.724 -17.206 -22.771  0.00  0.00      BP1   
ATOM   3697  HG2 GLU B  22      36.920 -18.580 -22.508  0.00  0.00      BP1   
ATOM   3698  CD  GLU B  22      35.710 -18.220 -20.820  0.00  0.00      BP1   
ATOM   3699  OE1 GLU B  22      34.705 -17.642 -20.292  0.00  0.00      BP1   
ATOM   3700  OE2 GLU B  22      36.117 -19.387 -20.428  0.00  0.00      BP1   
ATOM   3701  C   GLU B  22      38.612 -14.326 -21.920  0.00  0.00      BP1   
ATOM   3702  O   GLU B  22      39.781 -14.149 -22.323  0.00  0.00      BP1   
ATOM   3703  N   LEU B  23      38.107 -13.605 -20.841  0.00  0.00      BP1   
ATOM   3704  HN  LEU B  23      37.258 -13.905 -20.413  0.00  0.00      BP1   
ATOM   3705  CA  LEU B  23      38.939 -12.587 -20.229  0.00  0.00      BP1   
ATOM   3706  HA  LEU B  23      39.410 -12.013 -21.014  0.00  0.00      BP1   
ATOM   3707  CB  LEU B  23      38.213 -11.419 -19.535  0.00  0.00      BP1   
ATOM   3708  HB1 LEU B  23      37.726 -11.795 -18.610  0.00  0.00      BP1   
ATOM   3709  HB2 LEU B  23      39.030 -10.766 -19.161  0.00  0.00      BP1   
ATOM   3710  CG  LEU B  23      37.099 -10.603 -20.335  0.00  0.00      BP1   
ATOM   3711  HG  LEU B  23      36.331 -11.233 -20.832  0.00  0.00      BP1   
ATOM   3712  CD1 LEU B  23      36.369  -9.648 -19.439  0.00  0.00      BP1   
ATOM   3713 HD11 LEU B  23      36.077 -10.121 -18.477  0.00  0.00      BP1   
ATOM   3714 HD12 LEU B  23      37.006  -8.752 -19.277  0.00  0.00      BP1   
ATOM   3715 HD13 LEU B  23      35.508  -9.131 -19.915  0.00  0.00      BP1   
ATOM   3716  CD2 LEU B  23      37.852  -9.818 -21.362  0.00  0.00      BP1   
ATOM   3717 HD21 LEU B  23      37.213  -9.128 -21.954  0.00  0.00      BP1   
ATOM   3718 HD22 LEU B  23      38.636  -9.195 -20.880  0.00  0.00      BP1   
ATOM   3719 HD23 LEU B  23      38.222 -10.477 -22.177  0.00  0.00      BP1   
ATOM   3720  C   LEU B  23      39.947 -13.204 -19.285  0.00  0.00      BP1   
ATOM   3721  O   LEU B  23      39.645 -14.109 -18.490  0.00  0.00      BP1   
ATOM   3722  N   LEU B  24      41.228 -12.706 -19.317  0.00  0.00      BP1   
ATOM   3723  HN  LEU B  24      41.455 -12.059 -20.041  0.00  0.00      BP1   
ATOM   3724  CA  LEU B  24      42.409 -13.268 -18.602  0.00  0.00      BP1   
ATOM   3725  HA  LEU B  24      42.400 -14.341 -18.723  0.00  0.00      BP1   
ATOM   3726  CB  LEU B  24      43.735 -12.659 -19.218  0.00  0.00      BP1   
ATOM   3727  HB1 LEU B  24      43.639 -11.554 -19.276  0.00  0.00      BP1   
ATOM   3728  HB2 LEU B  24      44.551 -12.782 -18.475  0.00  0.00      BP1   
ATOM   3729  CG  LEU B  24      44.188 -13.286 -20.534  0.00  0.00      BP1   
ATOM   3730  HG  LEU B  24      43.521 -12.978 -21.367  0.00  0.00      BP1   
ATOM   3731  CD1 LEU B  24      45.630 -13.010 -20.825  0.00  0.00      BP1   
ATOM   3732 HD11 LEU B  24      46.329 -13.129 -19.970  0.00  0.00      BP1   
ATOM   3733 HD12 LEU B  24      46.081 -13.723 -21.548  0.00  0.00      BP1   
ATOM   3734 HD13 LEU B  24      45.828 -11.953 -21.104  0.00  0.00      BP1   
ATOM   3735  CD2 LEU B  24      43.971 -14.837 -20.562  0.00  0.00      BP1   
ATOM   3736 HD21 LEU B  24      44.587 -15.218 -19.719  0.00  0.00      BP1   
ATOM   3737 HD22 LEU B  24      42.912 -15.167 -20.516  0.00  0.00      BP1   
ATOM   3738 HD23 LEU B  24      44.341 -15.187 -21.549  0.00  0.00      BP1   
ATOM   3739  C   LEU B  24      42.307 -13.107 -17.077  0.00  0.00      BP1   
ATOM   3740  O   LEU B  24      41.833 -12.117 -16.593  0.00  0.00      BP1   
ATOM   3741  N   ASN B  25      42.730 -14.166 -16.352  0.00  0.00      BP1   
ATOM   3742  HN  ASN B  25      43.033 -14.975 -16.850  0.00  0.00      BP1   
ATOM   3743  CA  ASN B  25      42.736 -14.136 -14.915  0.00  0.00      BP1   
ATOM   3744  HA  ASN B  25      41.907 -13.539 -14.565  0.00  0.00      BP1   
ATOM   3745  CB  ASN B  25      42.646 -15.453 -14.164  0.00  0.00      BP1   
ATOM   3746  HB1 ASN B  25      43.438 -16.117 -14.570  0.00  0.00      BP1   
ATOM   3747  HB2 ASN B  25      42.782 -15.310 -13.070  0.00  0.00      BP1   
ATOM   3748  CG  ASN B  25      41.256 -16.096 -14.437  0.00  0.00      BP1   
ATOM   3749  OD1 ASN B  25      40.288 -15.816 -13.683  0.00  0.00      BP1   
ATOM   3750  ND2 ASN B  25      41.138 -16.953 -15.433  0.00  0.00      BP1   
ATOM   3751 HD21 ASN B  25      40.295 -17.469 -15.583  0.00  0.00      BP1   
ATOM   3752 HD22 ASN B  25      41.849 -17.024 -16.133  0.00  0.00      BP1   
ATOM   3753  C   ASN B  25      44.043 -13.365 -14.576  0.00  0.00      BP1   
ATOM   3754  O   ASN B  25      45.058 -14.051 -14.570  0.00  0.00      BP1   
ATOM   3755  N   ILE B  26      43.956 -12.038 -14.300  0.00  0.00      BP1   
ATOM   3756  HN  ILE B  26      43.061 -11.604 -14.224  0.00  0.00      BP1   
ATOM   3757  CA  ILE B  26      45.065 -11.221 -14.018  0.00  0.00      BP1   
ATOM   3758  HA  ILE B  26      45.950 -11.832 -13.918  0.00  0.00      BP1   
ATOM   3759  CB  ILE B  26      45.515 -10.391 -15.187  0.00  0.00      BP1   
ATOM   3760  HB  ILE B  26      46.397  -9.771 -14.920  0.00  0.00      BP1   
ATOM   3761  CG2 ILE B  26      46.035 -11.262 -16.394  0.00  0.00      BP1   
ATOM   3762 HG21 ILE B  26      46.280 -10.616 -17.264  0.00  0.00      BP1   
ATOM   3763 HG22 ILE B  26      46.940 -11.835 -16.098  0.00  0.00      BP1   
ATOM   3764 HG23 ILE B  26      45.302 -12.045 -16.685  0.00  0.00      BP1   
ATOM   3765  CG1 ILE B  26      44.386  -9.359 -15.581  0.00  0.00      BP1   
ATOM   3766 HG11 ILE B  26      43.540  -9.901 -16.055  0.00  0.00      BP1   
ATOM   3767 HG12 ILE B  26      44.015  -8.979 -14.605  0.00  0.00      BP1   
ATOM   3768  CD  ILE B  26      44.891  -8.183 -16.482  0.00  0.00      BP1   
ATOM   3769  HD1 ILE B  26      45.736  -7.627 -16.021  0.00  0.00      BP1   
ATOM   3770  HD2 ILE B  26      45.337  -8.709 -17.353  0.00  0.00      BP1   
ATOM   3771  HD3 ILE B  26      44.041  -7.550 -16.815  0.00  0.00      BP1   
ATOM   3772  C   ILE B  26      44.785 -10.443 -12.769  0.00  0.00      BP1   
ATOM   3773  O   ILE B  26      43.649 -10.239 -12.343  0.00  0.00      BP1   
ATOM   3774  N   CYS B  27      45.907  -9.974 -12.187  0.00  0.00      BP1   
ATOM   3775  HN  CYS B  27      46.824 -10.169 -12.529  0.00  0.00      BP1   
ATOM   3776  CA  CYS B  27      45.736  -9.393 -10.803  0.00  0.00      BP1   
ATOM   3777  HA  CYS B  27      44.927  -9.849 -10.252  0.00  0.00      BP1   
ATOM   3778  CB  CYS B  27      46.944  -9.649  -9.894  0.00  0.00      BP1   
ATOM   3779  HB1 CYS B  27      47.883  -9.252 -10.336  0.00  0.00      BP1   
ATOM   3780  HB2 CYS B  27      46.794  -9.097  -8.941  0.00  0.00      BP1   
ATOM   3781  SG  CYS B  27      47.297 -11.392  -9.701  0.00  0.00      BP1   
ATOM   3782  C   CYS B  27      45.502  -7.898 -10.781  0.00  0.00      BP1   
ATOM   3783  O   CYS B  27      45.797  -7.097 -11.639  0.00  0.00      BP1   
ATOM   3784  N   MET B  28      45.034  -7.418  -9.678  0.00  0.00      BP1   
ATOM   3785  HN  MET B  28      44.786  -8.096  -8.989  0.00  0.00      BP1   
ATOM   3786  CA  MET B  28      44.809  -6.046  -9.377  0.00  0.00      BP1   
ATOM   3787  HA  MET B  28      44.399  -5.484 -10.204  0.00  0.00      BP1   
ATOM   3788  CB  MET B  28      43.746  -5.946  -8.297  0.00  0.00      BP1   
ATOM   3789  HB1 MET B  28      42.999  -6.633  -8.749  0.00  0.00      BP1   
ATOM   3790  HB2 MET B  28      44.042  -6.414  -7.333  0.00  0.00      BP1   
ATOM   3791  CG  MET B  28      43.157  -4.525  -8.044  0.00  0.00      BP1   
ATOM   3792  HG1 MET B  28      43.419  -4.033  -9.005  0.00  0.00      BP1   
ATOM   3793  HG2 MET B  28      42.073  -4.752  -7.956  0.00  0.00      BP1   
ATOM   3794  SD  MET B  28      43.719  -3.539  -6.583  0.00  0.00      BP1   
ATOM   3795  CE  MET B  28      43.144  -4.581  -5.206  0.00  0.00      BP1   
ATOM   3796  HE1 MET B  28      42.092  -4.915  -5.333  0.00  0.00      BP1   
ATOM   3797  HE2 MET B  28      43.707  -5.538  -5.219  0.00  0.00      BP1   
ATOM   3798  HE3 MET B  28      43.253  -4.018  -4.254  0.00  0.00      BP1   
ATOM   3799  C   MET B  28      46.044  -5.179  -9.055  0.00  0.00      BP1   
ATOM   3800  O   MET B  28      46.898  -5.650  -8.220  0.00  0.00      BP1   
ATOM   3801  N   ASN B  29      46.326  -4.025  -9.705  0.00  0.00      BP1   
ATOM   3802  HN  ASN B  29      45.779  -3.624 -10.436  0.00  0.00      BP1   
ATOM   3803  CA  ASN B  29      47.601  -3.383  -9.554  0.00  0.00      BP1   
ATOM   3804  HA  ASN B  29      48.381  -4.120  -9.435  0.00  0.00      BP1   
ATOM   3805  CB  ASN B  29      47.902  -2.729 -10.978  0.00  0.00      BP1   
ATOM   3806  HB1 ASN B  29      47.758  -3.357 -11.883  0.00  0.00      BP1   
ATOM   3807  HB2 ASN B  29      47.186  -1.881 -11.030  0.00  0.00      BP1   
ATOM   3808  CG  ASN B  29      49.225  -2.098 -11.080  0.00  0.00      BP1   
ATOM   3809  OD1 ASN B  29      50.166  -2.554 -10.399  0.00  0.00      BP1   
ATOM   3810  ND2 ASN B  29      49.341  -1.000 -11.853  0.00  0.00      BP1   
ATOM   3811 HD21 ASN B  29      50.233  -0.600 -12.065  0.00  0.00      BP1   
ATOM   3812 HD22 ASN B  29      48.542  -0.614 -12.314  0.00  0.00      BP1   
ATOM   3813  C   ASN B  29      47.663  -2.432  -8.375  0.00  0.00      BP1   
ATOM   3814  O   ASN B  29      46.798  -1.583  -8.019  0.00  0.00      BP1   
ATOM   3815  N   ALA B  30      48.775  -2.661  -7.571  0.00  0.00      BP1   
ATOM   3816  HN  ALA B  30      49.374  -3.409  -7.843  0.00  0.00      BP1   
ATOM   3817  CA  ALA B  30      49.022  -1.856  -6.380  0.00  0.00      BP1   
ATOM   3818  HA  ALA B  30      48.926  -0.795  -6.556  0.00  0.00      BP1   
ATOM   3819  CB  ALA B  30      48.076  -2.422  -5.290  0.00  0.00      BP1   
ATOM   3820  HB1 ALA B  30      48.227  -2.017  -4.266  0.00  0.00      BP1   
ATOM   3821  HB2 ALA B  30      47.043  -2.246  -5.658  0.00  0.00      BP1   
ATOM   3822  HB3 ALA B  30      48.149  -3.521  -5.151  0.00  0.00      BP1   
ATOM   3823  C   ALA B  30      50.529  -2.140  -5.923  0.00  0.00      BP1   
ATOM   3824  O   ALA B  30      51.140  -3.020  -6.487  0.00  0.00      BP1   
ATOM   3825  N   LYS B  31      51.201  -1.367  -4.943  0.00  0.00      BP1   
ATOM   3826  HN  LYS B  31      50.617  -0.745  -4.427  0.00  0.00      BP1   
ATOM   3827  CA  LYS B  31      52.658  -1.439  -4.543  0.00  0.00      BP1   
ATOM   3828  HA  LYS B  31      53.312  -1.160  -5.356  0.00  0.00      BP1   
ATOM   3829  CB  LYS B  31      53.074  -0.448  -3.422  0.00  0.00      BP1   
ATOM   3830  HB1 LYS B  31      52.691   0.583  -3.584  0.00  0.00      BP1   
ATOM   3831  HB2 LYS B  31      52.420  -0.684  -2.555  0.00  0.00      BP1   
ATOM   3832  CG  LYS B  31      54.612  -0.534  -2.945  0.00  0.00      BP1   
ATOM   3833  HG1 LYS B  31      54.549   0.108  -2.041  0.00  0.00      BP1   
ATOM   3834  HG2 LYS B  31      54.894  -1.546  -2.584  0.00  0.00      BP1   
ATOM   3835  CD  LYS B  31      55.540   0.054  -4.037  0.00  0.00      BP1   
ATOM   3836  HD1 LYS B  31      55.559  -0.661  -4.887  0.00  0.00      BP1   
ATOM   3837  HD2 LYS B  31      55.075   1.052  -4.182  0.00  0.00      BP1   
ATOM   3838  CE  LYS B  31      57.001   0.241  -3.521  0.00  0.00      BP1   
ATOM   3839  HE1 LYS B  31      57.075   0.906  -2.634  0.00  0.00      BP1   
ATOM   3840  HE2 LYS B  31      57.480  -0.738  -3.306  0.00  0.00      BP1   
ATOM   3841  NZ  LYS B  31      57.839   0.865  -4.587  0.00  0.00      BP1   
ATOM   3842  HZ1 LYS B  31      57.429   1.673  -5.097  0.00  0.00      BP1   
ATOM   3843  HZ2 LYS B  31      58.784   1.164  -4.269  0.00  0.00      BP1   
ATOM   3844  HZ3 LYS B  31      58.002   0.052  -5.215  0.00  0.00      BP1   
ATOM   3845  C   LYS B  31      53.015  -2.827  -4.045  0.00  0.00      BP1   
ATOM   3846  O   LYS B  31      53.994  -3.509  -4.449  0.00  0.00      BP1   
ATOM   3847  N   HSD B  32      52.145  -3.426  -3.252  0.00  0.00      BP1   
ATOM   3848  HN  HSD B  32      51.291  -2.922  -3.148  0.00  0.00      BP1   
ATOM   3849  CA  HSD B  32      52.241  -4.686  -2.667  0.00  0.00      BP1   
ATOM   3850  HA  HSD B  32      53.292  -4.757  -2.431  0.00  0.00      BP1   
ATOM   3851  CB  HSD B  32      51.335  -4.682  -1.369  0.00  0.00      BP1   
ATOM   3852  HB1 HSD B  32      50.307  -4.390  -1.670  0.00  0.00      BP1   
ATOM   3853  HB2 HSD B  32      51.252  -5.710  -0.955  0.00  0.00      BP1   
ATOM   3854  ND1 HSD B  32      51.322  -3.841   0.965  0.00  0.00      BP1   
ATOM   3855  HD1 HSD B  32      50.467  -4.335   1.126  0.00  0.00      BP1   
ATOM   3856  CG  HSD B  32      51.915  -3.851  -0.264  0.00  0.00      BP1   
ATOM   3857  CE1 HSD B  32      51.991  -2.963   1.768  0.00  0.00      BP1   
ATOM   3858  HE1 HSD B  32      51.560  -2.690   2.732  0.00  0.00      BP1   
ATOM   3859  NE2 HSD B  32      52.962  -2.351   1.091  0.00  0.00      BP1   
ATOM   3860  CD2 HSD B  32      52.901  -2.937  -0.202  0.00  0.00      BP1   
ATOM   3861  HD2 HSD B  32      53.496  -2.600  -1.042  0.00  0.00      BP1   
ATOM   3862  C   HSD B  32      51.812  -5.890  -3.478  0.00  0.00      BP1   
ATOM   3863  O   HSD B  32      52.317  -6.971  -3.141  0.00  0.00      BP1   
ATOM   3864  N   HSD B  33      50.903  -5.872  -4.529  0.00  0.00      BP1   
ATOM   3865  HN  HSD B  33      50.452  -5.064  -4.901  0.00  0.00      BP1   
ATOM   3866  CA  HSD B  33      50.505  -7.007  -5.280  0.00  0.00      BP1   
ATOM   3867  HA  HSD B  33      50.257  -7.784  -4.571  0.00  0.00      BP1   
ATOM   3868  CB  HSD B  33      49.117  -6.653  -5.885  0.00  0.00      BP1   
ATOM   3869  HB1 HSD B  33      49.136  -5.870  -6.672  0.00  0.00      BP1   
ATOM   3870  HB2 HSD B  33      48.685  -7.541  -6.394  0.00  0.00      BP1   
ATOM   3871  ND1 HSD B  33      46.845  -5.858  -5.196  0.00  0.00      BP1   
ATOM   3872  HD1 HSD B  33      46.481  -5.582  -6.085  0.00  0.00      BP1   
ATOM   3873  CG  HSD B  33      48.053  -6.349  -4.822  0.00  0.00      BP1   
ATOM   3874  CE1 HSD B  33      46.168  -5.646  -4.029  0.00  0.00      BP1   
ATOM   3875  HE1 HSD B  33      45.196  -5.159  -4.117  0.00  0.00      BP1   
ATOM   3876  NE2 HSD B  33      46.888  -5.980  -2.936  0.00  0.00      BP1   
ATOM   3877  CD2 HSD B  33      48.059  -6.500  -3.486  0.00  0.00      BP1   
ATOM   3878  HD2 HSD B  33      48.864  -6.823  -2.838  0.00  0.00      BP1   
ATOM   3879  C   HSD B  33      51.435  -7.447  -6.372  0.00  0.00      BP1   
ATOM   3880  O   HSD B  33      52.271  -6.718  -6.821  0.00  0.00      BP1   
ATOM   3881  N   LYS B  34      51.371  -8.783  -6.700  0.00  0.00      BP1   
ATOM   3882  HN  LYS B  34      50.728  -9.376  -6.222  0.00  0.00      BP1   
ATOM   3883  CA  LYS B  34      52.172  -9.283  -7.766  0.00  0.00      BP1   
ATOM   3884  HA  LYS B  34      53.121  -8.785  -7.633  0.00  0.00      BP1   
ATOM   3885  CB  LYS B  34      52.323 -10.800  -7.603  0.00  0.00      BP1   
ATOM   3886  HB1 LYS B  34      51.392 -11.370  -7.808  0.00  0.00      BP1   
ATOM   3887  HB2 LYS B  34      53.000 -11.089  -8.435  0.00  0.00      BP1   
ATOM   3888  CG  LYS B  34      52.834 -11.240  -6.152  0.00  0.00      BP1   
ATOM   3889  HG1 LYS B  34      53.515 -10.451  -5.767  0.00  0.00      BP1   
ATOM   3890  HG2 LYS B  34      51.970 -11.016  -5.491  0.00  0.00      BP1   
ATOM   3891  CD  LYS B  34      53.276 -12.694  -5.916  0.00  0.00      BP1   
ATOM   3892  HD1 LYS B  34      54.194 -12.867  -6.517  0.00  0.00      BP1   
ATOM   3893  HD2 LYS B  34      53.540 -12.720  -4.837  0.00  0.00      BP1   
ATOM   3894  CE  LYS B  34      52.162 -13.663  -6.246  0.00  0.00      BP1   
ATOM   3895  HE1 LYS B  34      51.335 -13.397  -5.554  0.00  0.00      BP1   
ATOM   3896  HE2 LYS B  34      51.816 -13.550  -7.296  0.00  0.00      BP1   
ATOM   3897  NZ  LYS B  34      52.585 -15.041  -6.028  0.00  0.00      BP1   
ATOM   3898  HZ1 LYS B  34      53.292 -15.345  -6.727  0.00  0.00      BP1   
ATOM   3899  HZ2 LYS B  34      53.073 -15.153  -5.116  0.00  0.00      BP1   
ATOM   3900  HZ3 LYS B  34      51.759 -15.673  -6.029  0.00  0.00      BP1   
ATOM   3901  C   LYS B  34      51.506  -9.077  -9.195  0.00  0.00      BP1   
ATOM   3902  O   LYS B  34      50.312  -9.108  -9.233  0.00  0.00      BP1   
ATOM   3903  N   ARG B  35      52.369  -8.982 -10.200  0.00  0.00      BP1   
ATOM   3904  HN  ARG B  35      53.352  -8.966 -10.033  0.00  0.00      BP1   
ATOM   3905  CA  ARG B  35      51.825  -8.840 -11.597  0.00  0.00      BP1   
ATOM   3906  HA  ARG B  35      50.859  -8.360 -11.534  0.00  0.00      BP1   
ATOM   3907  CB  ARG B  35      52.744  -7.959 -12.422  0.00  0.00      BP1   
ATOM   3908  HB1 ARG B  35      53.726  -8.456 -12.574  0.00  0.00      BP1   
ATOM   3909  HB2 ARG B  35      52.302  -7.828 -13.433  0.00  0.00      BP1   
ATOM   3910  CG  ARG B  35      53.106  -6.536 -11.835  0.00  0.00      BP1   
ATOM   3911  HG1 ARG B  35      52.589  -6.512 -10.853  0.00  0.00      BP1   
ATOM   3912  HG2 ARG B  35      54.190  -6.412 -11.623  0.00  0.00      BP1   
ATOM   3913  CD  ARG B  35      52.779  -5.264 -12.674  0.00  0.00      BP1   
ATOM   3914  HD1 ARG B  35      52.900  -4.358 -12.044  0.00  0.00      BP1   
ATOM   3915  HD2 ARG B  35      53.414  -5.208 -13.584  0.00  0.00      BP1   
ATOM   3916  NE  ARG B  35      51.367  -5.393 -12.990  0.00  0.00      BP1   
ATOM   3917  HE  ARG B  35      50.818  -6.179 -12.706  0.00  0.00      BP1   
ATOM   3918  CZ  ARG B  35      50.596  -4.500 -13.613  0.00  0.00      BP1   
ATOM   3919  NH1 ARG B  35      49.361  -4.893 -13.914  0.00  0.00      BP1   
ATOM   3920 HH11 ARG B  35      48.786  -4.259 -14.430  0.00  0.00      BP1   
ATOM   3921 HH12 ARG B  35      49.001  -5.765 -13.583  0.00  0.00      BP1   
ATOM   3922  NH2 ARG B  35      50.995  -3.301 -13.960  0.00  0.00      BP1   
ATOM   3923 HH21 ARG B  35      50.345  -2.669 -14.382  0.00  0.00      BP1   
ATOM   3924 HH22 ARG B  35      51.944  -3.039 -13.785  0.00  0.00      BP1   
ATOM   3925  C   ARG B  35      51.579 -10.154 -12.284  0.00  0.00      BP1   
ATOM   3926  O   ARG B  35      51.066 -10.126 -13.385  0.00  0.00      BP1   
ATOM   3927  N   VAL B  36      51.818 -11.317 -11.682  0.00  0.00      BP1   
ATOM   3928  HN  VAL B  36      52.264 -11.154 -10.805  0.00  0.00      BP1   
ATOM   3929  CA  VAL B  36      51.643 -12.654 -11.987  0.00  0.00      BP1   
ATOM   3930  HA  VAL B  36      50.946 -12.642 -12.812  0.00  0.00      BP1   
ATOM   3931  CB  VAL B  36      52.921 -13.325 -12.514  0.00  0.00      BP1   
ATOM   3932  HB  VAL B  36      53.769 -12.855 -11.972  0.00  0.00      BP1   
ATOM   3933  CG1 VAL B  36      53.029 -14.849 -12.158  0.00  0.00      BP1   
ATOM   3934 HG11 VAL B  36      52.093 -15.362 -12.466  0.00  0.00      BP1   
ATOM   3935 HG12 VAL B  36      53.921 -15.263 -12.676  0.00  0.00      BP1   
ATOM   3936 HG13 VAL B  36      53.185 -14.943 -11.062  0.00  0.00      BP1   
ATOM   3937  CG2 VAL B  36      53.089 -13.018 -13.999  0.00  0.00      BP1   
ATOM   3938 HG21 VAL B  36      52.211 -13.366 -14.584  0.00  0.00      BP1   
ATOM   3939 HG22 VAL B  36      53.030 -11.918 -14.142  0.00  0.00      BP1   
ATOM   3940 HG23 VAL B  36      53.967 -13.421 -14.548  0.00  0.00      BP1   
ATOM   3941  C   VAL B  36      51.053 -13.267 -10.748  0.00  0.00      BP1   
ATOM   3942  O   VAL B  36      51.414 -12.915  -9.633  0.00  0.00      BP1   
ATOM   3943  N   PRO B  37      50.103 -14.191 -10.900  0.00  0.00      BP1   
ATOM   3944  CD  PRO B  37      49.480 -14.648 -12.185  0.00  0.00      BP1   
ATOM   3945  HD1 PRO B  37      50.140 -15.389 -12.684  0.00  0.00      BP1   
ATOM   3946  HD2 PRO B  37      49.266 -13.818 -12.891  0.00  0.00      BP1   
ATOM   3947  CA  PRO B  37      49.451 -14.869  -9.768  0.00  0.00      BP1   
ATOM   3948  HA  PRO B  37      49.474 -14.202  -8.918  0.00  0.00      BP1   
ATOM   3949  CB  PRO B  37      48.021 -15.111 -10.235  0.00  0.00      BP1   
ATOM   3950  HB1 PRO B  37      47.471 -14.146 -10.259  0.00  0.00      BP1   
ATOM   3951  HB2 PRO B  37      47.511 -15.919  -9.667  0.00  0.00      BP1   
ATOM   3952  CG  PRO B  37      48.138 -15.362 -11.823  0.00  0.00      BP1   
ATOM   3953  HG1 PRO B  37      47.184 -15.104 -12.331  0.00  0.00      BP1   
ATOM   3954  HG2 PRO B  37      48.319 -16.451 -11.952  0.00  0.00      BP1   
ATOM   3955  C   PRO B  37      50.160 -16.118  -9.403  0.00  0.00      BP1   
ATOM   3956  O   PRO B  37      49.588 -17.197  -9.288  0.00  0.00      BP1   
ATOM   3957  N   SER B  38      51.500 -16.122  -9.226  0.00  0.00      BP1   
ATOM   3958  HN  SER B  38      51.976 -15.248  -9.166  0.00  0.00      BP1   
ATOM   3959  CA  SER B  38      52.236 -17.325  -8.971  0.00  0.00      BP1   
ATOM   3960  HA  SER B  38      51.963 -17.947  -9.810  0.00  0.00      BP1   
ATOM   3961  CB  SER B  38      53.750 -16.947  -8.967  0.00  0.00      BP1   
ATOM   3962  HB1 SER B  38      54.343 -17.796  -8.565  0.00  0.00      BP1   
ATOM   3963  HB2 SER B  38      54.176 -16.764  -9.977  0.00  0.00      BP1   
ATOM   3964  OG  SER B  38      54.092 -15.886  -8.115  0.00  0.00      BP1   
ATOM   3965  HG1 SER B  38      54.888 -15.535  -8.520  0.00  0.00      BP1   
ATOM   3966  C   SER B  38      51.896 -18.148  -7.709  0.00  0.00      BP1   
ATOM   3967  O   SER B  38      51.466 -17.494  -6.679  0.00  0.00      BP1   
ATOM   3968  N   PRO B  39      51.923 -19.443  -7.623  0.00  0.00      BP1   
ATOM   3969  CD  PRO B  39      52.409 -20.279  -8.708  0.00  0.00      BP1   
ATOM   3970  HD1 PRO B  39      53.159 -19.756  -9.339  0.00  0.00      BP1   
ATOM   3971  HD2 PRO B  39      51.589 -20.711  -9.321  0.00  0.00      BP1   
ATOM   3972  CA  PRO B  39      51.853 -20.148  -6.330  0.00  0.00      BP1   
ATOM   3973  HA  PRO B  39      50.908 -20.028  -5.821  0.00  0.00      BP1   
ATOM   3974  CB  PRO B  39      52.123 -21.597  -6.706  0.00  0.00      BP1   
ATOM   3975  HB1 PRO B  39      51.213 -22.221  -6.832  0.00  0.00      BP1   
ATOM   3976  HB2 PRO B  39      52.737 -22.194  -5.999  0.00  0.00      BP1   
ATOM   3977  CG  PRO B  39      52.944 -21.512  -8.020  0.00  0.00      BP1   
ATOM   3978  HG1 PRO B  39      52.919 -22.452  -8.612  0.00  0.00      BP1   
ATOM   3979  HG2 PRO B  39      54.010 -21.261  -7.833  0.00  0.00      BP1   
ATOM   3980  C   PRO B  39      52.785 -19.674  -5.307  0.00  0.00      BP1   
ATOM   3981  O   PRO B  39      53.894 -19.301  -5.671  0.00  0.00      BP1   
ATOM   3982  N   GLU B  40      52.385 -19.615  -4.077  0.00  0.00      BP1   
ATOM   3983  HN  GLU B  40      51.416 -19.791  -3.918  0.00  0.00      BP1   
ATOM   3984  CA  GLU B  40      53.258 -19.339  -2.959  0.00  0.00      BP1   
ATOM   3985  HA  GLU B  40      54.300 -19.293  -3.236  0.00  0.00      BP1   
ATOM   3986  CB  GLU B  40      52.737 -18.024  -2.217  0.00  0.00      BP1   
ATOM   3987  HB1 GLU B  40      51.649 -18.188  -2.070  0.00  0.00      BP1   
ATOM   3988  HB2 GLU B  40      53.087 -17.896  -1.170  0.00  0.00      BP1   
ATOM   3989  CG  GLU B  40      52.738 -16.676  -2.970  0.00  0.00      BP1   
ATOM   3990  HG1 GLU B  40      52.429 -16.762  -4.034  0.00  0.00      BP1   
ATOM   3991  HG2 GLU B  40      52.016 -15.982  -2.488  0.00  0.00      BP1   
ATOM   3992  CD  GLU B  40      54.041 -15.937  -2.967  0.00  0.00      BP1   
ATOM   3993  OE1 GLU B  40      54.541 -15.517  -4.056  0.00  0.00      BP1   
ATOM   3994  OE2 GLU B  40      54.605 -15.623  -1.859  0.00  0.00      BP1   
ATOM   3995  C   GLU B  40      53.013 -20.485  -2.049  0.00  0.00      BP1   
ATOM   3996  O   GLU B  40      51.886 -20.995  -1.932  0.00  0.00      BP1   
ATOM   3997  N   ASP B  41      54.044 -21.000  -1.227  0.00  0.00      BP1   
ATOM   3998  HN  ASP B  41      55.000 -20.779  -1.407  0.00  0.00      BP1   
ATOM   3999  CA  ASP B  41      53.816 -22.083  -0.306  0.00  0.00      BP1   
ATOM   4000  HA  ASP B  41      52.963 -22.671  -0.609  0.00  0.00      BP1   
ATOM   4001  CB  ASP B  41      55.071 -22.984  -0.169  0.00  0.00      BP1   
ATOM   4002  HB1 ASP B  41      55.976 -22.360  -0.013  0.00  0.00      BP1   
ATOM   4003  HB2 ASP B  41      54.867 -23.727   0.632  0.00  0.00      BP1   
ATOM   4004  CG  ASP B  41      55.160 -23.764  -1.487  0.00  0.00      BP1   
ATOM   4005  OD1 ASP B  41      54.174 -24.494  -1.846  0.00  0.00      BP1   
ATOM   4006  OD2 ASP B  41      56.257 -23.667  -2.178  0.00  0.00      BP1   
ATOM   4007  C   ASP B  41      53.668 -21.457   1.060  0.00  0.00      BP1   
ATOM   4008  O   ASP B  41      53.262 -22.198   1.993  0.00  0.00      BP1   
ATOM   4009  N   LYS B  42      53.885 -20.145   1.329  0.00  0.00      BP1   
ATOM   4010  HN  LYS B  42      54.301 -19.617   0.593  0.00  0.00      BP1   
ATOM   4011  CA  LYS B  42      53.613 -19.510   2.621  0.00  0.00      BP1   
ATOM   4012  HA  LYS B  42      53.214 -20.103   3.430  0.00  0.00      BP1   
ATOM   4013  CB  LYS B  42      54.987 -19.044   3.248  0.00  0.00      BP1   
ATOM   4014  HB1 LYS B  42      55.461 -18.298   2.576  0.00  0.00      BP1   
ATOM   4015  HB2 LYS B  42      54.867 -18.560   4.241  0.00  0.00      BP1   
ATOM   4016  CG  LYS B  42      55.935 -20.227   3.587  0.00  0.00      BP1   
ATOM   4017  HG1 LYS B  42      55.368 -20.936   4.227  0.00  0.00      BP1   
ATOM   4018  HG2 LYS B  42      56.208 -20.747   2.643  0.00  0.00      BP1   
ATOM   4019  CD  LYS B  42      57.237 -19.658   4.208  0.00  0.00      BP1   
ATOM   4020  HD1 LYS B  42      57.735 -18.843   3.640  0.00  0.00      BP1   
ATOM   4021  HD2 LYS B  42      57.070 -19.234   5.221  0.00  0.00      BP1   
ATOM   4022  CE  LYS B  42      58.369 -20.679   4.497  0.00  0.00      BP1   
ATOM   4023  HE1 LYS B  42      58.690 -21.124   3.530  0.00  0.00      BP1   
ATOM   4024  HE2 LYS B  42      59.310 -20.319   4.966  0.00  0.00      BP1   
ATOM   4025  NZ  LYS B  42      57.877 -21.751   5.394  0.00  0.00      BP1   
ATOM   4026  HZ1 LYS B  42      58.710 -22.281   5.720  0.00  0.00      BP1   
ATOM   4027  HZ2 LYS B  42      57.471 -21.256   6.214  0.00  0.00      BP1   
ATOM   4028  HZ3 LYS B  42      57.265 -22.441   4.914  0.00  0.00      BP1   
ATOM   4029  C   LYS B  42      52.773 -18.367   2.300  0.00  0.00      BP1   
ATOM   4030  O   LYS B  42      53.129 -17.473   1.531  0.00  0.00      BP1   
ATOM   4031  N   LEU B  43      51.637 -18.293   3.045  0.00  0.00      BP1   
ATOM   4032  HN  LEU B  43      51.375 -19.156   3.471  0.00  0.00      BP1   
ATOM   4033  CA  LEU B  43      50.818 -17.152   3.352  0.00  0.00      BP1   
ATOM   4034  HA  LEU B  43      51.381 -16.248   3.172  0.00  0.00      BP1   
ATOM   4035  CB  LEU B  43      49.469 -17.118   2.530  0.00  0.00      BP1   
ATOM   4036  HB1 LEU B  43      48.922 -18.043   2.815  0.00  0.00      BP1   
ATOM   4037  HB2 LEU B  43      48.770 -16.281   2.738  0.00  0.00      BP1   
ATOM   4038  CG  LEU B  43      49.673 -17.172   1.066  0.00  0.00      BP1   
ATOM   4039  HG  LEU B  43      50.327 -18.010   0.743  0.00  0.00      BP1   
ATOM   4040  CD1 LEU B  43      48.352 -17.323   0.305  0.00  0.00      BP1   
ATOM   4041 HD11 LEU B  43      47.511 -16.683   0.646  0.00  0.00      BP1   
ATOM   4042 HD12 LEU B  43      48.451 -17.119  -0.783  0.00  0.00      BP1   
ATOM   4043 HD13 LEU B  43      47.969 -18.362   0.393  0.00  0.00      BP1   
ATOM   4044  CD2 LEU B  43      50.346 -15.932   0.475  0.00  0.00      BP1   
ATOM   4045 HD21 LEU B  43      50.409 -15.969  -0.633  0.00  0.00      BP1   
ATOM   4046 HD22 LEU B  43      49.737 -15.071   0.822  0.00  0.00      BP1   
ATOM   4047 HD23 LEU B  43      51.341 -15.759   0.939  0.00  0.00      BP1   
ATOM   4048  C   LEU B  43      50.416 -17.110   4.777  0.00  0.00      BP1   
ATOM   4049  O   LEU B  43      50.553 -18.069   5.487  0.00  0.00      BP1   
ATOM   4050  N   TYR B  44      49.845 -15.955   5.247  0.00  0.00      BP1   
ATOM   4051  HN  TYR B  44      49.781 -15.109   4.723  0.00  0.00      BP1   
ATOM   4052  CA  TYR B  44      49.490 -15.833   6.629  0.00  0.00      BP1   
ATOM   4053  HA  TYR B  44      50.160 -16.440   7.220  0.00  0.00      BP1   
ATOM   4054  CB  TYR B  44      49.759 -14.279   6.986  0.00  0.00      BP1   
ATOM   4055  HB1 TYR B  44      50.542 -13.845   6.328  0.00  0.00      BP1   
ATOM   4056  HB2 TYR B  44      48.871 -13.695   6.662  0.00  0.00      BP1   
ATOM   4057  CG  TYR B  44      49.972 -14.089   8.431  0.00  0.00      BP1   
ATOM   4058  CD1 TYR B  44      51.178 -14.499   9.001  0.00  0.00      BP1   
ATOM   4059  HD1 TYR B  44      51.969 -14.824   8.342  0.00  0.00      BP1   
ATOM   4060  CE1 TYR B  44      51.353 -14.531  10.396  0.00  0.00      BP1   
ATOM   4061  HE1 TYR B  44      52.231 -14.905  10.901  0.00  0.00      BP1   
ATOM   4062  CZ  TYR B  44      50.307 -14.032  11.223  0.00  0.00      BP1   
ATOM   4063  OH  TYR B  44      50.300 -13.994  12.671  0.00  0.00      BP1   
ATOM   4064  HH  TYR B  44      51.114 -14.403  12.975  0.00  0.00      BP1   
ATOM   4065  CD2 TYR B  44      48.903 -13.620   9.281  0.00  0.00      BP1   
ATOM   4066  HD2 TYR B  44      48.018 -13.248   8.788  0.00  0.00      BP1   
ATOM   4067  CE2 TYR B  44      49.087 -13.530  10.674  0.00  0.00      BP1   
ATOM   4068  HE2 TYR B  44      48.388 -13.087  11.368  0.00  0.00      BP1   
ATOM   4069  C   TYR B  44      48.073 -16.238   6.867  0.00  0.00      BP1   
ATOM   4070  O   TYR B  44      47.181 -15.826   6.081  0.00  0.00      BP1   
ATOM   4071  N   GLU B  45      47.900 -17.004   7.962  0.00  0.00      BP1   
ATOM   4072  HN  GLU B  45      48.715 -17.171   8.511  0.00  0.00      BP1   
ATOM   4073  CA  GLU B  45      46.685 -17.420   8.679  0.00  0.00      BP1   
ATOM   4074  HA  GLU B  45      47.025 -18.410   8.944  0.00  0.00      BP1   
ATOM   4075  CB  GLU B  45      46.497 -16.651   9.945  0.00  0.00      BP1   
ATOM   4076  HB1 GLU B  45      46.356 -15.573   9.716  0.00  0.00      BP1   
ATOM   4077  HB2 GLU B  45      45.546 -16.924  10.451  0.00  0.00      BP1   
ATOM   4078  CG  GLU B  45      47.620 -16.741  11.000  0.00  0.00      BP1   
ATOM   4079  HG1 GLU B  45      48.618 -16.494  10.579  0.00  0.00      BP1   
ATOM   4080  HG2 GLU B  45      47.442 -16.154  11.926  0.00  0.00      BP1   
ATOM   4081  CD  GLU B  45      47.757 -18.190  11.486  0.00  0.00      BP1   
ATOM   4082  OE1 GLU B  45      48.659 -18.920  10.930  0.00  0.00      BP1   
ATOM   4083  OE2 GLU B  45      47.062 -18.526  12.479  0.00  0.00      BP1   
ATOM   4084  C   GLU B  45      45.419 -17.590   7.812  0.00  0.00      BP1   
ATOM   4085  O   GLU B  45      45.182 -18.719   7.357  0.00  0.00      BP1   
ATOM   4086  N   GLU B  46      44.516 -16.522   7.657  0.00  0.00      BP1   
ATOM   4087  HN  GLU B  46      44.683 -15.589   7.965  0.00  0.00      BP1   
ATOM   4088  CA  GLU B  46      43.340 -16.789   6.838  0.00  0.00      BP1   
ATOM   4089  HA  GLU B  46      42.991 -17.794   7.026  0.00  0.00      BP1   
ATOM   4090  CB  GLU B  46      42.095 -15.982   7.307  0.00  0.00      BP1   
ATOM   4091  HB1 GLU B  46      42.311 -14.902   7.162  0.00  0.00      BP1   
ATOM   4092  HB2 GLU B  46      41.236 -16.160   6.626  0.00  0.00      BP1   
ATOM   4093  CG  GLU B  46      41.664 -16.160   8.748  0.00  0.00      BP1   
ATOM   4094  HG1 GLU B  46      42.505 -15.940   9.439  0.00  0.00      BP1   
ATOM   4095  HG2 GLU B  46      40.859 -15.423   8.957  0.00  0.00      BP1   
ATOM   4096  CD  GLU B  46      41.030 -17.511   9.071  0.00  0.00      BP1   
ATOM   4097  OE1 GLU B  46      40.088 -17.850   8.298  0.00  0.00      BP1   
ATOM   4098  OE2 GLU B  46      41.260 -18.046  10.181  0.00  0.00      BP1   
ATOM   4099  C   GLU B  46      43.516 -16.618   5.327  0.00  0.00      BP1   
ATOM   4100  O   GLU B  46      42.585 -16.889   4.589  0.00  0.00      BP1   
ATOM   4101  N   CYS B  47      44.704 -16.233   4.884  0.00  0.00      BP1   
ATOM   4102  HN  CYS B  47      45.508 -16.046   5.443  0.00  0.00      BP1   
ATOM   4103  CA  CYS B  47      44.940 -16.179   3.415  0.00  0.00      BP1   
ATOM   4104  HA  CYS B  47      43.971 -16.102   2.944  0.00  0.00      BP1   
ATOM   4105  CB  CYS B  47      45.990 -15.063   2.957  0.00  0.00      BP1   
ATOM   4106  HB1 CYS B  47      47.003 -15.330   3.328  0.00  0.00      BP1   
ATOM   4107  HB2 CYS B  47      45.966 -14.962   1.851  0.00  0.00      BP1   
ATOM   4108  SG  CYS B  47      45.314 -13.338   3.420  0.00  0.00      BP1   
ATOM   4109  C   CYS B  47      45.342 -17.515   2.791  0.00  0.00      BP1   
ATOM   4110  O   CYS B  47      45.260 -17.729   1.581  0.00  0.00      BP1   
ATOM   4111  N   ILE B  48      45.622 -18.575   3.592  0.00  0.00      BP1   
ATOM   4112  HN  ILE B  48      45.507 -18.395   4.566  0.00  0.00      BP1   
ATOM   4113  CA  ILE B  48      46.233 -19.816   3.184  0.00  0.00      BP1   
ATOM   4114  HA  ILE B  48      47.219 -19.641   2.780  0.00  0.00      BP1   
ATOM   4115  CB  ILE B  48      46.527 -20.632   4.429  0.00  0.00      BP1   
ATOM   4116  HB  ILE B  48      45.629 -20.885   5.032  0.00  0.00      BP1   
ATOM   4117  CG2 ILE B  48      47.290 -21.881   4.019  0.00  0.00      BP1   
ATOM   4118 HG21 ILE B  48      47.800 -22.425   4.842  0.00  0.00      BP1   
ATOM   4119 HG22 ILE B  48      46.478 -22.526   3.620  0.00  0.00      BP1   
ATOM   4120 HG23 ILE B  48      48.161 -21.718   3.349  0.00  0.00      BP1   
ATOM   4121  CG1 ILE B  48      47.522 -19.848   5.372  0.00  0.00      BP1   
ATOM   4122 HG11 ILE B  48      48.441 -19.898   4.750  0.00  0.00      BP1   
ATOM   4123 HG12 ILE B  48      47.246 -18.772   5.349  0.00  0.00      BP1   
ATOM   4124  CD  ILE B  48      47.848 -20.454   6.697  0.00  0.00      BP1   
ATOM   4125  HD1 ILE B  48      48.674 -19.868   7.153  0.00  0.00      BP1   
ATOM   4126  HD2 ILE B  48      46.984 -20.325   7.384  0.00  0.00      BP1   
ATOM   4127  HD3 ILE B  48      47.978 -21.557   6.715  0.00  0.00      BP1   
ATOM   4128  C   ILE B  48      45.431 -20.672   2.171  0.00  0.00      BP1   
ATOM   4129  O   ILE B  48      45.997 -21.198   1.203  0.00  0.00      BP1   
ATOM   4130  N   PRO B  49      44.061 -20.751   2.191  0.00  0.00      BP1   
ATOM   4131  CD  PRO B  49      43.195 -20.550   3.372  0.00  0.00      BP1   
ATOM   4132  HD1 PRO B  49      43.260 -19.527   3.802  0.00  0.00      BP1   
ATOM   4133  HD2 PRO B  49      43.463 -21.293   4.153  0.00  0.00      BP1   
ATOM   4134  CA  PRO B  49      43.373 -21.422   1.124  0.00  0.00      BP1   
ATOM   4135  HA  PRO B  49      43.950 -22.296   0.860  0.00  0.00      BP1   
ATOM   4136  CB  PRO B  49      42.058 -21.855   1.764  0.00  0.00      BP1   
ATOM   4137  HB1 PRO B  49      42.306 -22.779   2.330  0.00  0.00      BP1   
ATOM   4138  HB2 PRO B  49      41.192 -21.977   1.080  0.00  0.00      BP1   
ATOM   4139  CG  PRO B  49      41.720 -20.828   2.863  0.00  0.00      BP1   
ATOM   4140  HG1 PRO B  49      41.115 -21.268   3.685  0.00  0.00      BP1   
ATOM   4141  HG2 PRO B  49      41.233 -19.949   2.388  0.00  0.00      BP1   
ATOM   4142  C   PRO B  49      43.260 -20.591  -0.196  0.00  0.00      BP1   
ATOM   4143  O   PRO B  49      42.687 -21.132  -1.162  0.00  0.00      BP1   
ATOM   4144  N   TRP B  50      43.977 -19.455  -0.284  0.00  0.00      BP1   
ATOM   4145  HN  TRP B  50      44.337 -18.962   0.504  0.00  0.00      BP1   
ATOM   4146  CA  TRP B  50      44.165 -18.866  -1.575  0.00  0.00      BP1   
ATOM   4147  HA  TRP B  50      43.449 -19.189  -2.316  0.00  0.00      BP1   
ATOM   4148  CB  TRP B  50      44.005 -17.336  -1.542  0.00  0.00      BP1   
ATOM   4149  HB1 TRP B  50      44.540 -16.848  -0.699  0.00  0.00      BP1   
ATOM   4150  HB2 TRP B  50      44.427 -16.851  -2.448  0.00  0.00      BP1   
ATOM   4151  CG  TRP B  50      42.601 -16.928  -1.469  0.00  0.00      BP1   
ATOM   4152  CD1 TRP B  50      41.827 -16.701  -2.559  0.00  0.00      BP1   
ATOM   4153  HD1 TRP B  50      42.160 -16.879  -3.571  0.00  0.00      BP1   
ATOM   4154  NE1 TRP B  50      40.503 -16.460  -2.199  0.00  0.00      BP1   
ATOM   4155  HE1 TRP B  50      39.692 -16.532  -2.737  0.00  0.00      BP1   
ATOM   4156  CE2 TRP B  50      40.381 -16.482  -0.873  0.00  0.00      BP1   
ATOM   4157  CD2 TRP B  50      41.670 -16.828  -0.369  0.00  0.00      BP1   
ATOM   4158  CE3 TRP B  50      41.822 -17.027   1.050  0.00  0.00      BP1   
ATOM   4159  HE3 TRP B  50      42.752 -17.347   1.496  0.00  0.00      BP1   
ATOM   4160  CZ3 TRP B  50      40.653 -16.930   1.856  0.00  0.00      BP1   
ATOM   4161  HZ3 TRP B  50      40.738 -17.002   2.930  0.00  0.00      BP1   
ATOM   4162  CZ2 TRP B  50      39.232 -16.470  -0.037  0.00  0.00      BP1   
ATOM   4163  HZ2 TRP B  50      38.308 -16.229  -0.542  0.00  0.00      BP1   
ATOM   4164  CH2 TRP B  50      39.426 -16.588   1.346  0.00  0.00      BP1   
ATOM   4165  HH2 TRP B  50      38.569 -16.465   1.992  0.00  0.00      BP1   
ATOM   4166  C   TRP B  50      45.572 -19.086  -2.184  0.00  0.00      BP1   
ATOM   4167  O   TRP B  50      45.905 -18.514  -3.217  0.00  0.00      BP1   
ATOM   4168  N   LYS B  51      46.456 -19.763  -1.461  0.00  0.00      BP1   
ATOM   4169  HN  LYS B  51      46.131 -20.166  -0.609  0.00  0.00      BP1   
ATOM   4170  CA  LYS B  51      47.933 -19.933  -1.802  0.00  0.00      BP1   
ATOM   4171  HA  LYS B  51      48.425 -18.973  -1.849  0.00  0.00      BP1   
ATOM   4172  CB  LYS B  51      48.663 -20.865  -0.769  0.00  0.00      BP1   
ATOM   4173  HB1 LYS B  51      49.770 -20.792  -0.820  0.00  0.00      BP1   
ATOM   4174  HB2 LYS B  51      48.465 -20.423   0.231  0.00  0.00      BP1   
ATOM   4175  CG  LYS B  51      48.279 -22.323  -0.843  0.00  0.00      BP1   
ATOM   4176  HG1 LYS B  51      47.221 -22.432  -0.521  0.00  0.00      BP1   
ATOM   4177  HG2 LYS B  51      48.358 -22.871  -1.806  0.00  0.00      BP1   
ATOM   4178  CD  LYS B  51      49.055 -23.229   0.179  0.00  0.00      BP1   
ATOM   4179  HD1 LYS B  51      50.144 -23.021   0.257  0.00  0.00      BP1   
ATOM   4180  HD2 LYS B  51      48.658 -23.062   1.202  0.00  0.00      BP1   
ATOM   4181  CE  LYS B  51      49.019 -24.785  -0.203  0.00  0.00      BP1   
ATOM   4182  HE1 LYS B  51      49.699 -25.295   0.513  0.00  0.00      BP1   
ATOM   4183  HE2 LYS B  51      47.974 -25.134  -0.055  0.00  0.00      BP1   
ATOM   4184  NZ  LYS B  51      49.571 -25.173  -1.520  0.00  0.00      BP1   
ATOM   4185  HZ1 LYS B  51      49.855 -26.173  -1.548  0.00  0.00      BP1   
ATOM   4186  HZ2 LYS B  51      48.923 -25.013  -2.318  0.00  0.00      BP1   
ATOM   4187  HZ3 LYS B  51      50.460 -24.663  -1.700  0.00  0.00      BP1   
ATOM   4188  C   LYS B  51      48.217 -20.509  -3.192  0.00  0.00      BP1   
ATOM   4189  O   LYS B  51      49.252 -20.120  -3.768  0.00  0.00      BP1   
ATOM   4190  N   ASP B  52      47.311 -21.294  -3.711  0.00  0.00      BP1   
ATOM   4191  HN  ASP B  52      46.490 -21.474  -3.175  0.00  0.00      BP1   
ATOM   4192  CA  ASP B  52      47.385 -22.041  -5.005  0.00  0.00      BP1   
ATOM   4193  HA  ASP B  52      48.438 -22.262  -5.100  0.00  0.00      BP1   
ATOM   4194  CB  ASP B  52      46.490 -23.350  -5.075  0.00  0.00      BP1   
ATOM   4195  HB1 ASP B  52      45.407 -23.102  -5.067  0.00  0.00      BP1   
ATOM   4196  HB2 ASP B  52      46.483 -23.950  -6.009  0.00  0.00      BP1   
ATOM   4197  CG  ASP B  52      46.885 -24.315  -3.962  0.00  0.00      BP1   
ATOM   4198  OD1 ASP B  52      48.095 -24.485  -3.808  0.00  0.00      BP1   
ATOM   4199  OD2 ASP B  52      46.009 -24.986  -3.392  0.00  0.00      BP1   
ATOM   4200  C   ASP B  52      47.019 -21.007  -6.117  0.00  0.00      BP1   
ATOM   4201  O   ASP B  52      45.868 -20.925  -6.548  0.00  0.00      BP1   
ATOM   4202  N   ASN B  53      48.054 -20.225  -6.535  0.00  0.00      BP1   
ATOM   4203  HN  ASN B  53      48.880 -20.351  -5.991  0.00  0.00      BP1   
ATOM   4204  CA  ASN B  53      48.025 -19.286  -7.649  0.00  0.00      BP1   
ATOM   4205  HA  ASN B  53      49.078 -19.186  -7.869  0.00  0.00      BP1   
ATOM   4206  CB  ASN B  53      47.280 -19.822  -8.899  0.00  0.00      BP1   
ATOM   4207  HB1 ASN B  53      46.187 -19.984  -8.776  0.00  0.00      BP1   
ATOM   4208  HB2 ASN B  53      47.386 -19.012  -9.652  0.00  0.00      BP1   
ATOM   4209  CG  ASN B  53      47.930 -21.072  -9.435  0.00  0.00      BP1   
ATOM   4210  OD1 ASN B  53      48.997 -21.519  -9.121  0.00  0.00      BP1   
ATOM   4211  ND2 ASN B  53      47.141 -21.742 -10.342  0.00  0.00      BP1   
ATOM   4212 HD21 ASN B  53      47.453 -22.630 -10.680  0.00  0.00      BP1   
ATOM   4213 HD22 ASN B  53      46.291 -21.292 -10.614  0.00  0.00      BP1   
ATOM   4214  C   ASN B  53      47.550 -17.910  -7.077  0.00  0.00      BP1   
ATOM   4215  O   ASN B  53      46.436 -17.426  -7.462  0.00  0.00      BP1   
ATOM   4216  N   ALA B  54      48.312 -17.320  -6.144  0.00  0.00      BP1   
ATOM   4217  HN  ALA B  54      49.223 -17.712  -6.038  0.00  0.00      BP1   
ATOM   4218  CA  ALA B  54      47.937 -16.140  -5.353  0.00  0.00      BP1   
ATOM   4219  HA  ALA B  54      46.858 -16.090  -5.330  0.00  0.00      BP1   
ATOM   4220  CB  ALA B  54      48.443 -16.300  -3.925  0.00  0.00      BP1   
ATOM   4221  HB1 ALA B  54      49.544 -16.194  -3.818  0.00  0.00      BP1   
ATOM   4222  HB2 ALA B  54      47.999 -15.592  -3.193  0.00  0.00      BP1   
ATOM   4223  HB3 ALA B  54      48.101 -17.310  -3.615  0.00  0.00      BP1   
ATOM   4224  C   ALA B  54      48.399 -14.844  -6.048  0.00  0.00      BP1   
ATOM   4225  O   ALA B  54      49.471 -14.802  -6.585  0.00  0.00      BP1   
ATOM   4226  N   CYS B  55      47.624 -13.745  -6.002  0.00  0.00      BP1   
ATOM   4227  HN  CYS B  55      46.726 -13.813  -5.574  0.00  0.00      BP1   
ATOM   4228  CA  CYS B  55      48.081 -12.350  -6.359  0.00  0.00      BP1   
ATOM   4229  HA  CYS B  55      48.635 -12.439  -7.281  0.00  0.00      BP1   
ATOM   4230  CB  CYS B  55      46.811 -11.481  -6.701  0.00  0.00      BP1   
ATOM   4231  HB1 CYS B  55      46.073 -11.654  -5.889  0.00  0.00      BP1   
ATOM   4232  HB2 CYS B  55      47.188 -10.442  -6.810  0.00  0.00      BP1   
ATOM   4233  SG  CYS B  55      45.937 -11.933  -8.251  0.00  0.00      BP1   
ATOM   4234  C   CYS B  55      48.963 -11.735  -5.312  0.00  0.00      BP1   
ATOM   4235  O   CYS B  55      49.523 -10.687  -5.468  0.00  0.00      BP1   
ATOM   4236  N   CYS B  56      49.167 -12.443  -4.135  0.00  0.00      BP1   
ATOM   4237  HN  CYS B  56      48.661 -13.297  -4.048  0.00  0.00      BP1   
ATOM   4238  CA  CYS B  56      49.749 -11.841  -2.909  0.00  0.00      BP1   
ATOM   4239  HA  CYS B  56      50.194 -10.919  -3.253  0.00  0.00      BP1   
ATOM   4240  CB  CYS B  56      48.658 -11.767  -1.785  0.00  0.00      BP1   
ATOM   4241  HB1 CYS B  56      49.077 -11.228  -0.908  0.00  0.00      BP1   
ATOM   4242  HB2 CYS B  56      47.810 -11.175  -2.191  0.00  0.00      BP1   
ATOM   4243  SG  CYS B  56      48.014 -13.373  -1.209  0.00  0.00      BP1   
ATOM   4244  C   CYS B  56      50.874 -12.666  -2.412  0.00  0.00      BP1   
ATOM   4245  O   CYS B  56      51.407 -13.498  -3.150  0.00  0.00      BP1   
ATOM   4246  N   THR B  57      51.294 -12.408  -1.221  0.00  0.00      BP1   
ATOM   4247  HN  THR B  57      50.916 -11.659  -0.681  0.00  0.00      BP1   
ATOM   4248  CA  THR B  57      52.476 -13.067  -0.642  0.00  0.00      BP1   
ATOM   4249  HA  THR B  57      52.431 -14.130  -0.823  0.00  0.00      BP1   
ATOM   4250  CB  THR B  57      53.801 -12.482  -1.234  0.00  0.00      BP1   
ATOM   4251  HB  THR B  57      53.726 -12.676  -2.325  0.00  0.00      BP1   
ATOM   4252  OG1 THR B  57      54.966 -13.202  -0.845  0.00  0.00      BP1   
ATOM   4253  HG1 THR B  57      54.991 -14.021  -1.345  0.00  0.00      BP1   
ATOM   4254  CG2 THR B  57      54.003 -11.026  -0.942  0.00  0.00      BP1   
ATOM   4255 HG21 THR B  57      54.060 -10.832   0.151  0.00  0.00      BP1   
ATOM   4256 HG22 THR B  57      54.983 -10.740  -1.380  0.00  0.00      BP1   
ATOM   4257 HG23 THR B  57      53.200 -10.353  -1.311  0.00  0.00      BP1   
ATOM   4258  C   THR B  57      52.399 -13.069   0.870  0.00  0.00      BP1   
ATOM   4259  O   THR B  57      51.404 -12.588   1.404  0.00  0.00      BP1   
ATOM   4260  N   LEU B  58      53.280 -13.735   1.612  0.00  0.00      BP1   
ATOM   4261  HN  LEU B  58      54.078 -14.084   1.126  0.00  0.00      BP1   
ATOM   4262  CA  LEU B  58      53.428 -13.812   3.064  0.00  0.00      BP1   
ATOM   4263  HA  LEU B  58      52.548 -14.351   3.383  0.00  0.00      BP1   
ATOM   4264  CB  LEU B  58      54.609 -14.699   3.483  0.00  0.00      BP1   
ATOM   4265  HB1 LEU B  58      54.326 -15.726   3.167  0.00  0.00      BP1   
ATOM   4266  HB2 LEU B  58      55.456 -14.406   2.825  0.00  0.00      BP1   
ATOM   4267  CG  LEU B  58      55.066 -14.646   4.943  0.00  0.00      BP1   
ATOM   4268  HG  LEU B  58      55.225 -13.628   5.360  0.00  0.00      BP1   
ATOM   4269  CD1 LEU B  58      53.930 -15.295   5.830  0.00  0.00      BP1   
ATOM   4270 HD11 LEU B  58      52.968 -14.772   5.643  0.00  0.00      BP1   
ATOM   4271 HD12 LEU B  58      53.844 -16.388   5.648  0.00  0.00      BP1   
ATOM   4272 HD13 LEU B  58      54.238 -15.261   6.897  0.00  0.00      BP1   
ATOM   4273  CD2 LEU B  58      56.384 -15.500   5.082  0.00  0.00      BP1   
ATOM   4274 HD21 LEU B  58      57.221 -14.976   4.573  0.00  0.00      BP1   
ATOM   4275 HD22 LEU B  58      56.592 -15.653   6.163  0.00  0.00      BP1   
ATOM   4276 HD23 LEU B  58      56.155 -16.528   4.730  0.00  0.00      BP1   
ATOM   4277  C   LEU B  58      53.369 -12.498   3.818  0.00  0.00      BP1   
ATOM   4278  O   LEU B  58      52.461 -12.218   4.660  0.00  0.00      BP1   
ATOM   4279  N   THR B  59      54.292 -11.585   3.497  0.00  0.00      BP1   
ATOM   4280  HN  THR B  59      54.836 -11.664   2.665  0.00  0.00      BP1   
ATOM   4281  CA  THR B  59      54.448 -10.332   4.192  0.00  0.00      BP1   
ATOM   4282  HA  THR B  59      54.395 -10.479   5.261  0.00  0.00      BP1   
ATOM   4283  CB  THR B  59      55.653  -9.581   3.706  0.00  0.00      BP1   
ATOM   4284  HB  THR B  59      55.631  -8.541   4.097  0.00  0.00      BP1   
ATOM   4285  OG1 THR B  59      55.750  -9.624   2.254  0.00  0.00      BP1   
ATOM   4286  HG1 THR B  59      56.119 -10.493   2.078  0.00  0.00      BP1   
ATOM   4287  CG2 THR B  59      56.851 -10.330   4.313  0.00  0.00      BP1   
ATOM   4288 HG21 THR B  59      57.115 -11.244   3.740  0.00  0.00      BP1   
ATOM   4289 HG22 THR B  59      57.756  -9.686   4.337  0.00  0.00      BP1   
ATOM   4290 HG23 THR B  59      56.707 -10.567   5.389  0.00  0.00      BP1   
ATOM   4291  C   THR B  59      53.267  -9.392   3.993  0.00  0.00      BP1   
ATOM   4292  O   THR B  59      52.812  -8.634   4.867  0.00  0.00      BP1   
ATOM   4293  N   THR B  60      52.718  -9.382   2.751  0.00  0.00      BP1   
ATOM   4294  HN  THR B  60      53.254  -9.656   1.956  0.00  0.00      BP1   
ATOM   4295  CA  THR B  60      51.699  -8.355   2.481  0.00  0.00      BP1   
ATOM   4296  HA  THR B  60      51.955  -7.421   2.959  0.00  0.00      BP1   
ATOM   4297  CB  THR B  60      51.384  -8.233   0.959  0.00  0.00      BP1   
ATOM   4298  HB  THR B  60      50.637  -7.436   0.756  0.00  0.00      BP1   
ATOM   4299  OG1 THR B  60      51.038  -9.507   0.289  0.00  0.00      BP1   
ATOM   4300  HG1 THR B  60      50.152  -9.261   0.013  0.00  0.00      BP1   
ATOM   4301  CG2 THR B  60      52.700  -7.708   0.356  0.00  0.00      BP1   
ATOM   4302 HG21 THR B  60      53.596  -8.327   0.575  0.00  0.00      BP1   
ATOM   4303 HG22 THR B  60      52.626  -7.616  -0.749  0.00  0.00      BP1   
ATOM   4304 HG23 THR B  60      52.907  -6.666   0.680  0.00  0.00      BP1   
ATOM   4305  C   THR B  60      50.394  -8.883   3.095  0.00  0.00      BP1   
ATOM   4306  O   THR B  60      49.463  -8.147   3.357  0.00  0.00      BP1   
ATOM   4307  N   SER B  61      50.249 -10.240   3.357  0.00  0.00      BP1   
ATOM   4308  HN  SER B  61      50.918 -10.934   3.102  0.00  0.00      BP1   
ATOM   4309  CA  SER B  61      49.105 -10.696   4.090  0.00  0.00      BP1   
ATOM   4310  HA  SER B  61      48.306 -10.010   3.848  0.00  0.00      BP1   
ATOM   4311  CB  SER B  61      48.564 -12.120   3.653  0.00  0.00      BP1   
ATOM   4312  HB1 SER B  61      47.749 -12.512   4.297  0.00  0.00      BP1   
ATOM   4313  HB2 SER B  61      48.094 -12.122   2.646  0.00  0.00      BP1   
ATOM   4314  OG  SER B  61      49.621 -13.105   3.692  0.00  0.00      BP1   
ATOM   4315  HG1 SER B  61      50.173 -12.878   2.940  0.00  0.00      BP1   
ATOM   4316  C   SER B  61      49.242 -10.684   5.662  0.00  0.00      BP1   
ATOM   4317  O   SER B  61      48.259 -10.525   6.394  0.00  0.00      BP1   
ATOM   4318  N   TRP B  62      50.457 -10.852   6.172  0.00  0.00      BP1   
ATOM   4319  HN  TRP B  62      51.224 -11.227   5.657  0.00  0.00      BP1   
ATOM   4320  CA  TRP B  62      50.889 -10.682   7.510  0.00  0.00      BP1   
ATOM   4321  HA  TRP B  62      50.420 -11.365   8.203  0.00  0.00      BP1   
ATOM   4322  CB  TRP B  62      52.361 -11.046   7.705  0.00  0.00      BP1   
ATOM   4323  HB1 TRP B  62      52.491 -12.144   7.598  0.00  0.00      BP1   
ATOM   4324  HB2 TRP B  62      52.912 -10.582   6.859  0.00  0.00      BP1   
ATOM   4325  CG  TRP B  62      52.939 -10.450   9.010  0.00  0.00      BP1   
ATOM   4326  CD1 TRP B  62      52.692 -10.989  10.268  0.00  0.00      BP1   
ATOM   4327  HD1 TRP B  62      52.000 -11.804  10.422  0.00  0.00      BP1   
ATOM   4328  NE1 TRP B  62      53.317 -10.220  11.156  0.00  0.00      BP1   
ATOM   4329  HE1 TRP B  62      53.331 -10.455  12.103  0.00  0.00      BP1   
ATOM   4330  CE2 TRP B  62      54.049  -9.220  10.581  0.00  0.00      BP1   
ATOM   4331  CD2 TRP B  62      53.807  -9.259   9.246  0.00  0.00      BP1   
ATOM   4332  CE3 TRP B  62      54.157  -8.187   8.426  0.00  0.00      BP1   
ATOM   4333  HE3 TRP B  62      54.035  -8.168   7.353  0.00  0.00      BP1   
ATOM   4334  CZ3 TRP B  62      55.027  -7.239   8.874  0.00  0.00      BP1   
ATOM   4335  HZ3 TRP B  62      55.329  -6.406   8.256  0.00  0.00      BP1   
ATOM   4336  CZ2 TRP B  62      54.834  -8.238  11.097  0.00  0.00      BP1   
ATOM   4337  HZ2 TRP B  62      55.123  -8.128  12.131  0.00  0.00      BP1   
ATOM   4338  CH2 TRP B  62      55.405  -7.335  10.206  0.00  0.00      BP1   
ATOM   4339  HH2 TRP B  62      56.070  -6.544  10.522  0.00  0.00      BP1   
ATOM   4340  C   TRP B  62      50.553  -9.152   7.935  0.00  0.00      BP1   
ATOM   4341  O   TRP B  62      49.945  -8.920   8.981  0.00  0.00      BP1   
ATOM   4342  N   GLU B  63      50.869  -8.180   7.038  0.00  0.00      BP1   
ATOM   4343  HN  GLU B  63      51.429  -8.318   6.225  0.00  0.00      BP1   
ATOM   4344  CA  GLU B  63      50.434  -6.747   7.144  0.00  0.00      BP1   
ATOM   4345  HA  GLU B  63      50.626  -6.509   8.180  0.00  0.00      BP1   
ATOM   4346  CB  GLU B  63      51.125  -5.745   6.147  0.00  0.00      BP1   
ATOM   4347  HB1 GLU B  63      50.825  -5.953   5.098  0.00  0.00      BP1   
ATOM   4348  HB2 GLU B  63      50.707  -4.718   6.229  0.00  0.00      BP1   
ATOM   4349  CG  GLU B  63      52.652  -5.533   6.287  0.00  0.00      BP1   
ATOM   4350  HG1 GLU B  63      53.066  -5.530   7.318  0.00  0.00      BP1   
ATOM   4351  HG2 GLU B  63      53.045  -6.427   5.758  0.00  0.00      BP1   
ATOM   4352  CD  GLU B  63      53.102  -4.246   5.582  0.00  0.00      BP1   
ATOM   4353  OE1 GLU B  63      52.661  -3.153   6.039  0.00  0.00      BP1   
ATOM   4354  OE2 GLU B  63      53.898  -4.283   4.638  0.00  0.00      BP1   
ATOM   4355  C   GLU B  63      48.910  -6.519   7.150  0.00  0.00      BP1   
ATOM   4356  O   GLU B  63      48.418  -5.656   7.841  0.00  0.00      BP1   
ATOM   4357  N   ALA B  64      48.169  -7.363   6.331  0.00  0.00      BP1   
ATOM   4358  HN  ALA B  64      48.654  -8.042   5.786  0.00  0.00      BP1   
ATOM   4359  CA  ALA B  64      46.688  -7.395   6.373  0.00  0.00      BP1   
ATOM   4360  HA  ALA B  64      46.390  -6.357   6.338  0.00  0.00      BP1   
ATOM   4361  CB  ALA B  64      46.167  -8.048   5.113  0.00  0.00      BP1   
ATOM   4362  HB1 ALA B  64      46.446  -7.502   4.186  0.00  0.00      BP1   
ATOM   4363  HB2 ALA B  64      46.516  -9.095   4.985  0.00  0.00      BP1   
ATOM   4364  HB3 ALA B  64      45.066  -8.185   5.059  0.00  0.00      BP1   
ATOM   4365  C   ALA B  64      46.066  -7.895   7.630  0.00  0.00      BP1   
ATOM   4366  O   ALA B  64      45.061  -7.411   8.157  0.00  0.00      BP1   
ATOM   4367  N   HSD B  65      46.816  -8.751   8.366  0.00  0.00      BP1   
ATOM   4368  HN  HSD B  65      47.703  -9.065   8.036  0.00  0.00      BP1   
ATOM   4369  CA  HSD B  65      46.271  -9.419   9.576  0.00  0.00      BP1   
ATOM   4370  HA  HSD B  65      45.195  -9.392   9.487  0.00  0.00      BP1   
ATOM   4371  CB  HSD B  65      46.802 -10.837   9.701  0.00  0.00      BP1   
ATOM   4372  HB1 HSD B  65      47.907 -10.862   9.588  0.00  0.00      BP1   
ATOM   4373  HB2 HSD B  65      46.449 -11.140  10.710  0.00  0.00      BP1   
ATOM   4374  ND1 HSD B  65      46.182 -11.981   7.432  0.00  0.00      BP1   
ATOM   4375  HD1 HSD B  65      46.817 -11.391   6.933  0.00  0.00      BP1   
ATOM   4376  CG  HSD B  65      46.052 -11.864   8.814  0.00  0.00      BP1   
ATOM   4377  CE1 HSD B  65      45.570 -13.104   7.028  0.00  0.00      BP1   
ATOM   4378  HE1 HSD B  65      45.408 -13.416   5.997  0.00  0.00      BP1   
ATOM   4379  NE2 HSD B  65      45.006 -13.738   8.108  0.00  0.00      BP1   
ATOM   4380  CD2 HSD B  65      45.349 -12.961   9.213  0.00  0.00      BP1   
ATOM   4381  HD2 HSD B  65      45.111 -13.369  10.188  0.00  0.00      BP1   
ATOM   4382  C   HSD B  65      46.627  -8.758  10.871  0.00  0.00      BP1   
ATOM   4383  O   HSD B  65      46.109  -9.039  11.948  0.00  0.00      BP1   
ATOM   4384  N   LEU B  66      47.567  -7.740  10.767  0.00  0.00      BP1   
ATOM   4385  HN  LEU B  66      47.937  -7.474   9.880  0.00  0.00      BP1   
ATOM   4386  CA  LEU B  66      47.763  -6.707  11.773  0.00  0.00      BP1   
ATOM   4387  HA  LEU B  66      47.779  -7.208  12.729  0.00  0.00      BP1   
ATOM   4388  CB  LEU B  66      49.069  -5.925  11.553  0.00  0.00      BP1   
ATOM   4389  HB1 LEU B  66      49.091  -5.491  10.530  0.00  0.00      BP1   
ATOM   4390  HB2 LEU B  66      49.095  -5.105  12.303  0.00  0.00      BP1   
ATOM   4391  CG  LEU B  66      50.330  -6.770  11.741  0.00  0.00      BP1   
ATOM   4392  HG  LEU B  66      50.315  -7.714  11.155  0.00  0.00      BP1   
ATOM   4393  CD1 LEU B  66      51.536  -5.984  11.223  0.00  0.00      BP1   
ATOM   4394 HD11 LEU B  66      52.498  -6.388  11.605  0.00  0.00      BP1   
ATOM   4395 HD12 LEU B  66      51.568  -5.958  10.113  0.00  0.00      BP1   
ATOM   4396 HD13 LEU B  66      51.453  -4.923  11.544  0.00  0.00      BP1   
ATOM   4397  CD2 LEU B  66      50.600  -7.115  13.168  0.00  0.00      BP1   
ATOM   4398 HD21 LEU B  66      50.344  -6.267  13.838  0.00  0.00      BP1   
ATOM   4399 HD22 LEU B  66      50.044  -8.033  13.456  0.00  0.00      BP1   
ATOM   4400 HD23 LEU B  66      51.660  -7.382  13.366  0.00  0.00      BP1   
ATOM   4401  C   LEU B  66      46.505  -5.801  11.902  0.00  0.00      BP1   
ATOM   4402  O   LEU B  66      45.922  -5.212  10.993  0.00  0.00      BP1   
ATOM   4403  N   ASP B  67      45.976  -5.673  13.129  0.00  0.00      BP1   
ATOM   4404  HN  ASP B  67      46.476  -6.147  13.850  0.00  0.00      BP1   
ATOM   4405  CA  ASP B  67      44.865  -4.792  13.605  0.00  0.00      BP1   
ATOM   4406  HA  ASP B  67      44.024  -5.079  12.991  0.00  0.00      BP1   
ATOM   4407  CB  ASP B  67      44.741  -4.867  15.144  0.00  0.00      BP1   
ATOM   4408  HB1 ASP B  67      45.613  -4.614  15.784  0.00  0.00      BP1   
ATOM   4409  HB2 ASP B  67      43.998  -4.156  15.565  0.00  0.00      BP1   
ATOM   4410  CG  ASP B  67      44.274  -6.265  15.419  0.00  0.00      BP1   
ATOM   4411  OD1 ASP B  67      43.318  -6.712  14.718  0.00  0.00      BP1   
ATOM   4412  OD2 ASP B  67      44.598  -6.820  16.498  0.00  0.00      BP1   
ATOM   4413  C   ASP B  67      44.998  -3.319  13.267  0.00  0.00      BP1   
ATOM   4414  O   ASP B  67      46.029  -2.647  13.499  0.00  0.00      BP1   
ATOM   4415  N   VAL B  68      43.868  -2.789  12.713  0.00  0.00      BP1   
ATOM   4416  HN  VAL B  68      43.151  -3.426  12.441  0.00  0.00      BP1   
ATOM   4417  CA  VAL B  68      43.602  -1.439  12.474  0.00  0.00      BP1   
ATOM   4418  HA  VAL B  68      42.546  -1.452  12.251  0.00  0.00      BP1   
ATOM   4419  CB  VAL B  68      43.712  -0.438  13.617  0.00  0.00      BP1   
ATOM   4420  HB  VAL B  68      44.788  -0.458  13.891  0.00  0.00      BP1   
ATOM   4421  CG1 VAL B  68      43.142   0.999  13.351  0.00  0.00      BP1   
ATOM   4422 HG11 VAL B  68      43.569   1.699  14.101  0.00  0.00      BP1   
ATOM   4423 HG12 VAL B  68      43.472   1.329  12.343  0.00  0.00      BP1   
ATOM   4424 HG13 VAL B  68      42.032   0.970  13.310  0.00  0.00      BP1   
ATOM   4425  CG2 VAL B  68      42.939  -0.927  14.825  0.00  0.00      BP1   
ATOM   4426 HG21 VAL B  68      43.095  -0.397  15.789  0.00  0.00      BP1   
ATOM   4427 HG22 VAL B  68      41.841  -0.895  14.660  0.00  0.00      BP1   
ATOM   4428 HG23 VAL B  68      43.146  -2.001  15.019  0.00  0.00      BP1   
ATOM   4429  C   VAL B  68      44.399  -1.009  11.239  0.00  0.00      BP1   
ATOM   4430  O   VAL B  68      45.634  -1.035  11.242  0.00  0.00      BP1   
ATOM   4431  N   SER B  69      43.739  -0.627  10.066  0.00  0.00      BP1   
ATOM   4432  HN  SER B  69      42.749  -0.511  10.062  0.00  0.00      BP1   
ATOM   4433  CA  SER B  69      44.404  -0.501   8.804  0.00  0.00      BP1   
ATOM   4434  HA  SER B  69      45.189  -1.240   8.738  0.00  0.00      BP1   
ATOM   4435  CB  SER B  69      43.482  -0.705   7.579  0.00  0.00      BP1   
ATOM   4436  HB1 SER B  69      42.889  -1.623   7.778  0.00  0.00      BP1   
ATOM   4437  HB2 SER B  69      42.668   0.051   7.581  0.00  0.00      BP1   
ATOM   4438  OG  SER B  69      44.195  -0.761   6.307  0.00  0.00      BP1   
ATOM   4439  HG1 SER B  69      44.772  -1.528   6.323  0.00  0.00      BP1   
ATOM   4440  C   SER B  69      44.969   0.904   8.602  0.00  0.00      BP1   
ATOM   4441  O   SER B  69      44.201   1.868   8.531  0.00  0.00      BP1   
ATOM   4442  N   PRO B  70      46.283   1.153   8.522  0.00  0.00      BP1   
ATOM   4443  CD  PRO B  70      47.407   0.205   8.797  0.00  0.00      BP1   
ATOM   4444  HD1 PRO B  70      47.264  -0.762   8.269  0.00  0.00      BP1   
ATOM   4445  HD2 PRO B  70      47.486   0.125   9.902  0.00  0.00      BP1   
ATOM   4446  CA  PRO B  70      46.822   2.382   7.936  0.00  0.00      BP1   
ATOM   4447  HA  PRO B  70      46.269   3.227   8.318  0.00  0.00      BP1   
ATOM   4448  CB  PRO B  70      48.276   2.429   8.344  0.00  0.00      BP1   
ATOM   4449  HB1 PRO B  70      48.416   2.908   9.337  0.00  0.00      BP1   
ATOM   4450  HB2 PRO B  70      48.884   2.950   7.573  0.00  0.00      BP1   
ATOM   4451  CG  PRO B  70      48.673   0.972   8.393  0.00  0.00      BP1   
ATOM   4452  HG1 PRO B  70      49.485   0.775   9.125  0.00  0.00      BP1   
ATOM   4453  HG2 PRO B  70      49.187   0.528   7.513  0.00  0.00      BP1   
ATOM   4454  C   PRO B  70      46.634   2.496   6.388  0.00  0.00      BP1   
ATOM   4455  O   PRO B  70      46.237   3.559   5.999  0.00  0.00      BP1   
ATOM   4456  N   LEU B  71      46.907   1.373   5.653  0.00  0.00      BP1   
ATOM   4457  HN  LEU B  71      47.334   0.664   6.209  0.00  0.00      BP1   
ATOM   4458  CA  LEU B  71      46.900   1.193   4.236  0.00  0.00      BP1   
ATOM   4459  HA  LEU B  71      47.658   1.878   3.886  0.00  0.00      BP1   
ATOM   4460  CB  LEU B  71      47.316  -0.302   3.912  0.00  0.00      BP1   
ATOM   4461  HB1 LEU B  71      48.379  -0.363   4.230  0.00  0.00      BP1   
ATOM   4462  HB2 LEU B  71      46.631  -1.025   4.404  0.00  0.00      BP1   
ATOM   4463  CG  LEU B  71      47.394  -0.686   2.378  0.00  0.00      BP1   
ATOM   4464  HG  LEU B  71      46.360  -0.672   1.972  0.00  0.00      BP1   
ATOM   4465  CD1 LEU B  71      48.212   0.231   1.542  0.00  0.00      BP1   
ATOM   4466 HD11 LEU B  71      48.234  -0.033   0.463  0.00  0.00      BP1   
ATOM   4467 HD12 LEU B  71      47.760   1.246   1.575  0.00  0.00      BP1   
ATOM   4468 HD13 LEU B  71      49.217   0.345   2.001  0.00  0.00      BP1   
ATOM   4469  CD2 LEU B  71      47.895  -2.168   2.138  0.00  0.00      BP1   
ATOM   4470 HD21 LEU B  71      47.788  -2.441   1.067  0.00  0.00      BP1   
ATOM   4471 HD22 LEU B  71      48.955  -2.188   2.470  0.00  0.00      BP1   
ATOM   4472 HD23 LEU B  71      47.283  -2.924   2.675  0.00  0.00      BP1   
ATOM   4473  C   LEU B  71      45.629   1.559   3.393  0.00  0.00      BP1   
ATOM   4474  O   LEU B  71      45.750   2.187   2.311  0.00  0.00      BP1   
ATOM   4475  N   TYR B  72      44.484   1.286   3.985  0.00  0.00      BP1   
ATOM   4476  HN  TYR B  72      44.522   0.695   4.786  0.00  0.00      BP1   
ATOM   4477  CA  TYR B  72      43.152   1.647   3.554  0.00  0.00      BP1   
ATOM   4478  HA  TYR B  72      43.203   2.067   2.561  0.00  0.00      BP1   
ATOM   4479  CB  TYR B  72      42.258   0.406   3.465  0.00  0.00      BP1   
ATOM   4480  HB1 TYR B  72      42.136   0.025   4.502  0.00  0.00      BP1   
ATOM   4481  HB2 TYR B  72      41.304   0.810   3.066  0.00  0.00      BP1   
ATOM   4482  CG  TYR B  72      42.869  -0.586   2.546  0.00  0.00      BP1   
ATOM   4483  CD1 TYR B  72      43.078  -1.922   2.935  0.00  0.00      BP1   
ATOM   4484  HD1 TYR B  72      43.186  -2.278   3.949  0.00  0.00      BP1   
ATOM   4485  CE1 TYR B  72      43.354  -2.917   1.933  0.00  0.00      BP1   
ATOM   4486  HE1 TYR B  72      43.655  -3.873   2.336  0.00  0.00      BP1   
ATOM   4487  CZ  TYR B  72      43.207  -2.681   0.574  0.00  0.00      BP1   
ATOM   4488  OH  TYR B  72      43.579  -3.741  -0.316  0.00  0.00      BP1   
ATOM   4489  HH  TYR B  72      43.860  -4.437   0.284  0.00  0.00      BP1   
ATOM   4490  CD2 TYR B  72      42.683  -0.388   1.176  0.00  0.00      BP1   
ATOM   4491  HD2 TYR B  72      42.361   0.631   1.017  0.00  0.00      BP1   
ATOM   4492  CE2 TYR B  72      42.854  -1.379   0.241  0.00  0.00      BP1   
ATOM   4493  HE2 TYR B  72      42.569  -1.100  -0.763  0.00  0.00      BP1   
ATOM   4494  C   TYR B  72      42.517   2.611   4.478  0.00  0.00      BP1   
ATOM   4495  O   TYR B  72      41.273   2.805   4.502  0.00  0.00      BP1   
ATOM   4496  N   ASN B  73      43.324   3.190   5.456  0.00  0.00      BP1   
ATOM   4497  HN  ASN B  73      44.312   3.051   5.451  0.00  0.00      BP1   
ATOM   4498  CA  ASN B  73      43.038   4.324   6.321  0.00  0.00      BP1   
ATOM   4499  HA  ASN B  73      43.881   4.319   6.996  0.00  0.00      BP1   
ATOM   4500  CB  ASN B  73      42.872   5.579   5.479  0.00  0.00      BP1   
ATOM   4501  HB1 ASN B  73      43.639   5.716   4.687  0.00  0.00      BP1   
ATOM   4502  HB2 ASN B  73      41.857   5.638   5.031  0.00  0.00      BP1   
ATOM   4503  CG  ASN B  73      43.204   6.817   6.367  0.00  0.00      BP1   
ATOM   4504  OD1 ASN B  73      44.098   6.758   7.200  0.00  0.00      BP1   
ATOM   4505  ND2 ASN B  73      42.485   7.895   6.156  0.00  0.00      BP1   
ATOM   4506 HD21 ASN B  73      42.855   8.751   6.516  0.00  0.00      BP1   
ATOM   4507 HD22 ASN B  73      41.612   7.810   5.676  0.00  0.00      BP1   
ATOM   4508  C   ASN B  73      41.810   4.218   7.257  0.00  0.00      BP1   
ATOM   4509  O   ASN B  73      41.096   5.184   7.526  0.00  0.00      BP1   
ATOM   4510  N   PHE B  74      41.500   3.024   7.688  0.00  0.00      BP1   
ATOM   4511  HN  PHE B  74      42.087   2.228   7.564  0.00  0.00      BP1   
ATOM   4512  CA  PHE B  74      40.173   2.784   8.203  0.00  0.00      BP1   
ATOM   4513  HA  PHE B  74      39.820   3.719   8.612  0.00  0.00      BP1   
ATOM   4514  CB  PHE B  74      39.193   2.294   7.102  0.00  0.00      BP1   
ATOM   4515  HB1 PHE B  74      39.041   3.066   6.318  0.00  0.00      BP1   
ATOM   4516  HB2 PHE B  74      39.641   1.413   6.595  0.00  0.00      BP1   
ATOM   4517  CG  PHE B  74      37.768   1.945   7.423  0.00  0.00      BP1   
ATOM   4518  CD1 PHE B  74      37.473   0.621   7.739  0.00  0.00      BP1   
ATOM   4519  HD1 PHE B  74      38.232  -0.147   7.716  0.00  0.00      BP1   
ATOM   4520  CE1 PHE B  74      36.176   0.306   8.166  0.00  0.00      BP1   
ATOM   4521  HE1 PHE B  74      36.014  -0.742   8.370  0.00  0.00      BP1   
ATOM   4522  CZ  PHE B  74      35.163   1.274   8.214  0.00  0.00      BP1   
ATOM   4523  HZ  PHE B  74      34.137   1.073   8.485  0.00  0.00      BP1   
ATOM   4524  CD2 PHE B  74      36.723   2.921   7.456  0.00  0.00      BP1   
ATOM   4525  HD2 PHE B  74      36.964   3.910   7.096  0.00  0.00      BP1   
ATOM   4526  CE2 PHE B  74      35.457   2.554   7.862  0.00  0.00      BP1   
ATOM   4527  HE2 PHE B  74      34.608   3.221   7.849  0.00  0.00      BP1   
ATOM   4528  C   PHE B  74      40.166   1.781   9.356  0.00  0.00      BP1   
ATOM   4529  O   PHE B  74      40.842   0.724   9.246  0.00  0.00      BP1   
ATOM   4530  N   SER B  75      39.326   2.021  10.376  0.00  0.00      BP1   
ATOM   4531  HN  SER B  75      38.726   2.810  10.264  0.00  0.00      BP1   
ATOM   4532  CA  SER B  75      39.101   1.196  11.596  0.00  0.00      BP1   
ATOM   4533  HA  SER B  75      39.893   0.462  11.624  0.00  0.00      BP1   
ATOM   4534  CB  SER B  75      39.297   2.138  12.821  0.00  0.00      BP1   
ATOM   4535  HB1 SER B  75      40.216   2.713  12.579  0.00  0.00      BP1   
ATOM   4536  HB2 SER B  75      38.464   2.859  12.965  0.00  0.00      BP1   
ATOM   4537  OG  SER B  75      39.375   1.447  14.054  0.00  0.00      BP1   
ATOM   4538  HG1 SER B  75      39.930   1.958  14.649  0.00  0.00      BP1   
ATOM   4539  C   SER B  75      37.795   0.465  11.772  0.00  0.00      BP1   
ATOM   4540  O   SER B  75      36.695   1.000  11.611  0.00  0.00      BP1   
ATOM   4541  N   LEU B  76      37.856  -0.833  12.148  0.00  0.00      BP1   
ATOM   4542  HN  LEU B  76      38.729  -1.282  12.320  0.00  0.00      BP1   
ATOM   4543  CA  LEU B  76      36.729  -1.654  12.414  0.00  0.00      BP1   
ATOM   4544  HA  LEU B  76      35.927  -1.362  11.752  0.00  0.00      BP1   
ATOM   4545  CB  LEU B  76      37.009  -3.153  12.123  0.00  0.00      BP1   
ATOM   4546  HB1 LEU B  76      37.899  -3.593  12.621  0.00  0.00      BP1   
ATOM   4547  HB2 LEU B  76      36.108  -3.687  12.495  0.00  0.00      BP1   
ATOM   4548  CG  LEU B  76      37.082  -3.599  10.609  0.00  0.00      BP1   
ATOM   4549  HG  LEU B  76      37.759  -2.889  10.087  0.00  0.00      BP1   
ATOM   4550  CD1 LEU B  76      37.536  -5.078  10.592  0.00  0.00      BP1   
ATOM   4551 HD11 LEU B  76      36.887  -5.838  11.078  0.00  0.00      BP1   
ATOM   4552 HD12 LEU B  76      37.705  -5.452   9.560  0.00  0.00      BP1   
ATOM   4553 HD13 LEU B  76      38.534  -5.121  11.079  0.00  0.00      BP1   
ATOM   4554  CD2 LEU B  76      35.688  -3.449   9.935  0.00  0.00      BP1   
ATOM   4555 HD21 LEU B  76      35.261  -2.424   9.968  0.00  0.00      BP1   
ATOM   4556 HD22 LEU B  76      35.796  -3.671   8.852  0.00  0.00      BP1   
ATOM   4557 HD23 LEU B  76      34.881  -4.136  10.267  0.00  0.00      BP1   
ATOM   4558  C   LEU B  76      36.258  -1.407  13.863  0.00  0.00      BP1   
ATOM   4559  O   LEU B  76      35.270  -1.973  14.211  0.00  0.00      BP1   
ATOM   4560  N   PHE B  77      36.993  -0.655  14.672  0.00  0.00      BP1   
ATOM   4561  HN  PHE B  77      37.722  -0.125  14.245  0.00  0.00      BP1   
ATOM   4562  CA  PHE B  77      36.923  -0.781  16.143  0.00  0.00      BP1   
ATOM   4563  HA  PHE B  77      36.180  -1.543  16.329  0.00  0.00      BP1   
ATOM   4564  CB  PHE B  77      38.252  -1.079  16.906  0.00  0.00      BP1   
ATOM   4565  HB1 PHE B  77      38.957  -0.229  16.781  0.00  0.00      BP1   
ATOM   4566  HB2 PHE B  77      38.138  -1.060  18.011  0.00  0.00      BP1   
ATOM   4567  CG  PHE B  77      38.957  -2.342  16.531  0.00  0.00      BP1   
ATOM   4568  CD1 PHE B  77      38.415  -3.426  15.749  0.00  0.00      BP1   
ATOM   4569  HD1 PHE B  77      37.360  -3.351  15.531  0.00  0.00      BP1   
ATOM   4570  CE1 PHE B  77      39.141  -4.569  15.498  0.00  0.00      BP1   
ATOM   4571  HE1 PHE B  77      38.667  -5.377  14.961  0.00  0.00      BP1   
ATOM   4572  CZ  PHE B  77      40.460  -4.636  15.934  0.00  0.00      BP1   
ATOM   4573  HZ  PHE B  77      41.055  -5.506  15.696  0.00  0.00      BP1   
ATOM   4574  CD2 PHE B  77      40.293  -2.441  16.950  0.00  0.00      BP1   
ATOM   4575  HD2 PHE B  77      40.931  -1.718  17.439  0.00  0.00      BP1   
ATOM   4576  CE2 PHE B  77      41.107  -3.530  16.509  0.00  0.00      BP1   
ATOM   4577  HE2 PHE B  77      42.142  -3.600  16.808  0.00  0.00      BP1   
ATOM   4578  C   PHE B  77      36.311   0.525  16.586  0.00  0.00      BP1   
ATOM   4579  O   PHE B  77      36.381   0.934  17.712  0.00  0.00      BP1   
ATOM   4580  N   HSD B  78      35.734   1.295  15.667  0.00  0.00      BP1   
ATOM   4581  HN  HSD B  78      35.667   0.864  14.771  0.00  0.00      BP1   
ATOM   4582  CA  HSD B  78      35.094   2.611  15.980  0.00  0.00      BP1   
ATOM   4583  HA  HSD B  78      35.837   3.275  16.397  0.00  0.00      BP1   
ATOM   4584  CB  HSD B  78      34.550   3.256  14.696  0.00  0.00      BP1   
ATOM   4585  HB1 HSD B  78      33.974   4.166  14.969  0.00  0.00      BP1   
ATOM   4586  HB2 HSD B  78      35.334   3.496  13.947  0.00  0.00      BP1   
ATOM   4587  ND1 HSD B  78      34.059   1.597  12.693  0.00  0.00      BP1   
ATOM   4588  HD1 HSD B  78      35.014   1.547  12.401  0.00  0.00      BP1   
ATOM   4589  CG  HSD B  78      33.674   2.369  13.736  0.00  0.00      BP1   
ATOM   4590  CE1 HSD B  78      32.948   1.085  12.119  0.00  0.00      BP1   
ATOM   4591  HE1 HSD B  78      32.956   0.409  11.264  0.00  0.00      BP1   
ATOM   4592  NE2 HSD B  78      31.858   1.556  12.679  0.00  0.00      BP1   
ATOM   4593  CD2 HSD B  78      32.337   2.348  13.763  0.00  0.00      BP1   
ATOM   4594  HD2 HSD B  78      31.657   2.911  14.391  0.00  0.00      BP1   
ATOM   4595  C   HSD B  78      34.090   2.673  17.145  0.00  0.00      BP1   
ATOM   4596  O   HSD B  78      34.125   3.619  17.915  0.00  0.00      BP1   
ATOM   4597  N   CYS B  79      33.180   1.721  17.214  0.00  0.00      BP1   
ATOM   4598  HN  CYS B  79      33.176   0.956  16.574  0.00  0.00      BP1   
ATOM   4599  CA  CYS B  79      32.283   1.452  18.306  0.00  0.00      BP1   
ATOM   4600  HA  CYS B  79      32.219   2.317  18.950  0.00  0.00      BP1   
ATOM   4601  CB  CYS B  79      30.876   1.109  17.766  0.00  0.00      BP1   
ATOM   4602  HB1 CYS B  79      30.910   0.299  17.005  0.00  0.00      BP1   
ATOM   4603  HB2 CYS B  79      30.374   0.666  18.652  0.00  0.00      BP1   
ATOM   4604  SG  CYS B  79      29.934   2.581  17.306  0.00  0.00      BP1   
ATOM   4605  C   CYS B  79      32.813   0.349  19.244  0.00  0.00      BP1   
ATOM   4606  O   CYS B  79      32.105  -0.474  19.773  0.00  0.00      BP1   
ATOM   4607  N   GLY B  80      34.127   0.382  19.552  0.00  0.00      BP1   
ATOM   4608  HN  GLY B  80      34.665   1.085  19.093  0.00  0.00      BP1   
ATOM   4609  CA  GLY B  80      34.886  -0.664  20.073  0.00  0.00      BP1   
ATOM   4610  HA1 GLY B  80      34.424  -0.938  21.009  0.00  0.00      BP1   
ATOM   4611  HA2 GLY B  80      35.901  -0.317  20.197  0.00  0.00      BP1   
ATOM   4612  C   GLY B  80      34.973  -2.004  19.158  0.00  0.00      BP1   
ATOM   4613  O   GLY B  80      34.570  -2.071  18.027  0.00  0.00      BP1   
ATOM   4614  N   LEU B  81      35.678  -2.978  19.691  0.00  0.00      BP1   
ATOM   4615  HN  LEU B  81      35.986  -2.924  20.638  0.00  0.00      BP1   
ATOM   4616  CA  LEU B  81      35.963  -4.133  18.955  0.00  0.00      BP1   
ATOM   4617  HA  LEU B  81      36.441  -3.676  18.101  0.00  0.00      BP1   
ATOM   4618  CB  LEU B  81      36.927  -5.098  19.687  0.00  0.00      BP1   
ATOM   4619  HB1 LEU B  81      36.665  -5.203  20.761  0.00  0.00      BP1   
ATOM   4620  HB2 LEU B  81      36.996  -6.054  19.126  0.00  0.00      BP1   
ATOM   4621  CG  LEU B  81      38.436  -4.637  19.657  0.00  0.00      BP1   
ATOM   4622  HG  LEU B  81      38.764  -4.630  18.596  0.00  0.00      BP1   
ATOM   4623  CD1 LEU B  81      38.813  -3.341  20.379  0.00  0.00      BP1   
ATOM   4624 HD11 LEU B  81      38.288  -2.401  20.106  0.00  0.00      BP1   
ATOM   4625 HD12 LEU B  81      38.668  -3.548  21.461  0.00  0.00      BP1   
ATOM   4626 HD13 LEU B  81      39.889  -3.071  20.320  0.00  0.00      BP1   
ATOM   4627  CD2 LEU B  81      39.411  -5.695  20.328  0.00  0.00      BP1   
ATOM   4628 HD21 LEU B  81      39.257  -5.897  21.409  0.00  0.00      BP1   
ATOM   4629 HD22 LEU B  81      39.335  -6.636  19.743  0.00  0.00      BP1   
ATOM   4630 HD23 LEU B  81      40.477  -5.426  20.169  0.00  0.00      BP1   
ATOM   4631  C   LEU B  81      34.758  -4.995  18.418  0.00  0.00      BP1   
ATOM   4632  O   LEU B  81      33.744  -5.227  19.076  0.00  0.00      BP1   
ATOM   4633  N   LEU B  82      34.952  -5.516  17.166  0.00  0.00      BP1   
ATOM   4634  HN  LEU B  82      35.811  -5.311  16.702  0.00  0.00      BP1   
ATOM   4635  CA  LEU B  82      34.000  -6.506  16.570  0.00  0.00      BP1   
ATOM   4636  HA  LEU B  82      33.006  -6.156  16.806  0.00  0.00      BP1   
ATOM   4637  CB  LEU B  82      34.074  -6.723  15.040  0.00  0.00      BP1   
ATOM   4638  HB1 LEU B  82      34.934  -7.369  14.760  0.00  0.00      BP1   
ATOM   4639  HB2 LEU B  82      33.184  -7.275  14.670  0.00  0.00      BP1   
ATOM   4640  CG  LEU B  82      34.190  -5.539  14.173  0.00  0.00      BP1   
ATOM   4641  HG  LEU B  82      35.112  -4.953  14.375  0.00  0.00      BP1   
ATOM   4642  CD1 LEU B  82      34.087  -6.000  12.705  0.00  0.00      BP1   
ATOM   4643 HD11 LEU B  82      34.754  -6.881  12.591  0.00  0.00      BP1   
ATOM   4644 HD12 LEU B  82      33.088  -6.410  12.445  0.00  0.00      BP1   
ATOM   4645 HD13 LEU B  82      34.449  -5.247  11.973  0.00  0.00      BP1   
ATOM   4646  CD2 LEU B  82      33.062  -4.556  14.508  0.00  0.00      BP1   
ATOM   4647 HD21 LEU B  82      32.061  -4.941  14.218  0.00  0.00      BP1   
ATOM   4648 HD22 LEU B  82      33.069  -4.239  15.573  0.00  0.00      BP1   
ATOM   4649 HD23 LEU B  82      33.284  -3.621  13.950  0.00  0.00      BP1   
ATOM   4650  C   LEU B  82      34.209  -7.851  17.227  0.00  0.00      BP1   
ATOM   4651  O   LEU B  82      35.293  -8.136  17.747  0.00  0.00      BP1   
ATOM   4652  N   MET B  83      33.117  -8.697  17.257  0.00  0.00      BP1   
ATOM   4653  HN  MET B  83      32.346  -8.367  16.718  0.00  0.00      BP1   
ATOM   4654  CA  MET B  83      33.167 -10.070  17.766  0.00  0.00      BP1   
ATOM   4655  HA  MET B  83      33.760  -9.941  18.660  0.00  0.00      BP1   
ATOM   4656  CB  MET B  83      31.767 -10.620  17.846  0.00  0.00      BP1   
ATOM   4657  HB1 MET B  83      31.288 -10.618  16.844  0.00  0.00      BP1   
ATOM   4658  HB2 MET B  83      31.816 -11.690  18.141  0.00  0.00      BP1   
ATOM   4659  CG  MET B  83      30.813  -9.911  18.823  0.00  0.00      BP1   
ATOM   4660  HG1 MET B  83      31.344  -9.692  19.775  0.00  0.00      BP1   
ATOM   4661  HG2 MET B  83      30.583  -8.887  18.460  0.00  0.00      BP1   
ATOM   4662  SD  MET B  83      29.251 -10.852  19.069  0.00  0.00      BP1   
ATOM   4663  CE  MET B  83      28.594  -9.712  20.303  0.00  0.00      BP1   
ATOM   4664  HE1 MET B  83      28.940  -9.934  21.336  0.00  0.00      BP1   
ATOM   4665  HE2 MET B  83      28.848  -8.662  20.046  0.00  0.00      BP1   
ATOM   4666  HE3 MET B  83      27.487  -9.722  20.392  0.00  0.00      BP1   
ATOM   4667  C   MET B  83      34.126 -10.945  16.943  0.00  0.00      BP1   
ATOM   4668  O   MET B  83      34.192 -10.703  15.750  0.00  0.00      BP1   
ATOM   4669  N   PRO B  84      34.818 -11.914  17.554  0.00  0.00      BP1   
ATOM   4670  CD  PRO B  84      34.739 -12.324  18.950  0.00  0.00      BP1   
ATOM   4671  HD1 PRO B  84      34.026 -13.173  19.018  0.00  0.00      BP1   
ATOM   4672  HD2 PRO B  84      34.494 -11.537  19.695  0.00  0.00      BP1   
ATOM   4673  CA  PRO B  84      36.086 -12.422  16.923  0.00  0.00      BP1   
ATOM   4674  HA  PRO B  84      36.793 -11.618  16.783  0.00  0.00      BP1   
ATOM   4675  CB  PRO B  84      36.651 -13.419  17.955  0.00  0.00      BP1   
ATOM   4676  HB1 PRO B  84      37.760 -13.355  17.976  0.00  0.00      BP1   
ATOM   4677  HB2 PRO B  84      36.373 -14.489  17.848  0.00  0.00      BP1   
ATOM   4678  CG  PRO B  84      36.122 -12.867  19.307  0.00  0.00      BP1   
ATOM   4679  HG1 PRO B  84      36.767 -12.017  19.617  0.00  0.00      BP1   
ATOM   4680  HG2 PRO B  84      36.255 -13.726  19.998  0.00  0.00      BP1   
ATOM   4681  C   PRO B  84      35.881 -13.108  15.622  0.00  0.00      BP1   
ATOM   4682  O   PRO B  84      36.803 -13.070  14.839  0.00  0.00      BP1   
ATOM   4683  N   GLY B  85      34.800 -13.770  15.335  0.00  0.00      BP1   
ATOM   4684  HN  GLY B  85      34.025 -13.788  15.961  0.00  0.00      BP1   
ATOM   4685  CA  GLY B  85      34.488 -14.435  14.095  0.00  0.00      BP1   
ATOM   4686  HA1 GLY B  85      33.632 -15.042  14.354  0.00  0.00      BP1   
ATOM   4687  HA2 GLY B  85      35.328 -15.030  13.769  0.00  0.00      BP1   
ATOM   4688  C   GLY B  85      34.178 -13.507  12.995  0.00  0.00      BP1   
ATOM   4689  O   GLY B  85      34.513 -13.759  11.868  0.00  0.00      BP1   
ATOM   4690  N   CYS B  86      33.502 -12.388  13.300  0.00  0.00      BP1   
ATOM   4691  HN  CYS B  86      33.244 -12.314  14.261  0.00  0.00      BP1   
ATOM   4692  CA  CYS B  86      33.458 -11.169  12.565  0.00  0.00      BP1   
ATOM   4693  HA  CYS B  86      33.065 -11.383  11.582  0.00  0.00      BP1   
ATOM   4694  CB  CYS B  86      32.394 -10.185  13.254  0.00  0.00      BP1   
ATOM   4695  HB1 CYS B  86      31.491 -10.779  13.508  0.00  0.00      BP1   
ATOM   4696  HB2 CYS B  86      32.853  -9.752  14.168  0.00  0.00      BP1   
ATOM   4697  SG  CYS B  86      32.146  -8.869  12.077  0.00  0.00      BP1   
ATOM   4698  C   CYS B  86      34.794 -10.460  12.286  0.00  0.00      BP1   
ATOM   4699  O   CYS B  86      34.968  -9.951  11.170  0.00  0.00      BP1   
ATOM   4700  N   ARG B  87      35.747 -10.430  13.273  0.00  0.00      BP1   
ATOM   4701  HN  ARG B  87      35.595 -10.589  14.246  0.00  0.00      BP1   
ATOM   4702  CA  ARG B  87      37.102 -10.227  12.876  0.00  0.00      BP1   
ATOM   4703  HA  ARG B  87      37.143  -9.243  12.433  0.00  0.00      BP1   
ATOM   4704  CB  ARG B  87      37.980  -9.998  14.077  0.00  0.00      BP1   
ATOM   4705  HB1 ARG B  87      37.712 -10.822  14.772  0.00  0.00      BP1   
ATOM   4706  HB2 ARG B  87      39.076 -10.036  13.897  0.00  0.00      BP1   
ATOM   4707  CG  ARG B  87      37.734  -8.646  14.775  0.00  0.00      BP1   
ATOM   4708  HG1 ARG B  87      38.028  -7.787  14.135  0.00  0.00      BP1   
ATOM   4709  HG2 ARG B  87      36.625  -8.596  14.825  0.00  0.00      BP1   
ATOM   4710  CD  ARG B  87      38.333  -8.530  16.217  0.00  0.00      BP1   
ATOM   4711  HD1 ARG B  87      38.048  -7.581  16.719  0.00  0.00      BP1   
ATOM   4712  HD2 ARG B  87      38.071  -9.414  16.836  0.00  0.00      BP1   
ATOM   4713  NE  ARG B  87      39.807  -8.397  16.005  0.00  0.00      BP1   
ATOM   4714  HE  ARG B  87      40.051  -8.314  15.038  0.00  0.00      BP1   
ATOM   4715  CZ  ARG B  87      40.737  -8.435  16.879  0.00  0.00      BP1   
ATOM   4716  NH1 ARG B  87      40.566  -8.763  18.141  0.00  0.00      BP1   
ATOM   4717 HH11 ARG B  87      41.417  -8.916  18.643  0.00  0.00      BP1   
ATOM   4718 HH12 ARG B  87      39.663  -9.114  18.389  0.00  0.00      BP1   
ATOM   4719  NH2 ARG B  87      41.979  -8.267  16.433  0.00  0.00      BP1   
ATOM   4720 HH21 ARG B  87      42.603  -8.088  17.193  0.00  0.00      BP1   
ATOM   4721 HH22 ARG B  87      42.163  -7.756  15.594  0.00  0.00      BP1   
ATOM   4722  C   ARG B  87      37.715 -11.117  11.856  0.00  0.00      BP1   
ATOM   4723  O   ARG B  87      38.259 -10.628  10.850  0.00  0.00      BP1   
ATOM   4724  N   LYS B  88      37.510 -12.509  11.963  0.00  0.00      BP1   
ATOM   4725  HN  LYS B  88      37.203 -12.962  12.796  0.00  0.00      BP1   
ATOM   4726  CA  LYS B  88      37.756 -13.479  10.895  0.00  0.00      BP1   
ATOM   4727  HA  LYS B  88      38.789 -13.363  10.602  0.00  0.00      BP1   
ATOM   4728  CB  LYS B  88      37.657 -14.834  11.441  0.00  0.00      BP1   
ATOM   4729  HB1 LYS B  88      38.535 -14.983  12.105  0.00  0.00      BP1   
ATOM   4730  HB2 LYS B  88      36.730 -14.880  12.052  0.00  0.00      BP1   
ATOM   4731  CG  LYS B  88      37.516 -16.003  10.422  0.00  0.00      BP1   
ATOM   4732  HG1 LYS B  88      36.608 -15.898   9.790  0.00  0.00      BP1   
ATOM   4733  HG2 LYS B  88      38.381 -16.160   9.742  0.00  0.00      BP1   
ATOM   4734  CD  LYS B  88      37.304 -17.252  11.287  0.00  0.00      BP1   
ATOM   4735  HD1 LYS B  88      37.980 -17.212  12.168  0.00  0.00      BP1   
ATOM   4736  HD2 LYS B  88      36.295 -17.296  11.751  0.00  0.00      BP1   
ATOM   4737  CE  LYS B  88      37.334 -18.629  10.615  0.00  0.00      BP1   
ATOM   4738  HE1 LYS B  88      36.871 -19.379  11.291  0.00  0.00      BP1   
ATOM   4739  HE2 LYS B  88      36.718 -18.671   9.691  0.00  0.00      BP1   
ATOM   4740  NZ  LYS B  88      38.679 -19.014  10.370  0.00  0.00      BP1   
ATOM   4741  HZ1 LYS B  88      38.683 -19.954   9.923  0.00  0.00      BP1   
ATOM   4742  HZ2 LYS B  88      39.098 -18.377   9.664  0.00  0.00      BP1   
ATOM   4743  HZ3 LYS B  88      39.158 -18.946  11.291  0.00  0.00      BP1   
ATOM   4744  C   LYS B  88      37.103 -13.241   9.531  0.00  0.00      BP1   
ATOM   4745  O   LYS B  88      37.761 -13.347   8.514  0.00  0.00      BP1   
ATOM   4746  N   HSD B  89      35.779 -12.990   9.455  0.00  0.00      BP1   
ATOM   4747  HN  HSD B  89      35.241 -13.077  10.290  0.00  0.00      BP1   
ATOM   4748  CA  HSD B  89      35.094 -12.673   8.210  0.00  0.00      BP1   
ATOM   4749  HA  HSD B  89      35.340 -13.463   7.516  0.00  0.00      BP1   
ATOM   4750  CB  HSD B  89      33.514 -12.687   8.251  0.00  0.00      BP1   
ATOM   4751  HB1 HSD B  89      33.104 -12.238   9.180  0.00  0.00      BP1   
ATOM   4752  HB2 HSD B  89      33.135 -12.040   7.431  0.00  0.00      BP1   
ATOM   4753  ND1 HSD B  89      31.989 -14.750   8.760  0.00  0.00      BP1   
ATOM   4754  HD1 HSD B  89      31.833 -14.522   9.722  0.00  0.00      BP1   
ATOM   4755  CG  HSD B  89      32.859 -13.983   7.956  0.00  0.00      BP1   
ATOM   4756  CE1 HSD B  89      31.541 -15.762   8.078  0.00  0.00      BP1   
ATOM   4757  HE1 HSD B  89      30.853 -16.485   8.517  0.00  0.00      BP1   
ATOM   4758  NE2 HSD B  89      31.962 -15.769   6.846  0.00  0.00      BP1   
ATOM   4759  CD2 HSD B  89      32.805 -14.682   6.780  0.00  0.00      BP1   
ATOM   4760  HD2 HSD B  89      33.279 -14.527   5.819  0.00  0.00      BP1   
ATOM   4761  C   HSD B  89      35.645 -11.503   7.519  0.00  0.00      BP1   
ATOM   4762  O   HSD B  89      35.956 -11.562   6.348  0.00  0.00      BP1   
ATOM   4763  N   PHE B  90      36.014 -10.401   8.219  0.00  0.00      BP1   
ATOM   4764  HN  PHE B  90      35.847 -10.370   9.201  0.00  0.00      BP1   
ATOM   4765  CA  PHE B  90      36.638  -9.223   7.650  0.00  0.00      BP1   
ATOM   4766  HA  PHE B  90      36.055  -9.076   6.753  0.00  0.00      BP1   
ATOM   4767  CB  PHE B  90      36.577  -7.996   8.526  0.00  0.00      BP1   
ATOM   4768  HB1 PHE B  90      36.630  -8.443   9.542  0.00  0.00      BP1   
ATOM   4769  HB2 PHE B  90      37.404  -7.269   8.383  0.00  0.00      BP1   
ATOM   4770  CG  PHE B  90      35.287  -7.210   8.338  0.00  0.00      BP1   
ATOM   4771  CD1 PHE B  90      34.198  -7.385   9.208  0.00  0.00      BP1   
ATOM   4772  HD1 PHE B  90      34.302  -8.126   9.987  0.00  0.00      BP1   
ATOM   4773  CE1 PHE B  90      32.982  -6.776   8.956  0.00  0.00      BP1   
ATOM   4774  HE1 PHE B  90      32.270  -6.679   9.762  0.00  0.00      BP1   
ATOM   4775  CZ  PHE B  90      32.885  -5.844   7.923  0.00  0.00      BP1   
ATOM   4776  HZ  PHE B  90      31.898  -5.496   7.657  0.00  0.00      BP1   
ATOM   4777  CD2 PHE B  90      35.110  -6.317   7.277  0.00  0.00      BP1   
ATOM   4778  HD2 PHE B  90      35.827  -6.132   6.491  0.00  0.00      BP1   
ATOM   4779  CE2 PHE B  90      33.897  -5.640   7.027  0.00  0.00      BP1   
ATOM   4780  HE2 PHE B  90      33.737  -4.992   6.178  0.00  0.00      BP1   
ATOM   4781  C   PHE B  90      38.054  -9.570   7.097  0.00  0.00      BP1   
ATOM   4782  O   PHE B  90      38.357  -9.252   5.931  0.00  0.00      BP1   
ATOM   4783  N   ILE B  91      38.847 -10.330   7.978  0.00  0.00      BP1   
ATOM   4784  HN  ILE B  91      38.595 -10.531   8.922  0.00  0.00      BP1   
ATOM   4785  CA  ILE B  91      40.138 -10.751   7.461  0.00  0.00      BP1   
ATOM   4786  HA  ILE B  91      40.761  -9.886   7.290  0.00  0.00      BP1   
ATOM   4787  CB  ILE B  91      41.014 -11.410   8.529  0.00  0.00      BP1   
ATOM   4788  HB  ILE B  91      40.542 -12.334   8.926  0.00  0.00      BP1   
ATOM   4789  CG2 ILE B  91      42.498 -11.830   8.075  0.00  0.00      BP1   
ATOM   4790 HG21 ILE B  91      42.963 -12.467   8.858  0.00  0.00      BP1   
ATOM   4791 HG22 ILE B  91      42.436 -12.428   7.141  0.00  0.00      BP1   
ATOM   4792 HG23 ILE B  91      43.140 -11.015   7.678  0.00  0.00      BP1   
ATOM   4793  CG1 ILE B  91      41.223 -10.400   9.685  0.00  0.00      BP1   
ATOM   4794 HG11 ILE B  91      41.957  -9.657   9.306  0.00  0.00      BP1   
ATOM   4795 HG12 ILE B  91      40.378  -9.712   9.902  0.00  0.00      BP1   
ATOM   4796  CD  ILE B  91      41.524 -11.108  10.964  0.00  0.00      BP1   
ATOM   4797  HD1 ILE B  91      42.484 -11.667  10.942  0.00  0.00      BP1   
ATOM   4798  HD2 ILE B  91      41.592 -10.408  11.824  0.00  0.00      BP1   
ATOM   4799  HD3 ILE B  91      40.744 -11.873  11.162  0.00  0.00      BP1   
ATOM   4800  C   ILE B  91      40.092 -11.611   6.175  0.00  0.00      BP1   
ATOM   4801  O   ILE B  91      40.693 -11.290   5.172  0.00  0.00      BP1   
ATOM   4802  N   GLN B  92      39.203 -12.610   6.206  0.00  0.00      BP1   
ATOM   4803  HN  GLN B  92      38.669 -12.793   7.028  0.00  0.00      BP1   
ATOM   4804  CA  GLN B  92      38.842 -13.402   5.048  0.00  0.00      BP1   
ATOM   4805  HA  GLN B  92      39.690 -14.031   4.821  0.00  0.00      BP1   
ATOM   4806  CB  GLN B  92      37.721 -14.397   5.322  0.00  0.00      BP1   
ATOM   4807  HB1 GLN B  92      36.809 -13.905   5.724  0.00  0.00      BP1   
ATOM   4808  HB2 GLN B  92      37.306 -14.996   4.484  0.00  0.00      BP1   
ATOM   4809  CG  GLN B  92      38.170 -15.565   6.204  0.00  0.00      BP1   
ATOM   4810  HG1 GLN B  92      39.038 -16.140   5.816  0.00  0.00      BP1   
ATOM   4811  HG2 GLN B  92      38.447 -15.202   7.216  0.00  0.00      BP1   
ATOM   4812  CD  GLN B  92      37.079 -16.519   6.554  0.00  0.00      BP1   
ATOM   4813  OE1 GLN B  92      35.883 -16.169   6.631  0.00  0.00      BP1   
ATOM   4814  NE2 GLN B  92      37.433 -17.804   6.755  0.00  0.00      BP1   
ATOM   4815 HE21 GLN B  92      36.659 -18.420   6.610  0.00  0.00      BP1   
ATOM   4816 HE22 GLN B  92      38.403 -17.994   6.608  0.00  0.00      BP1   
ATOM   4817  C   GLN B  92      38.391 -12.674   3.775  0.00  0.00      BP1   
ATOM   4818  O   GLN B  92      38.772 -13.053   2.648  0.00  0.00      BP1   
ATOM   4819  N   ALA B  93      37.514 -11.650   3.939  0.00  0.00      BP1   
ATOM   4820  HN  ALA B  93      37.162 -11.538   4.865  0.00  0.00      BP1   
ATOM   4821  CA  ALA B  93      37.140 -10.678   2.910  0.00  0.00      BP1   
ATOM   4822  HA  ALA B  93      36.775 -11.258   2.075  0.00  0.00      BP1   
ATOM   4823  CB  ALA B  93      36.168  -9.641   3.527  0.00  0.00      BP1   
ATOM   4824  HB1 ALA B  93      35.157 -10.057   3.721  0.00  0.00      BP1   
ATOM   4825  HB2 ALA B  93      36.543  -9.006   4.359  0.00  0.00      BP1   
ATOM   4826  HB3 ALA B  93      36.006  -8.951   2.671  0.00  0.00      BP1   
ATOM   4827  C   ALA B  93      38.339  -9.878   2.342  0.00  0.00      BP1   
ATOM   4828  O   ALA B  93      38.439  -9.922   1.156  0.00  0.00      BP1   
ATOM   4829  N   ILE B  94      39.269  -9.316   3.242  0.00  0.00      BP1   
ATOM   4830  HN  ILE B  94      39.005  -9.249   4.201  0.00  0.00      BP1   
ATOM   4831  CA  ILE B  94      40.553  -8.795   2.803  0.00  0.00      BP1   
ATOM   4832  HA  ILE B  94      40.290  -7.955   2.178  0.00  0.00      BP1   
ATOM   4833  CB  ILE B  94      41.298  -8.220   3.971  0.00  0.00      BP1   
ATOM   4834  HB  ILE B  94      41.522  -9.007   4.723  0.00  0.00      BP1   
ATOM   4835  CG2 ILE B  94      42.725  -7.678   3.538  0.00  0.00      BP1   
ATOM   4836 HG21 ILE B  94      43.329  -8.564   3.248  0.00  0.00      BP1   
ATOM   4837 HG22 ILE B  94      42.662  -6.921   2.728  0.00  0.00      BP1   
ATOM   4838 HG23 ILE B  94      43.176  -7.081   4.359  0.00  0.00      BP1   
ATOM   4839  CG1 ILE B  94      40.620  -7.027   4.675  0.00  0.00      BP1   
ATOM   4840 HG11 ILE B  94      40.648  -6.120   4.034  0.00  0.00      BP1   
ATOM   4841 HG12 ILE B  94      39.595  -7.402   4.886  0.00  0.00      BP1   
ATOM   4842  CD  ILE B  94      41.386  -6.646   6.011  0.00  0.00      BP1   
ATOM   4843  HD1 ILE B  94      40.734  -6.041   6.676  0.00  0.00      BP1   
ATOM   4844  HD2 ILE B  94      41.615  -7.590   6.552  0.00  0.00      BP1   
ATOM   4845  HD3 ILE B  94      42.414  -6.247   5.876  0.00  0.00      BP1   
ATOM   4846  C   ILE B  94      41.358  -9.777   1.961  0.00  0.00      BP1   
ATOM   4847  O   ILE B  94      41.799  -9.475   0.851  0.00  0.00      BP1   
ATOM   4848  N   CYS B  95      41.576 -11.113   2.444  0.00  0.00      BP1   
ATOM   4849  HN  CYS B  95      41.148 -11.350   3.312  0.00  0.00      BP1   
ATOM   4850  CA  CYS B  95      42.322 -12.111   1.710  0.00  0.00      BP1   
ATOM   4851  HA  CYS B  95      43.281 -11.734   1.387  0.00  0.00      BP1   
ATOM   4852  CB  CYS B  95      42.484 -13.460   2.435  0.00  0.00      BP1   
ATOM   4853  HB1 CYS B  95      41.479 -13.827   2.733  0.00  0.00      BP1   
ATOM   4854  HB2 CYS B  95      42.933 -14.217   1.758  0.00  0.00      BP1   
ATOM   4855  SG  CYS B  95      43.357 -13.353   3.966  0.00  0.00      BP1   
ATOM   4856  C   CYS B  95      41.699 -12.357   0.395  0.00  0.00      BP1   
ATOM   4857  O   CYS B  95      42.427 -12.336  -0.601  0.00  0.00      BP1   
ATOM   4858  N   PHE B  96      40.334 -12.436   0.286  0.00  0.00      BP1   
ATOM   4859  HN  PHE B  96      39.788 -12.431   1.120  0.00  0.00      BP1   
ATOM   4860  CA  PHE B  96      39.599 -12.589  -1.021  0.00  0.00      BP1   
ATOM   4861  HA  PHE B  96      39.918 -13.541  -1.420  0.00  0.00      BP1   
ATOM   4862  CB  PHE B  96      38.126 -12.780  -0.651  0.00  0.00      BP1   
ATOM   4863  HB1 PHE B  96      38.054 -13.693  -0.022  0.00  0.00      BP1   
ATOM   4864  HB2 PHE B  96      37.778 -11.881  -0.099  0.00  0.00      BP1   
ATOM   4865  CG  PHE B  96      37.289 -12.900  -1.861  0.00  0.00      BP1   
ATOM   4866  CD1 PHE B  96      36.340 -11.902  -2.201  0.00  0.00      BP1   
ATOM   4867  HD1 PHE B  96      36.317 -11.030  -1.566  0.00  0.00      BP1   
ATOM   4868  CE1 PHE B  96      35.510 -12.049  -3.335  0.00  0.00      BP1   
ATOM   4869  HE1 PHE B  96      34.736 -11.321  -3.529  0.00  0.00      BP1   
ATOM   4870  CZ  PHE B  96      35.670 -13.124  -4.156  0.00  0.00      BP1   
ATOM   4871  HZ  PHE B  96      35.106 -13.226  -5.071  0.00  0.00      BP1   
ATOM   4872  CD2 PHE B  96      37.467 -14.025  -2.707  0.00  0.00      BP1   
ATOM   4873  HD2 PHE B  96      38.191 -14.768  -2.407  0.00  0.00      BP1   
ATOM   4874  CE2 PHE B  96      36.623 -14.188  -3.812  0.00  0.00      BP1   
ATOM   4875  HE2 PHE B  96      36.713 -15.069  -4.429  0.00  0.00      BP1   
ATOM   4876  C   PHE B  96      39.846 -11.435  -1.969  0.00  0.00      BP1   
ATOM   4877  O   PHE B  96      40.278 -11.694  -3.089  0.00  0.00      BP1   
ATOM   4878  N   TYR B  97      39.761 -10.156  -1.414  0.00  0.00      BP1   
ATOM   4879  HN  TYR B  97      39.442 -10.186  -0.469  0.00  0.00      BP1   
ATOM   4880  CA  TYR B  97      40.102  -8.903  -2.084  0.00  0.00      BP1   
ATOM   4881  HA  TYR B  97      39.457  -8.882  -2.950  0.00  0.00      BP1   
ATOM   4882  CB  TYR B  97      39.616  -7.790  -1.191  0.00  0.00      BP1   
ATOM   4883  HB1 TYR B  97      38.538  -7.958  -0.979  0.00  0.00      BP1   
ATOM   4884  HB2 TYR B  97      40.114  -7.651  -0.209  0.00  0.00      BP1   
ATOM   4885  CG  TYR B  97      39.751  -6.391  -1.900  0.00  0.00      BP1   
ATOM   4886  CD1 TYR B  97      38.763  -6.000  -2.852  0.00  0.00      BP1   
ATOM   4887  HD1 TYR B  97      37.921  -6.674  -2.905  0.00  0.00      BP1   
ATOM   4888  CE1 TYR B  97      38.752  -4.732  -3.466  0.00  0.00      BP1   
ATOM   4889  HE1 TYR B  97      37.900  -4.454  -4.068  0.00  0.00      BP1   
ATOM   4890  CZ  TYR B  97      39.785  -3.847  -3.346  0.00  0.00      BP1   
ATOM   4891  OH  TYR B  97      39.836  -2.657  -4.070  0.00  0.00      BP1   
ATOM   4892  HH  TYR B  97      40.728  -2.314  -3.981  0.00  0.00      BP1   
ATOM   4893  CD2 TYR B  97      40.847  -5.487  -1.839  0.00  0.00      BP1   
ATOM   4894  HD2 TYR B  97      41.762  -5.735  -1.323  0.00  0.00      BP1   
ATOM   4895  CE2 TYR B  97      40.809  -4.248  -2.553  0.00  0.00      BP1   
ATOM   4896  HE2 TYR B  97      41.656  -3.635  -2.280  0.00  0.00      BP1   
ATOM   4897  C   TYR B  97      41.472  -8.823  -2.645  0.00  0.00      BP1   
ATOM   4898  O   TYR B  97      41.602  -8.505  -3.820  0.00  0.00      BP1   
ATOM   4899  N   GLU B  98      42.568  -9.061  -1.822  0.00  0.00      BP1   
ATOM   4900  HN  GLU B  98      42.465  -9.148  -0.834  0.00  0.00      BP1   
ATOM   4901  CA  GLU B  98      43.928  -8.901  -2.336  0.00  0.00      BP1   
ATOM   4902  HA  GLU B  98      43.932  -8.127  -3.090  0.00  0.00      BP1   
ATOM   4903  CB  GLU B  98      44.840  -8.462  -1.213  0.00  0.00      BP1   
ATOM   4904  HB1 GLU B  98      44.882  -9.303  -0.488  0.00  0.00      BP1   
ATOM   4905  HB2 GLU B  98      45.912  -8.377  -1.494  0.00  0.00      BP1   
ATOM   4906  CG  GLU B  98      44.488  -7.131  -0.515  0.00  0.00      BP1   
ATOM   4907  HG1 GLU B  98      44.469  -6.355  -1.309  0.00  0.00      BP1   
ATOM   4908  HG2 GLU B  98      43.425  -7.185  -0.195  0.00  0.00      BP1   
ATOM   4909  CD  GLU B  98      45.483  -6.577   0.504  0.00  0.00      BP1   
ATOM   4910  OE1 GLU B  98      45.542  -5.346   0.761  0.00  0.00      BP1   
ATOM   4911  OE2 GLU B  98      46.345  -7.365   0.928  0.00  0.00      BP1   
ATOM   4912  C   GLU B  98      44.496 -10.159  -3.037  0.00  0.00      BP1   
ATOM   4913  O   GLU B  98      45.302 -10.152  -3.932  0.00  0.00      BP1   
ATOM   4914  N   CYS B  99      44.112 -11.396  -2.679  0.00  0.00      BP1   
ATOM   4915  HN  CYS B  99      43.410 -11.511  -1.980  0.00  0.00      BP1   
ATOM   4916  CA  CYS B  99      44.907 -12.594  -3.071  0.00  0.00      BP1   
ATOM   4917  HA  CYS B  99      45.885 -12.354  -3.461  0.00  0.00      BP1   
ATOM   4918  CB  CYS B  99      45.131 -13.581  -1.916  0.00  0.00      BP1   
ATOM   4919  HB1 CYS B  99      44.179 -14.023  -1.551  0.00  0.00      BP1   
ATOM   4920  HB2 CYS B  99      45.647 -14.507  -2.248  0.00  0.00      BP1   
ATOM   4921  SG  CYS B  99      46.163 -13.001  -0.461  0.00  0.00      BP1   
ATOM   4922  C   CYS B  99      44.276 -13.346  -4.222  0.00  0.00      BP1   
ATOM   4923  O   CYS B  99      44.954 -14.207  -4.741  0.00  0.00      BP1   
ATOM   4924  N   SER B 100      43.011 -13.125  -4.512  0.00  0.00      BP1   
ATOM   4925  HN  SER B 100      42.508 -12.415  -4.024  0.00  0.00      BP1   
ATOM   4926  CA  SER B 100      42.393 -13.872  -5.674  0.00  0.00      BP1   
ATOM   4927  HA  SER B 100      42.581 -14.930  -5.560  0.00  0.00      BP1   
ATOM   4928  CB  SER B 100      40.800 -13.822  -5.539  0.00  0.00      BP1   
ATOM   4929  HB1 SER B 100      40.554 -14.266  -4.551  0.00  0.00      BP1   
ATOM   4930  HB2 SER B 100      40.421 -12.786  -5.671  0.00  0.00      BP1   
ATOM   4931  OG  SER B 100      40.131 -14.631  -6.511  0.00  0.00      BP1   
ATOM   4932  HG1 SER B 100      40.128 -15.556  -6.254  0.00  0.00      BP1   
ATOM   4933  C   SER B 100      42.705 -13.459  -7.075  0.00  0.00      BP1   
ATOM   4934  O   SER B 100      42.565 -12.296  -7.433  0.00  0.00      BP1   
ATOM   4935  N   PRO B 101      43.033 -14.339  -8.017  0.00  0.00      BP1   
ATOM   4936  CD  PRO B 101      43.560 -15.694  -7.757  0.00  0.00      BP1   
ATOM   4937  HD1 PRO B 101      42.906 -16.258  -7.058  0.00  0.00      BP1   
ATOM   4938  HD2 PRO B 101      44.538 -15.577  -7.242  0.00  0.00      BP1   
ATOM   4939  CA  PRO B 101      43.115 -13.970  -9.396  0.00  0.00      BP1   
ATOM   4940  HA  PRO B 101      43.618 -13.027  -9.556  0.00  0.00      BP1   
ATOM   4941  CB  PRO B 101      43.966 -15.102 -10.031  0.00  0.00      BP1   
ATOM   4942  HB1 PRO B 101      45.046 -14.925  -9.841  0.00  0.00      BP1   
ATOM   4943  HB2 PRO B 101      43.830 -15.242 -11.125  0.00  0.00      BP1   
ATOM   4944  CG  PRO B 101      43.632 -16.304  -9.146  0.00  0.00      BP1   
ATOM   4945  HG1 PRO B 101      44.446 -17.059  -9.176  0.00  0.00      BP1   
ATOM   4946  HG2 PRO B 101      42.667 -16.801  -9.383  0.00  0.00      BP1   
ATOM   4947  C   PRO B 101      41.813 -13.947 -10.094  0.00  0.00      BP1   
ATOM   4948  O   PRO B 101      41.820 -13.579 -11.246  0.00  0.00      BP1   
ATOM   4949  N   ASN B 102      40.678 -14.294  -9.369  0.00  0.00      BP1   
ATOM   4950  HN  ASN B 102      40.764 -14.486  -8.395  0.00  0.00      BP1   
ATOM   4951  CA  ASN B 102      39.424 -14.378 -10.169  0.00  0.00      BP1   
ATOM   4952  HA  ASN B 102      39.702 -14.522 -11.203  0.00  0.00      BP1   
ATOM   4953  CB  ASN B 102      38.550 -15.613  -9.843  0.00  0.00      BP1   
ATOM   4954  HB1 ASN B 102      38.204 -15.421  -8.805  0.00  0.00      BP1   
ATOM   4955  HB2 ASN B 102      37.600 -15.666 -10.416  0.00  0.00      BP1   
ATOM   4956  CG  ASN B 102      39.292 -16.938  -9.945  0.00  0.00      BP1   
ATOM   4957  OD1 ASN B 102      39.043 -17.781  -9.077  0.00  0.00      BP1   
ATOM   4958  ND2 ASN B 102      40.110 -17.208 -10.952  0.00  0.00      BP1   
ATOM   4959 HD21 ASN B 102      40.434 -18.143 -11.096  0.00  0.00      BP1   
ATOM   4960 HD22 ASN B 102      40.232 -16.548 -11.693  0.00  0.00      BP1   
ATOM   4961  C   ASN B 102      38.535 -13.093 -10.182  0.00  0.00      BP1   
ATOM   4962  O   ASN B 102      37.358 -13.139 -10.442  0.00  0.00      BP1   
ATOM   4963  N   LEU B 103      39.082 -11.865  -9.961  0.00  0.00      BP1   
ATOM   4964  HN  LEU B 103      40.043 -11.602  -9.982  0.00  0.00      BP1   
ATOM   4965  CA  LEU B 103      38.284 -10.648  -9.697  0.00  0.00      BP1   
ATOM   4966  HA  LEU B 103      37.229 -10.856  -9.796  0.00  0.00      BP1   
ATOM   4967  CB  LEU B 103      38.699  -9.885  -8.467  0.00  0.00      BP1   
ATOM   4968  HB1 LEU B 103      39.498  -9.116  -8.400  0.00  0.00      BP1   
ATOM   4969  HB2 LEU B 103      37.778  -9.270  -8.375  0.00  0.00      BP1   
ATOM   4970  CG  LEU B 103      38.935 -10.795  -7.186  0.00  0.00      BP1   
ATOM   4971  HG  LEU B 103      39.844 -11.364  -7.476  0.00  0.00      BP1   
ATOM   4972  CD1 LEU B 103      39.245  -9.956  -6.022  0.00  0.00      BP1   
ATOM   4973 HD11 LEU B 103      38.424  -9.269  -5.723  0.00  0.00      BP1   
ATOM   4974 HD12 LEU B 103      39.514 -10.510  -5.098  0.00  0.00      BP1   
ATOM   4975 HD13 LEU B 103      40.206  -9.433  -6.214  0.00  0.00      BP1   
ATOM   4976  CD2 LEU B 103      37.746 -11.672  -6.767  0.00  0.00      BP1   
ATOM   4977 HD21 LEU B 103      36.876 -11.031  -6.505  0.00  0.00      BP1   
ATOM   4978 HD22 LEU B 103      37.414 -12.290  -7.628  0.00  0.00      BP1   
ATOM   4979 HD23 LEU B 103      37.943 -12.454  -6.004  0.00  0.00      BP1   
ATOM   4980  C   LEU B 103      38.457  -9.765 -11.013  0.00  0.00      BP1   
ATOM   4981  O   LEU B 103      37.914  -8.632 -11.140  0.00  0.00      BP1   
ATOM   4982  N   GLY B 104      39.262 -10.237 -12.067  0.00  0.00      BP1   
ATOM   4983  HN  GLY B 104      39.622 -11.161 -11.960  0.00  0.00      BP1   
ATOM   4984  CA  GLY B 104      39.580  -9.415 -13.259  0.00  0.00      BP1   
ATOM   4985  HA1 GLY B 104      39.968 -10.098 -14.001  0.00  0.00      BP1   
ATOM   4986  HA2 GLY B 104      40.356  -8.762 -12.887  0.00  0.00      BP1   
ATOM   4987  C   GLY B 104      38.450  -8.652 -13.926  0.00  0.00      BP1   
ATOM   4988  O   GLY B 104      38.731  -7.453 -14.160  0.00  0.00      BP1   
ATOM   4989  N   PRO B 105      37.242  -9.160 -14.335  0.00  0.00      BP1   
ATOM   4990  CD  PRO B 105      37.007 -10.614 -14.452  0.00  0.00      BP1   
ATOM   4991  HD1 PRO B 105      36.801 -11.025 -13.440  0.00  0.00      BP1   
ATOM   4992  HD2 PRO B 105      37.929 -11.059 -14.881  0.00  0.00      BP1   
ATOM   4993  CA  PRO B 105      36.229  -8.343 -15.026  0.00  0.00      BP1   
ATOM   4994  HA  PRO B 105      36.738  -8.016 -15.920  0.00  0.00      BP1   
ATOM   4995  CB  PRO B 105      35.146  -9.460 -15.367  0.00  0.00      BP1   
ATOM   4996  HB1 PRO B 105      34.478  -9.171 -16.206  0.00  0.00      BP1   
ATOM   4997  HB2 PRO B 105      34.498  -9.511 -14.466  0.00  0.00      BP1   
ATOM   4998  CG  PRO B 105      35.876 -10.761 -15.525  0.00  0.00      BP1   
ATOM   4999  HG1 PRO B 105      36.319 -10.897 -16.534  0.00  0.00      BP1   
ATOM   5000  HG2 PRO B 105      35.170 -11.594 -15.316  0.00  0.00      BP1   
ATOM   5001  C   PRO B 105      35.596  -7.222 -14.239  0.00  0.00      BP1   
ATOM   5002  O   PRO B 105      34.838  -6.430 -14.800  0.00  0.00      BP1   
ATOM   5003  N   TRP B 106      35.955  -7.219 -12.964  0.00  0.00      BP1   
ATOM   5004  HN  TRP B 106      36.456  -8.010 -12.622  0.00  0.00      BP1   
ATOM   5005  CA  TRP B 106      35.535  -6.218 -12.041  0.00  0.00      BP1   
ATOM   5006  HA  TRP B 106      34.950  -5.478 -12.565  0.00  0.00      BP1   
ATOM   5007  CB  TRP B 106      34.722  -6.881 -10.935  0.00  0.00      BP1   
ATOM   5008  HB1 TRP B 106      35.435  -7.561 -10.422  0.00  0.00      BP1   
ATOM   5009  HB2 TRP B 106      34.385  -6.136 -10.183  0.00  0.00      BP1   
ATOM   5010  CG  TRP B 106      33.485  -7.659 -11.215  0.00  0.00      BP1   
ATOM   5011  CD1 TRP B 106      32.183  -7.141 -11.234  0.00  0.00      BP1   
ATOM   5012  HD1 TRP B 106      31.856  -6.152 -10.947  0.00  0.00      BP1   
ATOM   5013  NE1 TRP B 106      31.302  -8.134 -11.570  0.00  0.00      BP1   
ATOM   5014  HE1 TRP B 106      30.355  -7.945 -11.710  0.00  0.00      BP1   
ATOM   5015  CE2 TRP B 106      31.992  -9.330 -11.837  0.00  0.00      BP1   
ATOM   5016  CD2 TRP B 106      33.380  -9.037 -11.564  0.00  0.00      BP1   
ATOM   5017  CE3 TRP B 106      34.260 -10.056 -11.684  0.00  0.00      BP1   
ATOM   5018  HE3 TRP B 106      35.323 -10.046 -11.494  0.00  0.00      BP1   
ATOM   5019  CZ3 TRP B 106      33.791 -11.338 -11.989  0.00  0.00      BP1   
ATOM   5020  HZ3 TRP B 106      34.456 -12.174 -12.143  0.00  0.00      BP1   
ATOM   5021  CZ2 TRP B 106      31.527 -10.620 -12.235  0.00  0.00      BP1   
ATOM   5022  HZ2 TRP B 106      30.470 -10.824 -12.329  0.00  0.00      BP1   
ATOM   5023  CH2 TRP B 106      32.446 -11.584 -12.278  0.00  0.00      BP1   
ATOM   5024  HH2 TRP B 106      32.023 -12.569 -12.410  0.00  0.00      BP1   
ATOM   5025  C   TRP B 106      36.694  -5.414 -11.490  0.00  0.00      BP1   
ATOM   5026  O   TRP B 106      36.568  -4.605 -10.590  0.00  0.00      BP1   
ATOM   5027  N   ILE B 107      37.867  -5.626 -12.166  0.00  0.00      BP1   
ATOM   5028  HN  ILE B 107      37.939  -6.371 -12.824  0.00  0.00      BP1   
ATOM   5029  CA  ILE B 107      39.010  -4.700 -11.980  0.00  0.00      BP1   
ATOM   5030  HA  ILE B 107      39.027  -4.434 -10.934  0.00  0.00      BP1   
ATOM   5031  CB  ILE B 107      40.480  -5.186 -12.267  0.00  0.00      BP1   
ATOM   5032  HB  ILE B 107      40.625  -5.558 -13.304  0.00  0.00      BP1   
ATOM   5033  CG2 ILE B 107      41.435  -3.941 -12.068  0.00  0.00      BP1   
ATOM   5034 HG21 ILE B 107      41.028  -3.409 -11.181  0.00  0.00      BP1   
ATOM   5035 HG22 ILE B 107      42.438  -4.389 -11.905  0.00  0.00      BP1   
ATOM   5036 HG23 ILE B 107      41.376  -3.279 -12.959  0.00  0.00      BP1   
ATOM   5037  CG1 ILE B 107      40.860  -6.365 -11.275  0.00  0.00      BP1   
ATOM   5038 HG11 ILE B 107      40.797  -6.062 -10.208  0.00  0.00      BP1   
ATOM   5039 HG12 ILE B 107      40.055  -7.111 -11.447  0.00  0.00      BP1   
ATOM   5040  CD  ILE B 107      42.215  -7.086 -11.633  0.00  0.00      BP1   
ATOM   5041  HD1 ILE B 107      42.168  -7.517 -12.656  0.00  0.00      BP1   
ATOM   5042  HD2 ILE B 107      43.108  -6.429 -11.564  0.00  0.00      BP1   
ATOM   5043  HD3 ILE B 107      42.330  -7.992 -11.001  0.00  0.00      BP1   
ATOM   5044  C   ILE B 107      38.795  -3.344 -12.703  0.00  0.00      BP1   
ATOM   5045  O   ILE B 107      38.649  -3.213 -13.920  0.00  0.00      BP1   
ATOM   5046  N   GLN B 108      38.698  -2.266 -11.861  0.00  0.00      BP1   
ATOM   5047  HN  GLN B 108      38.821  -2.437 -10.886  0.00  0.00      BP1   
ATOM   5048  CA  GLN B 108      38.519  -0.937 -12.375  0.00  0.00      BP1   
ATOM   5049  HA  GLN B 108      38.296  -0.976 -13.431  0.00  0.00      BP1   
ATOM   5050  CB  GLN B 108      37.262  -0.238 -11.874  0.00  0.00      BP1   
ATOM   5051  HB1 GLN B 108      37.404  -0.062 -10.786  0.00  0.00      BP1   
ATOM   5052  HB2 GLN B 108      37.180   0.725 -12.422  0.00  0.00      BP1   
ATOM   5053  CG  GLN B 108      36.005  -1.048 -12.176  0.00  0.00      BP1   
ATOM   5054  HG1 GLN B 108      36.001  -1.982 -11.574  0.00  0.00      BP1   
ATOM   5055  HG2 GLN B 108      35.084  -0.493 -11.895  0.00  0.00      BP1   
ATOM   5056  CD  GLN B 108      35.848  -1.281 -13.680  0.00  0.00      BP1   
ATOM   5057  OE1 GLN B 108      36.245  -0.460 -14.499  0.00  0.00      BP1   
ATOM   5058  NE2 GLN B 108      35.321  -2.434 -14.012  0.00  0.00      BP1   
ATOM   5059 HE21 GLN B 108      35.373  -2.796 -14.943  0.00  0.00      BP1   
ATOM   5060 HE22 GLN B 108      34.772  -2.848 -13.287  0.00  0.00      BP1   
ATOM   5061  C   GLN B 108      39.715  -0.017 -11.996  0.00  0.00      BP1   
ATOM   5062  O   GLN B 108      40.170  -0.341 -10.842  0.00  0.00      BP1
[truncated: 23,940,639 more chars]
