# Supplementary material for: Multi-state catch bond formed in the Izumo1:Juno complex that initiates human fertilization
Source: Nat Commun. 2025 Aug 26;16:7952. doi: 10.1038/s41467-025-62427-0 (PMC12381214; doi:10.1038/s41467-025-62427-0)
Supplement: Supplementary file 9 — Source data [file 41467_2025_62427_MOESM9_ESM.zip › Source Data Zip/Final frame JUNO-IZUMO1-HIS177GLU.pdb]

CRYST1  132.529  132.529  162.930  90.00  90.00  90.00 P 1           1
ATOM      1  N   CYS A  22      18.621  -9.913  74.437  0.00  0.00      AP1   
ATOM      2  HT1 CYS A  22      19.631 -10.155  74.489  0.00  0.00      AP1   
ATOM      3  HT2 CYS A  22      18.398  -9.017  74.915  0.00  0.00      AP1   
ATOM      4  HT3 CYS A  22      18.506  -9.671  73.432  0.00  0.00      AP1   
ATOM      5  CA  CYS A  22      17.734 -11.044  74.810  0.00  0.00      AP1   
ATOM      6  HA  CYS A  22      18.081 -11.898  74.247  0.00  0.00      AP1   
ATOM      7  CB  CYS A  22      17.842 -11.216  76.378  0.00  0.00      AP1   
ATOM      8  HB1 CYS A  22      18.913 -11.133  76.660  0.00  0.00      AP1   
ATOM      9  HB2 CYS A  22      17.300 -10.406  76.912  0.00  0.00      AP1   
ATOM     10  SG  CYS A  22      17.282 -12.939  76.878  0.00  0.00      AP1   
ATOM     11  C   CYS A  22      16.286 -10.936  74.610  0.00  0.00      AP1   
ATOM     12  O   CYS A  22      15.586 -11.896  74.384  0.00  0.00      AP1   
ATOM     13  N   VAL A  23      15.777  -9.750  74.656  0.00  0.00      AP1   
ATOM     14  HN  VAL A  23      16.281  -8.889  74.654  0.00  0.00      AP1   
ATOM     15  CA  VAL A  23      14.356  -9.499  74.873  0.00  0.00      AP1   
ATOM     16  HA  VAL A  23      13.940 -10.227  75.554  0.00  0.00      AP1   
ATOM     17  CB  VAL A  23      14.119  -8.126  75.449  0.00  0.00      AP1   
ATOM     18  HB  VAL A  23      14.772  -8.042  76.344  0.00  0.00      AP1   
ATOM     19  CG1 VAL A  23      14.599  -6.978  74.562  0.00  0.00      AP1   
ATOM     20 HG11 VAL A  23      14.620  -6.058  75.184  0.00  0.00      AP1   
ATOM     21 HG12 VAL A  23      15.665  -6.973  74.251  0.00  0.00      AP1   
ATOM     22 HG13 VAL A  23      13.964  -6.810  73.666  0.00  0.00      AP1   
ATOM     23  CG2 VAL A  23      12.636  -7.757  75.867  0.00  0.00      AP1   
ATOM     24 HG21 VAL A  23      12.727  -6.935  76.609  0.00  0.00      AP1   
ATOM     25 HG22 VAL A  23      12.122  -7.345  74.972  0.00  0.00      AP1   
ATOM     26 HG23 VAL A  23      12.159  -8.722  76.141  0.00  0.00      AP1   
ATOM     27  C   VAL A  23      13.526  -9.706  73.578  0.00  0.00      AP1   
ATOM     28  O   VAL A  23      12.464 -10.238  73.672  0.00  0.00      AP1   
ATOM     29  N   ILE A  24      14.110  -9.526  72.379  0.00  0.00      AP1   
ATOM     30  HN  ILE A  24      15.066  -9.249  72.308  0.00  0.00      AP1   
ATOM     31  CA  ILE A  24      13.569  -9.830  71.127  0.00  0.00      AP1   
ATOM     32  HA  ILE A  24      12.523  -9.561  71.124  0.00  0.00      AP1   
ATOM     33  CB  ILE A  24      14.130  -8.958  70.016  0.00  0.00      AP1   
ATOM     34  HB  ILE A  24      14.194  -7.917  70.399  0.00  0.00      AP1   
ATOM     35  CG2 ILE A  24      15.595  -9.330  69.710  0.00  0.00      AP1   
ATOM     36 HG21 ILE A  24      16.166  -9.191  70.653  0.00  0.00      AP1   
ATOM     37 HG22 ILE A  24      15.739 -10.400  69.451  0.00  0.00      AP1   
ATOM     38 HG23 ILE A  24      15.986  -8.546  69.026  0.00  0.00      AP1   
ATOM     39  CG1 ILE A  24      13.269  -9.024  68.755  0.00  0.00      AP1   
ATOM     40 HG11 ILE A  24      13.408 -10.014  68.270  0.00  0.00      AP1   
ATOM     41 HG12 ILE A  24      12.199  -8.994  69.051  0.00  0.00      AP1   
ATOM     42  CD  ILE A  24      13.540  -7.901  67.749  0.00  0.00      AP1   
ATOM     43  HD1 ILE A  24      13.046  -8.025  66.761  0.00  0.00      AP1   
ATOM     44  HD2 ILE A  24      13.226  -6.894  68.098  0.00  0.00      AP1   
ATOM     45  HD3 ILE A  24      14.625  -7.731  67.579  0.00  0.00      AP1   
ATOM     46  C   ILE A  24      13.625 -11.329  70.808  0.00  0.00      AP1   
ATOM     47  O   ILE A  24      13.266 -11.884  69.775  0.00  0.00      AP1   
ATOM     48  N   CYS A  25      13.987 -12.173  71.833  0.00  0.00      AP1   
ATOM     49  HN  CYS A  25      14.411 -11.684  72.591  0.00  0.00      AP1   
ATOM     50  CA  CYS A  25      13.562 -13.616  71.888  0.00  0.00      AP1   
ATOM     51  HA  CYS A  25      13.932 -14.025  70.960  0.00  0.00      AP1   
ATOM     52  CB  CYS A  25      14.089 -14.358  73.275  0.00  0.00      AP1   
ATOM     53  HB1 CYS A  25      13.819 -13.740  74.158  0.00  0.00      AP1   
ATOM     54  HB2 CYS A  25      13.481 -15.275  73.435  0.00  0.00      AP1   
ATOM     55  SG  CYS A  25      15.798 -14.844  73.137  0.00  0.00      AP1   
ATOM     56  C   CYS A  25      12.050 -13.827  71.777  0.00  0.00      AP1   
ATOM     57  O   CYS A  25      11.648 -14.671  70.990  0.00  0.00      AP1   
ATOM     58  N   ASP A  26      11.200 -13.104  72.521  0.00  0.00      AP1   
ATOM     59  HN  ASP A  26      11.589 -12.287  72.941  0.00  0.00      AP1   
ATOM     60  CA  ASP A  26       9.707 -13.013  72.390  0.00  0.00      AP1   
ATOM     61  HA  ASP A  26       9.308 -14.003  72.557  0.00  0.00      AP1   
ATOM     62  CB  ASP A  26       9.297 -12.199  73.644  0.00  0.00      AP1   
ATOM     63  HB1 ASP A  26       9.696 -12.645  74.580  0.00  0.00      AP1   
ATOM     64  HB2 ASP A  26       9.703 -11.165  73.673  0.00  0.00      AP1   
ATOM     65  CG  ASP A  26       7.712 -12.242  73.812  0.00  0.00      AP1   
ATOM     66  OD1 ASP A  26       6.884 -12.556  72.874  0.00  0.00      AP1   
ATOM     67  OD2 ASP A  26       7.333 -11.894  74.943  0.00  0.00      AP1   
ATOM     68  C   ASP A  26       9.256 -12.405  71.008  0.00  0.00      AP1   
ATOM     69  O   ASP A  26       9.588 -11.249  70.750  0.00  0.00      AP1   
ATOM     70  N   PRO A  27       8.462 -13.058  70.159  0.00  0.00      AP1   
ATOM     71  CD  PRO A  27       8.298 -14.497  70.125  0.00  0.00      AP1   
ATOM     72  HD1 PRO A  27       7.415 -14.704  70.765  0.00  0.00      AP1   
ATOM     73  HD2 PRO A  27       9.237 -14.944  70.517  0.00  0.00      AP1   
ATOM     74  CA  PRO A  27       8.106 -12.477  68.866  0.00  0.00      AP1   
ATOM     75  HA  PRO A  27       9.021 -12.263  68.334  0.00  0.00      AP1   
ATOM     76  CB  PRO A  27       7.395 -13.554  68.124  0.00  0.00      AP1   
ATOM     77  HB1 PRO A  27       7.575 -13.619  67.030  0.00  0.00      AP1   
ATOM     78  HB2 PRO A  27       6.310 -13.549  68.365  0.00  0.00      AP1   
ATOM     79  CG  PRO A  27       8.072 -14.848  68.665  0.00  0.00      AP1   
ATOM     80  HG1 PRO A  27       8.991 -14.969  68.054  0.00  0.00      AP1   
ATOM     81  HG2 PRO A  27       7.477 -15.786  68.645  0.00  0.00      AP1   
ATOM     82  C   PRO A  27       7.208 -11.248  69.004  0.00  0.00      AP1   
ATOM     83  O   PRO A  27       7.136 -10.478  68.068  0.00  0.00      AP1   
ATOM     84  N   SER A  28       6.625 -11.026  70.185  0.00  0.00      AP1   
ATOM     85  HN  SER A  28       6.806 -11.638  70.951  0.00  0.00      AP1   
ATOM     86  CA  SER A  28       5.785  -9.803  70.411  0.00  0.00      AP1   
ATOM     87  HA  SER A  28       4.996  -9.823  69.674  0.00  0.00      AP1   
ATOM     88  CB  SER A  28       5.172  -9.704  71.851  0.00  0.00      AP1   
ATOM     89  HB1 SER A  28       4.552  -8.782  71.847  0.00  0.00      AP1   
ATOM     90  HB2 SER A  28       4.489 -10.539  72.117  0.00  0.00      AP1   
ATOM     91  OG  SER A  28       6.147  -9.738  72.887  0.00  0.00      AP1   
ATOM     92  HG1 SER A  28       6.380 -10.665  72.974  0.00  0.00      AP1   
ATOM     93  C   SER A  28       6.574  -8.507  70.216  0.00  0.00      AP1   
ATOM     94  O   SER A  28       6.042  -7.555  69.636  0.00  0.00      AP1   
ATOM     95  N   VAL A  29       7.812  -8.406  70.623  0.00  0.00      AP1   
ATOM     96  HN  VAL A  29       8.214  -9.201  71.071  0.00  0.00      AP1   
ATOM     97  CA  VAL A  29       8.680  -7.321  70.164  0.00  0.00      AP1   
ATOM     98  HA  VAL A  29       8.306  -6.391  70.566  0.00  0.00      AP1   
ATOM     99  CB  VAL A  29      10.068  -7.683  70.675  0.00  0.00      AP1   
ATOM    100  HB  VAL A  29      10.422  -8.594  70.146  0.00  0.00      AP1   
ATOM    101  CG1 VAL A  29      10.999  -6.527  70.311  0.00  0.00      AP1   
ATOM    102 HG11 VAL A  29      12.016  -6.370  70.729  0.00  0.00      AP1   
ATOM    103 HG12 VAL A  29      11.230  -6.354  69.238  0.00  0.00      AP1   
ATOM    104 HG13 VAL A  29      10.547  -5.567  70.642  0.00  0.00      AP1   
ATOM    105  CG2 VAL A  29      10.123  -7.773  72.196  0.00  0.00      AP1   
ATOM    106 HG21 VAL A  29      11.148  -7.639  72.604  0.00  0.00      AP1   
ATOM    107 HG22 VAL A  29       9.569  -6.907  72.617  0.00  0.00      AP1   
ATOM    108 HG23 VAL A  29       9.702  -8.748  72.524  0.00  0.00      AP1   
ATOM    109  C   VAL A  29       8.653  -6.999  68.668  0.00  0.00      AP1   
ATOM    110  O   VAL A  29       8.416  -5.899  68.230  0.00  0.00      AP1   
ATOM    111  N   VAL A  30       8.856  -8.021  67.832  0.00  0.00      AP1   
ATOM    112  HN  VAL A  30       9.024  -8.897  68.277  0.00  0.00      AP1   
ATOM    113  CA  VAL A  30       8.828  -8.004  66.311  0.00  0.00      AP1   
ATOM    114  HA  VAL A  30       9.602  -7.324  65.987  0.00  0.00      AP1   
ATOM    115  CB  VAL A  30       9.277  -9.372  65.802  0.00  0.00      AP1   
ATOM    116  HB  VAL A  30       8.652 -10.209  66.179  0.00  0.00      AP1   
ATOM    117  CG1 VAL A  30       9.313  -9.472  64.261  0.00  0.00      AP1   
ATOM    118 HG11 VAL A  30       9.979  -8.713  63.798  0.00  0.00      AP1   
ATOM    119 HG12 VAL A  30       9.646 -10.413  63.774  0.00  0.00      AP1   
ATOM    120 HG13 VAL A  30       8.315  -9.334  63.794  0.00  0.00      AP1   
ATOM    121  CG2 VAL A  30      10.671  -9.608  66.377  0.00  0.00      AP1   
ATOM    122 HG21 VAL A  30      10.708  -9.794  67.472  0.00  0.00      AP1   
ATOM    123 HG22 VAL A  30      11.054 -10.592  66.033  0.00  0.00      AP1   
ATOM    124 HG23 VAL A  30      11.368  -8.803  66.061  0.00  0.00      AP1   
ATOM    125  C   VAL A  30       7.478  -7.570  65.811  0.00  0.00      AP1   
ATOM    126  O   VAL A  30       7.386  -6.746  64.940  0.00  0.00      AP1   
ATOM    127  N   LEU A  31       6.396  -8.109  66.387  0.00  0.00      AP1   
ATOM    128  HN  LEU A  31       6.447  -8.752  67.147  0.00  0.00      AP1   
ATOM    129  CA  LEU A  31       5.004  -7.801  66.257  0.00  0.00      AP1   
ATOM    130  HA  LEU A  31       4.880  -7.908  65.189  0.00  0.00      AP1   
ATOM    131  CB  LEU A  31       4.047  -8.760  67.107  0.00  0.00      AP1   
ATOM    132  HB1 LEU A  31       4.436  -8.683  68.145  0.00  0.00      AP1   
ATOM    133  HB2 LEU A  31       2.962  -8.524  67.077  0.00  0.00      AP1   
ATOM    134  CG  LEU A  31       4.119 -10.276  66.616  0.00  0.00      AP1   
ATOM    135  HG  LEU A  31       5.195 -10.554  66.594  0.00  0.00      AP1   
ATOM    136  CD1 LEU A  31       3.286 -11.183  67.490  0.00  0.00      AP1   
ATOM    137 HD11 LEU A  31       2.196 -11.015  67.359  0.00  0.00      AP1   
ATOM    138 HD12 LEU A  31       3.462 -12.254  67.252  0.00  0.00      AP1   
ATOM    139 HD13 LEU A  31       3.582 -11.024  68.549  0.00  0.00      AP1   
ATOM    140  CD2 LEU A  31       3.569 -10.354  65.208  0.00  0.00      AP1   
ATOM    141 HD21 LEU A  31       3.580 -11.411  64.866  0.00  0.00      AP1   
ATOM    142 HD22 LEU A  31       2.486 -10.104  65.213  0.00  0.00      AP1   
ATOM    143 HD23 LEU A  31       4.146  -9.646  64.576  0.00  0.00      AP1   
ATOM    144  C   LEU A  31       4.697  -6.296  66.425  0.00  0.00      AP1   
ATOM    145  O   LEU A  31       4.093  -5.625  65.590  0.00  0.00      AP1   
ATOM    146  N   ALA A  32       5.230  -5.681  67.548  0.00  0.00      AP1   
ATOM    147  HN  ALA A  32       5.592  -6.297  68.243  0.00  0.00      AP1   
ATOM    148  CA  ALA A  32       5.100  -4.278  67.838  0.00  0.00      AP1   
ATOM    149  HA  ALA A  32       4.048  -4.045  67.896  0.00  0.00      AP1   
ATOM    150  CB  ALA A  32       5.705  -4.104  69.327  0.00  0.00      AP1   
ATOM    151  HB1 ALA A  32       6.807  -4.008  69.218  0.00  0.00      AP1   
ATOM    152  HB2 ALA A  32       5.359  -3.101  69.657  0.00  0.00      AP1   
ATOM    153  HB3 ALA A  32       5.545  -4.797  70.180  0.00  0.00      AP1   
ATOM    154  C   ALA A  32       5.820  -3.406  66.759  0.00  0.00      AP1   
ATOM    155  O   ALA A  32       5.275  -2.393  66.328  0.00  0.00      AP1   
ATOM    156  N   LEU A  33       7.060  -3.848  66.356  0.00  0.00      AP1   
ATOM    157  HN  LEU A  33       7.513  -4.669  66.694  0.00  0.00      AP1   
ATOM    158  CA  LEU A  33       7.718  -3.168  65.311  0.00  0.00      AP1   
ATOM    159  HA  LEU A  33       7.679  -2.106  65.505  0.00  0.00      AP1   
ATOM    160  CB  LEU A  33       9.175  -3.559  65.148  0.00  0.00      AP1   
ATOM    161  HB1 LEU A  33       9.242  -4.531  64.615  0.00  0.00      AP1   
ATOM    162  HB2 LEU A  33       9.468  -2.774  64.418  0.00  0.00      AP1   
ATOM    163  CG  LEU A  33      10.056  -3.316  66.456  0.00  0.00      AP1   
ATOM    164  HG  LEU A  33       9.912  -4.142  67.185  0.00  0.00      AP1   
ATOM    165  CD1 LEU A  33      11.551  -3.384  66.120  0.00  0.00      AP1   
ATOM    166 HD11 LEU A  33      11.860  -4.409  65.823  0.00  0.00      AP1   
ATOM    167 HD12 LEU A  33      11.822  -2.613  65.368  0.00  0.00      AP1   
ATOM    168 HD13 LEU A  33      12.128  -3.174  67.046  0.00  0.00      AP1   
ATOM    169  CD2 LEU A  33       9.732  -2.068  67.276  0.00  0.00      AP1   
ATOM    170 HD21 LEU A  33       9.640  -1.159  66.644  0.00  0.00      AP1   
ATOM    171 HD22 LEU A  33       8.803  -2.188  67.874  0.00  0.00      AP1   
ATOM    172 HD23 LEU A  33      10.587  -1.870  67.959  0.00  0.00      AP1   
ATOM    173  C   LEU A  33       6.976  -3.229  64.008  0.00  0.00      AP1   
ATOM    174  O   LEU A  33       6.685  -2.167  63.436  0.00  0.00      AP1   
ATOM    175  N   LYS A  34       6.490  -4.415  63.621  0.00  0.00      AP1   
ATOM    176  HN  LYS A  34       6.625  -5.242  64.161  0.00  0.00      AP1   
ATOM    177  CA  LYS A  34       5.600  -4.557  62.465  0.00  0.00      AP1   
ATOM    178  HA  LYS A  34       6.162  -4.286  61.583  0.00  0.00      AP1   
ATOM    179  CB  LYS A  34       5.238  -6.038  62.258  0.00  0.00      AP1   
ATOM    180  HB1 LYS A  34       5.028  -6.479  63.255  0.00  0.00      AP1   
ATOM    181  HB2 LYS A  34       4.323  -6.107  61.630  0.00  0.00      AP1   
ATOM    182  CG  LYS A  34       6.319  -6.898  61.501  0.00  0.00      AP1   
ATOM    183  HG1 LYS A  34       6.730  -6.396  60.599  0.00  0.00      AP1   
ATOM    184  HG2 LYS A  34       7.145  -7.037  62.231  0.00  0.00      AP1   
ATOM    185  CD  LYS A  34       5.871  -8.303  61.181  0.00  0.00      AP1   
ATOM    186  HD1 LYS A  34       5.371  -8.768  62.057  0.00  0.00      AP1   
ATOM    187  HD2 LYS A  34       5.203  -8.188  60.300  0.00  0.00      AP1   
ATOM    188  CE  LYS A  34       7.032  -9.097  60.647  0.00  0.00      AP1   
ATOM    189  HE1 LYS A  34       7.530  -8.469  59.878  0.00  0.00      AP1   
ATOM    190  HE2 LYS A  34       7.781  -9.263  61.451  0.00  0.00      AP1   
ATOM    191  NZ  LYS A  34       6.518 -10.339  60.041  0.00  0.00      AP1   
ATOM    192  HZ1 LYS A  34       6.104 -10.983  60.746  0.00  0.00      AP1   
ATOM    193  HZ2 LYS A  34       5.826 -10.080  59.310  0.00  0.00      AP1   
ATOM    194  HZ3 LYS A  34       7.319 -10.817  59.582  0.00  0.00      AP1   
ATOM    195  C   LYS A  34       4.378  -3.659  62.470  0.00  0.00      AP1   
ATOM    196  O   LYS A  34       4.175  -2.867  61.562  0.00  0.00      AP1   
ATOM    197  N   SER A  35       3.703  -3.764  63.592  0.00  0.00      AP1   
ATOM    198  HN  SER A  35       4.184  -4.263  64.308  0.00  0.00      AP1   
ATOM    199  CA  SER A  35       2.560  -2.904  63.776  0.00  0.00      AP1   
ATOM    200  HA  SER A  35       1.844  -3.185  63.018  0.00  0.00      AP1   
ATOM    201  CB  SER A  35       1.775  -3.372  65.081  0.00  0.00      AP1   
ATOM    202  HB1 SER A  35       1.638  -4.473  65.031  0.00  0.00      AP1   
ATOM    203  HB2 SER A  35       2.315  -3.046  65.995  0.00  0.00      AP1   
ATOM    204  OG  SER A  35       0.467  -2.832  65.184  0.00  0.00      AP1   
ATOM    205  HG1 SER A  35       0.392  -1.959  64.792  0.00  0.00      AP1   
ATOM    206  C   SER A  35       2.857  -1.376  63.746  0.00  0.00      AP1   
ATOM    207  O   SER A  35       2.035  -0.558  63.305  0.00  0.00      AP1   
ATOM    208  N   LEU A  36       4.057  -0.918  64.264  0.00  0.00      AP1   
ATOM    209  HN  LEU A  36       4.665  -1.598  64.667  0.00  0.00      AP1   
ATOM    210  CA  LEU A  36       4.501   0.487  64.292  0.00  0.00      AP1   
ATOM    211  HA  LEU A  36       3.712   0.993  64.829  0.00  0.00      AP1   
ATOM    212  CB  LEU A  36       5.812   0.712  65.066  0.00  0.00      AP1   
ATOM    213  HB1 LEU A  36       5.740   0.173  66.034  0.00  0.00      AP1   
ATOM    214  HB2 LEU A  36       6.654   0.206  64.547  0.00  0.00      AP1   
ATOM    215  CG  LEU A  36       6.220   2.136  65.420  0.00  0.00      AP1   
ATOM    216  HG  LEU A  36       6.296   2.673  64.450  0.00  0.00      AP1   
ATOM    217  CD1 LEU A  36       5.228   2.834  66.337  0.00  0.00      AP1   
ATOM    218 HD11 LEU A  36       5.194   2.300  67.310  0.00  0.00      AP1   
ATOM    219 HD12 LEU A  36       5.588   3.852  66.598  0.00  0.00      AP1   
ATOM    220 HD13 LEU A  36       4.228   3.014  65.886  0.00  0.00      AP1   
ATOM    221  CD2 LEU A  36       7.686   2.095  65.992  0.00  0.00      AP1   
ATOM    222 HD21 LEU A  36       7.844   1.142  66.541  0.00  0.00      AP1   
ATOM    223 HD22 LEU A  36       8.427   2.017  65.167  0.00  0.00      AP1   
ATOM    224 HD23 LEU A  36       7.810   2.976  66.657  0.00  0.00      AP1   
ATOM    225  C   LEU A  36       4.603   1.132  62.915  0.00  0.00      AP1   
ATOM    226  O   LEU A  36       4.170   2.253  62.583  0.00  0.00      AP1   
ATOM    227  N   GLU A  37       5.220   0.308  62.057  0.00  0.00      AP1   
ATOM    228  HN  GLU A  37       5.623  -0.541  62.388  0.00  0.00      AP1   
ATOM    229  CA  GLU A  37       5.470   0.602  60.623  0.00  0.00      AP1   
ATOM    230  HA  GLU A  37       5.694   1.656  60.551  0.00  0.00      AP1   
ATOM    231  CB  GLU A  37       6.528  -0.392  60.032  0.00  0.00      AP1   
ATOM    232  HB1 GLU A  37       7.415  -0.347  60.700  0.00  0.00      AP1   
ATOM    233  HB2 GLU A  37       6.179  -1.429  60.222  0.00  0.00      AP1   
ATOM    234  CG  GLU A  37       7.063  -0.021  58.646  0.00  0.00      AP1   
ATOM    235  HG1 GLU A  37       6.404   0.466  57.896  0.00  0.00      AP1   
ATOM    236  HG2 GLU A  37       7.958   0.620  58.795  0.00  0.00      AP1   
ATOM    237  CD  GLU A  37       7.518  -1.241  57.851  0.00  0.00      AP1   
ATOM    238  OE1 GLU A  37       8.688  -1.234  57.402  0.00  0.00      AP1   
ATOM    239  OE2 GLU A  37       6.692  -2.150  57.540  0.00  0.00      AP1   
ATOM    240  C   GLU A  37       4.207   0.449  59.844  0.00  0.00      AP1   
ATOM    241  O   GLU A  37       3.848   1.316  58.999  0.00  0.00      AP1   
ATOM    242  N   LYS A  38       3.374  -0.547  60.129  0.00  0.00      AP1   
ATOM    243  HN  LYS A  38       3.709  -1.213  60.791  0.00  0.00      AP1   
ATOM    244  CA  LYS A  38       2.045  -0.636  59.583  0.00  0.00      AP1   
ATOM    245  HA  LYS A  38       2.070  -0.648  58.503  0.00  0.00      AP1   
ATOM    246  CB  LYS A  38       1.344  -2.036  59.954  0.00  0.00      AP1   
ATOM    247  HB1 LYS A  38       2.064  -2.836  59.678  0.00  0.00      AP1   
ATOM    248  HB2 LYS A  38       1.233  -2.074  61.059  0.00  0.00      AP1   
ATOM    249  CG  LYS A  38      -0.071  -2.278  59.228  0.00  0.00      AP1   
ATOM    250  HG1 LYS A  38      -0.819  -1.547  59.602  0.00  0.00      AP1   
ATOM    251  HG2 LYS A  38      -0.033  -2.070  58.138  0.00  0.00      AP1   
ATOM    252  CD  LYS A  38      -0.614  -3.735  59.470  0.00  0.00      AP1   
ATOM    253  HD1 LYS A  38      -1.438  -3.725  58.725  0.00  0.00      AP1   
ATOM    254  HD2 LYS A  38       0.259  -4.356  59.176  0.00  0.00      AP1   
ATOM    255  CE  LYS A  38      -0.949  -4.107  60.888  0.00  0.00      AP1   
ATOM    256  HE1 LYS A  38      -1.063  -5.193  61.090  0.00  0.00      AP1   
ATOM    257  HE2 LYS A  38      -0.154  -3.788  61.595  0.00  0.00      AP1   
ATOM    258  NZ  LYS A  38      -2.225  -3.363  61.249  0.00  0.00      AP1   
ATOM    259  HZ1 LYS A  38      -2.723  -3.804  62.049  0.00  0.00      AP1   
ATOM    260  HZ2 LYS A  38      -1.904  -2.396  61.454  0.00  0.00      AP1   
ATOM    261  HZ3 LYS A  38      -2.941  -3.464  60.501  0.00  0.00      AP1   
ATOM    262  C   LYS A  38       1.072   0.472  59.795  0.00  0.00      AP1   
ATOM    263  O   LYS A  38       0.446   1.043  58.928  0.00  0.00      AP1   
ATOM    264  N   ASP A  39       0.982   0.832  61.050  0.00  0.00      AP1   
ATOM    265  HN  ASP A  39       1.439   0.224  61.696  0.00  0.00      AP1   
ATOM    266  CA  ASP A  39      -0.111   1.659  61.514  0.00  0.00      AP1   
ATOM    267  HA  ASP A  39      -0.929   1.717  60.812  0.00  0.00      AP1   
ATOM    268  CB  ASP A  39      -0.690   1.079  62.839  0.00  0.00      AP1   
ATOM    269  HB1 ASP A  39      -0.050   1.353  63.705  0.00  0.00      AP1   
ATOM    270  HB2 ASP A  39      -1.654   1.616  62.975  0.00  0.00      AP1   
ATOM    271  CG  ASP A  39      -0.990  -0.417  62.889  0.00  0.00      AP1   
ATOM    272  OD1 ASP A  39      -1.389  -0.922  61.845  0.00  0.00      AP1   
ATOM    273  OD2 ASP A  39      -1.121  -0.884  64.042  0.00  0.00      AP1   
ATOM    274  C   ASP A  39       0.327   3.117  61.854  0.00  0.00      AP1   
ATOM    275  O   ASP A  39      -0.038   4.123  61.258  0.00  0.00      AP1   
ATOM    276  N   TYR A  40       1.219   3.338  62.820  0.00  0.00      AP1   
ATOM    277  HN  TYR A  40       1.460   2.587  63.431  0.00  0.00      AP1   
ATOM    278  CA  TYR A  40       1.535   4.736  63.235  0.00  0.00      AP1   
ATOM    279  HA  TYR A  40       0.600   5.216  63.483  0.00  0.00      AP1   
ATOM    280  CB  TYR A  40       2.254   4.714  64.629  0.00  0.00      AP1   
ATOM    281  HB1 TYR A  40       1.724   4.092  65.381  0.00  0.00      AP1   
ATOM    282  HB2 TYR A  40       3.268   4.269  64.534  0.00  0.00      AP1   
ATOM    283  CG  TYR A  40       2.277   6.050  65.245  0.00  0.00      AP1   
ATOM    284  CD1 TYR A  40       1.093   6.455  65.921  0.00  0.00      AP1   
ATOM    285  HD1 TYR A  40       0.275   5.754  65.990  0.00  0.00      AP1   
ATOM    286  CE1 TYR A  40       1.024   7.740  66.367  0.00  0.00      AP1   
ATOM    287  HE1 TYR A  40       0.171   8.111  66.915  0.00  0.00      AP1   
ATOM    288  CZ  TYR A  40       2.120   8.599  66.390  0.00  0.00      AP1   
ATOM    289  OH  TYR A  40       2.006   9.890  66.877  0.00  0.00      AP1   
ATOM    290  HH  TYR A  40       2.746  10.441  66.611  0.00  0.00      AP1   
ATOM    291  CD2 TYR A  40       3.380   6.938  65.076  0.00  0.00      AP1   
ATOM    292  HD2 TYR A  40       4.186   6.727  64.389  0.00  0.00      AP1   
ATOM    293  CE2 TYR A  40       3.233   8.219  65.662  0.00  0.00      AP1   
ATOM    294  HE2 TYR A  40       3.953   8.950  65.327  0.00  0.00      AP1   
ATOM    295  C   TYR A  40       2.362   5.566  62.201  0.00  0.00      AP1   
ATOM    296  O   TYR A  40       2.121   6.796  62.079  0.00  0.00      AP1   
ATOM    297  N   LEU A  41       3.283   4.929  61.514  0.00  0.00      AP1   
ATOM    298  HN  LEU A  41       3.302   3.953  61.718  0.00  0.00      AP1   
ATOM    299  CA  LEU A  41       4.358   5.547  60.728  0.00  0.00      AP1   
ATOM    300  HA  LEU A  41       4.840   6.235  61.406  0.00  0.00      AP1   
ATOM    301  CB  LEU A  41       5.329   4.442  60.291  0.00  0.00      AP1   
ATOM    302  HB1 LEU A  41       5.716   3.852  61.149  0.00  0.00      AP1   
ATOM    303  HB2 LEU A  41       4.718   3.728  59.698  0.00  0.00      AP1   
ATOM    304  CG  LEU A  41       6.616   4.795  59.558  0.00  0.00      AP1   
ATOM    305  HG  LEU A  41       6.306   5.314  58.626  0.00  0.00      AP1   
ATOM    306  CD1 LEU A  41       7.416   5.839  60.396  0.00  0.00      AP1   
ATOM    307 HD11 LEU A  41       6.828   6.781  60.423  0.00  0.00      AP1   
ATOM    308 HD12 LEU A  41       7.696   5.422  61.387  0.00  0.00      AP1   
ATOM    309 HD13 LEU A  41       8.371   6.090  59.886  0.00  0.00      AP1   
ATOM    310  CD2 LEU A  41       7.567   3.577  59.236  0.00  0.00      AP1   
ATOM    311 HD21 LEU A  41       8.457   3.949  58.684  0.00  0.00      AP1   
ATOM    312 HD22 LEU A  41       7.946   3.317  60.248  0.00  0.00      AP1   
ATOM    313 HD23 LEU A  41       7.109   2.657  58.816  0.00  0.00      AP1   
ATOM    314  C   LEU A  41       3.939   6.515  59.621  0.00  0.00      AP1   
ATOM    315  O   LEU A  41       4.634   7.553  59.466  0.00  0.00      AP1   
ATOM    316  N   PRO A  42       2.956   6.230  58.806  0.00  0.00      AP1   
ATOM    317  CD  PRO A  42       2.323   4.866  58.607  0.00  0.00      AP1   
ATOM    318  HD1 PRO A  42       1.621   4.657  59.442  0.00  0.00      AP1   
ATOM    319  HD2 PRO A  42       3.084   4.061  58.518  0.00  0.00      AP1   
ATOM    320  CA  PRO A  42       2.625   7.075  57.636  0.00  0.00      AP1   
ATOM    321  HA  PRO A  42       3.274   6.946  56.782  0.00  0.00      AP1   
ATOM    322  CB  PRO A  42       1.267   6.489  57.204  0.00  0.00      AP1   
ATOM    323  HB1 PRO A  42       0.922   6.768  56.185  0.00  0.00      AP1   
ATOM    324  HB2 PRO A  42       0.441   6.773  57.891  0.00  0.00      AP1   
ATOM    325  CG  PRO A  42       1.462   4.988  57.373  0.00  0.00      AP1   
ATOM    326  HG1 PRO A  42       1.999   4.590  56.486  0.00  0.00      AP1   
ATOM    327  HG2 PRO A  42       0.542   4.368  57.433  0.00  0.00      AP1   
ATOM    328  C   PRO A  42       2.541   8.608  57.892  0.00  0.00      AP1   
ATOM    329  O   PRO A  42       1.786   9.076  58.781  0.00  0.00      AP1   
ATOM    330  N   GLY A  43       3.273   9.544  57.214  0.00  0.00      AP1   
ATOM    331  HN  GLY A  43       3.920   9.349  56.480  0.00  0.00      AP1   
ATOM    332  CA  GLY A  43       3.135  10.990  57.331  0.00  0.00      AP1   
ATOM    333  HA1 GLY A  43       2.083  11.198  57.459  0.00  0.00      AP1   
ATOM    334  HA2 GLY A  43       3.683  11.396  56.494  0.00  0.00      AP1   
ATOM    335  C   GLY A  43       3.810  11.536  58.614  0.00  0.00      AP1   
ATOM    336  O   GLY A  43       3.998  12.739  58.738  0.00  0.00      AP1   
ATOM    337  N   HSD A  44       4.206  10.629  59.523  0.00  0.00      AP1   
ATOM    338  HN  HSD A  44       4.152   9.680  59.222  0.00  0.00      AP1   
ATOM    339  CA  HSD A  44       4.718  10.934  60.874  0.00  0.00      AP1   
ATOM    340  HA  HSD A  44       4.433  11.937  61.154  0.00  0.00      AP1   
ATOM    341  CB  HSD A  44       4.081  10.007  62.018  0.00  0.00      AP1   
ATOM    342  HB1 HSD A  44       4.078   8.951  61.674  0.00  0.00      AP1   
ATOM    343  HB2 HSD A  44       4.797   9.997  62.868  0.00  0.00      AP1   
ATOM    344  ND1 HSD A  44       2.280  10.739  63.720  0.00  0.00      AP1   
ATOM    345  HD1 HSD A  44       2.844  10.685  64.544  0.00  0.00      AP1   
ATOM    346  CG  HSD A  44       2.686  10.526  62.414  0.00  0.00      AP1   
ATOM    347  CE1 HSD A  44       1.037  11.265  63.700  0.00  0.00      AP1   
ATOM    348  HE1 HSD A  44       0.478  11.546  64.593  0.00  0.00      AP1   
ATOM    349  NE2 HSD A  44       0.589  11.326  62.430  0.00  0.00      AP1   
ATOM    350  CD2 HSD A  44       1.615  10.932  61.630  0.00  0.00      AP1   
ATOM    351  HD2 HSD A  44       1.611  10.984  60.549  0.00  0.00      AP1   
ATOM    352  C   HSD A  44       6.308  10.828  61.015  0.00  0.00      AP1   
ATOM    353  O   HSD A  44       6.849  11.220  61.998  0.00  0.00      AP1   
ATOM    354  N   LEU A  45       6.865  10.371  59.923  0.00  0.00      AP1   
ATOM    355  HN  LEU A  45       6.317   9.928  59.218  0.00  0.00      AP1   
ATOM    356  CA  LEU A  45       8.198  10.455  59.607  0.00  0.00      AP1   
ATOM    357  HA  LEU A  45       8.561  11.317  60.147  0.00  0.00      AP1   
ATOM    358  CB  LEU A  45       8.996   9.199  60.109  0.00  0.00      AP1   
ATOM    359  HB1 LEU A  45       8.701   9.103  61.175  0.00  0.00      AP1   
ATOM    360  HB2 LEU A  45       8.620   8.309  59.561  0.00  0.00      AP1   
ATOM    361  CG  LEU A  45      10.516   9.192  59.891  0.00  0.00      AP1   
ATOM    362  HG  LEU A  45      10.673   9.266  58.794  0.00  0.00      AP1   
ATOM    363  CD1 LEU A  45      11.216  10.279  60.735  0.00  0.00      AP1   
ATOM    364 HD11 LEU A  45      12.307  10.137  60.886  0.00  0.00      AP1   
ATOM    365 HD12 LEU A  45      11.039  11.255  60.233  0.00  0.00      AP1   
ATOM    366 HD13 LEU A  45      10.810  10.233  61.768  0.00  0.00      AP1   
ATOM    367  CD2 LEU A  45      11.075   7.817  60.424  0.00  0.00      AP1   
ATOM    368 HD21 LEU A  45      10.433   7.016  59.999  0.00  0.00      AP1   
ATOM    369 HD22 LEU A  45      12.108   7.674  60.042  0.00  0.00      AP1   
ATOM    370 HD23 LEU A  45      11.035   7.861  61.533  0.00  0.00      AP1   
ATOM    371  C   LEU A  45       8.289  10.566  58.147  0.00  0.00      AP1   
ATOM    372  O   LEU A  45       7.466   9.924  57.444  0.00  0.00      AP1   
ATOM    373  N   ASP A  46       9.167  11.413  57.632  0.00  0.00      AP1   
ATOM    374  HN  ASP A  46       9.616  12.009  58.293  0.00  0.00      AP1   
ATOM    375  CA  ASP A  46       9.746  11.538  56.256  0.00  0.00      AP1   
ATOM    376  HA  ASP A  46       9.114  12.290  55.806  0.00  0.00      AP1   
ATOM    377  CB  ASP A  46      11.198  11.980  56.256  0.00  0.00      AP1   
ATOM    378  HB1 ASP A  46      11.819  11.446  57.007  0.00  0.00      AP1   
ATOM    379  HB2 ASP A  46      11.640  11.874  55.242  0.00  0.00      AP1   
ATOM    380  CG  ASP A  46      11.291  13.447  56.653  0.00  0.00      AP1   
ATOM    381  OD1 ASP A  46      11.337  14.345  55.737  0.00  0.00      AP1   
ATOM    382  OD2 ASP A  46      11.434  13.664  57.902  0.00  0.00      AP1   
ATOM    383  C   ASP A  46       9.711  10.196  55.484  0.00  0.00      AP1   
ATOM    384  O   ASP A  46      10.411   9.310  55.875  0.00  0.00      AP1   
ATOM    385  N   ALA A  47       8.967  10.123  54.383  0.00  0.00      AP1   
ATOM    386  HN  ALA A  47       8.279  10.810  54.166  0.00  0.00      AP1   
ATOM    387  CA  ALA A  47       8.823   9.012  53.525  0.00  0.00      AP1   
ATOM    388  HA  ALA A  47       8.485   8.232  54.190  0.00  0.00      AP1   
ATOM    389  CB  ALA A  47       7.915   9.227  52.306  0.00  0.00      AP1   
ATOM    390  HB1 ALA A  47       7.715   8.236  51.844  0.00  0.00      AP1   
ATOM    391  HB2 ALA A  47       6.976   9.697  52.667  0.00  0.00      AP1   
ATOM    392  HB3 ALA A  47       8.356   9.922  51.560  0.00  0.00      AP1   
ATOM    393  C   ALA A  47      10.177   8.468  52.955  0.00  0.00      AP1   
ATOM    394  O   ALA A  47      10.169   7.312  52.524  0.00  0.00      AP1   
ATOM    395  N   LYS A  48      11.236   9.250  52.921  0.00  0.00      AP1   
ATOM    396  HN  LYS A  48      11.028  10.147  53.301  0.00  0.00      AP1   
ATOM    397  CA  LYS A  48      12.548   8.755  52.571  0.00  0.00      AP1   
ATOM    398  HA  LYS A  48      12.507   7.973  51.827  0.00  0.00      AP1   
ATOM    399  CB  LYS A  48      13.398   9.960  51.998  0.00  0.00      AP1   
ATOM    400  HB1 LYS A  48      14.357   9.527  51.642  0.00  0.00      AP1   
ATOM    401  HB2 LYS A  48      12.807  10.162  51.079  0.00  0.00      AP1   
ATOM    402  CG  LYS A  48      13.595  11.173  52.866  0.00  0.00      AP1   
ATOM    403  HG1 LYS A  48      12.631  11.644  53.155  0.00  0.00      AP1   
ATOM    404  HG2 LYS A  48      13.994  10.913  53.870  0.00  0.00      AP1   
ATOM    405  CD  LYS A  48      14.391  12.266  52.118  0.00  0.00      AP1   
ATOM    406  HD1 LYS A  48      13.896  12.436  51.138  0.00  0.00      AP1   
ATOM    407  HD2 LYS A  48      14.165  13.201  52.676  0.00  0.00      AP1   
ATOM    408  CE  LYS A  48      15.961  12.103  52.081  0.00  0.00      AP1   
ATOM    409  HE1 LYS A  48      16.414  12.340  53.067  0.00  0.00      AP1   
ATOM    410  HE2 LYS A  48      16.307  11.089  51.788  0.00  0.00      AP1   
ATOM    411  NZ  LYS A  48      16.510  13.070  51.163  0.00  0.00      AP1   
ATOM    412  HZ1 LYS A  48      16.287  12.820  50.179  0.00  0.00      AP1   
ATOM    413  HZ2 LYS A  48      16.343  14.067  51.407  0.00  0.00      AP1   
ATOM    414  HZ3 LYS A  48      17.535  12.986  51.321  0.00  0.00      AP1   
ATOM    415  C   LYS A  48      13.453   8.188  53.709  0.00  0.00      AP1   
ATOM    416  O   LYS A  48      14.494   7.580  53.472  0.00  0.00      AP1   
ATOM    417  N   HSD A  49      13.031   8.281  54.992  0.00  0.00      AP1   
ATOM    418  HN  HSD A  49      12.199   8.786  55.210  0.00  0.00      AP1   
ATOM    419  CA  HSD A  49      13.786   7.786  56.111  0.00  0.00      AP1   
ATOM    420  HA  HSD A  49      14.587   7.196  55.690  0.00  0.00      AP1   
ATOM    421  CB  HSD A  49      14.317   8.916  57.024  0.00  0.00      AP1   
ATOM    422  HB1 HSD A  49      13.457   9.532  57.366  0.00  0.00      AP1   
ATOM    423  HB2 HSD A  49      14.856   8.512  57.907  0.00  0.00      AP1   
ATOM    424  ND1 HSD A  49      16.442   9.466  55.696  0.00  0.00      AP1   
ATOM    425  HD1 HSD A  49      16.781   8.540  55.531  0.00  0.00      AP1   
ATOM    426  CG  HSD A  49      15.334   9.888  56.370  0.00  0.00      AP1   
ATOM    427  CE1 HSD A  49      16.987  10.555  55.168  0.00  0.00      AP1   
ATOM    428  HE1 HSD A  49      17.976  10.549  54.711  0.00  0.00      AP1   
ATOM    429  NE2 HSD A  49      16.303  11.655  55.436  0.00  0.00      AP1   
ATOM    430  CD2 HSD A  49      15.239  11.249  56.176  0.00  0.00      AP1   
ATOM    431  HD2 HSD A  49      14.610  11.989  56.655  0.00  0.00      AP1   
ATOM    432  C   HSD A  49      13.047   6.712  56.883  0.00  0.00      AP1   
ATOM    433  O   HSD A  49      13.463   6.146  57.932  0.00  0.00      AP1   
ATOM    434  N   HSD A  50      11.901   6.336  56.311  0.00  0.00      AP1   
ATOM    435  HN  HSD A  50      11.688   6.505  55.352  0.00  0.00      AP1   
ATOM    436  CA  HSD A  50      11.019   5.409  57.011  0.00  0.00      AP1   
ATOM    437  HA  HSD A  50      10.793   5.887  57.953  0.00  0.00      AP1   
ATOM    438  CB  HSD A  50       9.640   5.236  56.258  0.00  0.00      AP1   
ATOM    439  HB1 HSD A  50       8.821   5.195  57.008  0.00  0.00      AP1   
ATOM    440  HB2 HSD A  50       9.497   6.101  55.575  0.00  0.00      AP1   
ATOM    441  ND1 HSD A  50       9.696   3.825  54.138  0.00  0.00      AP1   
ATOM    442  HD1 HSD A  50      10.392   4.384  53.688  0.00  0.00      AP1   
ATOM    443  CG  HSD A  50       9.480   3.953  55.472  0.00  0.00      AP1   
ATOM    444  CE1 HSD A  50       9.366   2.603  53.764  0.00  0.00      AP1   
ATOM    445  HE1 HSD A  50       9.386   2.375  52.698  0.00  0.00      AP1   
ATOM    446  NE2 HSD A  50       8.925   1.883  54.788  0.00  0.00      AP1   
ATOM    447  CD2 HSD A  50       9.056   2.755  55.871  0.00  0.00      AP1   
ATOM    448  HD2 HSD A  50       8.685   2.428  56.834  0.00  0.00      AP1   
ATOM    449  C   HSD A  50      11.696   4.050  57.261  0.00  0.00      AP1   
ATOM    450  O   HSD A  50      11.581   3.561  58.370  0.00  0.00      AP1   
ATOM    451  N   LYS A  51      12.393   3.444  56.292  0.00  0.00      AP1   
ATOM    452  HN  LYS A  51      12.251   3.821  55.380  0.00  0.00      AP1   
ATOM    453  CA  LYS A  51      13.013   2.091  56.419  0.00  0.00      AP1   
ATOM    454  HA  LYS A  51      12.309   1.447  56.925  0.00  0.00      AP1   
ATOM    455  CB  LYS A  51      13.471   1.391  55.114  0.00  0.00      AP1   
ATOM    456  HB1 LYS A  51      14.067   2.156  54.572  0.00  0.00      AP1   
ATOM    457  HB2 LYS A  51      14.094   0.494  55.315  0.00  0.00      AP1   
ATOM    458  CG  LYS A  51      12.334   0.884  54.236  0.00  0.00      AP1   
ATOM    459  HG1 LYS A  51      11.806   0.051  54.748  0.00  0.00      AP1   
ATOM    460  HG2 LYS A  51      11.593   1.681  54.011  0.00  0.00      AP1   
ATOM    461  CD  LYS A  51      12.888   0.297  52.916  0.00  0.00      AP1   
ATOM    462  HD1 LYS A  51      13.410   1.100  52.353  0.00  0.00      AP1   
ATOM    463  HD2 LYS A  51      13.745  -0.338  53.225  0.00  0.00      AP1   
ATOM    464  CE  LYS A  51      11.898  -0.563  52.116  0.00  0.00      AP1   
ATOM    465  HE1 LYS A  51      11.055   0.099  51.826  0.00  0.00      AP1   
ATOM    466  HE2 LYS A  51      12.402  -1.090  51.278  0.00  0.00      AP1   
ATOM    467  NZ  LYS A  51      11.260  -1.595  52.970  0.00  0.00      AP1   
ATOM    468  HZ1 LYS A  51      10.431  -1.227  53.479  0.00  0.00      AP1   
ATOM    469  HZ2 LYS A  51      10.909  -2.342  52.338  0.00  0.00      AP1   
ATOM    470  HZ3 LYS A  51      11.860  -1.948  53.742  0.00  0.00      AP1   
ATOM    471  C   LYS A  51      14.216   2.143  57.331  0.00  0.00      AP1   
ATOM    472  O   LYS A  51      14.359   1.256  58.241  0.00  0.00      AP1   
ATOM    473  N   ALA A  52      15.016   3.183  57.166  0.00  0.00      AP1   
ATOM    474  HN  ALA A  52      14.791   3.870  56.480  0.00  0.00      AP1   
ATOM    475  CA  ALA A  52      16.264   3.361  57.908  0.00  0.00      AP1   
ATOM    476  HA  ALA A  52      16.819   2.517  57.526  0.00  0.00      AP1   
ATOM    477  CB  ALA A  52      16.955   4.648  57.433  0.00  0.00      AP1   
ATOM    478  HB1 ALA A  52      17.934   4.899  57.894  0.00  0.00      AP1   
ATOM    479  HB2 ALA A  52      17.209   4.452  56.370  0.00  0.00      AP1   
ATOM    480  HB3 ALA A  52      16.412   5.610  57.552  0.00  0.00      AP1   
ATOM    481  C   ALA A  52      16.087   3.374  59.376  0.00  0.00      AP1   
ATOM    482  O   ALA A  52      16.832   2.769  60.136  0.00  0.00      AP1   
ATOM    483  N   MET A  53      15.049   4.125  59.859  0.00  0.00      AP1   
ATOM    484  HN  MET A  53      14.389   4.489  59.206  0.00  0.00      AP1   
ATOM    485  CA  MET A  53      14.715   4.233  61.256  0.00  0.00      AP1   
ATOM    486  HA  MET A  53      15.672   4.423  61.718  0.00  0.00      AP1   
ATOM    487  CB  MET A  53      13.883   5.542  61.428  0.00  0.00      AP1   
ATOM    488  HB1 MET A  53      14.515   6.321  60.951  0.00  0.00      AP1   
ATOM    489  HB2 MET A  53      12.911   5.384  60.912  0.00  0.00      AP1   
ATOM    490  CG  MET A  53      13.406   5.929  62.817  0.00  0.00      AP1   
ATOM    491  HG1 MET A  53      14.266   5.956  63.520  0.00  0.00      AP1   
ATOM    492  HG2 MET A  53      12.875   6.903  62.753  0.00  0.00      AP1   
ATOM    493  SD  MET A  53      12.228   4.868  63.736  0.00  0.00      AP1   
ATOM    494  CE  MET A  53      10.623   5.071  62.844  0.00  0.00      AP1   
ATOM    495  HE1 MET A  53       9.788   5.265  63.550  0.00  0.00      AP1   
ATOM    496  HE2 MET A  53      10.636   5.834  62.036  0.00  0.00      AP1   
ATOM    497  HE3 MET A  53      10.276   4.184  62.273  0.00  0.00      AP1   
ATOM    498  C   MET A  53      14.115   3.072  61.962  0.00  0.00      AP1   
ATOM    499  O   MET A  53      14.516   2.844  63.107  0.00  0.00      AP1   
ATOM    500  N   MET A  54      13.244   2.202  61.318  0.00  0.00      AP1   
ATOM    501  HN  MET A  54      12.890   2.521  60.442  0.00  0.00      AP1   
ATOM    502  CA  MET A  54      12.749   0.895  61.722  0.00  0.00      AP1   
ATOM    503  HA  MET A  54      12.566   0.965  62.784  0.00  0.00      AP1   
ATOM    504  CB  MET A  54      11.604   0.441  60.777  0.00  0.00      AP1   
ATOM    505  HB1 MET A  54      11.970   0.420  59.729  0.00  0.00      AP1   
ATOM    506  HB2 MET A  54      11.315  -0.576  61.117  0.00  0.00      AP1   
ATOM    507  CG  MET A  54      10.358   1.443  60.950  0.00  0.00      AP1   
ATOM    508  HG1 MET A  54      10.701   2.382  60.463  0.00  0.00      AP1   
ATOM    509  HG2 MET A  54       9.450   1.145  60.383  0.00  0.00      AP1   
ATOM    510  SD  MET A  54       9.980   1.675  62.780  0.00  0.00      AP1   
ATOM    511  CE  MET A  54       9.747  -0.103  63.212  0.00  0.00      AP1   
ATOM    512  HE1 MET A  54      10.719  -0.498  63.576  0.00  0.00      AP1   
ATOM    513  HE2 MET A  54       8.894  -0.330  63.886  0.00  0.00      AP1   
ATOM    514  HE3 MET A  54       9.441  -0.664  62.303  0.00  0.00      AP1   
ATOM    515  C   MET A  54      13.794  -0.136  61.691  0.00  0.00      AP1   
ATOM    516  O   MET A  54      13.788  -0.989  62.580  0.00  0.00      AP1   
ATOM    517  N   GLU A  55      14.760  -0.068  60.766  0.00  0.00      AP1   
ATOM    518  HN  GLU A  55      14.684   0.524  59.968  0.00  0.00      AP1   
ATOM    519  CA  GLU A  55      16.052  -0.603  60.974  0.00  0.00      AP1   
ATOM    520  HA  GLU A  55      15.825  -1.655  61.059  0.00  0.00      AP1   
ATOM    521  CB  GLU A  55      16.972  -0.535  59.648  0.00  0.00      AP1   
ATOM    522  HB1 GLU A  55      16.725  -1.434  59.045  0.00  0.00      AP1   
ATOM    523  HB2 GLU A  55      16.678   0.353  59.048  0.00  0.00      AP1   
ATOM    524  CG  GLU A  55      18.510  -0.631  59.893  0.00  0.00      AP1   
ATOM    525  HG1 GLU A  55      18.808   0.204  60.563  0.00  0.00      AP1   
ATOM    526  HG2 GLU A  55      18.843  -1.521  60.468  0.00  0.00      AP1   
ATOM    527  CD  GLU A  55      19.299  -0.524  58.560  0.00  0.00      AP1   
ATOM    528  OE1 GLU A  55      19.041   0.498  57.878  0.00  0.00      AP1   
ATOM    529  OE2 GLU A  55      20.164  -1.328  58.154  0.00  0.00      AP1   
ATOM    530  C   GLU A  55      16.846  -0.227  62.177  0.00  0.00      AP1   
ATOM    531  O   GLU A  55      17.276  -1.073  63.003  0.00  0.00      AP1   
ATOM    532  N   ARG A  56      17.023   1.070  62.390  0.00  0.00      AP1   
ATOM    533  HN  ARG A  56      16.804   1.742  61.687  0.00  0.00      AP1   
ATOM    534  CA  ARG A  56      17.727   1.578  63.551  0.00  0.00      AP1   
ATOM    535  HA  ARG A  56      18.717   1.147  63.545  0.00  0.00      AP1   
ATOM    536  CB  ARG A  56      18.008   3.079  63.402  0.00  0.00      AP1   
ATOM    537  HB1 ARG A  56      17.196   3.474  62.755  0.00  0.00      AP1   
ATOM    538  HB2 ARG A  56      17.883   3.654  64.344  0.00  0.00      AP1   
ATOM    539  CG  ARG A  56      19.327   3.333  62.660  0.00  0.00      AP1   
ATOM    540  HG1 ARG A  56      20.215   3.182  63.311  0.00  0.00      AP1   
ATOM    541  HG2 ARG A  56      19.501   2.563  61.880  0.00  0.00      AP1   
ATOM    542  CD  ARG A  56      19.363   4.708  61.871  0.00  0.00      AP1   
ATOM    543  HD1 ARG A  56      20.413   4.916  61.575  0.00  0.00      AP1   
ATOM    544  HD2 ARG A  56      18.710   4.646  60.974  0.00  0.00      AP1   
ATOM    545  NE  ARG A  56      19.116   5.764  62.852  0.00  0.00      AP1   
ATOM    546  HE  ARG A  56      19.410   5.649  63.801  0.00  0.00      AP1   
ATOM    547  CZ  ARG A  56      18.454   6.804  62.643  0.00  0.00      AP1   
ATOM    548  NH1 ARG A  56      17.829   7.101  61.512  0.00  0.00      AP1   
ATOM    549 HH11 ARG A  56      17.471   8.034  61.467  0.00  0.00      AP1   
ATOM    550 HH12 ARG A  56      17.944   6.427  60.783  0.00  0.00      AP1   
ATOM    551  NH2 ARG A  56      18.273   7.574  63.683  0.00  0.00      AP1   
ATOM    552 HH21 ARG A  56      17.834   8.430  63.408  0.00  0.00      AP1   
ATOM    553 HH22 ARG A  56      19.022   7.643  64.342  0.00  0.00      AP1   
ATOM    554  C   ARG A  56      17.106   1.232  64.873  0.00  0.00      AP1   
ATOM    555  O   ARG A  56      17.846   0.883  65.805  0.00  0.00      AP1   
ATOM    556  N   VAL A  57      15.749   1.271  64.944  0.00  0.00      AP1   
ATOM    557  HN  VAL A  57      15.286   1.768  64.214  0.00  0.00      AP1   
ATOM    558  CA  VAL A  57      14.880   0.788  66.063  0.00  0.00      AP1   
ATOM    559  HA  VAL A  57      15.078   1.422  66.915  0.00  0.00      AP1   
ATOM    560  CB  VAL A  57      13.437   1.039  65.775  0.00  0.00      AP1   
ATOM    561  HB  VAL A  57      13.227   0.936  64.688  0.00  0.00      AP1   
ATOM    562  CG1 VAL A  57      12.361   0.306  66.596  0.00  0.00      AP1   
ATOM    563 HG11 VAL A  57      11.307   0.562  66.359  0.00  0.00      AP1   
ATOM    564 HG12 VAL A  57      12.577  -0.759  66.367  0.00  0.00      AP1   
ATOM    565 HG13 VAL A  57      12.589   0.533  67.660  0.00  0.00      AP1   
ATOM    566  CG2 VAL A  57      13.053   2.523  65.893  0.00  0.00      AP1   
ATOM    567 HG21 VAL A  57      12.000   2.731  65.606  0.00  0.00      AP1   
ATOM    568 HG22 VAL A  57      13.140   2.801  66.965  0.00  0.00      AP1   
ATOM    569 HG23 VAL A  57      13.773   3.223  65.418  0.00  0.00      AP1   
ATOM    570  C   VAL A  57      15.079  -0.636  66.375  0.00  0.00      AP1   
ATOM    571  O   VAL A  57      15.242  -1.074  67.533  0.00  0.00      AP1   
ATOM    572  N   GLU A  58      15.099  -1.393  65.284  0.00  0.00      AP1   
ATOM    573  HN  GLU A  58      14.999  -1.049  64.354  0.00  0.00      AP1   
ATOM    574  CA  GLU A  58      15.403  -2.806  65.390  0.00  0.00      AP1   
ATOM    575  HA  GLU A  58      14.745  -3.260  66.115  0.00  0.00      AP1   
ATOM    576  CB  GLU A  58      15.096  -3.617  64.093  0.00  0.00      AP1   
ATOM    577  HB1 GLU A  58      14.010  -3.473  63.907  0.00  0.00      AP1   
ATOM    578  HB2 GLU A  58      15.614  -3.085  63.267  0.00  0.00      AP1   
ATOM    579  CG  GLU A  58      15.605  -5.003  64.043  0.00  0.00      AP1   
ATOM    580  HG1 GLU A  58      16.716  -4.987  64.064  0.00  0.00      AP1   
ATOM    581  HG2 GLU A  58      15.216  -5.559  64.922  0.00  0.00      AP1   
ATOM    582  CD  GLU A  58      15.253  -5.796  62.763  0.00  0.00      AP1   
ATOM    583  OE1 GLU A  58      14.136  -6.370  62.716  0.00  0.00      AP1   
ATOM    584  OE2 GLU A  58      16.029  -5.860  61.742  0.00  0.00      AP1   
ATOM    585  C   GLU A  58      16.822  -3.076  65.973  0.00  0.00      AP1   
ATOM    586  O   GLU A  58      17.107  -3.872  66.882  0.00  0.00      AP1   
ATOM    587  N   ASN A  59      17.809  -2.360  65.500  0.00  0.00      AP1   
ATOM    588  HN  ASN A  59      17.687  -1.795  64.687  0.00  0.00      AP1   
ATOM    589  CA  ASN A  59      19.207  -2.573  65.956  0.00  0.00      AP1   
ATOM    590  HA  ASN A  59      19.242  -3.650  66.022  0.00  0.00      AP1   
ATOM    591  CB  ASN A  59      20.273  -1.872  65.024  0.00  0.00      AP1   
ATOM    592  HB1 ASN A  59      20.092  -0.776  65.024  0.00  0.00      AP1   
ATOM    593  HB2 ASN A  59      21.327  -2.042  65.332  0.00  0.00      AP1   
ATOM    594  CG  ASN A  59      20.211  -2.448  63.651  0.00  0.00      AP1   
ATOM    595  OD1 ASN A  59      19.909  -3.646  63.496  0.00  0.00      AP1   
ATOM    596  ND2 ASN A  59      20.549  -1.563  62.627  0.00  0.00      AP1   
ATOM    597 HD21 ASN A  59      20.758  -1.915  61.715  0.00  0.00      AP1   
ATOM    598 HD22 ASN A  59      20.835  -0.640  62.885  0.00  0.00      AP1   
ATOM    599  C   ASN A  59      19.477  -2.114  67.352  0.00  0.00      AP1   
ATOM    600  O   ASN A  59      20.279  -2.677  68.066  0.00  0.00      AP1   
ATOM    601  N   ALA A  60      18.816  -1.014  67.761  0.00  0.00      AP1   
ATOM    602  HN  ALA A  60      18.321  -0.499  67.065  0.00  0.00      AP1   
ATOM    603  CA  ALA A  60      18.666  -0.410  69.018  0.00  0.00      AP1   
ATOM    604  HA  ALA A  60      19.643  -0.384  69.479  0.00  0.00      AP1   
ATOM    605  CB  ALA A  60      17.904   0.989  68.968  0.00  0.00      AP1   
ATOM    606  HB1 ALA A  60      16.949   0.838  68.421  0.00  0.00      AP1   
ATOM    607  HB2 ALA A  60      17.654   1.315  70.000  0.00  0.00      AP1   
ATOM    608  HB3 ALA A  60      18.477   1.732  68.371  0.00  0.00      AP1   
ATOM    609  C   ALA A  60      17.913  -1.389  70.014  0.00  0.00      AP1   
ATOM    610  O   ALA A  60      18.470  -1.534  71.111  0.00  0.00      AP1   
ATOM    611  N   VAL A  61      16.774  -2.041  69.671  0.00  0.00      AP1   
ATOM    612  HN  VAL A  61      16.396  -1.882  68.763  0.00  0.00      AP1   
ATOM    613  CA  VAL A  61      16.236  -3.093  70.569  0.00  0.00      AP1   
ATOM    614  HA  VAL A  61      16.198  -2.664  71.560  0.00  0.00      AP1   
ATOM    615  CB  VAL A  61      14.803  -3.394  70.291  0.00  0.00      AP1   
ATOM    616  HB  VAL A  61      14.244  -2.447  70.133  0.00  0.00      AP1   
ATOM    617  CG1 VAL A  61      14.517  -4.281  69.066  0.00  0.00      AP1   
ATOM    618 HG11 VAL A  61      13.412  -4.309  68.957  0.00  0.00      AP1   
ATOM    619 HG12 VAL A  61      14.938  -3.831  68.142  0.00  0.00      AP1   
ATOM    620 HG13 VAL A  61      15.012  -5.275  69.098  0.00  0.00      AP1   
ATOM    621  CG2 VAL A  61      14.101  -4.080  71.534  0.00  0.00      AP1   
ATOM    622 HG21 VAL A  61      12.993  -3.999  71.557  0.00  0.00      AP1   
ATOM    623 HG22 VAL A  61      14.422  -5.142  71.474  0.00  0.00      AP1   
ATOM    624 HG23 VAL A  61      14.567  -3.673  72.458  0.00  0.00      AP1   
ATOM    625  C   VAL A  61      17.035  -4.401  70.677  0.00  0.00      AP1   
ATOM    626  O   VAL A  61      16.919  -5.169  71.644  0.00  0.00      AP1   
ATOM    627  N   LYS A  62      17.971  -4.693  69.748  0.00  0.00      AP1   
ATOM    628  HN  LYS A  62      18.050  -4.143  68.920  0.00  0.00      AP1   
ATOM    629  CA  LYS A  62      19.011  -5.664  69.824  0.00  0.00      AP1   
ATOM    630  HA  LYS A  62      18.766  -6.432  70.543  0.00  0.00      AP1   
ATOM    631  CB  LYS A  62      19.173  -6.237  68.411  0.00  0.00      AP1   
ATOM    632  HB1 LYS A  62      19.082  -5.493  67.592  0.00  0.00      AP1   
ATOM    633  HB2 LYS A  62      20.144  -6.742  68.222  0.00  0.00      AP1   
ATOM    634  CG  LYS A  62      17.992  -7.184  68.074  0.00  0.00      AP1   
ATOM    635  HG1 LYS A  62      18.009  -8.191  68.544  0.00  0.00      AP1   
ATOM    636  HG2 LYS A  62      17.075  -6.883  68.624  0.00  0.00      AP1   
ATOM    637  CD  LYS A  62      17.659  -7.346  66.566  0.00  0.00      AP1   
ATOM    638  HD1 LYS A  62      16.845  -8.088  66.414  0.00  0.00      AP1   
ATOM    639  HD2 LYS A  62      17.300  -6.407  66.094  0.00  0.00      AP1   
ATOM    640  CE  LYS A  62      18.879  -7.609  65.627  0.00  0.00      AP1   
ATOM    641  HE1 LYS A  62      18.661  -7.669  64.539  0.00  0.00      AP1   
ATOM    642  HE2 LYS A  62      19.625  -6.804  65.800  0.00  0.00      AP1   
ATOM    643  NZ  LYS A  62      19.521  -8.843  66.043  0.00  0.00      AP1   
ATOM    644  HZ1 LYS A  62      20.528  -8.742  65.805  0.00  0.00      AP1   
ATOM    645  HZ2 LYS A  62      19.367  -8.917  67.069  0.00  0.00      AP1   
ATOM    646  HZ3 LYS A  62      19.018  -9.612  65.557  0.00  0.00      AP1   
ATOM    647  C   LYS A  62      20.355  -5.067  70.343  0.00  0.00      AP1   
ATOM    648  O   LYS A  62      21.426  -5.669  70.353  0.00  0.00      AP1   
ATOM    649  N   ASP A  63      20.232  -3.798  70.951  0.00  0.00      AP1   
ATOM    650  HN  ASP A  63      19.331  -3.372  70.915  0.00  0.00      AP1   
ATOM    651  CA  ASP A  63      21.389  -3.159  71.633  0.00  0.00      AP1   
ATOM    652  HA  ASP A  63      22.310  -3.552  71.227  0.00  0.00      AP1   
ATOM    653  CB  ASP A  63      21.424  -1.613  71.371  0.00  0.00      AP1   
ATOM    654  HB1 ASP A  63      21.279  -1.563  70.271  0.00  0.00      AP1   
ATOM    655  HB2 ASP A  63      20.552  -1.093  71.821  0.00  0.00      AP1   
ATOM    656  CG  ASP A  63      22.668  -0.946  71.800  0.00  0.00      AP1   
ATOM    657  OD1 ASP A  63      22.804   0.298  71.503  0.00  0.00      AP1   
ATOM    658  OD2 ASP A  63      23.513  -1.529  72.441  0.00  0.00      AP1   
ATOM    659  C   ASP A  63      21.413  -3.457  73.134  0.00  0.00      AP1   
ATOM    660  O   ASP A  63      20.843  -2.767  73.953  0.00  0.00      AP1   
ATOM    661  N   PHE A  64      22.167  -4.545  73.577  0.00  0.00      AP1   
ATOM    662  HN  PHE A  64      22.638  -5.242  73.041  0.00  0.00      AP1   
ATOM    663  CA  PHE A  64      22.127  -4.915  74.972  0.00  0.00      AP1   
ATOM    664  HA  PHE A  64      21.726  -4.087  75.537  0.00  0.00      AP1   
ATOM    665  CB  PHE A  64      21.051  -6.057  75.144  0.00  0.00      AP1   
ATOM    666  HB1 PHE A  64      20.230  -5.754  74.460  0.00  0.00      AP1   
ATOM    667  HB2 PHE A  64      21.414  -6.967  74.619  0.00  0.00      AP1   
ATOM    668  CG  PHE A  64      20.683  -6.298  76.624  0.00  0.00      AP1   
ATOM    669  CD1 PHE A  64      19.827  -5.337  77.212  0.00  0.00      AP1   
ATOM    670  HD1 PHE A  64      19.463  -4.552  76.567  0.00  0.00      AP1   
ATOM    671  CE1 PHE A  64      19.437  -5.411  78.576  0.00  0.00      AP1   
ATOM    672  HE1 PHE A  64      18.741  -4.708  79.011  0.00  0.00      AP1   
ATOM    673  CZ  PHE A  64      19.859  -6.510  79.330  0.00  0.00      AP1   
ATOM    674  HZ  PHE A  64      19.693  -6.617  80.392  0.00  0.00      AP1   
ATOM    675  CD2 PHE A  64      21.085  -7.413  77.368  0.00  0.00      AP1   
ATOM    676  HD2 PHE A  64      21.747  -8.090  76.847  0.00  0.00      AP1   
ATOM    677  CE2 PHE A  64      20.685  -7.502  78.673  0.00  0.00      AP1   
ATOM    678  HE2 PHE A  64      20.899  -8.367  79.282  0.00  0.00      AP1   
ATOM    679  C   PHE A  64      23.530  -5.212  75.515  0.00  0.00      AP1   
ATOM    680  O   PHE A  64      24.029  -6.336  75.508  0.00  0.00      AP1   
ATOM    681  N   GLN A  65      24.185  -4.216  76.127  0.00  0.00      AP1   
ATOM    682  HN  GLN A  65      23.820  -3.296  76.244  0.00  0.00      AP1   
ATOM    683  CA  GLN A  65      25.410  -4.511  76.888  0.00  0.00      AP1   
ATOM    684  HA  GLN A  65      25.601  -5.567  77.005  0.00  0.00      AP1   
ATOM    685  CB  GLN A  65      26.700  -3.875  76.282  0.00  0.00      AP1   
ATOM    686  HB1 GLN A  65      26.484  -2.790  76.174  0.00  0.00      AP1   
ATOM    687  HB2 GLN A  65      27.489  -4.031  77.048  0.00  0.00      AP1   
ATOM    688  CG  GLN A  65      27.312  -4.312  74.918  0.00  0.00      AP1   
ATOM    689  HG1 GLN A  65      26.722  -3.728  74.180  0.00  0.00      AP1   
ATOM    690  HG2 GLN A  65      28.396  -4.161  74.727  0.00  0.00      AP1   
ATOM    691  CD  GLN A  65      27.073  -5.821  74.639  0.00  0.00      AP1   
ATOM    692  OE1 GLN A  65      26.455  -6.144  73.642  0.00  0.00      AP1   
ATOM    693  NE2 GLN A  65      27.491  -6.736  75.570  0.00  0.00      AP1   
ATOM    694 HE21 GLN A  65      27.180  -7.685  75.515  0.00  0.00      AP1   
ATOM    695 HE22 GLN A  65      28.150  -6.493  76.282  0.00  0.00      AP1   
ATOM    696  C   GLN A  65      25.268  -4.150  78.343  0.00  0.00      AP1   
ATOM    697  O   GLN A  65      26.203  -4.221  79.154  0.00  0.00      AP1   
ATOM    698  N   GLU A  66      24.039  -3.784  78.676  0.00  0.00      AP1   
ATOM    699  HN  GLU A  66      23.271  -3.744  78.041  0.00  0.00      AP1   
ATOM    700  CA  GLU A  66      23.706  -3.259  80.050  0.00  0.00      AP1   
ATOM    701  HA  GLU A  66      24.192  -2.295  80.085  0.00  0.00      AP1   
ATOM    702  CB  GLU A  66      22.162  -2.914  79.985  0.00  0.00      AP1   
ATOM    703  HB1 GLU A  66      22.222  -2.376  79.015  0.00  0.00      AP1   
ATOM    704  HB2 GLU A  66      21.578  -3.834  79.766  0.00  0.00      AP1   
ATOM    705  CG  GLU A  66      21.550  -2.081  81.131  0.00  0.00      AP1   
ATOM    706  HG1 GLU A  66      20.484  -1.815  80.961  0.00  0.00      AP1   
ATOM    707  HG2 GLU A  66      21.485  -2.724  82.034  0.00  0.00      AP1   
ATOM    708  CD  GLU A  66      22.281  -0.845  81.547  0.00  0.00      AP1   
ATOM    709  OE1 GLU A  66      22.666  -0.576  82.741  0.00  0.00      AP1   
ATOM    710  OE2 GLU A  66      22.581  -0.003  80.692  0.00  0.00      AP1   
ATOM    711  C   GLU A  66      23.997  -4.121  81.285  0.00  0.00      AP1   
ATOM    712  O   GLU A  66      24.299  -3.567  82.320  0.00  0.00      AP1   
ATOM    713  N   LEU A  67      23.917  -5.445  81.116  0.00  0.00      AP1   
ATOM    714  HN  LEU A  67      23.703  -5.873  80.241  0.00  0.00      AP1   
ATOM    715  CA  LEU A  67      24.206  -6.359  82.172  0.00  0.00      AP1   
ATOM    716  HA  LEU A  67      24.243  -5.788  83.088  0.00  0.00      AP1   
ATOM    717  CB  LEU A  67      23.120  -7.504  82.245  0.00  0.00      AP1   
ATOM    718  HB1 LEU A  67      23.061  -8.063  81.286  0.00  0.00      AP1   
ATOM    719  HB2 LEU A  67      23.522  -8.285  82.925  0.00  0.00      AP1   
ATOM    720  CG  LEU A  67      21.676  -7.089  82.617  0.00  0.00      AP1   
ATOM    721  HG  LEU A  67      21.466  -6.211  81.969  0.00  0.00      AP1   
ATOM    722  CD1 LEU A  67      20.599  -8.230  82.503  0.00  0.00      AP1   
ATOM    723 HD11 LEU A  67      19.629  -7.740  82.734  0.00  0.00      AP1   
ATOM    724 HD12 LEU A  67      20.636  -8.721  81.507  0.00  0.00      AP1   
ATOM    725 HD13 LEU A  67      20.654  -8.976  83.324  0.00  0.00      AP1   
ATOM    726  CD2 LEU A  67      21.761  -6.513  84.026  0.00  0.00      AP1   
ATOM    727 HD21 LEU A  67      22.159  -7.320  84.678  0.00  0.00      AP1   
ATOM    728 HD22 LEU A  67      22.431  -5.630  84.102  0.00  0.00      AP1   
ATOM    729 HD23 LEU A  67      20.767  -6.244  84.441  0.00  0.00      AP1   
ATOM    730  C   LEU A  67      25.633  -6.987  81.932  0.00  0.00      AP1   
ATOM    731  O   LEU A  67      26.028  -7.828  82.812  0.00  0.00      AP1   
ATOM    732  N   SER A  68      26.343  -6.542  80.821  0.00  0.00      AP1   
ATOM    733  HN  SER A  68      26.044  -5.896  80.123  0.00  0.00      AP1   
ATOM    734  CA  SER A  68      27.726  -7.045  80.636  0.00  0.00      AP1   
ATOM    735  HA  SER A  68      27.946  -7.904  81.252  0.00  0.00      AP1   
ATOM    736  CB  SER A  68      27.947  -7.366  79.116  0.00  0.00      AP1   
ATOM    737  HB1 SER A  68      27.244  -8.139  78.738  0.00  0.00      AP1   
ATOM    738  HB2 SER A  68      27.600  -6.485  78.535  0.00  0.00      AP1   
ATOM    739  OG  SER A  68      29.291  -7.662  78.818  0.00  0.00      AP1   
ATOM    740  HG1 SER A  68      29.769  -6.971  79.283  0.00  0.00      AP1   
ATOM    741  C   SER A  68      28.727  -5.899  80.953  0.00  0.00      AP1   
ATOM    742  O   SER A  68      29.975  -6.020  80.886  0.00  0.00      AP1   
ATOM    743  N   LEU A  69      28.190  -4.725  81.365  0.00  0.00      AP1   
ATOM    744  HN  LEU A  69      27.239  -4.469  81.212  0.00  0.00      AP1   
ATOM    745  CA  LEU A  69      28.935  -3.588  81.818  0.00  0.00      AP1   
ATOM    746  HA  LEU A  69      29.998  -3.774  81.783  0.00  0.00      AP1   
ATOM    747  CB  LEU A  69      28.506  -2.320  80.994  0.00  0.00      AP1   
ATOM    748  HB1 LEU A  69      27.399  -2.267  81.075  0.00  0.00      AP1   
ATOM    749  HB2 LEU A  69      28.966  -1.373  81.350  0.00  0.00      AP1   
ATOM    750  CG  LEU A  69      29.043  -2.310  79.520  0.00  0.00      AP1   
ATOM    751  HG  LEU A  69      28.894  -3.321  79.082  0.00  0.00      AP1   
ATOM    752  CD1 LEU A  69      28.410  -1.279  78.642  0.00  0.00      AP1   
ATOM    753 HD11 LEU A  69      27.352  -1.537  78.422  0.00  0.00      AP1   
ATOM    754 HD12 LEU A  69      28.566  -0.280  79.101  0.00  0.00      AP1   
ATOM    755 HD13 LEU A  69      28.848  -1.246  77.621  0.00  0.00      AP1   
ATOM    756  CD2 LEU A  69      30.615  -2.263  79.471  0.00  0.00      AP1   
ATOM    757 HD21 LEU A  69      30.970  -2.255  78.418  0.00  0.00      AP1   
ATOM    758 HD22 LEU A  69      31.056  -1.356  79.937  0.00  0.00      AP1   
ATOM    759 HD23 LEU A  69      31.038  -3.123  80.034  0.00  0.00      AP1   
ATOM    760  C   LEU A  69      28.699  -3.321  83.288  0.00  0.00      AP1   
ATOM    761  O   LEU A  69      29.286  -2.467  83.936  0.00  0.00      AP1   
ATOM    762  N   ASN A  70      27.704  -4.088  83.739  0.00  0.00      AP1   
ATOM    763  HN  ASN A  70      27.141  -4.717  83.209  0.00  0.00      AP1   
ATOM    764  CA  ASN A  70      27.392  -4.200  85.173  0.00  0.00      AP1   
ATOM    765  HA  ASN A  70      27.757  -3.306  85.656  0.00  0.00      AP1   
ATOM    766  CB  ASN A  70      25.873  -4.089  85.338  0.00  0.00      AP1   
ATOM    767  HB1 ASN A  70      25.594  -3.178  84.767  0.00  0.00      AP1   
ATOM    768  HB2 ASN A  70      25.381  -4.882  84.736  0.00  0.00      AP1   
ATOM    769  CG  ASN A  70      25.350  -4.032  86.740  0.00  0.00      AP1   
ATOM    770  OD1 ASN A  70      25.902  -4.666  87.645  0.00  0.00      AP1   
ATOM    771  ND2 ASN A  70      24.213  -3.289  86.921  0.00  0.00      AP1   
ATOM    772 HD21 ASN A  70      23.692  -2.838  86.196  0.00  0.00      AP1   
ATOM    773 HD22 ASN A  70      23.786  -3.292  87.825  0.00  0.00      AP1   
ATOM    774  C   ASN A  70      28.079  -5.422  85.756  0.00  0.00      AP1   
ATOM    775  O   ASN A  70      28.001  -6.453  85.140  0.00  0.00      AP1   
ATOM    776  N   GLU A  71      28.745  -5.254  86.895  0.00  0.00      AP1   
ATOM    777  HN  GLU A  71      28.823  -4.413  87.426  0.00  0.00      AP1   
ATOM    778  CA  GLU A  71      29.522  -6.366  87.468  0.00  0.00      AP1   
ATOM    779  HA  GLU A  71      30.077  -7.022  86.814  0.00  0.00      AP1   
ATOM    780  CB  GLU A  71      30.546  -5.799  88.478  0.00  0.00      AP1   
ATOM    781  HB1 GLU A  71      29.944  -4.980  88.927  0.00  0.00      AP1   
ATOM    782  HB2 GLU A  71      30.803  -6.501  89.299  0.00  0.00      AP1   
ATOM    783  CG  GLU A  71      31.871  -5.271  88.021  0.00  0.00      AP1   
ATOM    784  HG1 GLU A  71      32.708  -5.999  88.080  0.00  0.00      AP1   
ATOM    785  HG2 GLU A  71      31.837  -4.895  86.976  0.00  0.00      AP1   
ATOM    786  CD  GLU A  71      32.295  -4.000  88.784  0.00  0.00      AP1   
ATOM    787  OE1 GLU A  71      32.574  -4.048  89.998  0.00  0.00      AP1   
ATOM    788  OE2 GLU A  71      32.373  -2.892  88.186  0.00  0.00      AP1   
ATOM    789  C   GLU A  71      28.653  -7.353  88.236  0.00  0.00      AP1   
ATOM    790  O   GLU A  71      29.131  -8.490  88.383  0.00  0.00      AP1   
ATOM    791  N   ASP A  72      27.465  -7.041  88.704  0.00  0.00      AP1   
ATOM    792  HN  ASP A  72      27.150  -6.134  88.435  0.00  0.00      AP1   
ATOM    793  CA  ASP A  72      26.395  -7.835  89.298  0.00  0.00      AP1   
ATOM    794  HA  ASP A  72      26.778  -8.069  90.280  0.00  0.00      AP1   
ATOM    795  CB  ASP A  72      25.099  -7.091  89.531  0.00  0.00      AP1   
ATOM    796  HB1 ASP A  72      24.606  -6.686  88.621  0.00  0.00      AP1   
ATOM    797  HB2 ASP A  72      24.334  -7.768  89.966  0.00  0.00      AP1   
ATOM    798  CG  ASP A  72      25.280  -5.960  90.516  0.00  0.00      AP1   
ATOM    799  OD1 ASP A  72      26.355  -5.843  91.223  0.00  0.00      AP1   
ATOM    800  OD2 ASP A  72      24.282  -5.235  90.699  0.00  0.00      AP1   
ATOM    801  C   ASP A  72      26.063  -9.059  88.510  0.00  0.00      AP1   
ATOM    802  O   ASP A  72      25.975  -8.948  87.249  0.00  0.00      AP1   
ATOM    803  N   ALA A  73      25.910 -10.204  89.238  0.00  0.00      AP1   
ATOM    804  HN  ALA A  73      25.899 -10.172  90.234  0.00  0.00      AP1   
ATOM    805  CA  ALA A  73      25.596 -11.593  88.790  0.00  0.00      AP1   
ATOM    806  HA  ALA A  73      26.448 -12.087  88.347  0.00  0.00      AP1   
ATOM    807  CB  ALA A  73      25.452 -12.586  89.972  0.00  0.00      AP1   
ATOM    808  HB1 ALA A  73      25.359 -13.650  89.664  0.00  0.00      AP1   
ATOM    809  HB2 ALA A  73      26.423 -12.435  90.491  0.00  0.00      AP1   
ATOM    810  HB3 ALA A  73      24.612 -12.202  90.589  0.00  0.00      AP1   
ATOM    811  C   ALA A  73      24.497 -11.717  87.775  0.00  0.00      AP1   
ATOM    812  O   ALA A  73      23.322 -11.679  88.097  0.00  0.00      AP1   
ATOM    813  N   TYR A  74      24.945 -11.909  86.521  0.00  0.00      AP1   
ATOM    814  HN  TYR A  74      25.905 -11.891  86.252  0.00  0.00      AP1   
ATOM    815  CA  TYR A  74      24.131 -12.133  85.298  0.00  0.00      AP1   
ATOM    816  HA  TYR A  74      23.185 -12.570  85.581  0.00  0.00      AP1   
ATOM    817  CB  TYR A  74      23.907 -10.823  84.449  0.00  0.00      AP1   
ATOM    818  HB1 TYR A  74      23.419 -10.032  85.058  0.00  0.00      AP1   
ATOM    819  HB2 TYR A  74      24.915 -10.444  84.176  0.00  0.00      AP1   
ATOM    820  CG  TYR A  74      23.097 -11.031  83.234  0.00  0.00      AP1   
ATOM    821  CD1 TYR A  74      21.817 -11.534  83.361  0.00  0.00      AP1   
ATOM    822  HD1 TYR A  74      21.457 -11.767  84.352  0.00  0.00      AP1   
ATOM    823  CE1 TYR A  74      21.018 -11.712  82.173  0.00  0.00      AP1   
ATOM    824  HE1 TYR A  74      19.958 -11.918  82.156  0.00  0.00      AP1   
ATOM    825  CZ  TYR A  74      21.511 -11.328  80.936  0.00  0.00      AP1   
ATOM    826  OH  TYR A  74      20.729 -11.211  79.807  0.00  0.00      AP1   
ATOM    827  HH  TYR A  74      21.308 -11.175  79.042  0.00  0.00      AP1   
ATOM    828  CD2 TYR A  74      23.577 -10.603  81.952  0.00  0.00      AP1   
ATOM    829  HD2 TYR A  74      24.553 -10.143  81.899  0.00  0.00      AP1   
ATOM    830  CE2 TYR A  74      22.829 -10.770  80.837  0.00  0.00      AP1   
ATOM    831  HE2 TYR A  74      23.240 -10.417  79.902  0.00  0.00      AP1   
ATOM    832  C   TYR A  74      24.787 -13.171  84.392  0.00  0.00      AP1   
ATOM    833  O   TYR A  74      25.972 -13.074  84.043  0.00  0.00      AP1   
ATOM    834  N   MET A  75      24.048 -14.278  84.101  0.00  0.00      AP1   
ATOM    835  HN  MET A  75      23.132 -14.436  84.461  0.00  0.00      AP1   
ATOM    836  CA  MET A  75      24.642 -15.385  83.348  0.00  0.00      AP1   
ATOM    837  HA  MET A  75      25.676 -15.246  83.069  0.00  0.00      AP1   
ATOM    838  CB  MET A  75      24.506 -16.673  84.153  0.00  0.00      AP1   
ATOM    839  HB1 MET A  75      23.492 -16.965  84.499  0.00  0.00      AP1   
ATOM    840  HB2 MET A  75      24.843 -17.541  83.548  0.00  0.00      AP1   
ATOM    841  CG  MET A  75      25.500 -16.817  85.354  0.00  0.00      AP1   
ATOM    842  HG1 MET A  75      25.544 -17.889  85.641  0.00  0.00      AP1   
ATOM    843  HG2 MET A  75      26.502 -16.468  85.022  0.00  0.00      AP1   
ATOM    844  SD  MET A  75      25.086 -15.825  86.753  0.00  0.00      AP1   
ATOM    845  CE  MET A  75      26.349 -16.358  87.898  0.00  0.00      AP1   
ATOM    846  HE1 MET A  75      26.595 -15.628  88.698  0.00  0.00      AP1   
ATOM    847  HE2 MET A  75      26.053 -17.361  88.274  0.00  0.00      AP1   
ATOM    848  HE3 MET A  75      27.333 -16.463  87.394  0.00  0.00      AP1   
ATOM    849  C   MET A  75      24.024 -15.561  82.002  0.00  0.00      AP1   
ATOM    850  O   MET A  75      24.126 -16.602  81.355  0.00  0.00      AP1   
ATOM    851  N   GLY A  76      23.382 -14.513  81.491  0.00  0.00      AP1   
ATOM    852  HN  GLY A  76      23.210 -13.702  82.045  0.00  0.00      AP1   
ATOM    853  CA  GLY A  76      22.886 -14.638  80.107  0.00  0.00      AP1   
ATOM    854  HA1 GLY A  76      23.678 -15.106  79.541  0.00  0.00      AP1   
ATOM    855  HA2 GLY A  76      22.737 -13.621  79.774  0.00  0.00      AP1   
ATOM    856  C   GLY A  76      21.628 -15.509  79.948  0.00  0.00      AP1   
ATOM    857  O   GLY A  76      21.382 -16.059  78.932  0.00  0.00      AP1   
ATOM    858  N   VAL A  77      20.776 -15.548  81.031  0.00  0.00      AP1   
ATOM    859  HN  VAL A  77      21.092 -15.127  81.877  0.00  0.00      AP1   
ATOM    860  CA  VAL A  77      19.628 -16.298  81.184  0.00  0.00      AP1   
ATOM    861  HA  VAL A  77      19.167 -16.515  80.232  0.00  0.00      AP1   
ATOM    862  CB  VAL A  77      19.943 -17.688  81.739  0.00  0.00      AP1   
ATOM    863  HB  VAL A  77      19.050 -18.266  82.058  0.00  0.00      AP1   
ATOM    864  CG1 VAL A  77      20.517 -18.593  80.623  0.00  0.00      AP1   
ATOM    865 HG11 VAL A  77      21.491 -18.226  80.236  0.00  0.00      AP1   
ATOM    866 HG12 VAL A  77      20.617 -19.628  81.013  0.00  0.00      AP1   
ATOM    867 HG13 VAL A  77      19.784 -18.615  79.788  0.00  0.00      AP1   
ATOM    868  CG2 VAL A  77      20.942 -17.719  82.915  0.00  0.00      AP1   
ATOM    869 HG21 VAL A  77      21.838 -17.095  82.712  0.00  0.00      AP1   
ATOM    870 HG22 VAL A  77      20.377 -17.463  83.836  0.00  0.00      AP1   
ATOM    871 HG23 VAL A  77      21.341 -18.738  83.112  0.00  0.00      AP1   
ATOM    872  C   VAL A  77      18.563 -15.544  81.918  0.00  0.00      AP1   
ATOM    873  O   VAL A  77      18.906 -14.782  82.850  0.00  0.00      AP1   
ATOM    874  N   VAL A  78      17.265 -15.632  81.481  0.00  0.00      AP1   
ATOM    875  HN  VAL A  78      17.146 -16.291  80.742  0.00  0.00      AP1   
ATOM    876  CA  VAL A  78      16.121 -14.845  82.019  0.00  0.00      AP1   
ATOM    877  HA  VAL A  78      16.407 -14.584  83.027  0.00  0.00      AP1   
ATOM    878  CB  VAL A  78      15.670 -13.576  81.312  0.00  0.00      AP1   
ATOM    879  HB  VAL A  78      14.879 -13.042  81.881  0.00  0.00      AP1   
ATOM    880  CG1 VAL A  78      16.871 -12.586  81.264  0.00  0.00      AP1   
ATOM    881 HG11 VAL A  78      17.130 -12.235  82.286  0.00  0.00      AP1   
ATOM    882 HG12 VAL A  78      17.789 -13.106  80.914  0.00  0.00      AP1   
ATOM    883 HG13 VAL A  78      16.666 -11.816  80.490  0.00  0.00      AP1   
ATOM    884  CG2 VAL A  78      15.222 -13.873  79.867  0.00  0.00      AP1   
ATOM    885 HG21 VAL A  78      14.978 -12.937  79.321  0.00  0.00      AP1   
ATOM    886 HG22 VAL A  78      16.121 -14.299  79.372  0.00  0.00      AP1   
ATOM    887 HG23 VAL A  78      14.368 -14.585  79.858  0.00  0.00      AP1   
ATOM    888  C   VAL A  78      14.987 -15.750  82.267  0.00  0.00      AP1   
ATOM    889  O   VAL A  78      14.764 -16.653  81.493  0.00  0.00      AP1   
ATOM    890  N   ASP A  79      14.234 -15.545  83.380  0.00  0.00      AP1   
ATOM    891  HN  ASP A  79      14.494 -14.872  84.068  0.00  0.00      AP1   
ATOM    892  CA  ASP A  79      13.112 -16.304  83.691  0.00  0.00      AP1   
ATOM    893  HA  ASP A  79      13.402 -17.299  83.384  0.00  0.00      AP1   
ATOM    894  CB  ASP A  79      12.857 -16.285  85.229  0.00  0.00      AP1   
ATOM    895  HB1 ASP A  79      13.340 -17.126  85.772  0.00  0.00      AP1   
ATOM    896  HB2 ASP A  79      13.428 -15.465  85.713  0.00  0.00      AP1   
ATOM    897  CG  ASP A  79      11.440 -16.015  85.724  0.00  0.00      AP1   
ATOM    898  OD1 ASP A  79      10.891 -16.936  86.371  0.00  0.00      AP1   
ATOM    899  OD2 ASP A  79      10.897 -14.895  85.543  0.00  0.00      AP1   
ATOM    900  C   ASP A  79      11.966 -15.824  82.774  0.00  0.00      AP1   
ATOM    901  O   ASP A  79      11.849 -14.665  82.372  0.00  0.00      AP1   
ATOM    902  N   GLU A  80      11.077 -16.784  82.360  0.00  0.00      AP1   
ATOM    903  HN  GLU A  80      11.189 -17.702  82.735  0.00  0.00      AP1   
ATOM    904  CA  GLU A  80      10.111 -16.532  81.224  0.00  0.00      AP1   
ATOM    905  HA  GLU A  80      10.568 -16.224  80.295  0.00  0.00      AP1   
ATOM    906  CB  GLU A  80       9.399 -17.983  80.841  0.00  0.00      AP1   
ATOM    907  HB1 GLU A  80      10.304 -18.611  80.695  0.00  0.00      AP1   
ATOM    908  HB2 GLU A  80       8.715 -18.130  81.704  0.00  0.00      AP1   
ATOM    909  CG  GLU A  80       8.514 -17.931  79.607  0.00  0.00      AP1   
ATOM    910  HG1 GLU A  80       7.647 -17.249  79.732  0.00  0.00      AP1   
ATOM    911  HG2 GLU A  80       9.132 -17.609  78.741  0.00  0.00      AP1   
ATOM    912  CD  GLU A  80       7.858 -19.262  79.284  0.00  0.00      AP1   
ATOM    913  OE1 GLU A  80       7.745 -20.227  80.131  0.00  0.00      AP1   
ATOM    914  OE2 GLU A  80       7.247 -19.330  78.187  0.00  0.00      AP1   
ATOM    915  C   GLU A  80       9.083 -15.464  81.634  0.00  0.00      AP1   
ATOM    916  O   GLU A  80       8.782 -14.516  80.905  0.00  0.00      AP1   
ATOM    917  N   ALA A  81       8.653 -15.391  82.969  0.00  0.00      AP1   
ATOM    918  HN  ALA A  81       8.687 -16.184  83.572  0.00  0.00      AP1   
ATOM    919  CA  ALA A  81       7.868 -14.369  83.548  0.00  0.00      AP1   
ATOM    920  HA  ALA A  81       6.972 -14.308  82.948  0.00  0.00      AP1   
ATOM    921  CB  ALA A  81       7.355 -14.730  84.930  0.00  0.00      AP1   
ATOM    922  HB1 ALA A  81       6.826 -13.796  85.219  0.00  0.00      AP1   
ATOM    923  HB2 ALA A  81       6.588 -15.534  84.943  0.00  0.00      AP1   
ATOM    924  HB3 ALA A  81       8.212 -14.842  85.627  0.00  0.00      AP1   
ATOM    925  C   ALA A  81       8.487 -13.016  83.499  0.00  0.00      AP1   
ATOM    926  O   ALA A  81       7.837 -12.038  83.215  0.00  0.00      AP1   
ATOM    927  N   THR A  82       9.796 -12.962  83.758  0.00  0.00      AP1   
ATOM    928  HN  THR A  82      10.226 -13.829  83.996  0.00  0.00      AP1   
ATOM    929  CA  THR A  82      10.702 -11.835  83.614  0.00  0.00      AP1   
ATOM    930  HA  THR A  82      10.273 -10.998  84.144  0.00  0.00      AP1   
ATOM    931  CB  THR A  82      12.199 -12.081  83.936  0.00  0.00      AP1   
ATOM    932  HB  THR A  82      12.777 -12.739  83.252  0.00  0.00      AP1   
ATOM    933  OG1 THR A  82      12.406 -12.615  85.283  0.00  0.00      AP1   
ATOM    934  HG1 THR A  82      11.973 -13.471  85.326  0.00  0.00      AP1   
ATOM    935  CG2 THR A  82      12.933 -10.651  83.965  0.00  0.00      AP1   
ATOM    936 HG21 THR A  82      13.111 -10.183  82.973  0.00  0.00      AP1   
ATOM    937 HG22 THR A  82      12.384 -10.018  84.694  0.00  0.00      AP1   
ATOM    938 HG23 THR A  82      13.944 -10.723  84.418  0.00  0.00      AP1   
ATOM    939  C   THR A  82      10.744 -11.298  82.155  0.00  0.00      AP1   
ATOM    940  O   THR A  82      10.531 -10.133  81.922  0.00  0.00      AP1   
ATOM    941  N   LEU A  83      10.817 -12.271  81.212  0.00  0.00      AP1   
ATOM    942  HN  LEU A  83      10.934 -13.191  81.578  0.00  0.00      AP1   
ATOM    943  CA  LEU A  83      10.854 -11.998  79.793  0.00  0.00      AP1   
ATOM    944  HA  LEU A  83      11.548 -11.190  79.618  0.00  0.00      AP1   
ATOM    945  CB  LEU A  83      11.229 -13.308  78.965  0.00  0.00      AP1   
ATOM    946  HB1 LEU A  83      12.264 -13.549  79.289  0.00  0.00      AP1   
ATOM    947  HB2 LEU A  83      10.508 -14.062  79.349  0.00  0.00      AP1   
ATOM    948  CG  LEU A  83      11.053 -13.179  77.494  0.00  0.00      AP1   
ATOM    949  HG  LEU A  83      10.017 -12.959  77.159  0.00  0.00      AP1   
ATOM    950  CD1 LEU A  83      11.929 -12.047  76.894  0.00  0.00      AP1   
ATOM    951 HD11 LEU A  83      11.968 -11.921  75.790  0.00  0.00      AP1   
ATOM    952 HD12 LEU A  83      11.561 -11.094  77.329  0.00  0.00      AP1   
ATOM    953 HD13 LEU A  83      12.973 -12.206  77.239  0.00  0.00      AP1   
ATOM    954  CD2 LEU A  83      11.548 -14.410  76.789  0.00  0.00      AP1   
ATOM    955 HD21 LEU A  83      10.872 -15.221  77.135  0.00  0.00      AP1   
ATOM    956 HD22 LEU A  83      11.460 -14.259  75.691  0.00  0.00      AP1   
ATOM    957 HD23 LEU A  83      12.578 -14.642  77.136  0.00  0.00      AP1   
ATOM    958  C   LEU A  83       9.539 -11.419  79.310  0.00  0.00      AP1   
ATOM    959  O   LEU A  83       9.467 -10.466  78.583  0.00  0.00      AP1   
ATOM    960  N   GLN A  84       8.458 -12.041  79.678  0.00  0.00      AP1   
ATOM    961  HN  GLN A  84       8.544 -12.921  80.139  0.00  0.00      AP1   
ATOM    962  CA  GLN A  84       7.165 -11.516  79.357  0.00  0.00      AP1   
ATOM    963  HA  GLN A  84       7.079 -11.437  78.283  0.00  0.00      AP1   
ATOM    964  CB  GLN A  84       6.011 -12.431  79.939  0.00  0.00      AP1   
ATOM    965  HB1 GLN A  84       6.034 -12.448  81.050  0.00  0.00      AP1   
ATOM    966  HB2 GLN A  84       5.060 -11.918  79.679  0.00  0.00      AP1   
ATOM    967  CG  GLN A  84       5.886 -13.921  79.495  0.00  0.00      AP1   
ATOM    968  HG1 GLN A  84       6.472 -14.548  80.202  0.00  0.00      AP1   
ATOM    969  HG2 GLN A  84       4.855 -14.334  79.538  0.00  0.00      AP1   
ATOM    970  CD  GLN A  84       6.351 -14.219  78.050  0.00  0.00      AP1   
ATOM    971  OE1 GLN A  84       7.370 -14.790  77.873  0.00  0.00      AP1   
ATOM    972  NE2 GLN A  84       5.611 -13.958  77.002  0.00  0.00      AP1   
ATOM    973 HE21 GLN A  84       5.907 -14.210  76.081  0.00  0.00      AP1   
ATOM    974 HE22 GLN A  84       4.733 -13.500  77.143  0.00  0.00      AP1   
ATOM    975  C   GLN A  84       6.961 -10.166  79.976  0.00  0.00      AP1   
ATOM    976  O   GLN A  84       6.551  -9.222  79.351  0.00  0.00      AP1   
ATOM    977  N   LYS A  85       7.376  -9.918  81.250  0.00  0.00      AP1   
ATOM    978  HN  LYS A  85       7.690 -10.688  81.800  0.00  0.00      AP1   
ATOM    979  CA  LYS A  85       7.235  -8.541  81.853  0.00  0.00      AP1   
ATOM    980  HA  LYS A  85       6.229  -8.226  81.619  0.00  0.00      AP1   
ATOM    981  CB  LYS A  85       7.557  -8.641  83.308  0.00  0.00      AP1   
ATOM    982  HB1 LYS A  85       6.896  -9.470  83.641  0.00  0.00      AP1   
ATOM    983  HB2 LYS A  85       8.551  -9.133  83.381  0.00  0.00      AP1   
ATOM    984  CG  LYS A  85       7.450  -7.318  84.092  0.00  0.00      AP1   
ATOM    985  HG1 LYS A  85       7.862  -7.425  85.118  0.00  0.00      AP1   
ATOM    986  HG2 LYS A  85       8.020  -6.506  83.591  0.00  0.00      AP1   
ATOM    987  CD  LYS A  85       5.954  -6.840  84.186  0.00  0.00      AP1   
ATOM    988  HD1 LYS A  85       5.719  -6.458  83.169  0.00  0.00      AP1   
ATOM    989  HD2 LYS A  85       5.314  -7.711  84.444  0.00  0.00      AP1   
ATOM    990  CE  LYS A  85       5.650  -5.705  85.215  0.00  0.00      AP1   
ATOM    991  HE1 LYS A  85       6.411  -4.902  85.113  0.00  0.00      AP1   
ATOM    992  HE2 LYS A  85       4.628  -5.286  85.101  0.00  0.00      AP1   
ATOM    993  NZ  LYS A  85       5.645  -6.099  86.623  0.00  0.00      AP1   
ATOM    994  HZ1 LYS A  85       4.931  -6.809  86.887  0.00  0.00      AP1   
ATOM    995  HZ2 LYS A  85       6.515  -6.624  86.843  0.00  0.00      AP1   
ATOM    996  HZ3 LYS A  85       5.470  -5.276  87.234  0.00  0.00      AP1   
ATOM    997  C   LYS A  85       8.154  -7.483  81.199  0.00  0.00      AP1   
ATOM    998  O   LYS A  85       7.826  -6.342  81.113  0.00  0.00      AP1   
ATOM    999  N   GLY A  86       9.297  -7.908  80.642  0.00  0.00      AP1   
ATOM   1000  HN  GLY A  86       9.551  -8.813  80.977  0.00  0.00      AP1   
ATOM   1001  CA  GLY A  86      10.186  -7.006  79.892  0.00  0.00      AP1   
ATOM   1002  HA1 GLY A  86      11.146  -7.496  79.964  0.00  0.00      AP1   
ATOM   1003  HA2 GLY A  86      10.278  -6.033  80.350  0.00  0.00      AP1   
ATOM   1004  C   GLY A  86       9.980  -6.790  78.419  0.00  0.00      AP1   
ATOM   1005  O   GLY A  86      10.203  -5.640  77.910  0.00  0.00      AP1   
ATOM   1006  N   SER A  87       9.462  -7.778  77.660  0.00  0.00      AP1   
ATOM   1007  HN  SER A  87       9.481  -8.707  78.022  0.00  0.00      AP1   
ATOM   1008  CA  SER A  87       8.726  -7.536  76.431  0.00  0.00      AP1   
ATOM   1009  HA  SER A  87       9.321  -7.097  75.643  0.00  0.00      AP1   
ATOM   1010  CB  SER A  87       8.472  -8.908  75.693  0.00  0.00      AP1   
ATOM   1011  HB1 SER A  87       8.025  -8.591  74.727  0.00  0.00      AP1   
ATOM   1012  HB2 SER A  87       9.490  -9.327  75.545  0.00  0.00      AP1   
ATOM   1013  OG  SER A  87       7.538  -9.778  76.372  0.00  0.00      AP1   
ATOM   1014  HG1 SER A  87       7.518 -10.595  75.868  0.00  0.00      AP1   
ATOM   1015  C   SER A  87       7.570  -6.587  76.562  0.00  0.00      AP1   
ATOM   1016  O   SER A  87       7.484  -5.543  75.980  0.00  0.00      AP1   
ATOM   1017  N   TRP A  88       6.582  -7.043  77.383  0.00  0.00      AP1   
ATOM   1018  HN  TRP A  88       6.729  -7.930  77.814  0.00  0.00      AP1   
ATOM   1019  CA  TRP A  88       5.318  -6.330  77.628  0.00  0.00      AP1   
ATOM   1020  HA  TRP A  88       4.733  -6.268  76.722  0.00  0.00      AP1   
ATOM   1021  CB  TRP A  88       4.484  -7.123  78.710  0.00  0.00      AP1   
ATOM   1022  HB1 TRP A  88       4.298  -8.103  78.220  0.00  0.00      AP1   
ATOM   1023  HB2 TRP A  88       5.138  -7.491  79.528  0.00  0.00      AP1   
ATOM   1024  CG  TRP A  88       3.226  -6.619  79.352  0.00  0.00      AP1   
ATOM   1025  CD1 TRP A  88       1.947  -7.022  78.933  0.00  0.00      AP1   
ATOM   1026  HD1 TRP A  88       1.695  -7.747  78.173  0.00  0.00      AP1   
ATOM   1027  NE1 TRP A  88       1.018  -6.352  79.693  0.00  0.00      AP1   
ATOM   1028  HE1 TRP A  88       0.109  -6.656  79.878  0.00  0.00      AP1   
ATOM   1029  CE2 TRP A  88       1.674  -5.398  80.470  0.00  0.00      AP1   
ATOM   1030  CD2 TRP A  88       2.974  -5.601  80.349  0.00  0.00      AP1   
ATOM   1031  CE3 TRP A  88       3.809  -4.908  81.188  0.00  0.00      AP1   
ATOM   1032  HE3 TRP A  88       4.887  -4.953  81.209  0.00  0.00      AP1   
ATOM   1033  CZ3 TRP A  88       3.300  -3.910  82.115  0.00  0.00      AP1   
ATOM   1034  HZ3 TRP A  88       4.001  -3.315  82.681  0.00  0.00      AP1   
ATOM   1035  CZ2 TRP A  88       1.128  -4.501  81.333  0.00  0.00      AP1   
ATOM   1036  HZ2 TRP A  88       0.071  -4.520  81.553  0.00  0.00      AP1   
ATOM   1037  CH2 TRP A  88       1.943  -3.758  82.235  0.00  0.00      AP1   
ATOM   1038  HH2 TRP A  88       1.493  -2.973  82.824  0.00  0.00      AP1   
ATOM   1039  C   TRP A  88       5.401  -4.825  78.058  0.00  0.00      AP1   
ATOM   1040  O   TRP A  88       4.710  -3.989  77.514  0.00  0.00      AP1   
ATOM   1041  N   SER A  89       6.352  -4.433  78.966  0.00  0.00      AP1   
ATOM   1042  HN  SER A  89       6.934  -5.160  79.321  0.00  0.00      AP1   
ATOM   1043  CA  SER A  89       6.755  -3.099  79.387  0.00  0.00      AP1   
ATOM   1044  HA  SER A  89       5.871  -2.729  79.886  0.00  0.00      AP1   
ATOM   1045  CB  SER A  89       8.002  -3.301  80.296  0.00  0.00      AP1   
ATOM   1046  HB1 SER A  89       7.764  -4.095  81.036  0.00  0.00      AP1   
ATOM   1047  HB2 SER A  89       8.931  -3.520  79.726  0.00  0.00      AP1   
ATOM   1048  OG  SER A  89       8.257  -2.141  81.123  0.00  0.00      AP1   
ATOM   1049  HG1 SER A  89       7.549  -2.141  81.771  0.00  0.00      AP1   
ATOM   1050  C   SER A  89       7.254  -2.245  78.200  0.00  0.00      AP1   
ATOM   1051  O   SER A  89       6.873  -1.108  78.023  0.00  0.00      AP1   
ATOM   1052  N   LEU A  90       8.055  -2.836  77.179  0.00  0.00      AP1   
ATOM   1053  HN  LEU A  90       8.263  -3.809  77.250  0.00  0.00      AP1   
ATOM   1054  CA  LEU A  90       8.496  -2.078  75.943  0.00  0.00      AP1   
ATOM   1055  HA  LEU A  90       8.996  -1.152  76.187  0.00  0.00      AP1   
ATOM   1056  CB  LEU A  90       9.568  -2.817  75.166  0.00  0.00      AP1   
ATOM   1057  HB1 LEU A  90      10.455  -2.836  75.833  0.00  0.00      AP1   
ATOM   1058  HB2 LEU A  90       9.261  -3.884  75.125  0.00  0.00      AP1   
ATOM   1059  CG  LEU A  90       9.853  -2.312  73.794  0.00  0.00      AP1   
ATOM   1060  HG  LEU A  90       9.712  -1.214  73.697  0.00  0.00      AP1   
ATOM   1061  CD1 LEU A  90      11.367  -2.414  73.503  0.00  0.00      AP1   
ATOM   1062 HD11 LEU A  90      11.664  -3.484  73.521  0.00  0.00      AP1   
ATOM   1063 HD12 LEU A  90      11.554  -1.902  72.535  0.00  0.00      AP1   
ATOM   1064 HD13 LEU A  90      12.013  -1.904  74.249  0.00  0.00      AP1   
ATOM   1065  CD2 LEU A  90       9.056  -3.012  72.569  0.00  0.00      AP1   
ATOM   1066 HD21 LEU A  90       9.407  -2.830  71.531  0.00  0.00      AP1   
ATOM   1067 HD22 LEU A  90       9.018  -4.104  72.771  0.00  0.00      AP1   
ATOM   1068 HD23 LEU A  90       8.042  -2.603  72.767  0.00  0.00      AP1   
ATOM   1069  C   LEU A  90       7.256  -1.805  75.067  0.00  0.00      AP1   
ATOM   1070  O   LEU A  90       7.155  -0.768  74.377  0.00  0.00      AP1   
ATOM   1071  N   LEU A  91       6.337  -2.773  75.013  0.00  0.00      AP1   
ATOM   1072  HN  LEU A  91       6.361  -3.592  75.582  0.00  0.00      AP1   
ATOM   1073  CA  LEU A  91       5.088  -2.508  74.278  0.00  0.00      AP1   
ATOM   1074  HA  LEU A  91       5.470  -2.222  73.309  0.00  0.00      AP1   
ATOM   1075  CB  LEU A  91       4.163  -3.772  74.158  0.00  0.00      AP1   
ATOM   1076  HB1 LEU A  91       3.539  -3.809  75.076  0.00  0.00      AP1   
ATOM   1077  HB2 LEU A  91       3.402  -3.593  73.368  0.00  0.00      AP1   
ATOM   1078  CG  LEU A  91       4.841  -5.129  74.187  0.00  0.00      AP1   
ATOM   1079  HG  LEU A  91       5.507  -5.168  75.076  0.00  0.00      AP1   
ATOM   1080  CD1 LEU A  91       3.758  -6.237  74.316  0.00  0.00      AP1   
ATOM   1081 HD11 LEU A  91       2.950  -5.913  73.626  0.00  0.00      AP1   
ATOM   1082 HD12 LEU A  91       4.146  -7.195  73.909  0.00  0.00      AP1   
ATOM   1083 HD13 LEU A  91       3.310  -6.295  75.332  0.00  0.00      AP1   
ATOM   1084  CD2 LEU A  91       5.736  -5.420  72.974  0.00  0.00      AP1   
ATOM   1085 HD21 LEU A  91       5.939  -6.503  72.831  0.00  0.00      AP1   
ATOM   1086 HD22 LEU A  91       5.165  -5.030  72.104  0.00  0.00      AP1   
ATOM   1087 HD23 LEU A  91       6.758  -4.987  72.950  0.00  0.00      AP1   
ATOM   1088  C   LEU A  91       4.272  -1.322  74.797  0.00  0.00      AP1   
ATOM   1089  O   LEU A  91       3.877  -0.421  74.112  0.00  0.00      AP1   
ATOM   1090  N   LYS A  92       4.062  -1.322  76.160  0.00  0.00      AP1   
ATOM   1091  HN  LYS A  92       4.422  -2.004  76.793  0.00  0.00      AP1   
ATOM   1092  CA  LYS A  92       3.402  -0.277  76.900  0.00  0.00      AP1   
ATOM   1093  HA  LYS A  92       2.408  -0.212  76.484  0.00  0.00      AP1   
ATOM   1094  CB  LYS A  92       3.252  -0.697  78.432  0.00  0.00      AP1   
ATOM   1095  HB1 LYS A  92       4.277  -1.024  78.709  0.00  0.00      AP1   
ATOM   1096  HB2 LYS A  92       2.905   0.109  79.113  0.00  0.00      AP1   
ATOM   1097  CG  LYS A  92       2.298  -1.799  78.771  0.00  0.00      AP1   
ATOM   1098  HG1 LYS A  92       2.498  -2.646  78.081  0.00  0.00      AP1   
ATOM   1099  HG2 LYS A  92       2.290  -2.197  79.808  0.00  0.00      AP1   
ATOM   1100  CD  LYS A  92       0.845  -1.273  78.505  0.00  0.00      AP1   
ATOM   1101  HD1 LYS A  92       0.582  -0.531  79.289  0.00  0.00      AP1   
ATOM   1102  HD2 LYS A  92       0.838  -0.948  77.442  0.00  0.00      AP1   
ATOM   1103  CE  LYS A  92      -0.189  -2.475  78.757  0.00  0.00      AP1   
ATOM   1104  HE1 LYS A  92       0.256  -3.387  78.304  0.00  0.00      AP1   
ATOM   1105  HE2 LYS A  92      -0.426  -2.717  79.815  0.00  0.00      AP1   
ATOM   1106  NZ  LYS A  92      -1.468  -2.179  78.126  0.00  0.00      AP1   
ATOM   1107  HZ1 LYS A  92      -1.321  -2.147  77.097  0.00  0.00      AP1   
ATOM   1108  HZ2 LYS A  92      -2.111  -2.972  78.326  0.00  0.00      AP1   
ATOM   1109  HZ3 LYS A  92      -1.794  -1.267  78.506  0.00  0.00      AP1   
ATOM   1110  C   LYS A  92       3.989   1.108  76.889  0.00  0.00      AP1   
ATOM   1111  O   LYS A  92       3.186   2.013  76.713  0.00  0.00      AP1   
ATOM   1112  N   ASP A  93       5.296   1.239  76.973  0.00  0.00      AP1   
ATOM   1113  HN  ASP A  93       5.862   0.444  77.179  0.00  0.00      AP1   
ATOM   1114  CA  ASP A  93       6.042   2.487  76.644  0.00  0.00      AP1   
ATOM   1115  HA  ASP A  93       5.766   3.344  77.240  0.00  0.00      AP1   
ATOM   1116  CB  ASP A  93       7.608   2.256  76.874  0.00  0.00      AP1   
ATOM   1117  HB1 ASP A  93       7.975   1.358  76.331  0.00  0.00      AP1   
ATOM   1118  HB2 ASP A  93       8.143   3.137  76.459  0.00  0.00      AP1   
ATOM   1119  CG  ASP A  93       7.837   2.220  78.337  0.00  0.00      AP1   
ATOM   1120  OD1 ASP A  93       7.053   2.813  79.153  0.00  0.00      AP1   
ATOM   1121  OD2 ASP A  93       8.964   1.766  78.766  0.00  0.00      AP1   
ATOM   1122  C   ASP A  93       5.789   2.917  75.212  0.00  0.00      AP1   
ATOM   1123  O   ASP A  93       5.590   4.103  75.023  0.00  0.00      AP1   
ATOM   1124  N   LEU A  94       5.827   2.056  74.151  0.00  0.00      AP1   
ATOM   1125  HN  LEU A  94       6.124   1.116  74.298  0.00  0.00      AP1   
ATOM   1126  CA  LEU A  94       5.615   2.388  72.716  0.00  0.00      AP1   
ATOM   1127  HA  LEU A  94       6.318   3.172  72.476  0.00  0.00      AP1   
ATOM   1128  CB  LEU A  94       5.933   1.154  71.830  0.00  0.00      AP1   
ATOM   1129  HB1 LEU A  94       6.942   0.795  72.127  0.00  0.00      AP1   
ATOM   1130  HB2 LEU A  94       5.209   0.354  72.095  0.00  0.00      AP1   
ATOM   1131  CG  LEU A  94       5.919   1.476  70.337  0.00  0.00      AP1   
ATOM   1132  HG  LEU A  94       4.885   1.865  70.224  0.00  0.00      AP1   
ATOM   1133  CD1 LEU A  94       6.954   2.495  69.893  0.00  0.00      AP1   
ATOM   1134 HD11 LEU A  94       6.912   3.488  70.389  0.00  0.00      AP1   
ATOM   1135 HD12 LEU A  94       7.995   2.190  70.130  0.00  0.00      AP1   
ATOM   1136 HD13 LEU A  94       6.876   2.676  68.800  0.00  0.00      AP1   
ATOM   1137  CD2 LEU A  94       6.168   0.188  69.507  0.00  0.00      AP1   
ATOM   1138 HD21 LEU A  94       5.877   0.275  68.439  0.00  0.00      AP1   
ATOM   1139 HD22 LEU A  94       7.251  -0.057  69.551  0.00  0.00      AP1   
ATOM   1140 HD23 LEU A  94       5.644  -0.645  70.022  0.00  0.00      AP1   
ATOM   1141  C   LEU A  94       4.174   2.907  72.501  0.00  0.00      AP1   
ATOM   1142  O   LEU A  94       3.888   3.978  71.933  0.00  0.00      AP1   
ATOM   1143  N   LYS A  95       3.218   2.135  73.053  0.00  0.00      AP1   
ATOM   1144  HN  LYS A  95       3.450   1.207  73.334  0.00  0.00      AP1   
ATOM   1145  CA  LYS A  95       1.792   2.544  73.163  0.00  0.00      AP1   
ATOM   1146  HA  LYS A  95       1.386   2.616  72.165  0.00  0.00      AP1   
ATOM   1147  CB  LYS A  95       1.130   1.391  73.839  0.00  0.00      AP1   
ATOM   1148  HB1 LYS A  95       1.289   0.443  73.284  0.00  0.00      AP1   
ATOM   1149  HB2 LYS A  95       1.740   1.187  74.745  0.00  0.00      AP1   
ATOM   1150  CG  LYS A  95      -0.353   1.377  74.203  0.00  0.00      AP1   
ATOM   1151  HG1 LYS A  95      -0.563   0.431  74.745  0.00  0.00      AP1   
ATOM   1152  HG2 LYS A  95      -0.663   2.163  74.924  0.00  0.00      AP1   
ATOM   1153  CD  LYS A  95      -1.251   1.327  72.937  0.00  0.00      AP1   
ATOM   1154  HD1 LYS A  95      -0.856   2.121  72.269  0.00  0.00      AP1   
ATOM   1155  HD2 LYS A  95      -1.003   0.386  72.401  0.00  0.00      AP1   
ATOM   1156  CE  LYS A  95      -2.726   1.541  73.185  0.00  0.00      AP1   
ATOM   1157  HE1 LYS A  95      -3.235   1.366  72.213  0.00  0.00      AP1   
ATOM   1158  HE2 LYS A  95      -3.055   0.801  73.947  0.00  0.00      AP1   
ATOM   1159  NZ  LYS A  95      -3.092   2.888  73.518  0.00  0.00      AP1   
ATOM   1160  HZ1 LYS A  95      -4.082   2.949  73.205  0.00  0.00      AP1   
ATOM   1161  HZ2 LYS A  95      -3.082   3.099  74.536  0.00  0.00      AP1   
ATOM   1162  HZ3 LYS A  95      -2.545   3.671  73.107  0.00  0.00      AP1   
ATOM   1163  C   LYS A  95       1.477   3.930  73.845  0.00  0.00      AP1   
ATOM   1164  O   LYS A  95       0.742   4.698  73.258  0.00  0.00      AP1   
ATOM   1165  N   ARG A  96       2.094   4.308  74.963  0.00  0.00      AP1   
ATOM   1166  HN  ARG A  96       2.629   3.589  75.399  0.00  0.00      AP1   
ATOM   1167  CA  ARG A  96       2.107   5.636  75.539  0.00  0.00      AP1   
ATOM   1168  HA  ARG A  96       1.074   5.723  75.843  0.00  0.00      AP1   
ATOM   1169  CB  ARG A  96       3.083   5.582  76.839  0.00  0.00      AP1   
ATOM   1170  HB1 ARG A  96       2.757   4.698  77.428  0.00  0.00      AP1   
ATOM   1171  HB2 ARG A  96       4.124   5.447  76.475  0.00  0.00      AP1   
ATOM   1172  CG  ARG A  96       3.133   6.858  77.719  0.00  0.00      AP1   
ATOM   1173  HG1 ARG A  96       3.881   6.705  78.527  0.00  0.00      AP1   
ATOM   1174  HG2 ARG A  96       3.519   7.608  76.996  0.00  0.00      AP1   
ATOM   1175  CD  ARG A  96       1.694   7.102  78.318  0.00  0.00      AP1   
ATOM   1176  HD1 ARG A  96       1.061   7.536  77.515  0.00  0.00      AP1   
ATOM   1177  HD2 ARG A  96       1.252   6.092  78.460  0.00  0.00      AP1   
ATOM   1178  NE  ARG A  96       1.789   8.034  79.529  0.00  0.00      AP1   
ATOM   1179  HE  ARG A  96       2.365   8.852  79.530  0.00  0.00      AP1   
ATOM   1180  CZ  ARG A  96       0.848   8.051  80.479  0.00  0.00      AP1   
ATOM   1181  NH1 ARG A  96       0.045   7.026  80.660  0.00  0.00      AP1   
ATOM   1182 HH11 ARG A  96      -0.665   7.048  81.364  0.00  0.00      AP1   
ATOM   1183 HH12 ARG A  96       0.048   6.298  79.974  0.00  0.00      AP1   
ATOM   1184  NH2 ARG A  96       0.729   9.043  81.307  0.00  0.00      AP1   
ATOM   1185 HH21 ARG A  96      -0.110   9.092  81.850  0.00  0.00      AP1   
ATOM   1186 HH22 ARG A  96       1.324   9.831  81.155  0.00  0.00      AP1   
ATOM   1187  C   ARG A  96       2.532   6.736  74.539  0.00  0.00      AP1   
ATOM   1188  O   ARG A  96       1.886   7.753  74.314  0.00  0.00      AP1   
ATOM   1189  N   ILE A  97       3.680   6.545  73.937  0.00  0.00      AP1   
ATOM   1190  HN  ILE A  97       4.112   5.660  74.092  0.00  0.00      AP1   
ATOM   1191  CA  ILE A  97       4.318   7.431  72.906  0.00  0.00      AP1   
ATOM   1192  HA  ILE A  97       4.416   8.432  73.302  0.00  0.00      AP1   
ATOM   1193  CB  ILE A  97       5.762   6.961  72.519  0.00  0.00      AP1   
ATOM   1194  HB  ILE A  97       5.771   5.873  72.296  0.00  0.00      AP1   
ATOM   1195  CG2 ILE A  97       6.344   7.748  71.323  0.00  0.00      AP1   
ATOM   1196 HG21 ILE A  97       7.417   7.499  71.179  0.00  0.00      AP1   
ATOM   1197 HG22 ILE A  97       5.821   7.451  70.389  0.00  0.00      AP1   
ATOM   1198 HG23 ILE A  97       6.152   8.828  71.500  0.00  0.00      AP1   
ATOM   1199  CG1 ILE A  97       6.717   7.051  73.784  0.00  0.00      AP1   
ATOM   1200 HG11 ILE A  97       6.942   8.081  74.135  0.00  0.00      AP1   
ATOM   1201 HG12 ILE A  97       6.144   6.566  74.603  0.00  0.00      AP1   
ATOM   1202  CD  ILE A  97       8.080   6.431  73.557  0.00  0.00      AP1   
ATOM   1203  HD1 ILE A  97       8.531   6.260  74.558  0.00  0.00      AP1   
ATOM   1204  HD2 ILE A  97       8.015   5.401  73.144  0.00  0.00      AP1   
ATOM   1205  HD3 ILE A  97       8.755   7.059  72.938  0.00  0.00      AP1   
ATOM   1206  C   ILE A  97       3.511   7.580  71.618  0.00  0.00      AP1   
ATOM   1207  O   ILE A  97       3.408   8.678  71.122  0.00  0.00      AP1   
ATOM   1208  N   THR A  98       2.943   6.503  71.068  0.00  0.00      AP1   
ATOM   1209  HN  THR A  98       3.026   5.604  71.492  0.00  0.00      AP1   
ATOM   1210  CA  THR A  98       1.954   6.612  69.955  0.00  0.00      AP1   
ATOM   1211  HA  THR A  98       2.425   7.225  69.201  0.00  0.00      AP1   
ATOM   1212  CB  THR A  98       1.601   5.326  69.246  0.00  0.00      AP1   
ATOM   1213  HB  THR A  98       0.678   5.436  68.637  0.00  0.00      AP1   
ATOM   1214  OG1 THR A  98       1.327   4.313  70.199  0.00  0.00      AP1   
ATOM   1215  HG1 THR A  98       2.191   3.932  70.375  0.00  0.00      AP1   
ATOM   1216  CG2 THR A  98       2.816   4.862  68.484  0.00  0.00      AP1   
ATOM   1217 HG21 THR A  98       3.084   5.551  67.655  0.00  0.00      AP1   
ATOM   1218 HG22 THR A  98       3.689   4.855  69.171  0.00  0.00      AP1   
ATOM   1219 HG23 THR A  98       2.655   3.869  68.013  0.00  0.00      AP1   
ATOM   1220  C   THR A  98       0.731   7.300  70.422  0.00  0.00      AP1   
ATOM   1221  O   THR A  98       0.269   8.225  69.810  0.00  0.00      AP1   
ATOM   1222  N   ASP A  99       0.233   7.027  71.625  0.00  0.00      AP1   
ATOM   1223  HN  ASP A  99       0.561   6.296  72.219  0.00  0.00      AP1   
ATOM   1224  CA  ASP A  99      -0.895   7.809  72.187  0.00  0.00      AP1   
ATOM   1225  HA  ASP A  99      -1.633   7.815  71.398  0.00  0.00      AP1   
ATOM   1226  CB  ASP A  99      -1.328   7.237  73.556  0.00  0.00      AP1   
ATOM   1227  HB1 ASP A  99      -0.514   7.354  74.303  0.00  0.00      AP1   
ATOM   1228  HB2 ASP A  99      -2.177   7.875  73.880  0.00  0.00      AP1   
ATOM   1229  CG  ASP A  99      -1.903   5.834  73.616  0.00  0.00      AP1   
ATOM   1230  OD1 ASP A  99      -2.184   5.389  74.752  0.00  0.00      AP1   
ATOM   1231  OD2 ASP A  99      -2.165   5.186  72.557  0.00  0.00      AP1   
ATOM   1232  C   ASP A  99      -0.621   9.287  72.464  0.00  0.00      AP1   
ATOM   1233  O   ASP A  99      -1.560  10.114  72.510  0.00  0.00      AP1   
ATOM   1234  N   SER A 100       0.639   9.684  72.463  0.00  0.00      AP1   
ATOM   1235  HN  SER A 100       1.450   9.141  72.259  0.00  0.00      AP1   
ATOM   1236  CA  SER A 100       1.058  11.046  72.649  0.00  0.00      AP1   
ATOM   1237  HA  SER A 100       0.557  11.474  73.505  0.00  0.00      AP1   
ATOM   1238  CB  SER A 100       2.551  11.197  73.212  0.00  0.00      AP1   
ATOM   1239  HB1 SER A 100       3.280  10.835  72.456  0.00  0.00      AP1   
ATOM   1240  HB2 SER A 100       2.746  12.290  73.242  0.00  0.00      AP1   
ATOM   1241  OG  SER A 100       2.709  10.608  74.494  0.00  0.00      AP1   
ATOM   1242  HG1 SER A 100       2.183   9.805  74.502  0.00  0.00      AP1   
ATOM   1243  C   SER A 100       0.976  11.919  71.422  0.00  0.00      AP1   
ATOM   1244  O   SER A 100       1.109  13.130  71.490  0.00  0.00      AP1   
ATOM   1245  N   ASP A 101       0.740  11.323  70.196  0.00  0.00      AP1   
ATOM   1246  HN  ASP A 101       0.580  10.341  70.143  0.00  0.00      AP1   
ATOM   1247  CA  ASP A 101       0.342  12.154  69.028  0.00  0.00      AP1   
ATOM   1248  HA  ASP A 101       0.172  11.558  68.143  0.00  0.00      AP1   
ATOM   1249  CB  ASP A 101      -0.983  13.008  69.183  0.00  0.00      AP1   
ATOM   1250  HB1 ASP A 101      -1.751  12.377  69.679  0.00  0.00      AP1   
ATOM   1251  HB2 ASP A 101      -0.807  13.892  69.833  0.00  0.00      AP1   
ATOM   1252  CG  ASP A 101      -1.587  13.506  67.897  0.00  0.00      AP1   
ATOM   1253  OD1 ASP A 101      -2.585  14.222  68.009  0.00  0.00      AP1   
ATOM   1254  OD2 ASP A 101      -0.984  13.361  66.768  0.00  0.00      AP1   
ATOM   1255  C   ASP A 101       1.528  13.052  68.659  0.00  0.00      AP1   
ATOM   1256  O   ASP A 101       1.390  14.253  68.518  0.00  0.00      AP1   
ATOM   1257  N   VAL A 102       2.723  12.426  68.464  0.00  0.00      AP1   
ATOM   1258  HN  VAL A 102       2.610  11.436  68.441  0.00  0.00      AP1   
ATOM   1259  CA  VAL A 102       4.044  12.994  68.367  0.00  0.00      AP1   
ATOM   1260  HA  VAL A 102       3.922  14.057  68.517  0.00  0.00      AP1   
ATOM   1261  CB  VAL A 102       5.124  12.442  69.290  0.00  0.00      AP1   
ATOM   1262  HB  VAL A 102       6.058  12.965  68.992  0.00  0.00      AP1   
ATOM   1263  CG1 VAL A 102       4.895  13.032  70.754  0.00  0.00      AP1   
ATOM   1264 HG11 VAL A 102       5.733  12.820  71.452  0.00  0.00      AP1   
ATOM   1265 HG12 VAL A 102       4.846  14.140  70.682  0.00  0.00      AP1   
ATOM   1266 HG13 VAL A 102       3.969  12.626  71.214  0.00  0.00      AP1   
ATOM   1267  CG2 VAL A 102       5.119  10.932  69.298  0.00  0.00      AP1   
ATOM   1268 HG21 VAL A 102       6.053  10.570  69.779  0.00  0.00      AP1   
ATOM   1269 HG22 VAL A 102       4.271  10.542  69.900  0.00  0.00      AP1   
ATOM   1270 HG23 VAL A 102       4.931  10.482  68.300  0.00  0.00      AP1   
ATOM   1271  C   VAL A 102       4.459  12.753  66.985  0.00  0.00      AP1   
ATOM   1272  O   VAL A 102       4.305  11.692  66.393  0.00  0.00      AP1   
ATOM   1273  N   LYS A 103       5.111  13.804  66.350  0.00  0.00      AP1   
ATOM   1274  HN  LYS A 103       5.195  14.621  66.916  0.00  0.00      AP1   
ATOM   1275  CA  LYS A 103       5.563  13.774  64.950  0.00  0.00      AP1   
ATOM   1276  HA  LYS A 103       5.400  12.789  64.539  0.00  0.00      AP1   
ATOM   1277  CB  LYS A 103       4.897  14.917  64.148  0.00  0.00      AP1   
ATOM   1278  HB1 LYS A 103       5.034  15.871  64.702  0.00  0.00      AP1   
ATOM   1279  HB2 LYS A 103       5.472  15.229  63.250  0.00  0.00      AP1   
ATOM   1280  CG  LYS A 103       3.427  14.759  63.776  0.00  0.00      AP1   
ATOM   1281  HG1 LYS A 103       3.164  15.407  62.914  0.00  0.00      AP1   
ATOM   1282  HG2 LYS A 103       3.389  13.678  63.524  0.00  0.00      AP1   
ATOM   1283  CD  LYS A 103       2.351  15.053  64.988  0.00  0.00      AP1   
ATOM   1284  HD1 LYS A 103       2.332  14.286  65.792  0.00  0.00      AP1   
ATOM   1285  HD2 LYS A 103       2.786  15.944  65.488  0.00  0.00      AP1   
ATOM   1286  CE  LYS A 103       0.911  15.336  64.519  0.00  0.00      AP1   
ATOM   1287  HE1 LYS A 103       0.725  16.125  63.758  0.00  0.00      AP1   
ATOM   1288  HE2 LYS A 103       0.469  14.379  64.169  0.00  0.00      AP1   
ATOM   1289  NZ  LYS A 103       0.118  15.689  65.733  0.00  0.00      AP1   
ATOM   1290  HZ1 LYS A 103      -0.669  16.298  65.430  0.00  0.00      AP1   
ATOM   1291  HZ2 LYS A 103      -0.339  14.856  66.155  0.00  0.00      AP1   
ATOM   1292  HZ3 LYS A 103       0.627  16.222  66.467  0.00  0.00      AP1   
ATOM   1293  C   LYS A 103       7.070  13.879  64.852  0.00  0.00      AP1   
ATOM   1294  O   LYS A 103       7.838  14.405  65.674  0.00  0.00      AP1   
ATOM   1295  N   GLY A 104       7.570  13.385  63.687  0.00  0.00      AP1   
ATOM   1296  HN  GLY A 104       6.960  12.828  63.129  0.00  0.00      AP1   
ATOM   1297  CA  GLY A 104       8.826  13.715  63.033  0.00  0.00      AP1   
ATOM   1298  HA1 GLY A 104       8.774  14.783  62.876  0.00  0.00      AP1   
ATOM   1299  HA2 GLY A 104       8.849  13.022  62.205  0.00  0.00      AP1   
ATOM   1300  C   GLY A 104      10.067  13.508  63.868  0.00  0.00      AP1   
ATOM   1301  O   GLY A 104      10.357  12.459  64.480  0.00  0.00      AP1   
ATOM   1302  N   ASP A 105      10.885  14.629  63.976  0.00  0.00      AP1   
ATOM   1303  HN  ASP A 105      10.712  15.379  63.343  0.00  0.00      AP1   
ATOM   1304  CA  ASP A 105      12.075  14.776  64.859  0.00  0.00      AP1   
ATOM   1305  HA  ASP A 105      12.845  14.189  64.380  0.00  0.00      AP1   
ATOM   1306  CB  ASP A 105      12.588  16.231  64.883  0.00  0.00      AP1   
ATOM   1307  HB1 ASP A 105      11.668  16.851  64.950  0.00  0.00      AP1   
ATOM   1308  HB2 ASP A 105      13.193  16.576  65.748  0.00  0.00      AP1   
ATOM   1309  CG  ASP A 105      13.292  16.623  63.567  0.00  0.00      AP1   
ATOM   1310  OD1 ASP A 105      13.454  15.727  62.675  0.00  0.00      AP1   
ATOM   1311  OD2 ASP A 105      13.564  17.828  63.417  0.00  0.00      AP1   
ATOM   1312  C   ASP A 105      11.738  14.234  66.272  0.00  0.00      AP1   
ATOM   1313  O   ASP A 105      12.381  13.311  66.811  0.00  0.00      AP1   
ATOM   1314  N   LEU A 106      10.680  14.830  66.902  0.00  0.00      AP1   
ATOM   1315  HN  LEU A 106      10.102  15.414  66.337  0.00  0.00      AP1   
ATOM   1316  CA  LEU A 106      10.325  14.649  68.305  0.00  0.00      AP1   
ATOM   1317  HA  LEU A 106      11.240  14.816  68.854  0.00  0.00      AP1   
ATOM   1318  CB  LEU A 106       9.311  15.750  68.733  0.00  0.00      AP1   
ATOM   1319  HB1 LEU A 106       9.777  16.731  68.498  0.00  0.00      AP1   
ATOM   1320  HB2 LEU A 106       8.450  15.691  68.034  0.00  0.00      AP1   
ATOM   1321  CG  LEU A 106       8.768  15.645  70.213  0.00  0.00      AP1   
ATOM   1322  HG  LEU A 106       8.829  14.564  70.464  0.00  0.00      AP1   
ATOM   1323  CD1 LEU A 106       9.631  16.377  71.263  0.00  0.00      AP1   
ATOM   1324 HD11 LEU A 106       9.885  17.375  70.847  0.00  0.00      AP1   
ATOM   1325 HD12 LEU A 106       9.118  16.451  72.246  0.00  0.00      AP1   
ATOM   1326 HD13 LEU A 106      10.617  15.869  71.328  0.00  0.00      AP1   
ATOM   1327  CD2 LEU A 106       7.409  16.279  70.152  0.00  0.00      AP1   
ATOM   1328 HD21 LEU A 106       7.586  17.337  69.863  0.00  0.00      AP1   
ATOM   1329 HD22 LEU A 106       6.766  15.838  69.360  0.00  0.00      AP1   
ATOM   1330 HD23 LEU A 106       6.834  16.420  71.093  0.00  0.00      AP1   
ATOM   1331  C   LEU A 106       9.882  13.187  68.573  0.00  0.00      AP1   
ATOM   1332  O   LEU A 106      10.236  12.535  69.567  0.00  0.00      AP1   
ATOM   1333  N   PHE A 107       9.157  12.661  67.603  0.00  0.00      AP1   
ATOM   1334  HN  PHE A 107       8.962  13.177  66.773  0.00  0.00      AP1   
ATOM   1335  CA  PHE A 107       8.779  11.218  67.616  0.00  0.00      AP1   
ATOM   1336  HA  PHE A 107       8.099  10.943  68.409  0.00  0.00      AP1   
ATOM   1337  CB  PHE A 107       7.918  11.042  66.353  0.00  0.00      AP1   
ATOM   1338  HB1 PHE A 107       6.912  11.450  66.587  0.00  0.00      AP1   
ATOM   1339  HB2 PHE A 107       8.432  11.677  65.600  0.00  0.00      AP1   
ATOM   1340  CG  PHE A 107       7.627   9.656  65.810  0.00  0.00      AP1   
ATOM   1341  CD1 PHE A 107       7.239   8.561  66.621  0.00  0.00      AP1   
ATOM   1342  HD1 PHE A 107       7.161   8.655  67.695  0.00  0.00      AP1   
ATOM   1343  CE1 PHE A 107       7.073   7.260  66.080  0.00  0.00      AP1   
ATOM   1344  HE1 PHE A 107       6.773   6.449  66.728  0.00  0.00      AP1   
ATOM   1345  CZ  PHE A 107       7.277   7.040  64.708  0.00  0.00      AP1   
ATOM   1346  HZ  PHE A 107       7.351   6.038  64.310  0.00  0.00      AP1   
ATOM   1347  CD2 PHE A 107       7.732   9.417  64.438  0.00  0.00      AP1   
ATOM   1348  HD2 PHE A 107       7.940  10.152  63.674  0.00  0.00      AP1   
ATOM   1349  CE2 PHE A 107       7.573   8.187  63.894  0.00  0.00      AP1   
ATOM   1350  HE2 PHE A 107       7.603   8.001  62.830  0.00  0.00      AP1   
ATOM   1351  C   PHE A 107       9.937  10.221  67.699  0.00  0.00      AP1   
ATOM   1352  O   PHE A 107       9.981   9.379  68.609  0.00  0.00      AP1   
ATOM   1353  N   VAL A 108      10.969  10.252  66.923  0.00  0.00      AP1   
ATOM   1354  HN  VAL A 108      11.064  11.023  66.298  0.00  0.00      AP1   
ATOM   1355  CA  VAL A 108      12.135   9.428  66.943  0.00  0.00      AP1   
ATOM   1356  HA  VAL A 108      11.823   8.411  67.128  0.00  0.00      AP1   
ATOM   1357  CB  VAL A 108      13.069   9.305  65.691  0.00  0.00      AP1   
ATOM   1358  HB  VAL A 108      13.726   8.414  65.779  0.00  0.00      AP1   
ATOM   1359  CG1 VAL A 108      12.082   8.846  64.521  0.00  0.00      AP1   
ATOM   1360 HG11 VAL A 108      12.697   8.597  63.630  0.00  0.00      AP1   
ATOM   1361 HG12 VAL A 108      11.503   7.946  64.821  0.00  0.00      AP1   
ATOM   1362 HG13 VAL A 108      11.349   9.622  64.214  0.00  0.00      AP1   
ATOM   1363  CG2 VAL A 108      13.817  10.597  65.307  0.00  0.00      AP1   
ATOM   1364 HG21 VAL A 108      14.362  10.497  64.345  0.00  0.00      AP1   
ATOM   1365 HG22 VAL A 108      13.045  11.385  65.171  0.00  0.00      AP1   
ATOM   1366 HG23 VAL A 108      14.681  10.863  65.953  0.00  0.00      AP1   
ATOM   1367  C   VAL A 108      13.006   9.792  68.126  0.00  0.00      AP1   
ATOM   1368  O   VAL A 108      13.585   8.830  68.678  0.00  0.00      AP1   
ATOM   1369  N   LYS A 109      13.059  11.049  68.589  0.00  0.00      AP1   
ATOM   1370  HN  LYS A 109      12.674  11.797  68.054  0.00  0.00      AP1   
ATOM   1371  CA  LYS A 109      13.718  11.412  69.800  0.00  0.00      AP1   
ATOM   1372  HA  LYS A 109      14.737  11.058  69.737  0.00  0.00      AP1   
ATOM   1373  CB  LYS A 109      13.716  12.943  69.902  0.00  0.00      AP1   
ATOM   1374  HB1 LYS A 109      12.726  13.333  69.582  0.00  0.00      AP1   
ATOM   1375  HB2 LYS A 109      13.882  13.264  70.953  0.00  0.00      AP1   
ATOM   1376  CG  LYS A 109      14.763  13.696  69.082  0.00  0.00      AP1   
ATOM   1377  HG1 LYS A 109      14.542  13.676  67.994  0.00  0.00      AP1   
ATOM   1378  HG2 LYS A 109      14.718  14.798  69.214  0.00  0.00      AP1   
ATOM   1379  CD  LYS A 109      16.189  13.435  69.429  0.00  0.00      AP1   
ATOM   1380  HD1 LYS A 109      16.436  13.328  70.507  0.00  0.00      AP1   
ATOM   1381  HD2 LYS A 109      16.477  12.412  69.108  0.00  0.00      AP1   
ATOM   1382  CE  LYS A 109      17.208  14.466  68.905  0.00  0.00      AP1   
ATOM   1383  HE1 LYS A 109      16.916  14.716  67.862  0.00  0.00      AP1   
ATOM   1384  HE2 LYS A 109      17.414  15.428  69.422  0.00  0.00      AP1   
ATOM   1385  NZ  LYS A 109      18.485  13.821  68.736  0.00  0.00      AP1   
ATOM   1386  HZ1 LYS A 109      19.101  14.507  68.256  0.00  0.00      AP1   
ATOM   1387  HZ2 LYS A 109      18.794  13.581  69.700  0.00  0.00      AP1   
ATOM   1388  HZ3 LYS A 109      18.170  12.950  68.264  0.00  0.00      AP1   
ATOM   1389  C   LYS A 109      13.045  10.828  71.063  0.00  0.00      AP1   
ATOM   1390  O   LYS A 109      13.722  10.380  72.026  0.00  0.00      AP1   
ATOM   1391  N   GLU A 110      11.665  10.678  71.173  0.00  0.00      AP1   
ATOM   1392  HN  GLU A 110      11.094  11.146  70.503  0.00  0.00      AP1   
ATOM   1393  CA  GLU A 110      11.042   9.933  72.272  0.00  0.00      AP1   
ATOM   1394  HA  GLU A 110      11.612  10.218  73.144  0.00  0.00      AP1   
ATOM   1395  CB  GLU A 110       9.528  10.076  72.260  0.00  0.00      AP1   
ATOM   1396  HB1 GLU A 110       9.123  10.071  71.226  0.00  0.00      AP1   
ATOM   1397  HB2 GLU A 110       9.053   9.373  72.978  0.00  0.00      AP1   
ATOM   1398  CG  GLU A 110       9.007  11.425  72.882  0.00  0.00      AP1   
ATOM   1399  HG1 GLU A 110       9.228  12.356  72.318  0.00  0.00      AP1   
ATOM   1400  HG2 GLU A 110       7.903  11.310  72.936  0.00  0.00      AP1   
ATOM   1401  CD  GLU A 110       9.574  11.619  74.272  0.00  0.00      AP1   
ATOM   1402  OE1 GLU A 110       9.343  10.750  75.126  0.00  0.00      AP1   
ATOM   1403  OE2 GLU A 110      10.232  12.659  74.590  0.00  0.00      AP1   
ATOM   1404  C   GLU A 110      11.357   8.441  72.096  0.00  0.00      AP1   
ATOM   1405  O   GLU A 110      11.633   7.762  73.067  0.00  0.00      AP1   
ATOM   1406  N   LEU A 111      11.190   7.960  70.893  0.00  0.00      AP1   
ATOM   1407  HN  LEU A 111      10.842   8.525  70.149  0.00  0.00      AP1   
ATOM   1408  CA  LEU A 111      11.469   6.514  70.651  0.00  0.00      AP1   
ATOM   1409  HA  LEU A 111      10.684   5.912  71.084  0.00  0.00      AP1   
ATOM   1410  CB  LEU A 111      11.044   6.265  69.134  0.00  0.00      AP1   
ATOM   1411  HB1 LEU A 111       9.998   6.639  69.133  0.00  0.00      AP1   
ATOM   1412  HB2 LEU A 111      11.762   6.802  68.478  0.00  0.00      AP1   
ATOM   1413  CG  LEU A 111      11.023   4.860  68.462  0.00  0.00      AP1   
ATOM   1414  HG  LEU A 111      12.054   4.450  68.408  0.00  0.00      AP1   
ATOM   1415  CD1 LEU A 111      10.158   3.872  69.225  0.00  0.00      AP1   
ATOM   1416 HD11 LEU A 111       9.073   4.111  69.246  0.00  0.00      AP1   
ATOM   1417 HD12 LEU A 111      10.373   2.844  68.863  0.00  0.00      AP1   
ATOM   1418 HD13 LEU A 111      10.469   3.845  70.291  0.00  0.00      AP1   
ATOM   1419  CD2 LEU A 111      10.416   5.087  67.028  0.00  0.00      AP1   
ATOM   1420 HD21 LEU A 111      10.419   4.131  66.461  0.00  0.00      AP1   
ATOM   1421 HD22 LEU A 111       9.371   5.423  67.204  0.00  0.00      AP1   
ATOM   1422 HD23 LEU A 111      10.953   5.877  66.462  0.00  0.00      AP1   
ATOM   1423  C   LEU A 111      12.827   5.958  71.019  0.00  0.00      AP1   
ATOM   1424  O   LEU A 111      12.953   4.951  71.699  0.00  0.00      AP1   
ATOM   1425  N   PHE A 112      13.959   6.513  70.511  0.00  0.00      AP1   
ATOM   1426  HN  PHE A 112      13.918   7.340  69.955  0.00  0.00      AP1   
ATOM   1427  CA  PHE A 112      15.321   6.029  70.814  0.00  0.00      AP1   
ATOM   1428  HA  PHE A 112      15.402   4.962  70.672  0.00  0.00      AP1   
ATOM   1429  CB  PHE A 112      16.330   6.701  69.893  0.00  0.00      AP1   
ATOM   1430  HB1 PHE A 112      16.243   7.809  69.887  0.00  0.00      AP1   
ATOM   1431  HB2 PHE A 112      17.372   6.467  70.199  0.00  0.00      AP1   
ATOM   1432  CG  PHE A 112      16.175   6.204  68.499  0.00  0.00      AP1   
ATOM   1433  CD1 PHE A 112      15.897   7.060  67.445  0.00  0.00      AP1   
ATOM   1434  HD1 PHE A 112      15.709   8.110  67.618  0.00  0.00      AP1   
ATOM   1435  CE1 PHE A 112      15.773   6.505  66.156  0.00  0.00      AP1   
ATOM   1436  HE1 PHE A 112      15.710   7.157  65.298  0.00  0.00      AP1   
ATOM   1437  CZ  PHE A 112      15.880   5.134  65.941  0.00  0.00      AP1   
ATOM   1438  HZ  PHE A 112      15.830   4.753  64.932  0.00  0.00      AP1   
ATOM   1439  CD2 PHE A 112      16.360   4.814  68.284  0.00  0.00      AP1   
ATOM   1440  HD2 PHE A 112      16.642   4.134  69.074  0.00  0.00      AP1   
ATOM   1441  CE2 PHE A 112      16.162   4.314  66.990  0.00  0.00      AP1   
ATOM   1442  HE2 PHE A 112      16.519   3.301  66.874  0.00  0.00      AP1   
ATOM   1443  C   PHE A 112      15.657   6.225  72.230  0.00  0.00      AP1   
ATOM   1444  O   PHE A 112      16.415   5.395  72.794  0.00  0.00      AP1   
ATOM   1445  N   TRP A 113      15.080   7.348  72.917  0.00  0.00      AP1   
ATOM   1446  HN  TRP A 113      14.497   7.943  72.369  0.00  0.00      AP1   
ATOM   1447  CA  TRP A 113      15.288   7.510  74.305  0.00  0.00      AP1   
ATOM   1448  HA  TRP A 113      16.349   7.459  74.500  0.00  0.00      AP1   
ATOM   1449  CB  TRP A 113      14.692   8.930  74.695  0.00  0.00      AP1   
ATOM   1450  HB1 TRP A 113      15.174   9.656  74.005  0.00  0.00      AP1   
ATOM   1451  HB2 TRP A 113      13.636   9.125  74.411  0.00  0.00      AP1   
ATOM   1452  CG  TRP A 113      15.032   9.549  76.083  0.00  0.00      AP1   
ATOM   1453  CD1 TRP A 113      16.031  10.521  76.217  0.00  0.00      AP1   
ATOM   1454  HD1 TRP A 113      16.750  10.742  75.442  0.00  0.00      AP1   
ATOM   1455  NE1 TRP A 113      15.930  10.991  77.504  0.00  0.00      AP1   
ATOM   1456  HE1 TRP A 113      16.295  11.849  77.789  0.00  0.00      AP1   
ATOM   1457  CE2 TRP A 113      14.936  10.365  78.243  0.00  0.00      AP1   
ATOM   1458  CD2 TRP A 113      14.400   9.440  77.390  0.00  0.00      AP1   
ATOM   1459  CE3 TRP A 113      13.374   8.624  77.862  0.00  0.00      AP1   
ATOM   1460  HE3 TRP A 113      12.936   7.852  77.248  0.00  0.00      AP1   
ATOM   1461  CZ3 TRP A 113      12.964   8.767  79.227  0.00  0.00      AP1   
ATOM   1462  HZ3 TRP A 113      12.175   8.166  79.653  0.00  0.00      AP1   
ATOM   1463  CZ2 TRP A 113      14.585  10.520  79.603  0.00  0.00      AP1   
ATOM   1464  HZ2 TRP A 113      14.854  11.333  80.260  0.00  0.00      AP1   
ATOM   1465  CH2 TRP A 113      13.594   9.676  80.079  0.00  0.00      AP1   
ATOM   1466  HH2 TRP A 113      13.248   9.746  81.100  0.00  0.00      AP1   
ATOM   1467  C   TRP A 113      14.496   6.427  75.110  0.00  0.00      AP1   
ATOM   1468  O   TRP A 113      15.046   5.861  76.090  0.00  0.00      AP1   
ATOM   1469  N   MET A 114      13.278   6.063  74.729  0.00  0.00      AP1   
ATOM   1470  HN  MET A 114      12.773   6.387  73.932  0.00  0.00      AP1   
ATOM   1471  CA  MET A 114      12.507   4.931  75.324  0.00  0.00      AP1   
ATOM   1472  HA  MET A 114      12.262   5.056  76.368  0.00  0.00      AP1   
ATOM   1473  CB  MET A 114      11.191   4.816  74.489  0.00  0.00      AP1   
ATOM   1474  HB1 MET A 114      10.573   5.727  74.638  0.00  0.00      AP1   
ATOM   1475  HB2 MET A 114      11.361   4.788  73.391  0.00  0.00      AP1   
ATOM   1476  CG  MET A 114      10.198   3.577  74.761  0.00  0.00      AP1   
ATOM   1477  HG1 MET A 114      10.047   3.544  75.861  0.00  0.00      AP1   
ATOM   1478  HG2 MET A 114       9.257   3.952  74.304  0.00  0.00      AP1   
ATOM   1479  SD  MET A 114      10.671   1.917  74.179  0.00  0.00      AP1   
ATOM   1480  CE  MET A 114      10.096   2.194  72.494  0.00  0.00      AP1   
ATOM   1481  HE1 MET A 114      10.528   3.126  72.072  0.00  0.00      AP1   
ATOM   1482  HE2 MET A 114      10.186   1.388  71.734  0.00  0.00      AP1   
ATOM   1483  HE3 MET A 114       8.996   2.345  72.549  0.00  0.00      AP1   
ATOM   1484  C   MET A 114      13.171   3.641  75.251  0.00  0.00      AP1   
ATOM   1485  O   MET A 114      13.064   2.808  76.118  0.00  0.00      AP1   
ATOM   1486  N   LEU A 115      13.854   3.319  74.041  0.00  0.00      AP1   
ATOM   1487  HN  LEU A 115      13.888   3.945  73.265  0.00  0.00      AP1   
ATOM   1488  CA  LEU A 115      14.655   2.140  73.767  0.00  0.00      AP1   
ATOM   1489  HA  LEU A 115      14.147   1.202  73.937  0.00  0.00      AP1   
ATOM   1490  CB  LEU A 115      15.127   2.046  72.307  0.00  0.00      AP1   
ATOM   1491  HB1 LEU A 115      15.433   3.062  71.980  0.00  0.00      AP1   
ATOM   1492  HB2 LEU A 115      15.955   1.306  72.273  0.00  0.00      AP1   
ATOM   1493  CG  LEU A 115      13.997   1.509  71.449  0.00  0.00      AP1   
ATOM   1494  HG  LEU A 115      13.144   2.204  71.600  0.00  0.00      AP1   
ATOM   1495  CD1 LEU A 115      14.247   1.550  69.937  0.00  0.00      AP1   
ATOM   1496 HD11 LEU A 115      14.640   2.574  69.763  0.00  0.00      AP1   
ATOM   1497 HD12 LEU A 115      14.949   0.742  69.638  0.00  0.00      AP1   
ATOM   1498 HD13 LEU A 115      13.344   1.431  69.301  0.00  0.00      AP1   
ATOM   1499  CD2 LEU A 115      13.684   0.025  71.724  0.00  0.00      AP1   
ATOM   1500 HD21 LEU A 115      13.495  -0.161  72.803  0.00  0.00      AP1   
ATOM   1501 HD22 LEU A 115      12.834  -0.344  71.110  0.00  0.00      AP1   
ATOM   1502 HD23 LEU A 115      14.619  -0.532  71.500  0.00  0.00      AP1   
ATOM   1503  C   LEU A 115      15.844   2.068  74.664  0.00  0.00      AP1   
ATOM   1504  O   LEU A 115      16.244   1.034  75.192  0.00  0.00      AP1   
ATOM   1505  N   HSD A 116      16.600   3.237  74.868  0.00  0.00      AP1   
ATOM   1506  HN  HSD A 116      16.365   4.001  74.271  0.00  0.00      AP1   
ATOM   1507  CA  HSD A 116      17.643   3.319  75.853  0.00  0.00      AP1   
ATOM   1508  HA  HSD A 116      18.300   2.489  75.640  0.00  0.00      AP1   
ATOM   1509  CB  HSD A 116      18.445   4.679  75.826  0.00  0.00      AP1   
ATOM   1510  HB1 HSD A 116      17.689   5.492  75.801  0.00  0.00      AP1   
ATOM   1511  HB2 HSD A 116      19.032   5.008  76.710  0.00  0.00      AP1   
ATOM   1512  ND1 HSD A 116      19.098   5.122  73.398  0.00  0.00      AP1   
ATOM   1513  HD1 HSD A 116      18.207   5.313  72.986  0.00  0.00      AP1   
ATOM   1514  CG  HSD A 116      19.396   4.797  74.685  0.00  0.00      AP1   
ATOM   1515  CE1 HSD A 116      20.263   5.181  72.731  0.00  0.00      AP1   
ATOM   1516  HE1 HSD A 116      20.265   5.446  71.674  0.00  0.00      AP1   
ATOM   1517  NE2 HSD A 116      21.329   4.893  73.437  0.00  0.00      AP1   
ATOM   1518  CD2 HSD A 116      20.772   4.695  74.694  0.00  0.00      AP1   
ATOM   1519  HD2 HSD A 116      21.486   4.496  75.484  0.00  0.00      AP1   
ATOM   1520  C   HSD A 116      17.173   3.017  77.308  0.00  0.00      AP1   
ATOM   1521  O   HSD A 116      17.902   2.523  78.119  0.00  0.00      AP1   
ATOM   1522  N   LEU A 117      15.984   3.526  77.667  0.00  0.00      AP1   
ATOM   1523  HN  LEU A 117      15.526   4.210  77.105  0.00  0.00      AP1   
ATOM   1524  CA  LEU A 117      15.410   3.293  79.040  0.00  0.00      AP1   
ATOM   1525  HA  LEU A 117      16.249   3.223  79.716  0.00  0.00      AP1   
ATOM   1526  CB  LEU A 117      14.463   4.372  79.491  0.00  0.00      AP1   
ATOM   1527  HB1 LEU A 117      14.986   5.342  79.346  0.00  0.00      AP1   
ATOM   1528  HB2 LEU A 117      13.562   4.352  78.841  0.00  0.00      AP1   
ATOM   1529  CG  LEU A 117      13.996   4.286  80.969  0.00  0.00      AP1   
ATOM   1530  HG  LEU A 117      13.728   3.238  81.221  0.00  0.00      AP1   
ATOM   1531  CD1 LEU A 117      15.172   4.629  81.967  0.00  0.00      AP1   
ATOM   1532 HD11 LEU A 117      14.901   4.492  83.036  0.00  0.00      AP1   
ATOM   1533 HD12 LEU A 117      16.028   3.931  81.845  0.00  0.00      AP1   
ATOM   1534 HD13 LEU A 117      15.529   5.672  81.836  0.00  0.00      AP1   
ATOM   1535  CD2 LEU A 117      12.763   5.122  81.344  0.00  0.00      AP1   
ATOM   1536 HD21 LEU A 117      13.010   6.198  81.216  0.00  0.00      AP1   
ATOM   1537 HD22 LEU A 117      11.995   4.952  80.559  0.00  0.00      AP1   
ATOM   1538 HD23 LEU A 117      12.325   4.920  82.345  0.00  0.00      AP1   
ATOM   1539  C   LEU A 117      14.724   1.927  79.188  0.00  0.00      AP1   
ATOM   1540  O   LEU A 117      14.816   1.333  80.269  0.00  0.00      AP1   
ATOM   1541  N   GLN A 118      14.242   1.326  78.102  0.00  0.00      AP1   
ATOM   1542  HN  GLN A 118      13.947   1.899  77.341  0.00  0.00      AP1   
ATOM   1543  CA  GLN A 118      13.957   0.007  78.067  0.00  0.00      AP1   
ATOM   1544  HA  GLN A 118      13.228  -0.229  78.828  0.00  0.00      AP1   
ATOM   1545  CB  GLN A 118      13.091  -0.381  76.836  0.00  0.00      AP1   
ATOM   1546  HB1 GLN A 118      13.427   0.222  75.966  0.00  0.00      AP1   
ATOM   1547  HB2 GLN A 118      13.238  -1.456  76.596  0.00  0.00      AP1   
ATOM   1548  CG  GLN A 118      11.560  -0.120  77.061  0.00  0.00      AP1   
ATOM   1549  HG1 GLN A 118      11.415   0.935  77.378  0.00  0.00      AP1   
ATOM   1550  HG2 GLN A 118      10.920  -0.314  76.173  0.00  0.00      AP1   
ATOM   1551  CD  GLN A 118      10.908  -1.122  78.015  0.00  0.00      AP1   
ATOM   1552  OE1 GLN A 118      11.126  -2.325  78.015  0.00  0.00      AP1   
ATOM   1553  NE2 GLN A 118       9.946  -0.615  78.837  0.00  0.00      AP1   
ATOM   1554 HE21 GLN A 118       9.598  -1.142  79.612  0.00  0.00      AP1   
ATOM   1555 HE22 GLN A 118       9.687   0.339  78.682  0.00  0.00      AP1   
ATOM   1556  C   GLN A 118      15.011  -1.112  78.508  0.00  0.00      AP1   
ATOM   1557  O   GLN A 118      14.732  -1.893  79.353  0.00  0.00      AP1   
ATOM   1558  N   LYS A 119      16.284  -1.057  77.992  0.00  0.00      AP1   
ATOM   1559  HN  LYS A 119      16.595  -0.342  77.371  0.00  0.00      AP1   
ATOM   1560  CA  LYS A 119      17.318  -1.906  78.495  0.00  0.00      AP1   
ATOM   1561  HA  LYS A 119      16.993  -2.934  78.433  0.00  0.00      AP1   
ATOM   1562  CB  LYS A 119      18.544  -1.802  77.563  0.00  0.00      AP1   
ATOM   1563  HB1 LYS A 119      19.192  -2.589  78.003  0.00  0.00      AP1   
ATOM   1564  HB2 LYS A 119      18.080  -2.252  76.660  0.00  0.00      AP1   
ATOM   1565  CG  LYS A 119      19.174  -0.480  77.220  0.00  0.00      AP1   
ATOM   1566  HG1 LYS A 119      19.763  -0.735  76.313  0.00  0.00      AP1   
ATOM   1567  HG2 LYS A 119      18.477   0.283  76.809  0.00  0.00      AP1   
ATOM   1568  CD  LYS A 119      20.092   0.169  78.249  0.00  0.00      AP1   
ATOM   1569  HD1 LYS A 119      19.412   0.716  78.936  0.00  0.00      AP1   
ATOM   1570  HD2 LYS A 119      20.669  -0.568  78.847  0.00  0.00      AP1   
ATOM   1571  CE  LYS A 119      21.067   1.189  77.631  0.00  0.00      AP1   
ATOM   1572  HE1 LYS A 119      21.831   0.636  77.045  0.00  0.00      AP1   
ATOM   1573  HE2 LYS A 119      20.588   2.005  77.048  0.00  0.00      AP1   
ATOM   1574  NZ  LYS A 119      21.723   1.909  78.683  0.00  0.00      AP1   
ATOM   1575  HZ1 LYS A 119      21.991   1.260  79.450  0.00  0.00      AP1   
ATOM   1576  HZ2 LYS A 119      22.606   2.360  78.368  0.00  0.00      AP1   
ATOM   1577  HZ3 LYS A 119      21.193   2.702  79.097  0.00  0.00      AP1   
ATOM   1578  C   LYS A 119      17.680  -1.723  80.010  0.00  0.00      AP1   
ATOM   1579  O   LYS A 119      17.974  -2.692  80.690  0.00  0.00      AP1   
ATOM   1580  N   GLU A 120      17.527  -0.534  80.576  0.00  0.00      AP1   
ATOM   1581  HN  GLU A 120      17.287   0.241  79.996  0.00  0.00      AP1   
ATOM   1582  CA  GLU A 120      17.521  -0.380  82.030  0.00  0.00      AP1   
ATOM   1583  HA  GLU A 120      18.381  -0.904  82.420  0.00  0.00      AP1   
ATOM   1584  CB  GLU A 120      17.607   1.113  82.407  0.00  0.00      AP1   
ATOM   1585  HB1 GLU A 120      16.744   1.659  81.969  0.00  0.00      AP1   
ATOM   1586  HB2 GLU A 120      17.742   1.206  83.506  0.00  0.00      AP1   
ATOM   1587  CG  GLU A 120      18.778   1.689  81.566  0.00  0.00      AP1   
ATOM   1588  HG1 GLU A 120      19.641   1.003  81.430  0.00  0.00      AP1   
ATOM   1589  HG2 GLU A 120      18.454   2.018  80.555  0.00  0.00      AP1   
ATOM   1590  CD  GLU A 120      19.400   2.871  82.290  0.00  0.00      AP1   
ATOM   1591  OE1 GLU A 120      19.041   4.097  82.079  0.00  0.00      AP1   
ATOM   1592  OE2 GLU A 120      20.208   2.613  83.203  0.00  0.00      AP1   
ATOM   1593  C   GLU A 120      16.241  -0.962  82.671  0.00  0.00      AP1   
ATOM   1594  O   GLU A 120      16.405  -1.648  83.682  0.00  0.00      AP1   
ATOM   1595  N   THR A 121      15.054  -0.734  82.122  0.00  0.00      AP1   
ATOM   1596  HN  THR A 121      14.815  -0.190  81.322  0.00  0.00      AP1   
ATOM   1597  CA  THR A 121      13.828  -1.210  82.734  0.00  0.00      AP1   
ATOM   1598  HA  THR A 121      13.739  -0.902  83.765  0.00  0.00      AP1   
ATOM   1599  CB  THR A 121      12.602  -0.693  81.866  0.00  0.00      AP1   
ATOM   1600  HB  THR A 121      12.675  -0.932  80.783  0.00  0.00      AP1   
ATOM   1601  OG1 THR A 121      12.545   0.726  81.995  0.00  0.00      AP1   
ATOM   1602  HG1 THR A 121      13.369   1.006  81.590  0.00  0.00      AP1   
ATOM   1603  CG2 THR A 121      11.311  -1.321  82.288  0.00  0.00      AP1   
ATOM   1604 HG21 THR A 121      11.371  -2.427  82.199  0.00  0.00      AP1   
ATOM   1605 HG22 THR A 121      10.972  -1.161  83.334  0.00  0.00      AP1   
ATOM   1606 HG23 THR A 121      10.456  -0.926  81.698  0.00  0.00      AP1   
ATOM   1607  C   THR A 121      13.830  -2.732  82.858  0.00  0.00      AP1   
ATOM   1608  O   THR A 121      13.485  -3.399  83.814  0.00  0.00      AP1   
ATOM   1609  N   PHE A 122      14.228  -3.409  81.756  0.00  0.00      AP1   
ATOM   1610  HN  PHE A 122      14.467  -2.946  80.907  0.00  0.00      AP1   
ATOM   1611  CA  PHE A 122      14.464  -4.804  81.665  0.00  0.00      AP1   
ATOM   1612  HA  PHE A 122      13.550  -5.317  81.927  0.00  0.00      AP1   
ATOM   1613  CB  PHE A 122      14.990  -5.252  80.264  0.00  0.00      AP1   
ATOM   1614  HB1 PHE A 122      14.379  -4.747  79.486  0.00  0.00      AP1   
ATOM   1615  HB2 PHE A 122      15.990  -4.859  79.982  0.00  0.00      AP1   
ATOM   1616  CG  PHE A 122      15.027  -6.746  79.941  0.00  0.00      AP1   
ATOM   1617  CD1 PHE A 122      14.015  -7.587  80.449  0.00  0.00      AP1   
ATOM   1618  HD1 PHE A 122      13.167  -7.227  81.012  0.00  0.00      AP1   
ATOM   1619  CE1 PHE A 122      14.065  -8.911  80.260  0.00  0.00      AP1   
ATOM   1620  HE1 PHE A 122      13.250  -9.566  80.529  0.00  0.00      AP1   
ATOM   1621  CZ  PHE A 122      15.107  -9.507  79.494  0.00  0.00      AP1   
ATOM   1622  HZ  PHE A 122      15.131 -10.579  79.369  0.00  0.00      AP1   
ATOM   1623  CD2 PHE A 122      16.090  -7.334  79.122  0.00  0.00      AP1   
ATOM   1624  HD2 PHE A 122      16.920  -6.693  78.863  0.00  0.00      AP1   
ATOM   1625  CE2 PHE A 122      16.170  -8.719  78.974  0.00  0.00      AP1   
ATOM   1626  HE2 PHE A 122      17.021  -9.160  78.475  0.00  0.00      AP1   
ATOM   1627  C   PHE A 122      15.538  -5.324  82.623  0.00  0.00      AP1   
ATOM   1628  O   PHE A 122      15.347  -6.327  83.311  0.00  0.00      AP1   
ATOM   1629  N   ALA A 123      16.687  -4.587  82.777  0.00  0.00      AP1   
ATOM   1630  HN  ALA A 123      16.828  -3.746  82.259  0.00  0.00      AP1   
ATOM   1631  CA  ALA A 123      17.686  -5.026  83.778  0.00  0.00      AP1   
ATOM   1632  HA  ALA A 123      17.886  -6.069  83.582  0.00  0.00      AP1   
ATOM   1633  CB  ALA A 123      18.940  -4.199  83.532  0.00  0.00      AP1   
ATOM   1634  HB1 ALA A 123      19.766  -4.568  84.176  0.00  0.00      AP1   
ATOM   1635  HB2 ALA A 123      19.315  -4.238  82.487  0.00  0.00      AP1   
ATOM   1636  HB3 ALA A 123      18.816  -3.108  83.705  0.00  0.00      AP1   
ATOM   1637  C   ALA A 123      17.137  -4.924  85.232  0.00  0.00      AP1   
ATOM   1638  O   ALA A 123      17.455  -5.817  86.005  0.00  0.00      AP1   
ATOM   1639  N   THR A 124      16.296  -3.970  85.647  0.00  0.00      AP1   
ATOM   1640  HN  THR A 124      16.188  -3.179  85.050  0.00  0.00      AP1   
ATOM   1641  CA  THR A 124      15.605  -4.022  86.950  0.00  0.00      AP1   
ATOM   1642  HA  THR A 124      16.413  -4.160  87.653  0.00  0.00      AP1   
ATOM   1643  CB  THR A 124      14.819  -2.804  87.292  0.00  0.00      AP1   
ATOM   1644  HB  THR A 124      13.891  -2.999  87.871  0.00  0.00      AP1   
ATOM   1645  OG1 THR A 124      14.515  -2.080  86.134  0.00  0.00      AP1   
ATOM   1646  HG1 THR A 124      14.008  -2.632  85.534  0.00  0.00      AP1   
ATOM   1647  CG2 THR A 124      15.758  -1.972  88.023  0.00  0.00      AP1   
ATOM   1648 HG21 THR A 124      15.244  -0.992  88.121  0.00  0.00      AP1   
ATOM   1649 HG22 THR A 124      15.936  -2.370  89.044  0.00  0.00      AP1   
ATOM   1650 HG23 THR A 124      16.695  -1.764  87.464  0.00  0.00      AP1   
ATOM   1651  C   THR A 124      14.780  -5.335  87.170  0.00  0.00      AP1   
ATOM   1652  O   THR A 124      14.781  -5.939  88.233  0.00  0.00      AP1   
ATOM   1653  N   TYR A 125      14.034  -5.690  86.156  0.00  0.00      AP1   
ATOM   1654  HN  TYR A 125      14.032  -5.218  85.277  0.00  0.00      AP1   
ATOM   1655  CA  TYR A 125      13.287  -6.980  86.322  0.00  0.00      AP1   
ATOM   1656  HA  TYR A 125      12.728  -6.994  87.246  0.00  0.00      AP1   
ATOM   1657  CB  TYR A 125      12.232  -7.138  85.133  0.00  0.00      AP1   
ATOM   1658  HB1 TYR A 125      12.793  -7.190  84.176  0.00  0.00      AP1   
ATOM   1659  HB2 TYR A 125      11.647  -8.081  85.179  0.00  0.00      AP1   
ATOM   1660  CG  TYR A 125      11.255  -5.962  85.137  0.00  0.00      AP1   
ATOM   1661  CD1 TYR A 125      10.570  -5.580  86.268  0.00  0.00      AP1   
ATOM   1662  HD1 TYR A 125      10.712  -5.995  87.255  0.00  0.00      AP1   
ATOM   1663  CE1 TYR A 125       9.618  -4.568  86.260  0.00  0.00      AP1   
ATOM   1664  HE1 TYR A 125       9.106  -4.240  87.152  0.00  0.00      AP1   
ATOM   1665  CZ  TYR A 125       9.384  -3.840  85.062  0.00  0.00      AP1   
ATOM   1666  OH  TYR A 125       8.617  -2.682  85.011  0.00  0.00      AP1   
ATOM   1667  HH  TYR A 125       8.064  -2.749  85.793  0.00  0.00      AP1   
ATOM   1668  CD2 TYR A 125      11.120  -5.191  83.982  0.00  0.00      AP1   
ATOM   1669  HD2 TYR A 125      11.750  -5.365  83.122  0.00  0.00      AP1   
ATOM   1670  CE2 TYR A 125      10.092  -4.157  83.905  0.00  0.00      AP1   
ATOM   1671  HE2 TYR A 125       9.851  -3.568  83.033  0.00  0.00      AP1   
ATOM   1672  C   TYR A 125      14.167  -8.228  86.399  0.00  0.00      AP1   
ATOM   1673  O   TYR A 125      13.969  -9.166  87.184  0.00  0.00      AP1   
ATOM   1674  N   VAL A 126      15.195  -8.287  85.538  0.00  0.00      AP1   
ATOM   1675  HN  VAL A 126      15.342  -7.556  84.876  0.00  0.00      AP1   
ATOM   1676  CA  VAL A 126      16.168  -9.388  85.579  0.00  0.00      AP1   
ATOM   1677  HA  VAL A 126      15.597 -10.304  85.574  0.00  0.00      AP1   
ATOM   1678  CB  VAL A 126      17.037  -9.299  84.302  0.00  0.00      AP1   
ATOM   1679  HB  VAL A 126      17.505  -8.291  84.304  0.00  0.00      AP1   
ATOM   1680  CG1 VAL A 126      18.150 -10.346  84.295  0.00  0.00      AP1   
ATOM   1681 HG11 VAL A 126      18.594 -10.458  83.283  0.00  0.00      AP1   
ATOM   1682 HG12 VAL A 126      18.978 -10.238  85.027  0.00  0.00      AP1   
ATOM   1683 HG13 VAL A 126      17.723 -11.312  84.640  0.00  0.00      AP1   
ATOM   1684  CG2 VAL A 126      16.191  -9.470  83.066  0.00  0.00      AP1   
ATOM   1685 HG21 VAL A 126      15.296  -8.813  83.031  0.00  0.00      AP1   
ATOM   1686 HG22 VAL A 126      16.651  -9.344  82.063  0.00  0.00      AP1   
ATOM   1687 HG23 VAL A 126      15.814 -10.512  83.143  0.00  0.00      AP1   
ATOM   1688  C   VAL A 126      16.986  -9.409  86.840  0.00  0.00      AP1   
ATOM   1689  O   VAL A 126      17.293 -10.499  87.318  0.00  0.00      AP1   
ATOM   1690  N   ALA A 127      17.364  -8.199  87.365  0.00  0.00      AP1   
ATOM   1691  HN  ALA A 127      17.203  -7.368  86.838  0.00  0.00      AP1   
ATOM   1692  CA  ALA A 127      18.103  -8.142  88.612  0.00  0.00      AP1   
ATOM   1693  HA  ALA A 127      18.937  -8.823  88.529  0.00  0.00      AP1   
ATOM   1694  CB  ALA A 127      18.487  -6.701  88.962  0.00  0.00      AP1   
ATOM   1695  HB1 ALA A 127      18.818  -6.524  90.008  0.00  0.00      AP1   
ATOM   1696  HB2 ALA A 127      19.245  -6.338  88.235  0.00  0.00      AP1   
ATOM   1697  HB3 ALA A 127      17.647  -5.997  88.779  0.00  0.00      AP1   
ATOM   1698  C   ALA A 127      17.272  -8.681  89.864  0.00  0.00      AP1   
ATOM   1699  O   ALA A 127      17.874  -9.376  90.698  0.00  0.00      AP1   
ATOM   1700  N   ARG A 128      16.016  -8.365  90.002  0.00  0.00      AP1   
ATOM   1701  HN  ARG A 128      15.573  -7.680  89.429  0.00  0.00      AP1   
ATOM   1702  CA  ARG A 128      15.206  -9.065  91.033  0.00  0.00      AP1   
ATOM   1703  HA  ARG A 128      15.722  -8.899  91.968  0.00  0.00      AP1   
ATOM   1704  CB  ARG A 128      13.759  -8.332  91.067  0.00  0.00      AP1   
ATOM   1705  HB1 ARG A 128      13.314  -8.368  90.049  0.00  0.00      AP1   
ATOM   1706  HB2 ARG A 128      13.137  -8.933  91.764  0.00  0.00      AP1   
ATOM   1707  CG  ARG A 128      13.866  -6.922  91.591  0.00  0.00      AP1   
ATOM   1708  HG1 ARG A 128      14.433  -6.231  90.933  0.00  0.00      AP1   
ATOM   1709  HG2 ARG A 128      12.833  -6.512  91.564  0.00  0.00      AP1   
ATOM   1710  CD  ARG A 128      14.530  -6.718  93.023  0.00  0.00      AP1   
ATOM   1711  HD1 ARG A 128      15.525  -7.208  93.098  0.00  0.00      AP1   
ATOM   1712  HD2 ARG A 128      14.650  -5.631  93.220  0.00  0.00      AP1   
ATOM   1713  NE  ARG A 128      13.656  -7.421  93.989  0.00  0.00      AP1   
ATOM   1714  HE  ARG A 128      12.661  -7.483  93.921  0.00  0.00      AP1   
ATOM   1715  CZ  ARG A 128      14.092  -8.060  95.082  0.00  0.00      AP1   
ATOM   1716  NH1 ARG A 128      15.297  -8.133  95.503  0.00  0.00      AP1   
ATOM   1717 HH11 ARG A 128      15.411  -8.710  96.311  0.00  0.00      AP1   
ATOM   1718 HH12 ARG A 128      16.001  -7.600  95.033  0.00  0.00      AP1   
ATOM   1719  NH2 ARG A 128      13.148  -8.729  95.705  0.00  0.00      AP1   
ATOM   1720 HH21 ARG A 128      13.405  -9.285  96.496  0.00  0.00      AP1   
ATOM   1721 HH22 ARG A 128      12.331  -8.946  95.171  0.00  0.00      AP1   
ATOM   1722  C   ARG A 128      15.065 -10.635  90.785  0.00  0.00      AP1   
ATOM   1723  O   ARG A 128      15.177 -11.444  91.693  0.00  0.00      AP1   
ATOM   1724  N   PHE A 129      14.857 -11.070  89.571  0.00  0.00      AP1   
ATOM   1725  HN  PHE A 129      14.699 -10.492  88.775  0.00  0.00      AP1   
ATOM   1726  CA  PHE A 129      15.117 -12.490  89.277  0.00  0.00      AP1   
ATOM   1727  HA  PHE A 129      14.430 -13.066  89.878  0.00  0.00      AP1   
ATOM   1728  CB  PHE A 129      14.755 -12.739  87.768  0.00  0.00      AP1   
ATOM   1729  HB1 PHE A 129      13.646 -12.782  87.727  0.00  0.00      AP1   
ATOM   1730  HB2 PHE A 129      15.191 -11.870  87.230  0.00  0.00      AP1   
ATOM   1731  CG  PHE A 129      15.389 -13.996  87.171  0.00  0.00      AP1   
ATOM   1732  CD1 PHE A 129      14.947 -15.211  87.670  0.00  0.00      AP1   
ATOM   1733  HD1 PHE A 129      14.225 -15.223  88.473  0.00  0.00      AP1   
ATOM   1734  CE1 PHE A 129      15.488 -16.448  87.235  0.00  0.00      AP1   
ATOM   1735  HE1 PHE A 129      15.109 -17.374  87.643  0.00  0.00      AP1   
ATOM   1736  CZ  PHE A 129      16.491 -16.407  86.259  0.00  0.00      AP1   
ATOM   1737  HZ  PHE A 129      16.892 -17.340  85.893  0.00  0.00      AP1   
ATOM   1738  CD2 PHE A 129      16.410 -13.936  86.215  0.00  0.00      AP1   
ATOM   1739  HD2 PHE A 129      16.865 -12.978  86.007  0.00  0.00      AP1   
ATOM   1740  CE2 PHE A 129      17.016 -15.177  85.867  0.00  0.00      AP1   
ATOM   1741  HE2 PHE A 129      17.769 -15.101  85.097  0.00  0.00      AP1   
ATOM   1742  C   PHE A 129      16.502 -13.007  89.608  0.00  0.00      AP1   
ATOM   1743  O   PHE A 129      16.666 -14.015  90.300  0.00  0.00      AP1   
ATOM   1744  N   GLN A 130      17.605 -12.338  89.175  0.00  0.00      AP1   
ATOM   1745  HN  GLN A 130      17.522 -11.529  88.598  0.00  0.00      AP1   
ATOM   1746  CA  GLN A 130      18.990 -12.724  89.500  0.00  0.00      AP1   
ATOM   1747  HA  GLN A 130      19.115 -13.725  89.115  0.00  0.00      AP1   
ATOM   1748  CB  GLN A 130      20.096 -11.852  88.797  0.00  0.00      AP1   
ATOM   1749  HB1 GLN A 130      19.744 -10.799  88.746  0.00  0.00      AP1   
ATOM   1750  HB2 GLN A 130      21.120 -11.937  89.219  0.00  0.00      AP1   
ATOM   1751  CG  GLN A 130      20.260 -12.160  87.250  0.00  0.00      AP1   
ATOM   1752  HG1 GLN A 130      19.440 -11.908  86.545  0.00  0.00      AP1   
ATOM   1753  HG2 GLN A 130      21.052 -11.447  86.934  0.00  0.00      AP1   
ATOM   1754  CD  GLN A 130      20.622 -13.613  87.004  0.00  0.00      AP1   
ATOM   1755  OE1 GLN A 130      19.924 -14.276  86.253  0.00  0.00      AP1   
ATOM   1756  NE2 GLN A 130      21.782 -14.077  87.434  0.00  0.00      AP1   
ATOM   1757 HE21 GLN A 130      21.944 -15.046  87.245  0.00  0.00      AP1   
ATOM   1758 HE22 GLN A 130      22.568 -13.492  87.630  0.00  0.00      AP1   
ATOM   1759  C   GLN A 130      19.255 -12.787  91.019  0.00  0.00      AP1   
ATOM   1760  O   GLN A 130      19.851 -13.715  91.547  0.00  0.00      AP1   
ATOM   1761  N   LYS A 131      18.685 -11.756  91.702  0.00  0.00      AP1   
ATOM   1762  HN  LYS A 131      18.138 -11.128  91.155  0.00  0.00      AP1   
ATOM   1763  CA  LYS A 131      18.846 -11.616  93.120  0.00  0.00      AP1   
ATOM   1764  HA  LYS A 131      19.876 -11.750  93.416  0.00  0.00      AP1   
ATOM   1765  CB  LYS A 131      18.323 -10.325  93.585  0.00  0.00      AP1   
ATOM   1766  HB1 LYS A 131      17.363 -10.119  93.067  0.00  0.00      AP1   
ATOM   1767  HB2 LYS A 131      17.976 -10.429  94.636  0.00  0.00      AP1   
ATOM   1768  CG  LYS A 131      19.327  -9.203  93.379  0.00  0.00      AP1   
ATOM   1769  HG1 LYS A 131      19.670  -9.218  92.323  0.00  0.00      AP1   
ATOM   1770  HG2 LYS A 131      18.789  -8.272  93.657  0.00  0.00      AP1   
ATOM   1771  CD  LYS A 131      20.632  -9.264  94.230  0.00  0.00      AP1   
ATOM   1772  HD1 LYS A 131      20.326  -9.103  95.286  0.00  0.00      AP1   
ATOM   1773  HD2 LYS A 131      21.081 -10.279  94.178  0.00  0.00      AP1   
ATOM   1774  CE  LYS A 131      21.735  -8.283  93.900  0.00  0.00      AP1   
ATOM   1775  HE1 LYS A 131      22.656  -8.620  94.422  0.00  0.00      AP1   
ATOM   1776  HE2 LYS A 131      21.864  -8.332  92.798  0.00  0.00      AP1   
ATOM   1777  NZ  LYS A 131      21.254  -6.894  94.291  0.00  0.00      AP1   
ATOM   1778  HZ1 LYS A 131      21.232  -6.854  95.330  0.00  0.00      AP1   
ATOM   1779  HZ2 LYS A 131      22.062  -6.361  93.910  0.00  0.00      AP1   
ATOM   1780  HZ3 LYS A 131      20.368  -6.597  93.834  0.00  0.00      AP1   
ATOM   1781  C   LYS A 131      18.097 -12.681  93.824  0.00  0.00      AP1   
ATOM   1782  O   LYS A 131      18.663 -13.103  94.787  0.00  0.00      AP1   
ATOM   1783  N   GLU A 132      16.801 -12.961  93.456  0.00  0.00      AP1   
ATOM   1784  HN  GLU A 132      16.415 -12.478  92.674  0.00  0.00      AP1   
ATOM   1785  CA  GLU A 132      15.875 -13.687  94.343  0.00  0.00      AP1   
ATOM   1786  HA  GLU A 132      16.525 -14.222  95.019  0.00  0.00      AP1   
ATOM   1787  CB  GLU A 132      14.936 -12.708  95.213  0.00  0.00      AP1   
ATOM   1788  HB1 GLU A 132      14.614 -12.050  94.378  0.00  0.00      AP1   
ATOM   1789  HB2 GLU A 132      14.198 -13.439  95.608  0.00  0.00      AP1   
ATOM   1790  CG  GLU A 132      15.554 -12.006  96.438  0.00  0.00      AP1   
ATOM   1791  HG1 GLU A 132      15.732 -12.816  97.177  0.00  0.00      AP1   
ATOM   1792  HG2 GLU A 132      16.548 -11.578  96.189  0.00  0.00      AP1   
ATOM   1793  CD  GLU A 132      14.691 -10.980  97.147  0.00  0.00      AP1   
ATOM   1794  OE1 GLU A 132      13.488 -11.211  97.481  0.00  0.00      AP1   
ATOM   1795  OE2 GLU A 132      15.227  -9.920  97.508  0.00  0.00      AP1   
ATOM   1796  C   GLU A 132      15.293 -14.917  93.856  0.00  0.00      AP1   
ATOM   1797  O   GLU A 132      14.507 -15.591  94.551  0.00  0.00      AP1   
ATOM   1798  N   ALA A 133      15.707 -15.321  92.643  0.00  0.00      AP1   
ATOM   1799  HN  ALA A 133      16.174 -14.771  91.955  0.00  0.00      AP1   
ATOM   1800  CA  ALA A 133      15.356 -16.699  92.259  0.00  0.00      AP1   
ATOM   1801  HA  ALA A 133      15.411 -17.314  93.145  0.00  0.00      AP1   
ATOM   1802  CB  ALA A 133      13.917 -16.749  91.665  0.00  0.00      AP1   
ATOM   1803  HB1 ALA A 133      13.747 -17.592  90.962  0.00  0.00      AP1   
ATOM   1804  HB2 ALA A 133      13.145 -16.842  92.459  0.00  0.00      AP1   
ATOM   1805  HB3 ALA A 133      13.725 -15.818  91.090  0.00  0.00      AP1   
ATOM   1806  C   ALA A 133      16.206 -17.397  91.231  0.00  0.00      AP1   
ATOM   1807  O   ALA A 133      16.069 -18.578  90.954  0.00  0.00      AP1   
ATOM   1808  N   TYR A 134      17.154 -16.673  90.524  0.00  0.00      AP1   
ATOM   1809  HN  TYR A 134      17.270 -15.688  90.427  0.00  0.00      AP1   
ATOM   1810  CA  TYR A 134      18.232 -17.470  89.867  0.00  0.00      AP1   
ATOM   1811  HA  TYR A 134      17.805 -18.243  89.246  0.00  0.00      AP1   
ATOM   1812  CB  TYR A 134      19.187 -16.644  89.042  0.00  0.00      AP1   
ATOM   1813  HB1 TYR A 134      18.612 -16.088  88.271  0.00  0.00      AP1   
ATOM   1814  HB2 TYR A 134      19.694 -15.856  89.638  0.00  0.00      AP1   
ATOM   1815  CG  TYR A 134      20.346 -17.364  88.329  0.00  0.00      AP1   
ATOM   1816  CD1 TYR A 134      21.684 -17.173  88.736  0.00  0.00      AP1   
ATOM   1817  HD1 TYR A 134      21.857 -16.515  89.574  0.00  0.00      AP1   
ATOM   1818  CE1 TYR A 134      22.634 -17.898  88.049  0.00  0.00      AP1   
ATOM   1819  HE1 TYR A 134      23.646 -17.886  88.425  0.00  0.00      AP1   
ATOM   1820  CZ  TYR A 134      22.366 -18.581  86.846  0.00  0.00      AP1   
ATOM   1821  OH  TYR A 134      23.423 -19.154  86.118  0.00  0.00      AP1   
ATOM   1822  HH  TYR A 134      23.076 -19.695  85.404  0.00  0.00      AP1   
ATOM   1823  CD2 TYR A 134      20.030 -18.228  87.284  0.00  0.00      AP1   
ATOM   1824  HD2 TYR A 134      19.015 -18.431  86.977  0.00  0.00      AP1   
ATOM   1825  CE2 TYR A 134      21.074 -18.729  86.432  0.00  0.00      AP1   
ATOM   1826  HE2 TYR A 134      20.941 -19.202  85.470  0.00  0.00      AP1   
ATOM   1827  C   TYR A 134      19.056 -18.230  90.941  0.00  0.00      AP1   
ATOM   1828  O   TYR A 134      19.339 -17.618  91.973  0.00  0.00      AP1   
ATOM   1829  N   CYS A 135      19.340 -19.550  90.727  0.00  0.00      AP1   
ATOM   1830  HN  CYS A 135      19.001 -20.000  89.905  0.00  0.00      AP1   
ATOM   1831  CA  CYS A 135      20.087 -20.465  91.539  0.00  0.00      AP1   
ATOM   1832  HA  CYS A 135      19.611 -21.399  91.277  0.00  0.00      AP1   
ATOM   1833  CB  CYS A 135      21.535 -20.524  91.002  0.00  0.00      AP1   
ATOM   1834  HB1 CYS A 135      21.962 -19.502  91.090  0.00  0.00      AP1   
ATOM   1835  HB2 CYS A 135      22.083 -21.187  91.706  0.00  0.00      AP1   
ATOM   1836  SG  CYS A 135      21.822 -21.124  89.295  0.00  0.00      AP1   
ATOM   1837  C   CYS A 135      20.010 -20.313  93.066  0.00  0.00      AP1   
ATOM   1838  O   CYS A 135      21.011 -19.878  93.675  0.00  0.00      AP1   
ATOM   1839  N   PRO A 136      18.864 -20.588  93.659  0.00  0.00      AP1   
ATOM   1840  CD  PRO A 136      17.682 -21.155  92.976  0.00  0.00      AP1   
ATOM   1841  HD1 PRO A 136      17.852 -22.136  92.482  0.00  0.00      AP1   
ATOM   1842  HD2 PRO A 136      17.127 -20.431  92.342  0.00  0.00      AP1   
ATOM   1843  CA  PRO A 136      18.684 -20.269  95.042  0.00  0.00      AP1   
ATOM   1844  HA  PRO A 136      19.022 -19.261  95.230  0.00  0.00      AP1   
ATOM   1845  CB  PRO A 136      17.162 -20.421  95.226  0.00  0.00      AP1   
ATOM   1846  HB1 PRO A 136      16.618 -19.455  95.157  0.00  0.00      AP1   
ATOM   1847  HB2 PRO A 136      16.834 -20.733  96.241  0.00  0.00      AP1   
ATOM   1848  CG  PRO A 136      16.763 -21.478  94.119  0.00  0.00      AP1   
ATOM   1849  HG1 PRO A 136      15.696 -21.350  93.837  0.00  0.00      AP1   
ATOM   1850  HG2 PRO A 136      16.934 -22.507  94.503  0.00  0.00      AP1   
ATOM   1851  C   PRO A 136      19.366 -21.194  95.953  0.00  0.00      AP1   
ATOM   1852  O   PRO A 136      19.624 -20.860  97.075  0.00  0.00      AP1   
ATOM   1853  N   ASN A 137      19.727 -22.411  95.476  0.00  0.00      AP1   
ATOM   1854  HN  ASN A 137      19.775 -22.547  94.489  0.00  0.00      AP1   
ATOM   1855  CA  ASN A 137      20.366 -23.453  96.301  0.00  0.00      AP1   
ATOM   1856  HA  ASN A 137      19.678 -23.524  97.130  0.00  0.00      AP1   
ATOM   1857  CB  ASN A 137      20.498 -24.766  95.399  0.00  0.00      AP1   
ATOM   1858  HB1 ASN A 137      20.826 -25.501  96.165  0.00  0.00      AP1   
ATOM   1859  HB2 ASN A 137      19.525 -25.021  94.929  0.00  0.00      AP1   
ATOM   1860  CG  ASN A 137      21.340 -24.486  94.140  0.00  0.00      AP1   
ATOM   1861  OD1 ASN A 137      21.205 -23.534  93.370  0.00  0.00      AP1   
ATOM   1862  ND2 ASN A 137      22.306 -25.488  94.055  0.00  0.00      AP1   
ATOM   1863 HD21 ASN A 137      22.842 -25.711  93.241  0.00  0.00      AP1   
ATOM   1864 HD22 ASN A 137      22.544 -26.064  94.837  0.00  0.00      AP1   
ATOM   1865  C   ASN A 137      21.716 -22.989  96.956  0.00  0.00      AP1   
ATOM   1866  O   ASN A 137      22.616 -22.504  96.281  0.00  0.00      AP1   
ATOM   1867  N   LYS A 138      21.928 -23.341  98.169  0.00  0.00      AP1   
ATOM   1868  HN  LYS A 138      21.233 -23.549  98.853  0.00  0.00      AP1   
ATOM   1869  CA  LYS A 138      23.261 -23.166  98.662  0.00  0.00      AP1   
ATOM   1870  HA  LYS A 138      23.947 -22.599  98.049  0.00  0.00      AP1   
ATOM   1871  CB  LYS A 138      23.133 -22.339 100.044  0.00  0.00      AP1   
ATOM   1872  HB1 LYS A 138      22.831 -22.986 100.896  0.00  0.00      AP1   
ATOM   1873  HB2 LYS A 138      24.145 -22.147 100.461  0.00  0.00      AP1   
ATOM   1874  CG  LYS A 138      22.279 -21.129 100.049  0.00  0.00      AP1   
ATOM   1875  HG1 LYS A 138      21.263 -21.556  99.907  0.00  0.00      AP1   
ATOM   1876  HG2 LYS A 138      22.196 -20.700 101.070  0.00  0.00      AP1   
ATOM   1877  CD  LYS A 138      22.770 -20.108  99.063  0.00  0.00      AP1   
ATOM   1878  HD1 LYS A 138      23.844 -19.953  99.300  0.00  0.00      AP1   
ATOM   1879  HD2 LYS A 138      22.742 -20.524  98.033  0.00  0.00      AP1   
ATOM   1880  CE  LYS A 138      22.006 -18.761  99.124  0.00  0.00      AP1   
ATOM   1881  HE1 LYS A 138      21.843 -18.498 100.190  0.00  0.00      AP1   
ATOM   1882  HE2 LYS A 138      22.674 -18.020  98.636  0.00  0.00      AP1   
ATOM   1883  NZ  LYS A 138      20.726 -18.685  98.372  0.00  0.00      AP1   
ATOM   1884  HZ1 LYS A 138      20.967 -18.637  97.362  0.00  0.00      AP1   
ATOM   1885  HZ2 LYS A 138      20.122 -19.501  98.599  0.00  0.00      AP1   
ATOM   1886  HZ3 LYS A 138      20.283 -17.766  98.574  0.00  0.00      AP1   
ATOM   1887  C   LYS A 138      23.958 -24.465  98.858  0.00  0.00      AP1   
ATOM   1888  O   LYS A 138      25.134 -24.500  99.229  0.00  0.00      AP1   
ATOM   1889  N   CYS A 139      23.219 -25.554  98.626  0.00  0.00      AP1   
ATOM   1890  HN  CYS A 139      22.244 -25.363  98.548  0.00  0.00      AP1   
ATOM   1891  CA  CYS A 139      23.734 -26.916  98.594  0.00  0.00      AP1   
ATOM   1892  HA  CYS A 139      24.773 -26.885  98.300  0.00  0.00      AP1   
ATOM   1893  CB  CYS A 139      23.711 -27.565  99.988  0.00  0.00      AP1   
ATOM   1894  HB1 CYS A 139      24.096 -28.588  99.789  0.00  0.00      AP1   
ATOM   1895  HB2 CYS A 139      24.418 -27.031 100.659  0.00  0.00      AP1   
ATOM   1896  SG  CYS A 139      22.093 -27.542 100.749  0.00  0.00      AP1   
ATOM   1897  C   CYS A 139      23.035 -27.778  97.577  0.00  0.00      AP1   
ATOM   1898  O   CYS A 139      22.051 -27.358  96.993  0.00  0.00      AP1   
ATOM   1899  N   GLY A 140      23.553 -28.949  97.318  0.00  0.00      AP1   
ATOM   1900  HN  GLY A 140      24.464 -29.088  97.698  0.00  0.00      AP1   
ATOM   1901  CA  GLY A 140      22.996 -29.909  96.318  0.00  0.00      AP1   
ATOM   1902  HA1 GLY A 140      21.996 -30.183  96.620  0.00  0.00      AP1   
ATOM   1903  HA2 GLY A 140      23.660 -30.755  96.217  0.00  0.00      AP1   
ATOM   1904  C   GLY A 140      22.832 -29.379  94.904  0.00  0.00      AP1   
ATOM   1905  O   GLY A 140      23.669 -28.564  94.480  0.00  0.00      AP1   
ATOM   1906  N   VAL A 141      21.860 -29.853  94.080  0.00  0.00      AP1   
ATOM   1907  HN  VAL A 141      21.287 -30.551  94.503  0.00  0.00      AP1   
ATOM   1908  CA  VAL A 141      21.579 -29.294  92.728  0.00  0.00      AP1   
ATOM   1909  HA  VAL A 141      22.122 -28.361  92.690  0.00  0.00      AP1   
ATOM   1910  CB  VAL A 141      21.814 -30.310  91.568  0.00  0.00      AP1   
ATOM   1911  HB  VAL A 141      21.205 -31.230  91.691  0.00  0.00      AP1   
ATOM   1912  CG1 VAL A 141      21.518 -29.724  90.170  0.00  0.00      AP1   
ATOM   1913 HG11 VAL A 141      22.063 -28.773  89.988  0.00  0.00      AP1   
ATOM   1914 HG12 VAL A 141      21.741 -30.450  89.360  0.00  0.00      AP1   
ATOM   1915 HG13 VAL A 141      20.449 -29.445  90.047  0.00  0.00      AP1   
ATOM   1916  CG2 VAL A 141      23.292 -30.855  91.458  0.00  0.00      AP1   
ATOM   1917 HG21 VAL A 141      23.442 -31.402  90.502  0.00  0.00      AP1   
ATOM   1918 HG22 VAL A 141      24.033 -30.043  91.618  0.00  0.00      AP1   
ATOM   1919 HG23 VAL A 141      23.550 -31.569  92.269  0.00  0.00      AP1   
ATOM   1920  C   VAL A 141      20.134 -28.846  92.739  0.00  0.00      AP1   
ATOM   1921  O   VAL A 141      19.228 -29.535  93.249  0.00  0.00      AP1   
ATOM   1922  N   MET A 142      19.924 -27.669  92.090  0.00  0.00      AP1   
ATOM   1923  HN  MET A 142      20.748 -27.169  91.835  0.00  0.00      AP1   
ATOM   1924  CA  MET A 142      18.598 -27.213  91.701  0.00  0.00      AP1   
ATOM   1925  HA  MET A 142      17.775 -27.809  92.067  0.00  0.00      AP1   
ATOM   1926  CB  MET A 142      18.450 -25.822  92.415  0.00  0.00      AP1   
ATOM   1927  HB1 MET A 142      18.654 -26.061  93.481  0.00  0.00      AP1   
ATOM   1928  HB2 MET A 142      19.228 -25.047  92.246  0.00  0.00      AP1   
ATOM   1929  CG  MET A 142      17.009 -25.249  92.422  0.00  0.00      AP1   
ATOM   1930  HG1 MET A 142      16.344 -26.093  92.704  0.00  0.00      AP1   
ATOM   1931  HG2 MET A 142      16.795 -24.543  93.253  0.00  0.00      AP1   
ATOM   1932  SD  MET A 142      16.330 -24.444  90.871  0.00  0.00      AP1   
ATOM   1933  CE  MET A 142      14.888 -23.790  91.808  0.00  0.00      AP1   
ATOM   1934  HE1 MET A 142      14.013 -24.450  91.626  0.00  0.00      AP1   
ATOM   1935  HE2 MET A 142      15.065 -23.616  92.891  0.00  0.00      AP1   
ATOM   1936  HE3 MET A 142      14.631 -22.781  91.421  0.00  0.00      AP1   
ATOM   1937  C   MET A 142      18.541 -27.050  90.222  0.00  0.00      AP1   
ATOM   1938  O   MET A 142      19.486 -26.581  89.571  0.00  0.00      AP1   
ATOM   1939  N   LEU A 143      17.367 -27.503  89.601  0.00  0.00      AP1   
ATOM   1940  HN  LEU A 143      16.669 -27.968  90.141  0.00  0.00      AP1   
ATOM   1941  CA  LEU A 143      17.110 -27.388  88.268  0.00  0.00      AP1   
ATOM   1942  HA  LEU A 143      17.943 -26.896  87.789  0.00  0.00      AP1   
ATOM   1943  CB  LEU A 143      16.709 -28.787  87.715  0.00  0.00      AP1   
ATOM   1944  HB1 LEU A 143      15.854 -29.173  88.309  0.00  0.00      AP1   
ATOM   1945  HB2 LEU A 143      16.447 -28.763  86.635  0.00  0.00      AP1   
ATOM   1946  CG  LEU A 143      17.867 -29.780  87.910  0.00  0.00      AP1   
ATOM   1947  HG  LEU A 143      17.958 -29.887  89.012  0.00  0.00      AP1   
ATOM   1948  CD1 LEU A 143      17.453 -31.137  87.295  0.00  0.00      AP1   
ATOM   1949 HD11 LEU A 143      17.612 -31.119  86.196  0.00  0.00      AP1   
ATOM   1950 HD12 LEU A 143      18.095 -31.935  87.726  0.00  0.00      AP1   
ATOM   1951 HD13 LEU A 143      16.408 -31.475  87.461  0.00  0.00      AP1   
ATOM   1952  CD2 LEU A 143      19.220 -29.312  87.400  0.00  0.00      AP1   
ATOM   1953 HD21 LEU A 143      19.481 -28.252  87.608  0.00  0.00      AP1   
ATOM   1954 HD22 LEU A 143      20.047 -29.948  87.780  0.00  0.00      AP1   
ATOM   1955 HD23 LEU A 143      19.214 -29.331  86.289  0.00  0.00      AP1   
ATOM   1956  C   LEU A 143      15.929 -26.425  88.038  0.00  0.00      AP1   
ATOM   1957  O   LEU A 143      14.856 -26.642  88.582  0.00  0.00      AP1   
ATOM   1958  N   GLN A 144      16.013 -25.414  87.238  0.00  0.00      AP1   
ATOM   1959  HN  GLN A 144      16.919 -25.268  86.847  0.00  0.00      AP1   
ATOM   1960  CA  GLN A 144      15.027 -24.503  86.880  0.00  0.00      AP1   
ATOM   1961  HA  GLN A 144      14.046 -24.883  87.125  0.00  0.00      AP1   
ATOM   1962  CB  GLN A 144      15.174 -23.118  87.657  0.00  0.00      AP1   
ATOM   1963  HB1 GLN A 144      14.442 -22.340  87.353  0.00  0.00      AP1   
ATOM   1964  HB2 GLN A 144      14.819 -23.506  88.636  0.00  0.00      AP1   
ATOM   1965  CG  GLN A 144      16.616 -22.572  87.750  0.00  0.00      AP1   
ATOM   1966  HG1 GLN A 144      17.224 -23.198  88.438  0.00  0.00      AP1   
ATOM   1967  HG2 GLN A 144      17.076 -22.464  86.744  0.00  0.00      AP1   
ATOM   1968  CD  GLN A 144      16.805 -21.158  88.408  0.00  0.00      AP1   
ATOM   1969  OE1 GLN A 144      17.890 -20.614  88.451  0.00  0.00      AP1   
ATOM   1970  NE2 GLN A 144      15.801 -20.615  88.983  0.00  0.00      AP1   
ATOM   1971 HE21 GLN A 144      15.850 -19.729  89.445  0.00  0.00      AP1   
ATOM   1972 HE22 GLN A 144      15.050 -21.266  89.097  0.00  0.00      AP1   
ATOM   1973  C   GLN A 144      14.969 -24.218  85.359  0.00  0.00      AP1   
ATOM   1974  O   GLN A 144      16.070 -24.319  84.747  0.00  0.00      AP1   
ATOM   1975  N   THR A 145      13.819 -23.923  84.760  0.00  0.00      AP1   
ATOM   1976  HN  THR A 145      13.077 -23.670  85.375  0.00  0.00      AP1   
ATOM   1977  CA  THR A 145      13.698 -23.754  83.364  0.00  0.00      AP1   
ATOM   1978  HA  THR A 145      14.404 -24.387  82.848  0.00  0.00      AP1   
ATOM   1979  CB  THR A 145      12.326 -24.203  82.880  0.00  0.00      AP1   
ATOM   1980  HB  THR A 145      11.546 -23.656  83.451  0.00  0.00      AP1   
ATOM   1981  OG1 THR A 145      12.078 -25.547  83.219  0.00  0.00      AP1   
ATOM   1982  HG1 THR A 145      12.058 -25.670  84.171  0.00  0.00      AP1   
ATOM   1983  CG2 THR A 145      12.173 -24.143  81.405  0.00  0.00      AP1   
ATOM   1984 HG21 THR A 145      12.814 -24.839  80.823  0.00  0.00      AP1   
ATOM   1985 HG22 THR A 145      11.106 -24.391  81.225  0.00  0.00      AP1   
ATOM   1986 HG23 THR A 145      12.377 -23.092  81.108  0.00  0.00      AP1   
ATOM   1987  C   THR A 145      13.855 -22.321  82.998  0.00  0.00      AP1   
ATOM   1988  O   THR A 145      13.225 -21.475  83.632  0.00  0.00      AP1   
ATOM   1989  N   LEU A 146      14.787 -21.916  82.114  0.00  0.00      AP1   
ATOM   1990  HN  LEU A 146      15.329 -22.452  81.472  0.00  0.00      AP1   
ATOM   1991  CA  LEU A 146      15.027 -20.519  81.898  0.00  0.00      AP1   
ATOM   1992  HA  LEU A 146      14.269 -19.903  82.358  0.00  0.00      AP1   
ATOM   1993  CB  LEU A 146      16.399 -20.106  82.437  0.00  0.00      AP1   
ATOM   1994  HB1 LEU A 146      17.180 -20.806  82.071  0.00  0.00      AP1   
ATOM   1995  HB2 LEU A 146      16.566 -19.034  82.195  0.00  0.00      AP1   
ATOM   1996  CG  LEU A 146      16.524 -20.237  84.010  0.00  0.00      AP1   
ATOM   1997  HG  LEU A 146      16.577 -21.300  84.328  0.00  0.00      AP1   
ATOM   1998  CD1 LEU A 146      17.801 -19.494  84.402  0.00  0.00      AP1   
ATOM   1999 HD11 LEU A 146      17.559 -18.425  84.222  0.00  0.00      AP1   
ATOM   2000 HD12 LEU A 146      18.096 -19.593  85.469  0.00  0.00      AP1   
ATOM   2001 HD13 LEU A 146      18.592 -19.861  83.714  0.00  0.00      AP1   
ATOM   2002  CD2 LEU A 146      15.394 -19.512  84.773  0.00  0.00      AP1   
ATOM   2003 HD21 LEU A 146      15.628 -19.390  85.852  0.00  0.00      AP1   
ATOM   2004 HD22 LEU A 146      15.127 -18.543  84.300  0.00  0.00      AP1   
ATOM   2005 HD23 LEU A 146      14.478 -20.137  84.843  0.00  0.00      AP1   
ATOM   2006  C   LEU A 146      15.102 -20.310  80.401  0.00  0.00      AP1   
ATOM   2007  O   LEU A 146      15.253 -21.240  79.612  0.00  0.00      AP1   
ATOM   2008  N   ILE A 147      14.985 -19.060  79.990  0.00  0.00      AP1   
ATOM   2009  HN  ILE A 147      14.807 -18.282  80.587  0.00  0.00      AP1   
ATOM   2010  CA  ILE A 147      15.136 -18.680  78.564  0.00  0.00      AP1   
ATOM   2011  HA  ILE A 147      14.851 -19.538  77.974  0.00  0.00      AP1   
ATOM   2012  CB  ILE A 147      14.351 -17.521  78.070  0.00  0.00      AP1   
ATOM   2013  HB  ILE A 147      14.731 -16.554  78.465  0.00  0.00      AP1   
ATOM   2014  CG2 ILE A 147      14.386 -17.441  76.500  0.00  0.00      AP1   
ATOM   2015 HG21 ILE A 147      13.630 -16.704  76.156  0.00  0.00      AP1   
ATOM   2016 HG22 ILE A 147      15.421 -17.298  76.121  0.00  0.00      AP1   
ATOM   2017 HG23 ILE A 147      13.987 -18.432  76.195  0.00  0.00      AP1   
ATOM   2018  CG1 ILE A 147      12.870 -17.543  78.529  0.00  0.00      AP1   
ATOM   2019 HG11 ILE A 147      12.846 -17.525  79.639  0.00  0.00      AP1   
ATOM   2020 HG12 ILE A 147      12.489 -16.578  78.130  0.00  0.00      AP1   
ATOM   2021  CD  ILE A 147      11.972 -18.622  77.923  0.00  0.00      AP1   
ATOM   2022  HD1 ILE A 147      12.439 -19.624  78.039  0.00  0.00      AP1   
ATOM   2023  HD2 ILE A 147      10.967 -18.606  78.394  0.00  0.00      AP1   
ATOM   2024  HD3 ILE A 147      11.774 -18.377  76.858  0.00  0.00      AP1   
ATOM   2025  C   ILE A 147      16.595 -18.389  78.309  0.00  0.00      AP1   
ATOM   2026  O   ILE A 147      17.270 -17.726  79.130  0.00  0.00      AP1   
ATOM   2027  N   TRP A 148      17.140 -18.883  77.169  0.00  0.00      AP1   
ATOM   2028  HN  TRP A 148      16.704 -19.413  76.446  0.00  0.00      AP1   
ATOM   2029  CA  TRP A 148      18.601 -18.858  76.952  0.00  0.00      AP1   
ATOM   2030  HA  TRP A 148      19.153 -18.536  77.824  0.00  0.00      AP1   
ATOM   2031  CB  TRP A 148      18.999 -20.290  76.589  0.00  0.00      AP1   
ATOM   2032  HB1 TRP A 148      18.290 -20.524  75.766  0.00  0.00      AP1   
ATOM   2033  HB2 TRP A 148      19.995 -20.468  76.131  0.00  0.00      AP1   
ATOM   2034  CG  TRP A 148      18.868 -21.269  77.741  0.00  0.00      AP1   
ATOM   2035  CD1 TRP A 148      17.824 -21.981  78.086  0.00  0.00      AP1   
ATOM   2036  HD1 TRP A 148      16.866 -22.045  77.591  0.00  0.00      AP1   
ATOM   2037  NE1 TRP A 148      18.216 -22.819  79.124  0.00  0.00      AP1   
ATOM   2038  HE1 TRP A 148      17.619 -23.328  79.704  0.00  0.00      AP1   
ATOM   2039  CE2 TRP A 148      19.518 -22.662  79.413  0.00  0.00      AP1   
ATOM   2040  CD2 TRP A 148      20.017 -21.609  78.553  0.00  0.00      AP1   
ATOM   2041  CE3 TRP A 148      21.349 -21.142  78.714  0.00  0.00      AP1   
ATOM   2042  HE3 TRP A 148      21.686 -20.323  78.097  0.00  0.00      AP1   
ATOM   2043  CZ3 TRP A 148      22.121 -21.913  79.653  0.00  0.00      AP1   
ATOM   2044  HZ3 TRP A 148      23.096 -21.467  79.787  0.00  0.00      AP1   
ATOM   2045  CZ2 TRP A 148      20.258 -23.295  80.368  0.00  0.00      AP1   
ATOM   2046  HZ2 TRP A 148      19.757 -24.053  80.952  0.00  0.00      AP1   
ATOM   2047  CH2 TRP A 148      21.601 -22.912  80.501  0.00  0.00      AP1   
ATOM   2048  HH2 TRP A 148      22.250 -23.234  81.302  0.00  0.00      AP1   
ATOM   2049  C   TRP A 148      18.814 -17.771  75.993  0.00  0.00      AP1   
ATOM   2050  O   TRP A 148      18.182 -17.688  74.921  0.00  0.00      AP1   
ATOM   2051  N   CYS A 149      19.638 -16.780  76.402  0.00  0.00      AP1   
ATOM   2052  HN  CYS A 149      20.083 -16.869  77.290  0.00  0.00      AP1   
ATOM   2053  CA  CYS A 149      19.494 -15.472  75.774  0.00  0.00      AP1   
ATOM   2054  HA  CYS A 149      18.460 -15.280  75.526  0.00  0.00      AP1   
ATOM   2055  CB  CYS A 149      19.945 -14.236  76.663  0.00  0.00      AP1   
ATOM   2056  HB1 CYS A 149      20.938 -14.433  77.122  0.00  0.00      AP1   
ATOM   2057  HB2 CYS A 149      20.132 -13.307  76.082  0.00  0.00      AP1   
ATOM   2058  SG  CYS A 149      18.753 -13.743  77.984  0.00  0.00      AP1   
ATOM   2059  C   CYS A 149      20.174 -15.437  74.405  0.00  0.00      AP1   
ATOM   2060  O   CYS A 149      19.918 -14.616  73.612  0.00  0.00      AP1   
ATOM   2061  N   LYS A 150      21.136 -16.332  74.167  0.00  0.00      AP1   
ATOM   2062  HN  LYS A 150      21.309 -17.122  74.749  0.00  0.00      AP1   
ATOM   2063  CA  LYS A 150      21.968 -16.291  72.957  0.00  0.00      AP1   
ATOM   2064  HA  LYS A 150      22.140 -15.306  72.549  0.00  0.00      AP1   
ATOM   2065  CB  LYS A 150      23.323 -16.920  73.255  0.00  0.00      AP1   
ATOM   2066  HB1 LYS A 150      23.913 -16.750  72.330  0.00  0.00      AP1   
ATOM   2067  HB2 LYS A 150      23.826 -16.250  73.985  0.00  0.00      AP1   
ATOM   2068  CG  LYS A 150      23.346 -18.440  73.645  0.00  0.00      AP1   
ATOM   2069  HG1 LYS A 150      22.728 -18.583  74.557  0.00  0.00      AP1   
ATOM   2070  HG2 LYS A 150      22.862 -18.969  72.796  0.00  0.00      AP1   
ATOM   2071  CD  LYS A 150      24.685 -19.119  73.814  0.00  0.00      AP1   
ATOM   2072  HD1 LYS A 150      25.214 -19.209  72.841  0.00  0.00      AP1   
ATOM   2073  HD2 LYS A 150      25.459 -18.556  74.378  0.00  0.00      AP1   
ATOM   2074  CE  LYS A 150      24.566 -20.601  74.284  0.00  0.00      AP1   
ATOM   2075  HE1 LYS A 150      24.394 -20.642  75.380  0.00  0.00      AP1   
ATOM   2076  HE2 LYS A 150      23.768 -21.046  73.652  0.00  0.00      AP1   
ATOM   2077  NZ  LYS A 150      25.719 -21.436  74.107  0.00  0.00      AP1   
ATOM   2078  HZ1 LYS A 150      25.498 -22.392  74.450  0.00  0.00      AP1   
ATOM   2079  HZ2 LYS A 150      26.000 -21.485  73.107  0.00  0.00      AP1   
ATOM   2080  HZ3 LYS A 150      26.522 -21.044  74.639  0.00  0.00      AP1   
ATOM   2081  C   LYS A 150      21.330 -17.082  71.791  0.00  0.00      AP1   
ATOM   2082  O   LYS A 150      21.903 -17.089  70.722  0.00  0.00      AP1   
ATOM   2083  N   ASN A 151      20.133 -17.694  71.971  0.00  0.00      AP1   
ATOM   2084  HN  ASN A 151      19.683 -17.674  72.861  0.00  0.00      AP1   
ATOM   2085  CA  ASN A 151      19.582 -18.524  70.871  0.00  0.00      AP1   
ATOM   2086  HA  ASN A 151      19.702 -18.019  69.924  0.00  0.00      AP1   
ATOM   2087  CB  ASN A 151      20.315 -19.952  70.829  0.00  0.00      AP1   
ATOM   2088  HB1 ASN A 151      19.906 -20.502  69.955  0.00  0.00      AP1   
ATOM   2089  HB2 ASN A 151      21.413 -19.851  70.689  0.00  0.00      AP1   
ATOM   2090  CG  ASN A 151      20.181 -20.778  72.150  0.00  0.00      AP1   
ATOM   2091  OD1 ASN A 151      19.330 -20.590  73.008  0.00  0.00      AP1   
ATOM   2092  ND2 ASN A 151      21.148 -21.711  72.357  0.00  0.00      AP1   
ATOM   2093 HD21 ASN A 151      20.983 -22.247  73.185  0.00  0.00      AP1   
ATOM   2094 HD22 ASN A 151      21.789 -22.039  71.664  0.00  0.00      AP1   
ATOM   2095  C   ASN A 151      18.033 -18.634  71.017  0.00  0.00      AP1   
ATOM   2096  O   ASN A 151      17.264 -18.865  70.083  0.00  0.00      AP1   
ATOM   2097  N   CYS A 152      17.539 -18.331  72.228  0.00  0.00      AP1   
ATOM   2098  HN  CYS A 152      18.116 -18.426  73.036  0.00  0.00      AP1   
ATOM   2099  CA  CYS A 152      16.147 -18.123  72.479  0.00  0.00      AP1   
ATOM   2100  HA  CYS A 152      16.094 -17.510  73.367  0.00  0.00      AP1   
ATOM   2101  CB  CYS A 152      15.335 -17.199  71.518  0.00  0.00      AP1   
ATOM   2102  HB1 CYS A 152      15.302 -17.608  70.485  0.00  0.00      AP1   
ATOM   2103  HB2 CYS A 152      14.270 -17.054  71.799  0.00  0.00      AP1   
ATOM   2104  SG  CYS A 152      16.093 -15.602  71.325  0.00  0.00      AP1   
ATOM   2105  C   CYS A 152      15.422 -19.453  72.837  0.00  0.00      AP1   
ATOM   2106  O   CYS A 152      14.212 -19.466  72.873  0.00  0.00      AP1   
ATOM   2107  N   LYS A 153      16.238 -20.464  73.197  0.00  0.00      AP1   
ATOM   2108  HN  LYS A 153      17.233 -20.396  73.179  0.00  0.00      AP1   
ATOM   2109  CA  LYS A 153      15.626 -21.767  73.521  0.00  0.00      AP1   
ATOM   2110  HA  LYS A 153      14.886 -22.037  72.783  0.00  0.00      AP1   
ATOM   2111  CB  LYS A 153      16.642 -22.918  73.562  0.00  0.00      AP1   
ATOM   2112  HB1 LYS A 153      17.481 -22.599  74.216  0.00  0.00      AP1   
ATOM   2113  HB2 LYS A 153      16.196 -23.828  74.017  0.00  0.00      AP1   
ATOM   2114  CG  LYS A 153      17.142 -23.410  72.179  0.00  0.00      AP1   
ATOM   2115  HG1 LYS A 153      16.246 -23.287  71.533  0.00  0.00      AP1   
ATOM   2116  HG2 LYS A 153      17.891 -22.713  71.747  0.00  0.00      AP1   
ATOM   2117  CD  LYS A 153      17.773 -24.836  72.280  0.00  0.00      AP1   
ATOM   2118  HD1 LYS A 153      16.981 -25.520  72.653  0.00  0.00      AP1   
ATOM   2119  HD2 LYS A 153      18.053 -25.166  71.257  0.00  0.00      AP1   
ATOM   2120  CE  LYS A 153      18.979 -24.916  73.262  0.00  0.00      AP1   
ATOM   2121  HE1 LYS A 153      19.727 -24.325  72.691  0.00  0.00      AP1   
ATOM   2122  HE2 LYS A 153      18.761 -24.569  74.295  0.00  0.00      AP1   
ATOM   2123  NZ  LYS A 153      19.473 -26.287  73.405  0.00  0.00      AP1   
ATOM   2124  HZ1 LYS A 153      19.309 -26.795  72.512  0.00  0.00      AP1   
ATOM   2125  HZ2 LYS A 153      20.470 -26.212  73.689  0.00  0.00      AP1   
ATOM   2126  HZ3 LYS A 153      18.904 -26.750  74.142  0.00  0.00      AP1   
ATOM   2127  C   LYS A 153      15.050 -21.619  75.005  0.00  0.00      AP1   
ATOM   2128  O   LYS A 153      15.560 -20.861  75.851  0.00  0.00      AP1   
ATOM   2129  N   LYS A 154      14.015 -22.485  75.275  0.00  0.00      AP1   
ATOM   2130  HN  LYS A 154      13.548 -23.068  74.615  0.00  0.00      AP1   
ATOM   2131  CA  LYS A 154      13.639 -22.639  76.670  0.00  0.00      AP1   
ATOM   2132  HA  LYS A 154      13.912 -21.861  77.368  0.00  0.00      AP1   
ATOM   2133  CB  LYS A 154      12.048 -22.497  76.735  0.00  0.00      AP1   
ATOM   2134  HB1 LYS A 154      11.753 -21.495  76.357  0.00  0.00      AP1   
ATOM   2135  HB2 LYS A 154      11.655 -23.293  76.067  0.00  0.00      AP1   
ATOM   2136  CG  LYS A 154      11.451 -22.614  78.165  0.00  0.00      AP1   
ATOM   2137  HG1 LYS A 154      11.459 -23.684  78.464  0.00  0.00      AP1   
ATOM   2138  HG2 LYS A 154      12.073 -21.987  78.838  0.00  0.00      AP1   
ATOM   2139  CD  LYS A 154       9.928 -22.145  78.286  0.00  0.00      AP1   
ATOM   2140  HD1 LYS A 154       9.675 -22.380  79.342  0.00  0.00      AP1   
ATOM   2141  HD2 LYS A 154       9.840 -21.042  78.187  0.00  0.00      AP1   
ATOM   2142  CE  LYS A 154       8.923 -22.768  77.372  0.00  0.00      AP1   
ATOM   2143  HE1 LYS A 154       9.092 -22.531  76.300  0.00  0.00      AP1   
ATOM   2144  HE2 LYS A 154       9.066 -23.870  77.372  0.00  0.00      AP1   
ATOM   2145  NZ  LYS A 154       7.573 -22.454  77.874  0.00  0.00      AP1   
ATOM   2146  HZ1 LYS A 154       6.853 -22.833  77.226  0.00  0.00      AP1   
ATOM   2147  HZ2 LYS A 154       7.412 -22.892  78.803  0.00  0.00      AP1   
ATOM   2148  HZ3 LYS A 154       7.528 -21.415  77.905  0.00  0.00      AP1   
ATOM   2149  C   LYS A 154      13.941 -23.981  77.155  0.00  0.00      AP1   
ATOM   2150  O   LYS A 154      13.243 -24.921  76.791  0.00  0.00      AP1   
ATOM   2151  N   GLU A 155      14.901 -24.178  78.136  0.00  0.00      AP1   
ATOM   2152  HN  GLU A 155      15.117 -23.300  78.555  0.00  0.00      AP1   
ATOM   2153  CA  GLU A 155      15.374 -25.464  78.644  0.00  0.00      AP1   
ATOM   2154  HA  GLU A 155      14.526 -26.133  78.674  0.00  0.00      AP1   
ATOM   2155  CB  GLU A 155      16.549 -25.956  77.695  0.00  0.00      AP1   
ATOM   2156  HB1 GLU A 155      17.120 -25.031  77.464  0.00  0.00      AP1   
ATOM   2157  HB2 GLU A 155      17.155 -26.751  78.180  0.00  0.00      AP1   
ATOM   2158  CG  GLU A 155      16.002 -26.534  76.412  0.00  0.00      AP1   
ATOM   2159  HG1 GLU A 155      15.366 -27.395  76.708  0.00  0.00      AP1   
ATOM   2160  HG2 GLU A 155      15.321 -25.902  75.804  0.00  0.00      AP1   
ATOM   2161  CD  GLU A 155      17.102 -26.994  75.400  0.00  0.00      AP1   
ATOM   2162  OE1 GLU A 155      16.736 -27.334  74.237  0.00  0.00      AP1   
ATOM   2163  OE2 GLU A 155      18.271 -27.015  75.740  0.00  0.00      AP1   
ATOM   2164  C   GLU A 155      15.870 -25.355  80.047  0.00  0.00      AP1   
ATOM   2165  O   GLU A 155      15.846 -24.288  80.657  0.00  0.00      AP1   
ATOM   2166  N   VAL A 156      16.332 -26.484  80.757  0.00  0.00      AP1   
ATOM   2167  HN  VAL A 156      16.301 -27.386  80.334  0.00  0.00      AP1   
ATOM   2168  CA  VAL A 156      16.711 -26.584  82.163  0.00  0.00      AP1   
ATOM   2169  HA  VAL A 156      16.032 -26.010  82.776  0.00  0.00      AP1   
ATOM   2170  CB  VAL A 156      16.583 -28.036  82.727  0.00  0.00      AP1   
ATOM   2171  HB  VAL A 156      17.115 -28.783  82.101  0.00  0.00      AP1   
ATOM   2172  CG1 VAL A 156      17.177 -28.129  84.158  0.00  0.00      AP1   
ATOM   2173 HG11 VAL A 156      18.283 -28.215  84.215  0.00  0.00      AP1   
ATOM   2174 HG12 VAL A 156      16.870 -27.256  84.773  0.00  0.00      AP1   
ATOM   2175 HG13 VAL A 156      16.654 -28.929  84.725  0.00  0.00      AP1   
ATOM   2176  CG2 VAL A 156      15.084 -28.387  82.816  0.00  0.00      AP1   
ATOM   2177 HG21 VAL A 156      14.557 -28.538  81.850  0.00  0.00      AP1   
ATOM   2178 HG22 VAL A 156      14.965 -29.361  83.337  0.00  0.00      AP1   
ATOM   2179 HG23 VAL A 156      14.544 -27.585  83.363  0.00  0.00      AP1   
ATOM   2180  C   VAL A 156      18.067 -25.980  82.450  0.00  0.00      AP1   
ATOM   2181  O   VAL A 156      19.091 -26.329  81.857  0.00  0.00      AP1   
ATOM   2182  N   HSD A 157      18.245 -24.980  83.334  0.00  0.00      AP1   
ATOM   2183  HN  HSD A 157      17.459 -24.651  83.850  0.00  0.00      AP1   
ATOM   2184  CA  HSD A 157      19.474 -24.429  83.848  0.00  0.00      AP1   
ATOM   2185  HA  HSD A 157      20.259 -24.524  83.113  0.00  0.00      AP1   
ATOM   2186  CB  HSD A 157      19.496 -22.881  83.894  0.00  0.00      AP1   
ATOM   2187  HB1 HSD A 157      19.209 -22.526  82.882  0.00  0.00      AP1   
ATOM   2188  HB2 HSD A 157      18.667 -22.555  84.558  0.00  0.00      AP1   
ATOM   2189  ND1 HSD A 157      21.021 -22.095  85.726  0.00  0.00      AP1   
ATOM   2190  HD1 HSD A 157      20.491 -22.136  86.573  0.00  0.00      AP1   
ATOM   2191  CG  HSD A 157      20.760 -22.244  84.419  0.00  0.00      AP1   
ATOM   2192  CE1 HSD A 157      22.298 -21.713  85.835  0.00  0.00      AP1   
ATOM   2193  HE1 HSD A 157      22.680 -21.405  86.808  0.00  0.00      AP1   
ATOM   2194  NE2 HSD A 157      22.870 -21.475  84.627  0.00  0.00      AP1   
ATOM   2195  CD2 HSD A 157      21.870 -21.871  83.727  0.00  0.00      AP1   
ATOM   2196  HD2 HSD A 157      22.054 -21.791  82.663  0.00  0.00      AP1   
ATOM   2197  C   HSD A 157      19.902 -24.993  85.236  0.00  0.00      AP1   
ATOM   2198  O   HSD A 157      19.183 -24.876  86.207  0.00  0.00      AP1   
ATOM   2199  N   ALA A 158      21.076 -25.519  85.312  0.00  0.00      AP1   
ATOM   2200  HN  ALA A 158      21.643 -25.551  84.493  0.00  0.00      AP1   
ATOM   2201  CA  ALA A 158      21.523 -26.260  86.426  0.00  0.00      AP1   
ATOM   2202  HA  ALA A 158      20.632 -26.645  86.902  0.00  0.00      AP1   
ATOM   2203  CB  ALA A 158      22.338 -27.508  85.974  0.00  0.00      AP1   
ATOM   2204  HB1 ALA A 158      21.846 -28.124  85.191  0.00  0.00      AP1   
ATOM   2205  HB2 ALA A 158      23.132 -27.001  85.385  0.00  0.00      AP1   
ATOM   2206  HB3 ALA A 158      22.729 -28.046  86.864  0.00  0.00      AP1   
ATOM   2207  C   ALA A 158      22.486 -25.456  87.367  0.00  0.00      AP1   
ATOM   2208  O   ALA A 158      23.489 -24.845  86.973  0.00  0.00      AP1   
ATOM   2209  N   CYS A 159      22.101 -25.334  88.645  0.00  0.00      AP1   
ATOM   2210  HN  CYS A 159      21.170 -25.556  88.923  0.00  0.00      AP1   
ATOM   2211  CA  CYS A 159      22.840 -24.716  89.724  0.00  0.00      AP1   
ATOM   2212  HA  CYS A 159      23.699 -24.241  89.273  0.00  0.00      AP1   
ATOM   2213  CB  CYS A 159      21.895 -23.825  90.517  0.00  0.00      AP1   
ATOM   2214  HB1 CYS A 159      21.295 -24.546  91.112  0.00  0.00      AP1   
ATOM   2215  HB2 CYS A 159      22.365 -23.104  91.219  0.00  0.00      AP1   
ATOM   2216  SG  CYS A 159      20.814 -22.813  89.441  0.00  0.00      AP1   
ATOM   2217  C   CYS A 159      23.457 -25.807  90.530  0.00  0.00      AP1   
ATOM   2218  O   CYS A 159      22.764 -26.586  91.134  0.00  0.00      AP1   
ATOM   2219  N   ARG A 160      24.831 -25.768  90.682  0.00  0.00      AP1   
ATOM   2220  HN  ARG A 160      25.387 -25.065  90.245  0.00  0.00      AP1   
ATOM   2221  CA  ARG A 160      25.708 -26.802  91.279  0.00  0.00      AP1   
ATOM   2222  HA  ARG A 160      25.124 -27.649  91.607  0.00  0.00      AP1   
ATOM   2223  CB  ARG A 160      26.947 -27.270  90.374  0.00  0.00      AP1   
ATOM   2224  HB1 ARG A 160      27.632 -26.411  90.213  0.00  0.00      AP1   
ATOM   2225  HB2 ARG A 160      27.566 -27.932  91.017  0.00  0.00      AP1   
ATOM   2226  CG  ARG A 160      26.657 -27.886  88.980  0.00  0.00      AP1   
ATOM   2227  HG1 ARG A 160      26.055 -27.129  88.434  0.00  0.00      AP1   
ATOM   2228  HG2 ARG A 160      27.521 -28.110  88.318  0.00  0.00      AP1   
ATOM   2229  CD  ARG A 160      25.816 -29.159  88.977  0.00  0.00      AP1   
ATOM   2230  HD1 ARG A 160      26.519 -29.880  89.447  0.00  0.00      AP1   
ATOM   2231  HD2 ARG A 160      24.878 -29.034  89.559  0.00  0.00      AP1   
ATOM   2232  NE  ARG A 160      25.432 -29.570  87.565  0.00  0.00      AP1   
ATOM   2233  HE  ARG A 160      25.693 -28.948  86.827  0.00  0.00      AP1   
ATOM   2234  CZ  ARG A 160      24.982 -30.782  87.239  0.00  0.00      AP1   
ATOM   2235  NH1 ARG A 160      24.564 -30.956  86.065  0.00  0.00      AP1   
ATOM   2236 HH11 ARG A 160      24.110 -31.780  85.726  0.00  0.00      AP1   
ATOM   2237 HH12 ARG A 160      24.613 -30.178  85.439  0.00  0.00      AP1   
ATOM   2238  NH2 ARG A 160      24.771 -31.684  88.100  0.00  0.00      AP1   
ATOM   2239 HH21 ARG A 160      24.237 -32.462  87.769  0.00  0.00      AP1   
ATOM   2240 HH22 ARG A 160      25.468 -31.829  88.802  0.00  0.00      AP1   
ATOM   2241  C   ARG A 160      26.296 -26.114  92.509  0.00  0.00      AP1   
ATOM   2242  O   ARG A 160      26.976 -25.109  92.446  0.00  0.00      AP1   
ATOM   2243  N   LYS A 161      26.031 -26.661  93.718  0.00  0.00      AP1   
ATOM   2244  HN  LYS A 161      25.412 -27.440  93.650  0.00  0.00      AP1   
ATOM   2245  CA  LYS A 161      26.793 -26.532  94.888  0.00  0.00      AP1   
ATOM   2246  HA  LYS A 161      27.785 -26.159  94.679  0.00  0.00      AP1   
ATOM   2247  CB  LYS A 161      26.014 -25.628  95.872  0.00  0.00      AP1   
ATOM   2248  HB1 LYS A 161      25.010 -26.084  96.007  0.00  0.00      AP1   
ATOM   2249  HB2 LYS A 161      26.495 -25.709  96.871  0.00  0.00      AP1   
ATOM   2250  CG  LYS A 161      25.943 -24.176  95.546  0.00  0.00      AP1   
ATOM   2251  HG1 LYS A 161      25.381 -24.080  94.593  0.00  0.00      AP1   
ATOM   2252  HG2 LYS A 161      25.341 -23.560  96.248  0.00  0.00      AP1   
ATOM   2253  CD  LYS A 161      27.296 -23.554  95.294  0.00  0.00      AP1   
ATOM   2254  HD1 LYS A 161      27.831 -24.035  94.447  0.00  0.00      AP1   
ATOM   2255  HD2 LYS A 161      27.069 -22.508  94.996  0.00  0.00      AP1   
ATOM   2256  CE  LYS A 161      28.244 -23.497  96.483  0.00  0.00      AP1   
ATOM   2257  HE1 LYS A 161      27.956 -22.858  97.344  0.00  0.00      AP1   
ATOM   2258  HE2 LYS A 161      28.482 -24.462  96.978  0.00  0.00      AP1   
ATOM   2259  NZ  LYS A 161      29.506 -22.908  95.932  0.00  0.00      AP1   
ATOM   2260  HZ1 LYS A 161      29.283 -22.007  95.463  0.00  0.00      AP1   
ATOM   2261  HZ2 LYS A 161      30.245 -22.574  96.583  0.00  0.00      AP1   
ATOM   2262  HZ3 LYS A 161      29.859 -23.615  95.256  0.00  0.00      AP1   
ATOM   2263  C   LYS A 161      27.096 -27.976  95.346  0.00  0.00      AP1   
ATOM   2264  O   LYS A 161      26.351 -28.866  95.023  0.00  0.00      AP1   
ATOM   2265  N   SER A 162      28.145 -28.235  96.154  0.00  0.00      AP1   
ATOM   2266  HN  SER A 162      28.787 -27.501  96.364  0.00  0.00      AP1   
ATOM   2267  CA  SER A 162      28.494 -29.627  96.673  0.00  0.00      AP1   
ATOM   2268  HA  SER A 162      28.477 -30.161  95.735  0.00  0.00      AP1   
ATOM   2269  CB  SER A 162      29.829 -29.790  97.455  0.00  0.00      AP1   
ATOM   2270  HB1 SER A 162      29.725 -29.137  98.348  0.00  0.00      AP1   
ATOM   2271  HB2 SER A 162      29.905 -30.870  97.705  0.00  0.00      AP1   
ATOM   2272  OG  SER A 162      30.993 -29.425  96.623  0.00  0.00      AP1   
ATOM   2273  HG1 SER A 162      31.051 -29.976  95.839  0.00  0.00      AP1   
ATOM   2274  C   SER A 162      27.307 -30.181  97.564  0.00  0.00      AP1   
ATOM   2275  O   SER A 162      26.576 -29.471  98.235  0.00  0.00      AP1   
ATOM   2276  N   TYR A 163      27.257 -31.526  97.707  0.00  0.00      AP1   
ATOM   2277  HN  TYR A 163      27.877 -32.081  97.159  0.00  0.00      AP1   
ATOM   2278  CA  TYR A 163      26.425 -32.200  98.716  0.00  0.00      AP1   
ATOM   2279  HA  TYR A 163      25.438 -31.817  98.506  0.00  0.00      AP1   
ATOM   2280  CB  TYR A 163      26.235 -33.682  98.500  0.00  0.00      AP1   
ATOM   2281  HB1 TYR A 163      27.174 -34.197  98.796  0.00  0.00      AP1   
ATOM   2282  HB2 TYR A 163      25.521 -34.156  99.208  0.00  0.00      AP1   
ATOM   2283  CG  TYR A 163      25.829 -34.080  97.103  0.00  0.00      AP1   
ATOM   2284  CD1 TYR A 163      24.596 -33.561  96.586  0.00  0.00      AP1   
ATOM   2285  HD1 TYR A 163      24.140 -32.835  97.243  0.00  0.00      AP1   
ATOM   2286  CE1 TYR A 163      24.163 -33.848  95.318  0.00  0.00      AP1   
ATOM   2287  HE1 TYR A 163      23.418 -33.249  94.816  0.00  0.00      AP1   
ATOM   2288  CZ  TYR A 163      24.880 -34.820  94.623  0.00  0.00      AP1   
ATOM   2289  OH  TYR A 163      24.536 -35.031  93.257  0.00  0.00      AP1   
ATOM   2290  HH  TYR A 163      23.591 -34.866  93.221  0.00  0.00      AP1   
ATOM   2291  CD2 TYR A 163      26.468 -35.181  96.446  0.00  0.00      AP1   
ATOM   2292  HD2 TYR A 163      27.310 -35.718  96.856  0.00  0.00      AP1   
ATOM   2293  CE2 TYR A 163      25.937 -35.530  95.215  0.00  0.00      AP1   
ATOM   2294  HE2 TYR A 163      26.390 -36.369  94.709  0.00  0.00      AP1   
ATOM   2295  C   TYR A 163      26.799 -31.955 100.156  0.00  0.00      AP1   
ATOM   2296  O   TYR A 163      27.903 -31.710 100.455  0.00  0.00      AP1   
ATOM   2297  N   ASP A 164      25.837 -32.131 101.067  0.00  0.00      AP1   
ATOM   2298  HN  ASP A 164      24.935 -32.310 100.682  0.00  0.00      AP1   
ATOM   2299  CA  ASP A 164      25.896 -31.874 102.498  0.00  0.00      AP1   
ATOM   2300  HA  ASP A 164      25.018 -32.397 102.846  0.00  0.00      AP1   
ATOM   2301  CB  ASP A 164      27.081 -32.450 103.211  0.00  0.00      AP1   
ATOM   2302  HB1 ASP A 164      27.158 -33.546 103.045  0.00  0.00      AP1   
ATOM   2303  HB2 ASP A 164      27.970 -31.853 102.915  0.00  0.00      AP1   
ATOM   2304  CG  ASP A 164      27.004 -32.151 104.729  0.00  0.00      AP1   
ATOM   2305  OD1 ASP A 164      28.040 -32.277 105.376  0.00  0.00      AP1   
ATOM   2306  OD2 ASP A 164      25.865 -31.895 105.218  0.00  0.00      AP1   
ATOM   2307  C   ASP A 164      25.618 -30.364 102.687  0.00  0.00      AP1   
ATOM   2308  O   ASP A 164      26.250 -29.515 102.100  0.00  0.00      AP1   
ATOM   2309  N   CYS A 165      24.556 -30.066 103.440  0.00  0.00      AP1   
ATOM   2310  HN  CYS A 165      24.074 -30.770 103.955  0.00  0.00      AP1   
ATOM   2311  CA  CYS A 165      23.904 -28.780 103.501  0.00  0.00      AP1   
ATOM   2312  HA  CYS A 165      24.307 -28.077 102.787  0.00  0.00      AP1   
ATOM   2313  CB  CYS A 165      22.340 -28.855 103.482  0.00  0.00      AP1   
ATOM   2314  HB1 CYS A 165      22.082 -29.672 104.190  0.00  0.00      AP1   
ATOM   2315  HB2 CYS A 165      21.905 -27.897 103.838  0.00  0.00      AP1   
ATOM   2316  SG  CYS A 165      21.915 -29.271 101.751  0.00  0.00      AP1   
ATOM   2317  C   CYS A 165      24.321 -28.201 104.865  0.00  0.00      AP1   
ATOM   2318  O   CYS A 165      23.790 -27.197 105.389  0.00  0.00      AP1   
ATOM   2319  N   GLY A 166      25.259 -28.921 105.618  0.00  0.00      AP1   
ATOM   2320  HN  GLY A 166      25.455 -29.796 105.183  0.00  0.00      AP1   
ATOM   2321  CA  GLY A 166      25.765 -28.650 106.995  0.00  0.00      AP1   
ATOM   2322  HA1 GLY A 166      25.552 -27.640 107.311  0.00  0.00      AP1   
ATOM   2323  HA2 GLY A 166      26.838 -28.772 106.970  0.00  0.00      AP1   
ATOM   2324  C   GLY A 166      25.050 -29.512 108.036  0.00  0.00      AP1   
ATOM   2325  O   GLY A 166      23.833 -29.668 107.916  0.00  0.00      AP1   
ATOM   2326  N   GLU A 167      25.718 -30.171 109.053  0.00  0.00      AP1   
ATOM   2327  HN  GLU A 167      26.688 -29.997 109.207  0.00  0.00      AP1   
ATOM   2328  CA  GLU A 167      25.003 -31.122 109.826  0.00  0.00      AP1   
ATOM   2329  HA  GLU A 167      24.399 -31.822 109.268  0.00  0.00      AP1   
ATOM   2330  CB  GLU A 167      26.017 -32.051 110.512  0.00  0.00      AP1   
ATOM   2331  HB1 GLU A 167      26.372 -32.770 109.743  0.00  0.00      AP1   
ATOM   2332  HB2 GLU A 167      26.913 -31.465 110.808  0.00  0.00      AP1   
ATOM   2333  CG  GLU A 167      25.537 -32.868 111.702  0.00  0.00      AP1   
ATOM   2334  HG1 GLU A 167      25.476 -32.313 112.662  0.00  0.00      AP1   
ATOM   2335  HG2 GLU A 167      24.627 -33.428 111.398  0.00  0.00      AP1   
ATOM   2336  CD  GLU A 167      26.575 -33.929 112.068  0.00  0.00      AP1   
ATOM   2337  OE1 GLU A 167      27.531 -33.444 112.758  0.00  0.00      AP1   
ATOM   2338  OE2 GLU A 167      26.540 -35.135 111.708  0.00  0.00      AP1   
ATOM   2339  C   GLU A 167      24.142 -30.522 110.921  0.00  0.00      AP1   
ATOM   2340  O   GLU A 167      24.395 -29.510 111.578  0.00  0.00      AP1   
ATOM   2341  N   ARG A 168      22.945 -31.169 111.083  0.00  0.00      AP1   
ATOM   2342  HN  ARG A 168      22.674 -31.901 110.462  0.00  0.00      AP1   
ATOM   2343  CA  ARG A 168      21.886 -30.782 111.952  0.00  0.00      AP1   
ATOM   2344  HA  ARG A 168      21.876 -29.709 112.077  0.00  0.00      AP1   
ATOM   2345  CB  ARG A 168      20.579 -31.176 111.288  0.00  0.00      AP1   
ATOM   2346  HB1 ARG A 168      20.483 -30.748 110.267  0.00  0.00      AP1   
ATOM   2347  HB2 ARG A 168      20.602 -32.268 111.085  0.00  0.00      AP1   
ATOM   2348  CG  ARG A 168      19.297 -30.725 112.053  0.00  0.00      AP1   
ATOM   2349  HG1 ARG A 168      18.376 -31.187 111.639  0.00  0.00      AP1   
ATOM   2350  HG2 ARG A 168      19.196 -31.164 113.068  0.00  0.00      AP1   
ATOM   2351  CD  ARG A 168      19.047 -29.243 112.380  0.00  0.00      AP1   
ATOM   2352  HD1 ARG A 168      18.085 -29.021 112.889  0.00  0.00      AP1   
ATOM   2353  HD2 ARG A 168      19.830 -28.953 113.113  0.00  0.00      AP1   
ATOM   2354  NE  ARG A 168      19.166 -28.538 111.114  0.00  0.00      AP1   
ATOM   2355  HE  ARG A 168      20.086 -28.292 110.808  0.00  0.00      AP1   
ATOM   2356  CZ  ARG A 168      18.257 -28.631 110.164  0.00  0.00      AP1   
ATOM   2357  NH1 ARG A 168      16.974 -28.504 110.350  0.00  0.00      AP1   
ATOM   2358 HH11 ARG A 168      16.356 -28.298 109.591  0.00  0.00      AP1   
ATOM   2359 HH12 ARG A 168      16.689 -28.524 111.308  0.00  0.00      AP1   
ATOM   2360  NH2 ARG A 168      18.655 -28.782 108.929  0.00  0.00      AP1   
ATOM   2361 HH21 ARG A 168      17.974 -28.923 108.211  0.00  0.00      AP1   
ATOM   2362 HH22 ARG A 168      19.643 -28.838 108.783  0.00  0.00      AP1   
ATOM   2363  C   ARG A 168      21.997 -31.501 113.281  0.00  0.00      AP1   
ATOM   2364  O   ARG A 168      21.926 -32.723 113.270  0.00  0.00      AP1   
ATOM   2365  N   ASN A 169      22.000 -30.788 114.434  0.00  0.00      AP1   
ATOM   2366  HN  ASN A 169      22.145 -29.804 114.358  0.00  0.00      AP1   
ATOM   2367  CA  ASN A 169      21.998 -31.406 115.722  0.00  0.00      AP1   
ATOM   2368  HA  ASN A 169      22.390 -32.405 115.597  0.00  0.00      AP1   
ATOM   2369  CB  ASN A 169      22.837 -30.537 116.800  0.00  0.00      AP1   
ATOM   2370  HB1 ASN A 169      23.855 -30.486 116.360  0.00  0.00      AP1   
ATOM   2371  HB2 ASN A 169      22.379 -29.547 117.014  0.00  0.00      AP1   
ATOM   2372  CG  ASN A 169      22.905 -31.315 118.116  0.00  0.00      AP1   
ATOM   2373  OD1 ASN A 169      22.725 -32.486 118.091  0.00  0.00      AP1   
ATOM   2374  ND2 ASN A 169      23.231 -30.605 119.216  0.00  0.00      AP1   
ATOM   2375 HD21 ASN A 169      23.359 -30.988 120.131  0.00  0.00      AP1   
ATOM   2376 HD22 ASN A 169      23.223 -29.608 119.284  0.00  0.00      AP1   
ATOM   2377  C   ASN A 169      20.562 -31.483 116.144  0.00  0.00      AP1   
ATOM   2378  O   ASN A 169      19.793 -30.554 116.358  0.00  0.00      AP1   
ATOM   2379  N   VAL A 170      20.048 -32.743 116.192  0.00  0.00      AP1   
ATOM   2380  HN  VAL A 170      20.616 -33.535 115.982  0.00  0.00      AP1   
ATOM   2381  CA  VAL A 170      18.732 -33.095 116.696  0.00  0.00      AP1   
ATOM   2382  HA  VAL A 170      18.151 -32.189 116.603  0.00  0.00      AP1   
ATOM   2383  CB  VAL A 170      18.000 -34.209 115.895  0.00  0.00      AP1   
ATOM   2384  HB  VAL A 170      18.650 -35.098 115.752  0.00  0.00      AP1   
ATOM   2385  CG1 VAL A 170      16.636 -34.676 116.452  0.00  0.00      AP1   
ATOM   2386 HG11 VAL A 170      16.080 -33.749 116.711  0.00  0.00      AP1   
ATOM   2387 HG12 VAL A 170      16.083 -35.322 115.737  0.00  0.00      AP1   
ATOM   2388 HG13 VAL A 170      16.848 -35.139 117.439  0.00  0.00      AP1   
ATOM   2389  CG2 VAL A 170      17.697 -33.546 114.512  0.00  0.00      AP1   
ATOM   2390 HG21 VAL A 170      17.208 -32.556 114.630  0.00  0.00      AP1   
ATOM   2391 HG22 VAL A 170      18.672 -33.402 114.000  0.00  0.00      AP1   
ATOM   2392 HG23 VAL A 170      17.101 -34.274 113.921  0.00  0.00      AP1   
ATOM   2393  C   VAL A 170      18.795 -33.539 118.125  0.00  0.00      AP1   
ATOM   2394  O   VAL A 170      19.388 -34.514 118.557  0.00  0.00      AP1   
ATOM   2395  N   GLU A 171      18.302 -32.630 118.961  0.00  0.00      AP1   
ATOM   2396  HN  GLU A 171      17.759 -31.899 118.554  0.00  0.00      AP1   
ATOM   2397  CA  GLU A 171      18.382 -32.735 120.456  0.00  0.00      AP1   
ATOM   2398  HA  GLU A 171      19.108 -33.512 120.647  0.00  0.00      AP1   
ATOM   2399  CB  GLU A 171      18.692 -31.323 121.030  0.00  0.00      AP1   
ATOM   2400  HB1 GLU A 171      18.017 -30.623 120.491  0.00  0.00      AP1   
ATOM   2401  HB2 GLU A 171      18.364 -31.402 122.088  0.00  0.00      AP1   
ATOM   2402  CG  GLU A 171      20.134 -31.027 120.682  0.00  0.00      AP1   
ATOM   2403  HG1 GLU A 171      20.699 -31.770 121.285  0.00  0.00      AP1   
ATOM   2404  HG2 GLU A 171      20.367 -31.117 119.600  0.00  0.00      AP1   
ATOM   2405  CD  GLU A 171      20.532 -29.616 121.129  0.00  0.00      AP1   
ATOM   2406  OE1 GLU A 171      19.645 -28.714 120.932  0.00  0.00      AP1   
ATOM   2407  OE2 GLU A 171      21.633 -29.367 121.696  0.00  0.00      AP1   
ATOM   2408  C   GLU A 171      17.062 -33.142 120.991  0.00  0.00      AP1   
ATOM   2409  O   GLU A 171      16.085 -32.392 121.220  0.00  0.00      AP1   
ATOM   2410  N   VAL A 172      16.929 -34.389 121.319  0.00  0.00      AP1   
ATOM   2411  HN  VAL A 172      17.671 -35.029 121.132  0.00  0.00      AP1   
ATOM   2412  CA  VAL A 172      15.699 -35.038 121.678  0.00  0.00      AP1   
ATOM   2413  HA  VAL A 172      14.933 -34.278 121.661  0.00  0.00      AP1   
ATOM   2414  CB  VAL A 172      15.235 -36.207 120.728  0.00  0.00      AP1   
ATOM   2415  HB  VAL A 172      14.917 -35.778 119.754  0.00  0.00      AP1   
ATOM   2416  CG1 VAL A 172      16.475 -37.091 120.262  0.00  0.00      AP1   
ATOM   2417 HG11 VAL A 172      17.225 -36.496 119.698  0.00  0.00      AP1   
ATOM   2418 HG12 VAL A 172      16.984 -37.469 121.174  0.00  0.00      AP1   
ATOM   2419 HG13 VAL A 172      16.043 -38.032 119.859  0.00  0.00      AP1   
ATOM   2420  CG2 VAL A 172      14.109 -37.061 121.325  0.00  0.00      AP1   
ATOM   2421 HG21 VAL A 172      13.703 -37.769 120.571  0.00  0.00      AP1   
ATOM   2422 HG22 VAL A 172      14.620 -37.703 122.074  0.00  0.00      AP1   
ATOM   2423 HG23 VAL A 172      13.253 -36.506 121.766  0.00  0.00      AP1   
ATOM   2424  C   VAL A 172      15.825 -35.660 123.092  0.00  0.00      AP1   
ATOM   2425  O   VAL A 172      16.757 -36.452 123.428  0.00  0.00      AP1   
ATOM   2426  N   PRO A 173      14.890 -35.257 123.960  0.00  0.00      AP1   
ATOM   2427  CD  PRO A 173      14.198 -33.958 123.919  0.00  0.00      AP1   
ATOM   2428  HD1 PRO A 173      13.490 -34.133 123.080  0.00  0.00      AP1   
ATOM   2429  HD2 PRO A 173      14.792 -33.037 123.735  0.00  0.00      AP1   
ATOM   2430  CA  PRO A 173      14.658 -35.932 125.315  0.00  0.00      AP1   
ATOM   2431  HA  PRO A 173      15.604 -35.730 125.796  0.00  0.00      AP1   
ATOM   2432  CB  PRO A 173      13.380 -35.264 125.877  0.00  0.00      AP1   
ATOM   2433  HB1 PRO A 173      13.474 -35.078 126.968  0.00  0.00      AP1   
ATOM   2434  HB2 PRO A 173      12.455 -35.854 125.703  0.00  0.00      AP1   
ATOM   2435  CG  PRO A 173      13.363 -33.867 125.210  0.00  0.00      AP1   
ATOM   2436  HG1 PRO A 173      13.864 -33.105 125.844  0.00  0.00      AP1   
ATOM   2437  HG2 PRO A 173      12.319 -33.519 125.058  0.00  0.00      AP1   
ATOM   2438  C   PRO A 173      14.523 -37.407 125.303  0.00  0.00      AP1   
ATOM   2439  O   PRO A 173      13.974 -38.048 124.400  0.00  0.00      AP1   
ATOM   2440  N   GLN A 174      15.092 -38.116 126.300  0.00  0.00      AP1   
ATOM   2441  HN  GLN A 174      15.676 -37.650 126.960  0.00  0.00      AP1   
ATOM   2442  CA  GLN A 174      15.070 -39.526 126.441  0.00  0.00      AP1   
ATOM   2443  HA  GLN A 174      15.569 -39.934 125.575  0.00  0.00      AP1   
ATOM   2444  CB  GLN A 174      15.967 -39.912 127.576  0.00  0.00      AP1   
ATOM   2445  HB1 GLN A 174      17.019 -39.564 127.497  0.00  0.00      AP1   
ATOM   2446  HB2 GLN A 174      15.724 -39.280 128.457  0.00  0.00      AP1   
ATOM   2447  CG  GLN A 174      16.022 -41.394 127.883  0.00  0.00      AP1   
ATOM   2448  HG1 GLN A 174      15.745 -41.967 126.972  0.00  0.00      AP1   
ATOM   2449  HG2 GLN A 174      17.100 -41.579 128.080  0.00  0.00      AP1   
ATOM   2450  CD  GLN A 174      15.196 -41.999 129.045  0.00  0.00      AP1   
ATOM   2451  OE1 GLN A 174      14.353 -42.827 128.920  0.00  0.00      AP1   
ATOM   2452  NE2 GLN A 174      15.543 -41.510 130.276  0.00  0.00      AP1   
ATOM   2453 HE21 GLN A 174      14.910 -41.607 131.044  0.00  0.00      AP1   
ATOM   2454 HE22 GLN A 174      16.273 -40.843 130.428  0.00  0.00      AP1   
ATOM   2455  C   GLN A 174      13.671 -40.216 126.490  0.00  0.00      AP1   
ATOM   2456  O   GLN A 174      12.822 -39.869 127.370  0.00  0.00      AP1   
ATOM   2457  N   MET A 175      13.370 -41.013 125.459  0.00  0.00      AP1   
ATOM   2458  HN  MET A 175      13.928 -41.142 124.643  0.00  0.00      AP1   
ATOM   2459  CA  MET A 175      12.066 -41.532 125.199  0.00  0.00      AP1   
ATOM   2460  HA  MET A 175      12.215 -42.139 124.318  0.00  0.00      AP1   
ATOM   2461  CB  MET A 175      11.632 -42.559 126.223  0.00  0.00      AP1   
ATOM   2462  HB1 MET A 175      11.615 -42.037 127.203  0.00  0.00      AP1   
ATOM   2463  HB2 MET A 175      10.587 -42.784 125.919  0.00  0.00      AP1   
ATOM   2464  CG  MET A 175      12.568 -43.737 126.215  0.00  0.00      AP1   
ATOM   2465  HG1 MET A 175      13.602 -43.434 126.485  0.00  0.00      AP1   
ATOM   2466  HG2 MET A 175      12.266 -44.404 127.050  0.00  0.00      AP1   
ATOM   2467  SD  MET A 175      12.723 -44.776 124.708  0.00  0.00      AP1   
ATOM   2468  CE  MET A 175      13.856 -45.904 125.521  0.00  0.00      AP1   
ATOM   2469  HE1 MET A 175      13.926 -46.808 124.877  0.00  0.00      AP1   
ATOM   2470  HE2 MET A 175      14.832 -45.421 125.740  0.00  0.00      AP1   
ATOM   2471  HE3 MET A 175      13.485 -46.248 126.510  0.00  0.00      AP1   
ATOM   2472  C   MET A 175      11.022 -40.438 124.868  0.00  0.00      AP1   
ATOM   2473  O   MET A 175       9.934 -40.377 125.437  0.00  0.00      AP1   
ATOM   2474  N   GLU A 176      11.323 -39.548 123.856  0.00  0.00      AP1   
ATOM   2475  HN  GLU A 176      12.175 -39.684 123.356  0.00  0.00      AP1   
ATOM   2476  CA  GLU A 176      10.387 -38.557 123.418  0.00  0.00      AP1   
ATOM   2477  HA  GLU A 176       9.376 -38.777 123.728  0.00  0.00      AP1   
ATOM   2478  CB  GLU A 176      10.840 -37.119 123.701  0.00  0.00      AP1   
ATOM   2479  HB1 GLU A 176      10.880 -37.068 124.810  0.00  0.00      AP1   
ATOM   2480  HB2 GLU A 176      11.841 -36.853 123.298  0.00  0.00      AP1   
ATOM   2481  CG  GLU A 176       9.865 -35.947 123.279  0.00  0.00      AP1   
ATOM   2482  HG1 GLU A 176      10.120 -35.030 123.852  0.00  0.00      AP1   
ATOM   2483  HG2 GLU A 176       9.968 -35.739 122.192  0.00  0.00      AP1   
ATOM   2484  CD  GLU A 176       8.431 -36.316 123.698  0.00  0.00      AP1   
ATOM   2485  OE1 GLU A 176       7.556 -36.626 122.923  0.00  0.00      AP1   
ATOM   2486  OE2 GLU A 176       8.196 -36.163 124.958  0.00  0.00      AP1   
ATOM   2487  C   GLU A 176      10.456 -38.608 121.896  0.00  0.00      AP1   
ATOM   2488  O   GLU A 176      11.458 -39.135 121.334  0.00  0.00      AP1   
ATOM   2489  N   ASP A 177       9.428 -38.194 121.130  0.00  0.00      AP1   
ATOM   2490  HN  ASP A 177       8.593 -37.831 121.537  0.00  0.00      AP1   
ATOM   2491  CA  ASP A 177       9.461 -38.445 119.709  0.00  0.00      AP1   
ATOM   2492  HA  ASP A 177       9.947 -39.401 119.584  0.00  0.00      AP1   
ATOM   2493  CB  ASP A 177       8.124 -38.571 118.989  0.00  0.00      AP1   
ATOM   2494  HB1 ASP A 177       7.571 -37.612 119.088  0.00  0.00      AP1   
ATOM   2495  HB2 ASP A 177       8.072 -38.766 117.897  0.00  0.00      AP1   
ATOM   2496  CG  ASP A 177       7.008 -39.563 119.637  0.00  0.00      AP1   
ATOM   2497  OD1 ASP A 177       5.974 -39.646 118.992  0.00  0.00      AP1   
ATOM   2498  OD2 ASP A 177       7.167 -40.158 120.743  0.00  0.00      AP1   
ATOM   2499  C   ASP A 177      10.425 -37.419 119.039  0.00  0.00      AP1   
ATOM   2500  O   ASP A 177      10.605 -36.358 119.579  0.00  0.00      AP1   
ATOM   2501  N   MET A 178      11.085 -37.730 117.904  0.00  0.00      AP1   
ATOM   2502  HN  MET A 178      10.894 -38.609 117.474  0.00  0.00      AP1   
ATOM   2503  CA  MET A 178      11.982 -36.730 117.303  0.00  0.00      AP1   
ATOM   2504  HA  MET A 178      11.901 -35.751 117.752  0.00  0.00      AP1   
ATOM   2505  CB  MET A 178      13.526 -37.034 117.492  0.00  0.00      AP1   
ATOM   2506  HB1 MET A 178      14.042 -36.058 117.611  0.00  0.00      AP1   
ATOM   2507  HB2 MET A 178      13.663 -37.548 118.468  0.00  0.00      AP1   
ATOM   2508  CG  MET A 178      14.064 -37.938 116.330  0.00  0.00      AP1   
ATOM   2509  HG1 MET A 178      13.381 -38.787 116.115  0.00  0.00      AP1   
ATOM   2510  HG2 MET A 178      13.968 -37.414 115.355  0.00  0.00      AP1   
ATOM   2511  SD  MET A 178      15.795 -38.585 116.655  0.00  0.00      AP1   
ATOM   2512  CE  MET A 178      15.841 -39.693 115.286  0.00  0.00      AP1   
ATOM   2513  HE1 MET A 178      15.001 -40.416 115.367  0.00  0.00      AP1   
ATOM   2514  HE2 MET A 178      15.588 -39.162 114.344  0.00  0.00      AP1   
ATOM   2515  HE3 MET A 178      16.814 -40.207 115.130  0.00  0.00      AP1   
ATOM   2516  C   MET A 178      11.563 -36.511 115.867  0.00  0.00      AP1   
ATOM   2517  O   MET A 178      10.765 -37.367 115.423  0.00  0.00      AP1   
ATOM   2518  N   ILE A 179      12.048 -35.480 115.180  0.00  0.00      AP1   
ATOM   2519  HN  ILE A 179      12.600 -34.781 115.629  0.00  0.00      AP1   
ATOM   2520  CA  ILE A 179      11.487 -35.227 113.869  0.00  0.00      AP1   
ATOM   2521  HA  ILE A 179      11.033 -36.125 113.475  0.00  0.00      AP1   
ATOM   2522  CB  ILE A 179      10.405 -34.186 113.763  0.00  0.00      AP1   
ATOM   2523  HB  ILE A 179      10.790 -33.145 113.798  0.00  0.00      AP1   
ATOM   2524  CG2 ILE A 179       9.655 -34.353 112.395  0.00  0.00      AP1   
ATOM   2525 HG21 ILE A 179       8.625 -33.960 112.530  0.00  0.00      AP1   
ATOM   2526 HG22 ILE A 179      10.178 -33.786 111.595  0.00  0.00      AP1   
ATOM   2527 HG23 ILE A 179       9.583 -35.418 112.085  0.00  0.00      AP1   
ATOM   2528  CG1 ILE A 179       9.463 -34.185 114.972  0.00  0.00      AP1   
ATOM   2529 HG11 ILE A 179       9.233 -35.251 115.187  0.00  0.00      AP1   
ATOM   2530 HG12 ILE A 179      10.024 -33.892 115.885  0.00  0.00      AP1   
ATOM   2531  CD  ILE A 179       8.157 -33.584 114.883  0.00  0.00      AP1   
ATOM   2532  HD1 ILE A 179       7.687 -33.276 115.841  0.00  0.00      AP1   
ATOM   2533  HD2 ILE A 179       8.214 -32.667 114.259  0.00  0.00      AP1   
ATOM   2534  HD3 ILE A 179       7.488 -34.357 114.448  0.00  0.00      AP1   
ATOM   2535  C   ILE A 179      12.634 -34.984 112.866  0.00  0.00      AP1   
ATOM   2536  O   ILE A 179      13.486 -34.130 113.016  0.00  0.00      AP1   
ATOM   2537  N   LEU A 180      12.733 -35.749 111.772  0.00  0.00      AP1   
ATOM   2538  HN  LEU A 180      11.998 -36.417 111.687  0.00  0.00      AP1   
ATOM   2539  CA  LEU A 180      13.714 -35.515 110.793  0.00  0.00      AP1   
ATOM   2540  HA  LEU A 180      14.600 -34.994 111.125  0.00  0.00      AP1   
ATOM   2541  CB  LEU A 180      14.360 -36.853 110.264  0.00  0.00      AP1   
ATOM   2542  HB1 LEU A 180      13.653 -37.614 109.871  0.00  0.00      AP1   
ATOM   2543  HB2 LEU A 180      14.987 -36.572 109.391  0.00  0.00      AP1   
ATOM   2544  CG  LEU A 180      15.276 -37.660 111.314  0.00  0.00      AP1   
ATOM   2545  HG  LEU A 180      14.541 -37.888 112.115  0.00  0.00      AP1   
ATOM   2546  CD1 LEU A 180      15.891 -38.874 110.606  0.00  0.00      AP1   
ATOM   2547 HD11 LEU A 180      16.162 -39.569 111.430  0.00  0.00      AP1   
ATOM   2548 HD12 LEU A 180      15.221 -39.345 109.856  0.00  0.00      AP1   
ATOM   2549 HD13 LEU A 180      16.780 -38.518 110.043  0.00  0.00      AP1   
ATOM   2550  CD2 LEU A 180      16.408 -36.825 111.875  0.00  0.00      AP1   
ATOM   2551 HD21 LEU A 180      16.998 -37.454 112.576  0.00  0.00      AP1   
ATOM   2552 HD22 LEU A 180      17.176 -36.427 111.179  0.00  0.00      AP1   
ATOM   2553 HD23 LEU A 180      16.067 -35.882 112.355  0.00  0.00      AP1   
ATOM   2554  C   LEU A 180      13.145 -34.863 109.581  0.00  0.00      AP1   
ATOM   2555  O   LEU A 180      12.390 -35.485 108.833  0.00  0.00      AP1   
ATOM   2556  N   ASP A 181      13.510 -33.568 109.317  0.00  0.00      AP1   
ATOM   2557  HN  ASP A 181      14.002 -33.120 110.060  0.00  0.00      AP1   
ATOM   2558  CA  ASP A 181      12.968 -32.754 108.263  0.00  0.00      AP1   
ATOM   2559  HA  ASP A 181      12.112 -33.155 107.742  0.00  0.00      AP1   
ATOM   2560  CB  ASP A 181      12.533 -31.470 109.023  0.00  0.00      AP1   
ATOM   2561  HB1 ASP A 181      13.416 -31.160 109.622  0.00  0.00      AP1   
ATOM   2562  HB2 ASP A 181      12.341 -30.594 108.368  0.00  0.00      AP1   
ATOM   2563  CG  ASP A 181      11.263 -31.627 109.882  0.00  0.00      AP1   
ATOM   2564  OD1 ASP A 181      10.235 -32.334 109.462  0.00  0.00      AP1   
ATOM   2565  OD2 ASP A 181      11.247 -31.021 110.944  0.00  0.00      AP1   
ATOM   2566  C   ASP A 181      13.972 -32.486 107.231  0.00  0.00      AP1   
ATOM   2567  O   ASP A 181      15.089 -32.036 107.512  0.00  0.00      AP1   
ATOM   2568  N   CYS A 182      13.630 -32.836 105.952  0.00  0.00      AP1   
ATOM   2569  HN  CYS A 182      12.731 -33.186 105.703  0.00  0.00      AP1   
ATOM   2570  CA  CYS A 182      14.562 -32.736 104.756  0.00  0.00      AP1   
ATOM   2571  HA  CYS A 182      15.581 -32.588 105.082  0.00  0.00      AP1   
ATOM   2572  CB  CYS A 182      14.521 -34.110 104.020  0.00  0.00      AP1   
ATOM   2573  HB1 CYS A 182      14.379 -34.764 104.908  0.00  0.00      AP1   
ATOM   2574  HB2 CYS A 182      13.594 -34.351 103.456  0.00  0.00      AP1   
ATOM   2575  SG  CYS A 182      15.842 -34.443 102.884  0.00  0.00      AP1   
ATOM   2576  C   CYS A 182      14.270 -31.633 103.698  0.00  0.00      AP1   
ATOM   2577  O   CYS A 182      14.955 -31.415 102.671  0.00  0.00      AP1   
ATOM   2578  N   GLU A 183      13.174 -30.914 103.741  0.00  0.00      AP1   
ATOM   2579  HN  GLU A 183      12.704 -30.850 104.618  0.00  0.00      AP1   
ATOM   2580  CA  GLU A 183      12.748 -29.983 102.658  0.00  0.00      AP1   
ATOM   2581  HA  GLU A 183      13.151 -30.392 101.743  0.00  0.00      AP1   
ATOM   2582  CB  GLU A 183      11.215 -30.092 102.685  0.00  0.00      AP1   
ATOM   2583  HB1 GLU A 183      10.880 -31.138 102.522  0.00  0.00      AP1   
ATOM   2584  HB2 GLU A 183      10.920 -29.683 103.675  0.00  0.00      AP1   
ATOM   2585  CG  GLU A 183      10.586 -29.291 101.531  0.00  0.00      AP1   
ATOM   2586  HG1 GLU A 183      11.154 -28.345 101.406  0.00  0.00      AP1   
ATOM   2587  HG2 GLU A 183      10.750 -29.904 100.619  0.00  0.00      AP1   
ATOM   2588  CD  GLU A 183       9.140 -29.111 101.666  0.00  0.00      AP1   
ATOM   2589  OE1 GLU A 183       8.698 -28.300 102.543  0.00  0.00      AP1   
ATOM   2590  OE2 GLU A 183       8.364 -29.745 100.893  0.00  0.00      AP1   
ATOM   2591  C   GLU A 183      13.330 -28.570 102.917  0.00  0.00      AP1   
ATOM   2592  O   GLU A 183      12.908 -27.897 103.879  0.00  0.00      AP1   
ATOM   2593  N   LEU A 184      14.159 -28.063 102.024  0.00  0.00      AP1   
ATOM   2594  HN  LEU A 184      14.530 -28.656 101.313  0.00  0.00      AP1   
ATOM   2595  CA  LEU A 184      14.553 -26.610 101.987  0.00  0.00      AP1   
ATOM   2596  HA  LEU A 184      14.402 -26.150 102.952  0.00  0.00      AP1   
ATOM   2597  CB  LEU A 184      16.004 -26.532 101.471  0.00  0.00      AP1   
ATOM   2598  HB1 LEU A 184      16.064 -26.904 100.426  0.00  0.00      AP1   
ATOM   2599  HB2 LEU A 184      16.187 -25.437 101.527  0.00  0.00      AP1   
ATOM   2600  CG  LEU A 184      17.054 -27.160 102.338  0.00  0.00      AP1   
ATOM   2601  HG  LEU A 184      17.037 -28.264 102.223  0.00  0.00      AP1   
ATOM   2602  CD1 LEU A 184      18.434 -26.582 101.922  0.00  0.00      AP1   
ATOM   2603 HD11 LEU A 184      18.355 -25.474 101.936  0.00  0.00      AP1   
ATOM   2604 HD12 LEU A 184      19.285 -26.949 102.535  0.00  0.00      AP1   
ATOM   2605 HD13 LEU A 184      18.642 -27.074 100.947  0.00  0.00      AP1   
ATOM   2606  CD2 LEU A 184      16.788 -26.922 103.858  0.00  0.00      AP1   
ATOM   2607 HD21 LEU A 184      16.555 -25.854 104.055  0.00  0.00      AP1   
ATOM   2608 HD22 LEU A 184      16.037 -27.662 104.208  0.00  0.00      AP1   
ATOM   2609 HD23 LEU A 184      17.716 -27.230 104.387  0.00  0.00      AP1   
ATOM   2610  C   LEU A 184      13.644 -25.895 101.014  0.00  0.00      AP1   
ATOM   2611  O   LEU A 184      13.073 -26.510 100.134  0.00  0.00      AP1   
ATOM   2612  N   ASN A 185      13.477 -24.546 101.107  0.00  0.00      AP1   
ATOM   2613  HN  ASN A 185      13.872 -23.962 101.812  0.00  0.00      AP1   
ATOM   2614  CA  ASN A 185      12.462 -23.871 100.335  0.00  0.00      AP1   
ATOM   2615  HA  ASN A 185      11.572 -24.478 100.411  0.00  0.00      AP1   
ATOM   2616  CB  ASN A 185      12.037 -22.497 100.976  0.00  0.00      AP1   
ATOM   2617  HB1 ASN A 185      12.966 -21.888 100.970  0.00  0.00      AP1   
ATOM   2618  HB2 ASN A 185      11.272 -21.869 100.472  0.00  0.00      AP1   
ATOM   2619  CG  ASN A 185      11.740 -22.590 102.451  0.00  0.00      AP1   
ATOM   2620  OD1 ASN A 185      12.417 -22.004 103.321  0.00  0.00      AP1   
ATOM   2621  ND2 ASN A 185      10.746 -23.350 102.845  0.00  0.00      AP1   
ATOM   2622 HD21 ASN A 185      10.522 -23.361 103.819  0.00  0.00      AP1   
ATOM   2623 HD22 ASN A 185      10.319 -24.030 102.249  0.00  0.00      AP1   
ATOM   2624  C   ASN A 185      12.772 -23.550  98.890  0.00  0.00      AP1   
ATOM   2625  O   ASN A 185      12.254 -22.528  98.359  0.00  0.00      AP1   
ATOM   2626  N   TRP A 186      13.542 -24.364  98.160  0.00  0.00      AP1   
ATOM   2627  HN  TRP A 186      13.844 -25.183  98.642  0.00  0.00      AP1   
ATOM   2628  CA  TRP A 186      13.693 -24.422  96.769  0.00  0.00      AP1   
ATOM   2629  HA  TRP A 186      12.929 -23.806  96.317  0.00  0.00      AP1   
ATOM   2630  CB  TRP A 186      15.132 -24.035  96.363  0.00  0.00      AP1   
ATOM   2631  HB1 TRP A 186      15.229 -24.298  95.288  0.00  0.00      AP1   
ATOM   2632  HB2 TRP A 186      15.245 -22.930  96.362  0.00  0.00      AP1   
ATOM   2633  CG  TRP A 186      16.155 -24.678  97.193  0.00  0.00      AP1   
ATOM   2634  CD1 TRP A 186      16.744 -24.127  98.266  0.00  0.00      AP1   
ATOM   2635  HD1 TRP A 186      16.582 -23.148  98.692  0.00  0.00      AP1   
ATOM   2636  NE1 TRP A 186      17.918 -24.826  98.555  0.00  0.00      AP1   
ATOM   2637  HE1 TRP A 186      18.534 -24.627  99.285  0.00  0.00      AP1   
ATOM   2638  CE2 TRP A 186      17.982 -25.908  97.761  0.00  0.00      AP1   
ATOM   2639  CD2 TRP A 186      16.866 -25.929  96.919  0.00  0.00      AP1   
ATOM   2640  CE3 TRP A 186      16.869 -26.774  95.869  0.00  0.00      AP1   
ATOM   2641  HE3 TRP A 186      16.084 -26.704  95.130  0.00  0.00      AP1   
ATOM   2642  CZ3 TRP A 186      17.836 -27.768  95.748  0.00  0.00      AP1   
ATOM   2643  HZ3 TRP A 186      17.750 -28.438  94.905  0.00  0.00      AP1   
ATOM   2644  CZ2 TRP A 186      18.912 -26.934  97.800  0.00  0.00      AP1   
ATOM   2645  HZ2 TRP A 186      19.781 -27.012  98.438  0.00  0.00      AP1   
ATOM   2646  CH2 TRP A 186      18.846 -27.810  96.711  0.00  0.00      AP1   
ATOM   2647  HH2 TRP A 186      19.713 -28.424  96.516  0.00  0.00      AP1   
ATOM   2648  C   TRP A 186      13.363 -25.831  96.191  0.00  0.00      AP1   
ATOM   2649  O   TRP A 186      13.530 -26.015  94.971  0.00  0.00      AP1   
ATOM   2650  N   HSD A 187      12.927 -26.806  97.021  0.00  0.00      AP1   
ATOM   2651  HN  HSD A 187      12.636 -26.665  97.964  0.00  0.00      AP1   
ATOM   2652  CA  HSD A 187      12.583 -28.119  96.531  0.00  0.00      AP1   
ATOM   2653  HA  HSD A 187      13.442 -28.524  96.017  0.00  0.00      AP1   
ATOM   2654  CB  HSD A 187      12.413 -29.076  97.689  0.00  0.00      AP1   
ATOM   2655  HB1 HSD A 187      11.671 -28.708  98.429  0.00  0.00      AP1   
ATOM   2656  HB2 HSD A 187      12.075 -30.089  97.384  0.00  0.00      AP1   
ATOM   2657  ND1 HSD A 187      13.862 -30.671  99.251  0.00  0.00      AP1   
ATOM   2658  HD1 HSD A 187      13.208 -31.428  99.240  0.00  0.00      AP1   
ATOM   2659  CG  HSD A 187      13.690 -29.499  98.483  0.00  0.00      AP1   
ATOM   2660  CE1 HSD A 187      14.958 -30.576  99.974  0.00  0.00      AP1   
ATOM   2661  HE1 HSD A 187      15.232 -31.322 100.720  0.00  0.00      AP1   
ATOM   2662  NE2 HSD A 187      15.606 -29.489  99.715  0.00  0.00      AP1   
ATOM   2663  CD2 HSD A 187      14.805 -28.812  98.808  0.00  0.00      AP1   
ATOM   2664  HD2 HSD A 187      15.051 -27.826  98.434  0.00  0.00      AP1   
ATOM   2665  C   HSD A 187      11.466 -28.159  95.560  0.00  0.00      AP1   
ATOM   2666  O   HSD A 187      11.607 -28.871  94.556  0.00  0.00      AP1   
ATOM   2667  N   GLN A 188      10.375 -27.459  95.829  0.00  0.00      AP1   
ATOM   2668  HN  GLN A 188      10.274 -26.880  96.634  0.00  0.00      AP1   
ATOM   2669  CA  GLN A 188       9.169 -27.394  94.951  0.00  0.00      AP1   
ATOM   2670  HA  GLN A 188       8.886 -28.391  94.648  0.00  0.00      AP1   
ATOM   2671  CB  GLN A 188       7.841 -26.919  95.631  0.00  0.00      AP1   
ATOM   2672  HB1 GLN A 188       8.053 -26.136  96.391  0.00  0.00      AP1   
ATOM   2673  HB2 GLN A 188       7.121 -26.490  94.902  0.00  0.00      AP1   
ATOM   2674  CG  GLN A 188       7.011 -27.972  96.372  0.00  0.00      AP1   
ATOM   2675  HG1 GLN A 188       6.131 -27.583  96.926  0.00  0.00      AP1   
ATOM   2676  HG2 GLN A 188       6.700 -28.766  95.659  0.00  0.00      AP1   
ATOM   2677  CD  GLN A 188       7.828 -28.755  97.429  0.00  0.00      AP1   
ATOM   2678  OE1 GLN A 188       8.551 -29.745  97.198  0.00  0.00      AP1   
ATOM   2679  NE2 GLN A 188       7.829 -28.231  98.676  0.00  0.00      AP1   
ATOM   2680 HE21 GLN A 188       8.259 -28.821  99.359  0.00  0.00      AP1   
ATOM   2681 HE22 GLN A 188       7.143 -27.552  98.937  0.00  0.00      AP1   
ATOM   2682  C   GLN A 188       9.385 -26.624  93.640  0.00  0.00      AP1   
ATOM   2683  O   GLN A 188       8.724 -26.905  92.610  0.00  0.00      AP1   
ATOM   2684  N   ALA A 189      10.176 -25.554  93.711  0.00  0.00      AP1   
ATOM   2685  HN  ALA A 189      10.459 -25.226  94.609  0.00  0.00      AP1   
ATOM   2686  CA  ALA A 189      10.567 -24.614  92.601  0.00  0.00      AP1   
ATOM   2687  HA  ALA A 189       9.675 -24.352  92.051  0.00  0.00      AP1   
ATOM   2688  CB  ALA A 189      11.245 -23.327  93.088  0.00  0.00      AP1   
ATOM   2689  HB1 ALA A 189      10.610 -22.777  93.815  0.00  0.00      AP1   
ATOM   2690  HB2 ALA A 189      12.194 -23.684  93.543  0.00  0.00      AP1   
ATOM   2691  HB3 ALA A 189      11.484 -22.649  92.241  0.00  0.00      AP1   
ATOM   2692  C   ALA A 189      11.426 -25.315  91.572  0.00  0.00      AP1   
ATOM   2693  O   ALA A 189      11.360 -25.108  90.398  0.00  0.00      AP1   
ATOM   2694  N   SER A 190      12.282 -26.315  92.071  0.00  0.00      AP1   
ATOM   2695  HN  SER A 190      12.275 -26.495  93.051  0.00  0.00      AP1   
ATOM   2696  CA  SER A 190      13.063 -27.186  91.238  0.00  0.00      AP1   
ATOM   2697  HA  SER A 190      13.712 -26.594  90.610  0.00  0.00      AP1   
ATOM   2698  CB  SER A 190      13.932 -28.167  92.136  0.00  0.00      AP1   
ATOM   2699  HB1 SER A 190      14.264 -27.444  92.911  0.00  0.00      AP1   
ATOM   2700  HB2 SER A 190      13.346 -29.014  92.553  0.00  0.00      AP1   
ATOM   2701  OG  SER A 190      15.031 -28.780  91.458  0.00  0.00      AP1   
ATOM   2702  HG1 SER A 190      14.710 -29.516  90.933  0.00  0.00      AP1   
ATOM   2703  C   SER A 190      12.298 -28.126  90.292  0.00  0.00      AP1   
ATOM   2704  O   SER A 190      11.197 -28.658  90.609  0.00  0.00      AP1   
ATOM   2705  N   GLU A 191      12.842 -28.372  89.095  0.00  0.00      AP1   
ATOM   2706  HN  GLU A 191      13.677 -27.879  88.862  0.00  0.00      AP1   
ATOM   2707  CA  GLU A 191      12.528 -29.575  88.293  0.00  0.00      AP1   
ATOM   2708  HA  GLU A 191      11.448 -29.542  88.313  0.00  0.00      AP1   
ATOM   2709  CB  GLU A 191      13.108 -29.390  86.934  0.00  0.00      AP1   
ATOM   2710  HB1 GLU A 191      12.748 -28.432  86.501  0.00  0.00      AP1   
ATOM   2711  HB2 GLU A 191      14.171 -29.074  87.001  0.00  0.00      AP1   
ATOM   2712  CG  GLU A 191      12.982 -30.484  85.992  0.00  0.00      AP1   
ATOM   2713  HG1 GLU A 191      13.291 -30.262  84.949  0.00  0.00      AP1   
ATOM   2714  HG2 GLU A 191      13.426 -31.458  86.288  0.00  0.00      AP1   
ATOM   2715  CD  GLU A 191      11.500 -30.823  85.731  0.00  0.00      AP1   
ATOM   2716  OE1 GLU A 191      10.614 -29.904  85.633  0.00  0.00      AP1   
ATOM   2717  OE2 GLU A 191      11.128 -31.994  85.687  0.00  0.00      AP1   
ATOM   2718  C   GLU A 191      13.027 -30.781  89.019  0.00  0.00      AP1   
ATOM   2719  O   GLU A 191      14.127 -30.750  89.611  0.00  0.00      AP1   
ATOM   2720  N   GLY A 192      12.315 -31.903  88.913  0.00  0.00      AP1   
ATOM   2721  HN  GLY A 192      11.663 -31.949  88.161  0.00  0.00      AP1   
ATOM   2722  CA  GLY A 192      12.433 -33.043  89.807  0.00  0.00      AP1   
ATOM   2723  HA1 GLY A 192      13.435 -33.445  89.794  0.00  0.00      AP1   
ATOM   2724  HA2 GLY A 192      11.705 -33.790  89.526  0.00  0.00      AP1   
ATOM   2725  C   GLY A 192      12.123 -32.779  91.295  0.00  0.00      AP1   
ATOM   2726  O   GLY A 192      11.341 -31.843  91.572  0.00  0.00      AP1   
ATOM   2727  N   LEU A 193      12.773 -33.553  92.155  0.00  0.00      AP1   
ATOM   2728  HN  LEU A 193      13.347 -34.253  91.738  0.00  0.00      AP1   
ATOM   2729  CA  LEU A 193      12.762 -33.496  93.642  0.00  0.00      AP1   
ATOM   2730  HA  LEU A 193      13.515 -34.224  93.905  0.00  0.00      AP1   
ATOM   2731  CB  LEU A 193      13.252 -32.248  94.284  0.00  0.00      AP1   
ATOM   2732  HB1 LEU A 193      12.622 -31.408  93.921  0.00  0.00      AP1   
ATOM   2733  HB2 LEU A 193      13.021 -32.387  95.362  0.00  0.00      AP1   
ATOM   2734  CG  LEU A 193      14.792 -32.038  94.269  0.00  0.00      AP1   
ATOM   2735  HG  LEU A 193      15.272 -32.916  94.751  0.00  0.00      AP1   
ATOM   2736  CD1 LEU A 193      15.350 -31.854  92.796  0.00  0.00      AP1   
ATOM   2737 HD11 LEU A 193      14.688 -31.169  92.225  0.00  0.00      AP1   
ATOM   2738 HD12 LEU A 193      16.337 -31.351  92.717  0.00  0.00      AP1   
ATOM   2739 HD13 LEU A 193      15.249 -32.848  92.310  0.00  0.00      AP1   
ATOM   2740  CD2 LEU A 193      15.180 -30.821  95.123  0.00  0.00      AP1   
ATOM   2741 HD21 LEU A 193      14.781 -30.972  96.149  0.00  0.00      AP1   
ATOM   2742 HD22 LEU A 193      16.288 -30.748  95.175  0.00  0.00      AP1   
ATOM   2743 HD23 LEU A 193      14.883 -29.838  94.700  0.00  0.00      AP1   
ATOM   2744  C   LEU A 193      11.458 -33.998  94.283  0.00  0.00      AP1   
ATOM   2745  O   LEU A 193      10.465 -33.297  94.544  0.00  0.00      AP1   
ATOM   2746  N   THR A 194      11.434 -35.287  94.618  0.00  0.00      AP1   
ATOM   2747  HN  THR A 194      12.220 -35.896  94.547  0.00  0.00      AP1   
ATOM   2748  CA  THR A 194      10.222 -35.979  95.034  0.00  0.00      AP1   
ATOM   2749  HA  THR A 194       9.776 -35.207  95.643  0.00  0.00      AP1   
ATOM   2750  CB  THR A 194       9.212 -36.235  93.823  0.00  0.00      AP1   
ATOM   2751  HB  THR A 194       8.876 -35.297  93.332  0.00  0.00      AP1   
ATOM   2752  OG1 THR A 194       8.077 -36.876  94.298  0.00  0.00      AP1   
ATOM   2753  HG1 THR A 194       7.553 -36.303  94.863  0.00  0.00      AP1   
ATOM   2754  CG2 THR A 194       9.916 -37.150  92.732  0.00  0.00      AP1   
ATOM   2755 HG21 THR A 194       9.150 -37.547  92.033  0.00  0.00      AP1   
ATOM   2756 HG22 THR A 194      10.695 -36.555  92.209  0.00  0.00      AP1   
ATOM   2757 HG23 THR A 194      10.270 -38.083  93.221  0.00  0.00      AP1   
ATOM   2758  C   THR A 194      10.326 -37.267  95.885  0.00  0.00      AP1   
ATOM   2759  O   THR A 194       9.471 -37.596  96.657  0.00  0.00      AP1   
ATOM   2760  N   ASP A 195      11.499 -38.007  95.751  0.00  0.00      AP1   
ATOM   2761  HN  ASP A 195      12.248 -37.781  95.134  0.00  0.00      AP1   
ATOM   2762  CA  ASP A 195      11.758 -39.257  96.358  0.00  0.00      AP1   
ATOM   2763  HA  ASP A 195      10.808 -39.511  96.804  0.00  0.00      AP1   
ATOM   2764  CB  ASP A 195      12.276 -40.239  95.288  0.00  0.00      AP1   
ATOM   2765  HB1 ASP A 195      13.111 -39.686  94.808  0.00  0.00      AP1   
ATOM   2766  HB2 ASP A 195      12.756 -41.131  95.743  0.00  0.00      AP1   
ATOM   2767  CG  ASP A 195      11.155 -40.649  94.375  0.00  0.00      AP1   
ATOM   2768  OD1 ASP A 195      10.059 -40.920  94.947  0.00  0.00      AP1   
ATOM   2769  OD2 ASP A 195      11.357 -40.891  93.198  0.00  0.00      AP1   
ATOM   2770  C   ASP A 195      12.752 -39.122  97.393  0.00  0.00      AP1   
ATOM   2771  O   ASP A 195      13.964 -38.872  97.092  0.00  0.00      AP1   
ATOM   2772  N   TYR A 196      12.438 -39.405  98.689  0.00  0.00      AP1   
ATOM   2773  HN  TYR A 196      11.468 -39.606  98.803  0.00  0.00      AP1   
ATOM   2774  CA  TYR A 196      13.138 -39.093  99.895  0.00  0.00      AP1   
ATOM   2775  HA  TYR A 196      14.046 -38.561  99.652  0.00  0.00      AP1   
ATOM   2776  CB  TYR A 196      12.290 -38.237 100.886  0.00  0.00      AP1   
ATOM   2777  HB1 TYR A 196      11.260 -38.648 100.964  0.00  0.00      AP1   
ATOM   2778  HB2 TYR A 196      12.756 -38.206 101.895  0.00  0.00      AP1   
ATOM   2779  CG  TYR A 196      12.188 -36.833 100.239  0.00  0.00      AP1   
ATOM   2780  CD1 TYR A 196      12.914 -35.825 100.809  0.00  0.00      AP1   
ATOM   2781  HD1 TYR A 196      13.740 -36.188 101.401  0.00  0.00      AP1   
ATOM   2782  CE1 TYR A 196      12.810 -34.545 100.337  0.00  0.00      AP1   
ATOM   2783  HE1 TYR A 196      13.542 -33.791 100.583  0.00  0.00      AP1   
ATOM   2784  CZ  TYR A 196      11.900 -34.165  99.370  0.00  0.00      AP1   
ATOM   2785  OH  TYR A 196      12.024 -32.846  98.828  0.00  0.00      AP1   
ATOM   2786  HH  TYR A 196      11.260 -32.684  98.269  0.00  0.00      AP1   
ATOM   2787  CD2 TYR A 196      11.115 -36.542  99.325  0.00  0.00      AP1   
ATOM   2788  HD2 TYR A 196      10.576 -37.399  98.950  0.00  0.00      AP1   
ATOM   2789  CE2 TYR A 196      11.104 -35.213  98.816  0.00  0.00      AP1   
ATOM   2790  HE2 TYR A 196      10.356 -34.980  98.073  0.00  0.00      AP1   
ATOM   2791  C   TYR A 196      13.473 -40.440 100.595  0.00  0.00      AP1   
ATOM   2792  O   TYR A 196      12.547 -41.215 100.850  0.00  0.00      AP1   
ATOM   2793  N   SER A 197      14.726 -40.710 100.888  0.00  0.00      AP1   
ATOM   2794  HN  SER A 197      15.533 -40.182 100.635  0.00  0.00      AP1   
ATOM   2795  CA  SER A 197      15.045 -41.927 101.632  0.00  0.00      AP1   
ATOM   2796  HA  SER A 197      14.147 -42.374 102.033  0.00  0.00      AP1   
ATOM   2797  CB  SER A 197      15.861 -42.964 100.664  0.00  0.00      AP1   
ATOM   2798  HB1 SER A 197      16.722 -42.481 100.154  0.00  0.00      AP1   
ATOM   2799  HB2 SER A 197      16.458 -43.662 101.288  0.00  0.00      AP1   
ATOM   2800  OG  SER A 197      15.000 -43.763  99.897  0.00  0.00      AP1   
ATOM   2801  HG1 SER A 197      14.573 -43.213  99.236  0.00  0.00      AP1   
ATOM   2802  C   SER A 197      15.914 -41.546 102.767  0.00  0.00      AP1   
ATOM   2803  O   SER A 197      16.980 -40.941 102.599  0.00  0.00      AP1   
ATOM   2804  N   PHE A 198      15.469 -41.922 104.016  0.00  0.00      AP1   
ATOM   2805  HN  PHE A 198      14.693 -42.547 104.046  0.00  0.00      AP1   
ATOM   2806  CA  PHE A 198      16.126 -41.594 105.255  0.00  0.00      AP1   
ATOM   2807  HA  PHE A 198      16.766 -40.725 105.207  0.00  0.00      AP1   
ATOM   2808  CB  PHE A 198      15.029 -41.328 106.272  0.00  0.00      AP1   
ATOM   2809  HB1 PHE A 198      14.247 -42.112 106.182  0.00  0.00      AP1   
ATOM   2810  HB2 PHE A 198      15.331 -41.463 107.333  0.00  0.00      AP1   
ATOM   2811  CG  PHE A 198      14.419 -39.935 106.109  0.00  0.00      AP1   
ATOM   2812  CD1 PHE A 198      13.355 -39.870 105.271  0.00  0.00      AP1   
ATOM   2813  HD1 PHE A 198      12.851 -40.733 104.860  0.00  0.00      AP1   
ATOM   2814  CE1 PHE A 198      12.781 -38.596 104.922  0.00  0.00      AP1   
ATOM   2815  HE1 PHE A 198      11.973 -38.616 104.207  0.00  0.00      AP1   
ATOM   2816  CZ  PHE A 198      13.146 -37.427 105.606  0.00  0.00      AP1   
ATOM   2817  HZ  PHE A 198      12.571 -36.512 105.587  0.00  0.00      AP1   
ATOM   2818  CD2 PHE A 198      14.898 -38.759 106.749  0.00  0.00      AP1   
ATOM   2819  HD2 PHE A 198      15.785 -38.850 107.359  0.00  0.00      AP1   
ATOM   2820  CE2 PHE A 198      14.312 -37.513 106.438  0.00  0.00      AP1   
ATOM   2821  HE2 PHE A 198      14.634 -36.556 106.822  0.00  0.00      AP1   
ATOM   2822  C   PHE A 198      16.800 -42.724 105.889  0.00  0.00      AP1   
ATOM   2823  O   PHE A 198      16.166 -43.654 106.465  0.00  0.00      AP1   
ATOM   2824  N   TYR A 199      18.128 -42.590 106.141  0.00  0.00      AP1   
ATOM   2825  HN  TYR A 199      18.547 -41.748 105.809  0.00  0.00      AP1   
ATOM   2826  CA  TYR A 199      19.007 -43.662 106.581  0.00  0.00      AP1   
ATOM   2827  HA  TYR A 199      18.423 -44.570 106.580  0.00  0.00      AP1   
ATOM   2828  CB  TYR A 199      20.225 -43.759 105.514  0.00  0.00      AP1   
ATOM   2829  HB1 TYR A 199      20.745 -42.789 105.362  0.00  0.00      AP1   
ATOM   2830  HB2 TYR A 199      20.994 -44.436 105.944  0.00  0.00      AP1   
ATOM   2831  CG  TYR A 199      19.755 -44.119 104.106  0.00  0.00      AP1   
ATOM   2832  CD1 TYR A 199      19.461 -43.063 103.203  0.00  0.00      AP1   
ATOM   2833  HD1 TYR A 199      19.563 -42.058 103.585  0.00  0.00      AP1   
ATOM   2834  CE1 TYR A 199      19.113 -43.457 101.867  0.00  0.00      AP1   
ATOM   2835  HE1 TYR A 199      18.801 -42.668 101.199  0.00  0.00      AP1   
ATOM   2836  CZ  TYR A 199      19.096 -44.805 101.483  0.00  0.00      AP1   
ATOM   2837  OH  TYR A 199      18.744 -45.191 100.189  0.00  0.00      AP1   
ATOM   2838  HH  TYR A 199      18.612 -44.433  99.615  0.00  0.00      AP1   
ATOM   2839  CD2 TYR A 199      19.708 -45.484 103.708  0.00  0.00      AP1   
ATOM   2840  HD2 TYR A 199      19.900 -46.256 104.439  0.00  0.00      AP1   
ATOM   2841  CE2 TYR A 199      19.413 -45.787 102.355  0.00  0.00      AP1   
ATOM   2842  HE2 TYR A 199      19.410 -46.844 102.134  0.00  0.00      AP1   
ATOM   2843  C   TYR A 199      19.567 -43.300 107.953  0.00  0.00      AP1   
ATOM   2844  O   TYR A 199      19.763 -42.116 108.249  0.00  0.00      AP1   
ATOM   2845  N   ARG A 200      19.707 -44.297 108.785  0.00  0.00      AP1   
ATOM   2846  HN  ARG A 200      19.507 -45.198 108.408  0.00  0.00      AP1   
ATOM   2847  CA  ARG A 200      20.391 -44.257 110.010  0.00  0.00      AP1   
ATOM   2848  HA  ARG A 200      20.548 -43.253 110.376  0.00  0.00      AP1   
ATOM   2849  CB  ARG A 200      19.697 -45.166 111.043  0.00  0.00      AP1   
ATOM   2850  HB1 ARG A 200      18.682 -44.717 111.087  0.00  0.00      AP1   
ATOM   2851  HB2 ARG A 200      19.567 -46.192 110.636  0.00  0.00      AP1   
ATOM   2852  CG  ARG A 200      20.404 -45.153 112.404  0.00  0.00      AP1   
ATOM   2853  HG1 ARG A 200      21.464 -45.450 112.256  0.00  0.00      AP1   
ATOM   2854  HG2 ARG A 200      20.431 -44.062 112.609  0.00  0.00      AP1   
ATOM   2855  CD  ARG A 200      19.749 -45.863 113.549  0.00  0.00      AP1   
ATOM   2856  HD1 ARG A 200      18.660 -45.644 113.539  0.00  0.00      AP1   
ATOM   2857  HD2 ARG A 200      19.973 -46.945 113.431  0.00  0.00      AP1   
ATOM   2858  NE  ARG A 200      20.317 -45.282 114.810  0.00  0.00      AP1   
ATOM   2859  HE  ARG A 200      21.004 -44.556 114.786  0.00  0.00      AP1   
ATOM   2860  CZ  ARG A 200      20.523 -46.059 115.882  0.00  0.00      AP1   
ATOM   2861  NH1 ARG A 200      19.916 -47.202 115.981  0.00  0.00      AP1   
ATOM   2862 HH11 ARG A 200      20.461 -47.751 116.614  0.00  0.00      AP1   
ATOM   2863 HH12 ARG A 200      19.208 -47.511 115.346  0.00  0.00      AP1   
ATOM   2864  NH2 ARG A 200      21.481 -45.794 116.748  0.00  0.00      AP1   
ATOM   2865 HH21 ARG A 200      21.420 -46.147 117.682  0.00  0.00      AP1   
ATOM   2866 HH22 ARG A 200      21.928 -44.901 116.691  0.00  0.00      AP1   
ATOM   2867  C   ARG A 200      21.798 -44.843 109.731  0.00  0.00      AP1   
ATOM   2868  O   ARG A 200      21.984 -45.777 109.017  0.00  0.00      AP1   
ATOM   2869  N   VAL A 201      22.904 -44.196 110.267  0.00  0.00      AP1   
ATOM   2870  HN  VAL A 201      22.782 -43.292 110.671  0.00  0.00      AP1   
ATOM   2871  CA  VAL A 201      24.233 -44.657 110.119  0.00  0.00      AP1   
ATOM   2872  HA  VAL A 201      24.187 -45.585 109.569  0.00  0.00      AP1   
ATOM   2873  CB  VAL A 201      25.183 -43.572 109.567  0.00  0.00      AP1   
ATOM   2874  HB  VAL A 201      25.850 -43.057 110.290  0.00  0.00      AP1   
ATOM   2875  CG1 VAL A 201      26.116 -44.362 108.602  0.00  0.00      AP1   
ATOM   2876 HG11 VAL A 201      26.584 -45.289 108.996  0.00  0.00      AP1   
ATOM   2877 HG12 VAL A 201      25.455 -44.609 107.744  0.00  0.00      AP1   
ATOM   2878 HG13 VAL A 201      26.942 -43.741 108.194  0.00  0.00      AP1   
ATOM   2879  CG2 VAL A 201      24.445 -42.534 108.726  0.00  0.00      AP1   
ATOM   2880 HG21 VAL A 201      23.922 -43.029 107.880  0.00  0.00      AP1   
ATOM   2881 HG22 VAL A 201      23.714 -41.915 109.289  0.00  0.00      AP1   
ATOM   2882 HG23 VAL A 201      25.093 -41.765 108.254  0.00  0.00      AP1   
ATOM   2883  C   VAL A 201      24.750 -45.009 111.514  0.00  0.00      AP1   
ATOM   2884  O   VAL A 201      24.384 -44.425 112.492  0.00  0.00      AP1   
ATOM   2885  N   TRP A 202      25.561 -46.077 111.641  0.00  0.00      AP1   
ATOM   2886  HN  TRP A 202      25.859 -46.591 110.840  0.00  0.00      AP1   
ATOM   2887  CA  TRP A 202      26.323 -46.402 112.869  0.00  0.00      AP1   
ATOM   2888  HA  TRP A 202      25.971 -45.852 113.729  0.00  0.00      AP1   
ATOM   2889  CB  TRP A 202      26.073 -47.884 113.234  0.00  0.00      AP1   
ATOM   2890  HB1 TRP A 202      26.518 -48.524 112.442  0.00  0.00      AP1   
ATOM   2891  HB2 TRP A 202      26.692 -48.170 114.111  0.00  0.00      AP1   
ATOM   2892  CG  TRP A 202      24.626 -48.272 113.583  0.00  0.00      AP1   
ATOM   2893  CD1 TRP A 202      24.086 -48.202 114.826  0.00  0.00      AP1   
ATOM   2894  HD1 TRP A 202      24.598 -47.848 115.708  0.00  0.00      AP1   
ATOM   2895  NE1 TRP A 202      22.820 -48.689 114.830  0.00  0.00      AP1   
ATOM   2896  HE1 TRP A 202      22.128 -48.637 115.516  0.00  0.00      AP1   
ATOM   2897  CE2 TRP A 202      22.606 -49.362 113.647  0.00  0.00      AP1   
ATOM   2898  CD2 TRP A 202      23.705 -49.095 112.802  0.00  0.00      AP1   
ATOM   2899  CE3 TRP A 202      23.781 -49.689 111.519  0.00  0.00      AP1   
ATOM   2900  HE3 TRP A 202      24.579 -49.475 110.823  0.00  0.00      AP1   
ATOM   2901  CZ3 TRP A 202      22.818 -50.647 111.217  0.00  0.00      AP1   
ATOM   2902  HZ3 TRP A 202      22.855 -51.226 110.306  0.00  0.00      AP1   
ATOM   2903  CZ2 TRP A 202      21.532 -50.236 113.267  0.00  0.00      AP1   
ATOM   2904  HZ2 TRP A 202      20.710 -50.411 113.945  0.00  0.00      AP1   
ATOM   2905  CH2 TRP A 202      21.707 -50.940 112.093  0.00  0.00      AP1   
ATOM   2906  HH2 TRP A 202      21.040 -51.726 111.774  0.00  0.00      AP1   
ATOM   2907  C   TRP A 202      27.783 -46.166 112.791  0.00  0.00      AP1   
ATOM   2908  O   TRP A 202      28.419 -46.088 111.711  0.00  0.00      AP1   
ATOM   2909  N   GLY A 203      28.403 -45.994 113.935  0.00  0.00      AP1   
ATOM   2910  HN  GLY A 203      27.909 -46.005 114.801  0.00  0.00      AP1   
ATOM   2911  CA  GLY A 203      29.797 -45.581 114.190  0.00  0.00      AP1   
ATOM   2912  HA1 GLY A 203      29.907 -45.829 115.235  0.00  0.00      AP1   
ATOM   2913  HA2 GLY A 203      29.921 -44.536 113.948  0.00  0.00      AP1   
ATOM   2914  C   GLY A 203      30.928 -46.330 113.547  0.00  0.00      AP1   
ATOM   2915  O   GLY A 203      31.897 -45.759 112.982  0.00  0.00      AP1   
ATOM   2916  N   ASN A 204      30.838 -47.672 113.434  0.00  0.00      AP1   
ATOM   2917  HN  ASN A 204      30.035 -48.035 113.900  0.00  0.00      AP1   
ATOM   2918  CA  ASN A 204      31.778 -48.613 112.862  0.00  0.00      AP1   
ATOM   2919  HA  ASN A 204      32.816 -48.365 113.026  0.00  0.00      AP1   
ATOM   2920  CB  ASN A 204      31.561 -49.955 113.649  0.00  0.00      AP1   
ATOM   2921  HB1 ASN A 204      32.464 -50.566 113.431  0.00  0.00      AP1   
ATOM   2922  HB2 ASN A 204      31.694 -49.597 114.692  0.00  0.00      AP1   
ATOM   2923  CG  ASN A 204      30.238 -50.687 113.270  0.00  0.00      AP1   
ATOM   2924  OD1 ASN A 204      29.192 -50.132 112.936  0.00  0.00      AP1   
ATOM   2925  ND2 ASN A 204      30.336 -52.017 113.472  0.00  0.00      AP1   
ATOM   2926 HD21 ASN A 204      29.469 -52.503 113.362  0.00  0.00      AP1   
ATOM   2927 HD22 ASN A 204      31.215 -52.474 113.611  0.00  0.00      AP1   
ATOM   2928  C   ASN A 204      31.479 -48.675 111.383  0.00  0.00      AP1   
ATOM   2929  O   ASN A 204      32.025 -49.554 110.759  0.00  0.00      AP1   
ATOM   2930  N   ASN A 205      30.733 -47.704 110.819  0.00  0.00      AP1   
ATOM   2931  HN  ASN A 205      30.289 -46.965 111.320  0.00  0.00      AP1   
ATOM   2932  CA  ASN A 205      30.685 -47.539 109.380  0.00  0.00      AP1   
ATOM   2933  HA  ASN A 205      30.322 -46.537 109.205  0.00  0.00      AP1   
ATOM   2934  CB  ASN A 205      32.030 -47.373 108.666  0.00  0.00      AP1   
ATOM   2935  HB1 ASN A 205      32.570 -48.321 108.875  0.00  0.00      AP1   
ATOM   2936  HB2 ASN A 205      31.845 -47.176 107.588  0.00  0.00      AP1   
ATOM   2937  CG  ASN A 205      32.848 -46.211 109.267  0.00  0.00      AP1   
ATOM   2938  OD1 ASN A 205      32.409 -45.114 109.228  0.00  0.00      AP1   
ATOM   2939  ND2 ASN A 205      34.147 -46.505 109.585  0.00  0.00      AP1   
ATOM   2940 HD21 ASN A 205      34.819 -45.772 109.693  0.00  0.00      AP1   
ATOM   2941 HD22 ASN A 205      34.456 -47.456 109.612  0.00  0.00      AP1   
ATOM   2942  C   ASN A 205      29.762 -48.442 108.628  0.00  0.00      AP1   
ATOM   2943  O   ASN A 205      30.073 -48.881 107.540  0.00  0.00      AP1   
ATOM   2944  N   THR A 206      28.545 -48.681 109.202  0.00  0.00      AP1   
ATOM   2945  HN  THR A 206      28.240 -48.324 110.082  0.00  0.00      AP1   
ATOM   2946  CA  THR A 206      27.543 -49.618 108.573  0.00  0.00      AP1   
ATOM   2947  HA  THR A 206      27.732 -49.769 107.521  0.00  0.00      AP1   
ATOM   2948  CB  THR A 206      27.453 -50.886 109.355  0.00  0.00      AP1   
ATOM   2949  HB  THR A 206      26.623 -51.552 109.036  0.00  0.00      AP1   
ATOM   2950  OG1 THR A 206      27.202 -50.606 110.757  0.00  0.00      AP1   
ATOM   2951  HG1 THR A 206      27.964 -50.113 111.068  0.00  0.00      AP1   
ATOM   2952  CG2 THR A 206      28.782 -51.714 109.265  0.00  0.00      AP1   
ATOM   2953 HG21 THR A 206      29.462 -50.972 109.736  0.00  0.00      AP1   
ATOM   2954 HG22 THR A 206      28.527 -52.541 109.962  0.00  0.00      AP1   
ATOM   2955 HG23 THR A 206      28.865 -52.076 108.218  0.00  0.00      AP1   
ATOM   2956  C   THR A 206      26.196 -48.794 108.618  0.00  0.00      AP1   
ATOM   2957  O   THR A 206      26.014 -47.968 109.497  0.00  0.00      AP1   
ATOM   2958  N   GLU A 207      25.208 -49.009 107.714  0.00  0.00      AP1   
ATOM   2959  HN  GLU A 207      25.239 -49.664 106.962  0.00  0.00      AP1   
ATOM   2960  CA  GLU A 207      24.140 -48.065 107.508  0.00  0.00      AP1   
ATOM   2961  HA  GLU A 207      24.089 -47.400 108.357  0.00  0.00      AP1   
ATOM   2962  CB  GLU A 207      24.567 -46.979 106.462  0.00  0.00      AP1   
ATOM   2963  HB1 GLU A 207      25.480 -46.592 106.964  0.00  0.00      AP1   
ATOM   2964  HB2 GLU A 207      24.949 -47.439 105.525  0.00  0.00      AP1   
ATOM   2965  CG  GLU A 207      23.531 -45.845 106.224  0.00  0.00      AP1   
ATOM   2966  HG1 GLU A 207      22.536 -46.265 105.963  0.00  0.00      AP1   
ATOM   2967  HG2 GLU A 207      23.395 -45.316 107.191  0.00  0.00      AP1   
ATOM   2968  CD  GLU A 207      23.973 -44.955 105.080  0.00  0.00      AP1   
ATOM   2969  OE1 GLU A 207      23.826 -45.372 103.918  0.00  0.00      AP1   
ATOM   2970  OE2 GLU A 207      24.474 -43.810 105.316  0.00  0.00      AP1   
ATOM   2971  C   GLU A 207      22.761 -48.765 107.269  0.00  0.00      AP1   
ATOM   2972  O   GLU A 207      22.739 -49.773 106.598  0.00  0.00      AP1   
ATOM   2973  N   THR A 208      21.559 -48.129 107.657  0.00  0.00      AP1   
ATOM   2974  HN  THR A 208      21.464 -47.152 107.830  0.00  0.00      AP1   
ATOM   2975  CA  THR A 208      20.228 -48.816 107.647  0.00  0.00      AP1   
ATOM   2976  HA  THR A 208      20.368 -49.479 106.806  0.00  0.00      AP1   
ATOM   2977  CB  THR A 208      19.864 -49.644 108.981  0.00  0.00      AP1   
ATOM   2978  HB  THR A 208      20.760 -49.960 109.556  0.00  0.00      AP1   
ATOM   2979  OG1 THR A 208      19.314 -50.894 108.585  0.00  0.00      AP1   
ATOM   2980  HG1 THR A 208      19.940 -51.411 108.074  0.00  0.00      AP1   
ATOM   2981  CG2 THR A 208      18.843 -48.977 109.888  0.00  0.00      AP1   
ATOM   2982 HG21 THR A 208      17.871 -48.755 109.399  0.00  0.00      AP1   
ATOM   2983 HG22 THR A 208      18.634 -49.517 110.836  0.00  0.00      AP1   
ATOM   2984 HG23 THR A 208      19.345 -48.023 110.156  0.00  0.00      AP1   
ATOM   2985  C   THR A 208      19.206 -47.813 107.240  0.00  0.00      AP1   
ATOM   2986  O   THR A 208      19.240 -46.640 107.583  0.00  0.00      AP1   
ATOM   2987  N   LEU A 209      18.265 -48.148 106.383  0.00  0.00      AP1   
ATOM   2988  HN  LEU A 209      18.188 -49.088 106.060  0.00  0.00      AP1   
ATOM   2989  CA  LEU A 209      17.172 -47.328 105.914  0.00  0.00      AP1   
ATOM   2990  HA  LEU A 209      17.521 -46.313 105.795  0.00  0.00      AP1   
ATOM   2991  CB  LEU A 209      16.620 -48.001 104.645  0.00  0.00      AP1   
ATOM   2992  HB1 LEU A 209      17.374 -48.184 103.850  0.00  0.00      AP1   
ATOM   2993  HB2 LEU A 209      16.256 -49.020 104.898  0.00  0.00      AP1   
ATOM   2994  CG  LEU A 209      15.419 -47.467 103.959  0.00  0.00      AP1   
ATOM   2995  HG  LEU A 209      14.548 -47.417 104.647  0.00  0.00      AP1   
ATOM   2996  CD1 LEU A 209      15.679 -46.069 103.314  0.00  0.00      AP1   
ATOM   2997 HD11 LEU A 209      16.285 -45.406 103.969  0.00  0.00      AP1   
ATOM   2998 HD12 LEU A 209      16.276 -46.262 102.398  0.00  0.00      AP1   
ATOM   2999 HD13 LEU A 209      14.744 -45.712 102.832  0.00  0.00      AP1   
ATOM   3000  CD2 LEU A 209      14.974 -48.464 102.857  0.00  0.00      AP1   
ATOM   3001 HD21 LEU A 209      15.713 -48.380 102.031  0.00  0.00      AP1   
ATOM   3002 HD22 LEU A 209      15.033 -49.508 103.233  0.00  0.00      AP1   
ATOM   3003 HD23 LEU A 209      13.927 -48.311 102.520  0.00  0.00      AP1   
ATOM   3004  C   LEU A 209      16.056 -47.348 106.952  0.00  0.00      AP1   
ATOM   3005  O   LEU A 209      15.482 -48.406 107.280  0.00  0.00      AP1   
ATOM   3006  N   VAL A 210      15.781 -46.152 107.552  0.00  0.00      AP1   
ATOM   3007  HN  VAL A 210      16.222 -45.339 107.181  0.00  0.00      AP1   
ATOM   3008  CA  VAL A 210      14.646 -45.893 108.382  0.00  0.00      AP1   
ATOM   3009  HA  VAL A 210      14.718 -46.735 109.055  0.00  0.00      AP1   
ATOM   3010  CB  VAL A 210      14.933 -44.736 109.322  0.00  0.00      AP1   
ATOM   3011  HB  VAL A 210      14.953 -43.781 108.755  0.00  0.00      AP1   
ATOM   3012  CG1 VAL A 210      13.696 -44.856 110.247  0.00  0.00      AP1   
ATOM   3013 HG11 VAL A 210      12.817 -44.501 109.667  0.00  0.00      AP1   
ATOM   3014 HG12 VAL A 210      13.400 -45.870 110.589  0.00  0.00      AP1   
ATOM   3015 HG13 VAL A 210      13.821 -44.242 111.165  0.00  0.00      AP1   
ATOM   3016  CG2 VAL A 210      16.220 -44.832 110.177  0.00  0.00      AP1   
ATOM   3017 HG21 VAL A 210      16.300 -44.161 111.059  0.00  0.00      AP1   
ATOM   3018 HG22 VAL A 210      16.432 -45.859 110.545  0.00  0.00      AP1   
ATOM   3019 HG23 VAL A 210      17.087 -44.643 109.508  0.00  0.00      AP1   
ATOM   3020  C   VAL A 210      13.306 -45.997 107.544  0.00  0.00      AP1   
ATOM   3021  O   VAL A 210      12.553 -46.897 107.760  0.00  0.00      AP1   
ATOM   3022  N   SER A 211      13.161 -45.147 106.531  0.00  0.00      AP1   
ATOM   3023  HN  SER A 211      13.970 -44.685 106.176  0.00  0.00      AP1   
ATOM   3024  CA  SER A 211      11.974 -45.170 105.777  0.00  0.00      AP1   
ATOM   3025  HA  SER A 211      11.754 -46.155 105.391  0.00  0.00      AP1   
ATOM   3026  CB  SER A 211      10.703 -44.712 106.548  0.00  0.00      AP1   
ATOM   3027  HB1 SER A 211      10.423 -45.507 107.272  0.00  0.00      AP1   
ATOM   3028  HB2 SER A 211      10.986 -43.812 107.133  0.00  0.00      AP1   
ATOM   3029  OG  SER A 211       9.496 -44.464 105.740  0.00  0.00      AP1   
ATOM   3030  HG1 SER A 211       9.527 -43.509 105.645  0.00  0.00      AP1   
ATOM   3031  C   SER A 211      12.198 -44.317 104.570  0.00  0.00      AP1   
ATOM   3032  O   SER A 211      13.260 -43.638 104.548  0.00  0.00      AP1   
ATOM   3033  N   LYS A 212      11.325 -44.364 103.555  0.00  0.00      AP1   
ATOM   3034  HN  LYS A 212      10.448 -44.793 103.758  0.00  0.00      AP1   
ATOM   3035  CA  LYS A 212      11.331 -43.798 102.260  0.00  0.00      AP1   
ATOM   3036  HA  LYS A 212      11.673 -42.774 102.301  0.00  0.00      AP1   
ATOM   3037  CB  LYS A 212      12.168 -44.692 101.261  0.00  0.00      AP1   
ATOM   3038  HB1 LYS A 212      12.119 -44.194 100.269  0.00  0.00      AP1   
ATOM   3039  HB2 LYS A 212      13.198 -44.606 101.667  0.00  0.00      AP1   
ATOM   3040  CG  LYS A 212      11.841 -46.235 101.240  0.00  0.00      AP1   
ATOM   3041  HG1 LYS A 212      11.889 -46.676 102.258  0.00  0.00      AP1   
ATOM   3042  HG2 LYS A 212      10.805 -46.418 100.885  0.00  0.00      AP1   
ATOM   3043  CD  LYS A 212      12.861 -46.996 100.322  0.00  0.00      AP1   
ATOM   3044  HD1 LYS A 212      13.862 -46.793 100.758  0.00  0.00      AP1   
ATOM   3045  HD2 LYS A 212      12.770 -48.088 100.508  0.00  0.00      AP1   
ATOM   3046  CE  LYS A 212      12.725 -46.679  98.826  0.00  0.00      AP1   
ATOM   3047  HE1 LYS A 212      11.729 -46.828  98.358  0.00  0.00      AP1   
ATOM   3048  HE2 LYS A 212      12.876 -45.578  98.813  0.00  0.00      AP1   
ATOM   3049  NZ  LYS A 212      13.773 -47.275  98.049  0.00  0.00      AP1   
ATOM   3050  HZ1 LYS A 212      14.722 -47.134  98.450  0.00  0.00      AP1   
ATOM   3051  HZ2 LYS A 212      13.744 -48.315  98.041  0.00  0.00      AP1   
ATOM   3052  HZ3 LYS A 212      13.757 -46.868  97.092  0.00  0.00      AP1   
ATOM   3053  C   LYS A 212       9.907 -43.564 101.749  0.00  0.00      AP1   
ATOM   3054  O   LYS A 212       8.997 -44.083 102.370  0.00  0.00      AP1   
ATOM   3055  N   GLY A 213       9.764 -42.702 100.679  0.00  0.00      AP1   
ATOM   3056  HN  GLY A 213      10.519 -42.266 100.195  0.00  0.00      AP1   
ATOM   3057  CA  GLY A 213       8.452 -42.086 100.321  0.00  0.00      AP1   
ATOM   3058  HA1 GLY A 213       7.844 -41.949 101.203  0.00  0.00      AP1   
ATOM   3059  HA2 GLY A 213       7.904 -42.692  99.615  0.00  0.00      AP1   
ATOM   3060  C   GLY A 213       8.529 -40.691  99.776  0.00  0.00      AP1   
ATOM   3061  O   GLY A 213       9.543 -40.011  99.599  0.00  0.00      AP1   
ATOM   3062  N   LYS A 214       7.364 -40.100  99.531  0.00  0.00      AP1   
ATOM   3063  HN  LYS A 214       6.484 -40.522  99.736  0.00  0.00      AP1   
ATOM   3064  CA  LYS A 214       7.154 -38.747  98.973  0.00  0.00      AP1   
ATOM   3065  HA  LYS A 214       8.022 -38.450  98.403  0.00  0.00      AP1   
ATOM   3066  CB  LYS A 214       5.743 -38.705  98.286  0.00  0.00      AP1   
ATOM   3067  HB1 LYS A 214       4.991 -39.062  99.022  0.00  0.00      AP1   
ATOM   3068  HB2 LYS A 214       5.425 -37.685  97.980  0.00  0.00      AP1   
ATOM   3069  CG  LYS A 214       5.596 -39.618  97.096  0.00  0.00      AP1   
ATOM   3070  HG1 LYS A 214       5.484 -40.651  97.491  0.00  0.00      AP1   
ATOM   3071  HG2 LYS A 214       4.615 -39.417  96.616  0.00  0.00      AP1   
ATOM   3072  CD  LYS A 214       6.893 -39.578  96.192  0.00  0.00      AP1   
ATOM   3073  HD1 LYS A 214       7.225 -38.525  96.066  0.00  0.00      AP1   
ATOM   3074  HD2 LYS A 214       7.803 -40.094  96.565  0.00  0.00      AP1   
ATOM   3075  CE  LYS A 214       6.708 -40.268  94.839  0.00  0.00      AP1   
ATOM   3076  HE1 LYS A 214       6.711 -41.375  94.928  0.00  0.00      AP1   
ATOM   3077  HE2 LYS A 214       5.742 -40.040  94.339  0.00  0.00      AP1   
ATOM   3078  NZ  LYS A 214       7.863 -39.919  93.882  0.00  0.00      AP1   
ATOM   3079  HZ1 LYS A 214       8.771 -40.307  94.211  0.00  0.00      AP1   
ATOM   3080  HZ2 LYS A 214       7.750 -40.269  92.910  0.00  0.00      AP1   
ATOM   3081  HZ3 LYS A 214       7.919 -38.881  93.882  0.00  0.00      AP1   
ATOM   3082  C   LYS A 214       7.264 -37.817 100.081  0.00  0.00      AP1   
ATOM   3083  O   LYS A 214       7.545 -36.616  99.987  0.00  0.00      AP1   
ATOM   3084  N   GLU A 215       7.199 -38.353 101.292  0.00  0.00      AP1   
ATOM   3085  HN  GLU A 215       7.085 -39.343 101.317  0.00  0.00      AP1   
ATOM   3086  CA  GLU A 215       7.279 -37.547 102.585  0.00  0.00      AP1   
ATOM   3087  HA  GLU A 215       6.593 -36.720 102.473  0.00  0.00      AP1   
ATOM   3088  CB  GLU A 215       6.902 -38.413 103.851  0.00  0.00      AP1   
ATOM   3089  HB1 GLU A 215       7.384 -39.405 103.713  0.00  0.00      AP1   
ATOM   3090  HB2 GLU A 215       7.393 -37.939 104.727  0.00  0.00      AP1   
ATOM   3091  CG  GLU A 215       5.346 -38.431 104.034  0.00  0.00      AP1   
ATOM   3092  HG1 GLU A 215       4.921 -37.410 103.930  0.00  0.00      AP1   
ATOM   3093  HG2 GLU A 215       4.859 -39.063 103.261  0.00  0.00      AP1   
ATOM   3094  CD  GLU A 215       4.793 -39.030 105.327  0.00  0.00      AP1   
ATOM   3095  OE1 GLU A 215       3.518 -39.170 105.488  0.00  0.00      AP1   
ATOM   3096  OE2 GLU A 215       5.588 -39.406 106.214  0.00  0.00      AP1   
ATOM   3097  C   GLU A 215       8.747 -37.014 102.705  0.00  0.00      AP1   
ATOM   3098  O   GLU A 215       9.733 -37.717 102.378  0.00  0.00      AP1   
ATOM   3099  N   ALA A 216       8.838 -35.779 103.141  0.00  0.00      AP1   
ATOM   3100  HN  ALA A 216       8.105 -35.142 102.913  0.00  0.00      AP1   
ATOM   3101  CA  ALA A 216      10.150 -35.142 103.341  0.00  0.00      AP1   
ATOM   3102  HA  ALA A 216      10.967 -35.739 102.965  0.00  0.00      AP1   
ATOM   3103  CB  ALA A 216      10.165 -33.722 102.763  0.00  0.00      AP1   
ATOM   3104  HB1 ALA A 216      10.076 -33.763 101.657  0.00  0.00      AP1   
ATOM   3105  HB2 ALA A 216       9.412 -33.046 103.223  0.00  0.00      AP1   
ATOM   3106  HB3 ALA A 216      11.209 -33.393 102.954  0.00  0.00      AP1   
ATOM   3107  C   ALA A 216      10.347 -34.996 104.804  0.00  0.00      AP1   
ATOM   3108  O   ALA A 216      11.349 -34.518 105.348  0.00  0.00      AP1   
ATOM   3109  N   THR A 217       9.446 -35.554 105.631  0.00  0.00      AP1   
ATOM   3110  HN  THR A 217       8.640 -35.884 105.145  0.00  0.00      AP1   
ATOM   3111  CA  THR A 217       9.587 -35.453 107.122  0.00  0.00      AP1   
ATOM   3112  HA  THR A 217      10.586 -35.209 107.453  0.00  0.00      AP1   
ATOM   3113  CB  THR A 217       8.610 -34.395 107.744  0.00  0.00      AP1   
ATOM   3114  HB  THR A 217       8.777 -33.391 107.298  0.00  0.00      AP1   
ATOM   3115  OG1 THR A 217       8.755 -34.293 109.106  0.00  0.00      AP1   
ATOM   3116  HG1 THR A 217       9.423 -33.637 109.315  0.00  0.00      AP1   
ATOM   3117  CG2 THR A 217       7.162 -34.691 107.529  0.00  0.00      AP1   
ATOM   3118 HG21 THR A 217       6.686 -33.689 107.454  0.00  0.00      AP1   
ATOM   3119 HG22 THR A 217       6.990 -35.274 106.599  0.00  0.00      AP1   
ATOM   3120 HG23 THR A 217       6.643 -35.283 108.313  0.00  0.00      AP1   
ATOM   3121  C   THR A 217       9.284 -36.836 107.628  0.00  0.00      AP1   
ATOM   3122  O   THR A 217       8.350 -37.469 107.120  0.00  0.00      AP1   
ATOM   3123  N   LEU A 218      10.186 -37.289 108.532  0.00  0.00      AP1   
ATOM   3124  HN  LEU A 218      10.932 -36.713 108.858  0.00  0.00      AP1   
ATOM   3125  CA  LEU A 218      10.045 -38.529 109.196  0.00  0.00      AP1   
ATOM   3126  HA  LEU A 218       9.060 -38.916 108.980  0.00  0.00      AP1   
ATOM   3127  CB  LEU A 218      11.174 -39.466 108.706  0.00  0.00      AP1   
ATOM   3128  HB1 LEU A 218      11.341 -39.420 107.608  0.00  0.00      AP1   
ATOM   3129  HB2 LEU A 218      12.103 -39.085 109.182  0.00  0.00      AP1   
ATOM   3130  CG  LEU A 218      11.160 -40.936 109.158  0.00  0.00      AP1   
ATOM   3131  HG  LEU A 218      11.221 -40.974 110.267  0.00  0.00      AP1   
ATOM   3132  CD1 LEU A 218       9.945 -41.725 108.721  0.00  0.00      AP1   
ATOM   3133 HD11 LEU A 218       9.865 -41.739 107.613  0.00  0.00      AP1   
ATOM   3134 HD12 LEU A 218      10.160 -42.803 108.888  0.00  0.00      AP1   
ATOM   3135 HD13 LEU A 218       8.945 -41.498 109.148  0.00  0.00      AP1   
ATOM   3136  CD2 LEU A 218      12.424 -41.737 108.676  0.00  0.00      AP1   
ATOM   3137 HD21 LEU A 218      13.360 -41.177 108.890  0.00  0.00      AP1   
ATOM   3138 HD22 LEU A 218      12.549 -42.763 109.083  0.00  0.00      AP1   
ATOM   3139 HD23 LEU A 218      12.257 -41.852 107.584  0.00  0.00      AP1   
ATOM   3140  C   LEU A 218      10.135 -38.389 110.744  0.00  0.00      AP1   
ATOM   3141  O   LEU A 218      11.105 -37.900 111.330  0.00  0.00      AP1   
ATOM   3142  N   THR A 219       9.068 -38.902 111.409  0.00  0.00      AP1   
ATOM   3143  HN  THR A 219       8.313 -39.250 110.859  0.00  0.00      AP1   
ATOM   3144  CA  THR A 219       8.761 -38.738 112.759  0.00  0.00      AP1   
ATOM   3145  HA  THR A 219       9.322 -37.953 113.244  0.00  0.00      AP1   
ATOM   3146  CB  THR A 219       7.257 -38.358 113.055  0.00  0.00      AP1   
ATOM   3147  HB  THR A 219       6.564 -39.225 113.091  0.00  0.00      AP1   
ATOM   3148  OG1 THR A 219       6.725 -37.496 112.078  0.00  0.00      AP1   
ATOM   3149  HG1 THR A 219       6.551 -38.024 111.295  0.00  0.00      AP1   
ATOM   3150  CG2 THR A 219       7.284 -37.642 114.394  0.00  0.00      AP1   
ATOM   3151 HG21 THR A 219       6.298 -37.479 114.878  0.00  0.00      AP1   
ATOM   3152 HG22 THR A 219       7.890 -38.137 115.183  0.00  0.00      AP1   
ATOM   3153 HG23 THR A 219       7.716 -36.641 114.182  0.00  0.00      AP1   
ATOM   3154  C   THR A 219       8.982 -40.044 113.429  0.00  0.00      AP1   
ATOM   3155  O   THR A 219       8.336 -41.034 113.124  0.00  0.00      AP1   
ATOM   3156  N   LYS A 220       9.953 -40.095 114.369  0.00  0.00      AP1   
ATOM   3157  HN  LYS A 220      10.339 -39.273 114.781  0.00  0.00      AP1   
ATOM   3158  CA  LYS A 220      10.322 -41.276 115.018  0.00  0.00      AP1   
ATOM   3159  HA  LYS A 220       9.899 -42.094 114.453  0.00  0.00      AP1   
ATOM   3160  CB  LYS A 220      11.816 -41.646 114.914  0.00  0.00      AP1   
ATOM   3161  HB1 LYS A 220      12.422 -40.769 115.227  0.00  0.00      AP1   
ATOM   3162  HB2 LYS A 220      12.110 -42.508 115.551  0.00  0.00      AP1   
ATOM   3163  CG  LYS A 220      12.200 -42.014 113.473  0.00  0.00      AP1   
ATOM   3164  HG1 LYS A 220      12.414 -41.075 112.919  0.00  0.00      AP1   
ATOM   3165  HG2 LYS A 220      13.174 -42.550 113.496  0.00  0.00      AP1   
ATOM   3166  CD  LYS A 220      11.384 -43.009 112.579  0.00  0.00      AP1   
ATOM   3167  HD1 LYS A 220      10.365 -42.575 112.493  0.00  0.00      AP1   
ATOM   3168  HD2 LYS A 220      11.839 -42.984 111.566  0.00  0.00      AP1   
ATOM   3169  CE  LYS A 220      11.177 -44.406 113.241  0.00  0.00      AP1   
ATOM   3170  HE1 LYS A 220      12.095 -45.030 113.204  0.00  0.00      AP1   
ATOM   3171  HE2 LYS A 220      10.856 -44.263 114.296  0.00  0.00      AP1   
ATOM   3172  NZ  LYS A 220      10.058 -45.166 112.553  0.00  0.00      AP1   
ATOM   3173  HZ1 LYS A 220       9.626 -45.840 113.216  0.00  0.00      AP1   
ATOM   3174  HZ2 LYS A 220       9.273 -44.518 112.335  0.00  0.00      AP1   
ATOM   3175  HZ3 LYS A 220      10.397 -45.680 111.714  0.00  0.00      AP1   
ATOM   3176  C   LYS A 220       9.953 -41.340 116.521  0.00  0.00      AP1   
ATOM   3177  O   LYS A 220      10.444 -40.511 117.308  0.00  0.00      AP1   
ATOM   3178  N   PRO A 221       9.100 -42.333 116.999  0.00  0.00      AP1   
ATOM   3179  CD  PRO A 221       8.417 -43.223 116.104  0.00  0.00      AP1   
ATOM   3180  HD1 PRO A 221       9.266 -43.736 115.604  0.00  0.00      AP1   
ATOM   3181  HD2 PRO A 221       7.838 -42.698 115.315  0.00  0.00      AP1   
ATOM   3182  CA  PRO A 221       8.535 -42.322 118.303  0.00  0.00      AP1   
ATOM   3183  HA  PRO A 221       8.328 -41.316 118.639  0.00  0.00      AP1   
ATOM   3184  CB  PRO A 221       7.321 -43.223 118.078  0.00  0.00      AP1   
ATOM   3185  HB1 PRO A 221       6.382 -42.665 117.875  0.00  0.00      AP1   
ATOM   3186  HB2 PRO A 221       7.034 -43.758 119.009  0.00  0.00      AP1   
ATOM   3187  CG  PRO A 221       7.706 -44.164 117.003  0.00  0.00      AP1   
ATOM   3188  HG1 PRO A 221       6.780 -44.539 116.517  0.00  0.00      AP1   
ATOM   3189  HG2 PRO A 221       8.374 -44.983 117.347  0.00  0.00      AP1   
ATOM   3190  C   PRO A 221       9.518 -42.909 119.236  0.00  0.00      AP1   
ATOM   3191  O   PRO A 221      10.451 -43.686 118.939  0.00  0.00      AP1   
ATOM   3192  N   MET A 222       9.360 -42.332 120.483  0.00  0.00      AP1   
ATOM   3193  HN  MET A 222       8.598 -41.693 120.561  0.00  0.00      AP1   
ATOM   3194  CA  MET A 222      10.101 -42.632 121.740  0.00  0.00      AP1   
ATOM   3195  HA  MET A 222      10.128 -41.609 122.084  0.00  0.00      AP1   
ATOM   3196  CB  MET A 222       9.417 -43.400 122.837  0.00  0.00      AP1   
ATOM   3197  HB1 MET A 222       9.082 -44.355 122.378  0.00  0.00      AP1   
ATOM   3198  HB2 MET A 222      10.122 -43.643 123.661  0.00  0.00      AP1   
ATOM   3199  CG  MET A 222       8.160 -42.778 123.408  0.00  0.00      AP1   
ATOM   3200  HG1 MET A 222       8.444 -41.760 123.750  0.00  0.00      AP1   
ATOM   3201  HG2 MET A 222       7.333 -42.617 122.683  0.00  0.00      AP1   
ATOM   3202  SD  MET A 222       7.453 -43.498 124.924  0.00  0.00      AP1   
ATOM   3203  CE  MET A 222       6.658 -44.874 124.059  0.00  0.00      AP1   
ATOM   3204  HE1 MET A 222       6.109 -44.345 123.251  0.00  0.00      AP1   
ATOM   3205  HE2 MET A 222       7.385 -45.596 123.630  0.00  0.00      AP1   
ATOM   3206  HE3 MET A 222       5.903 -45.316 124.744  0.00  0.00      AP1   
ATOM   3207  C   MET A 222      11.619 -42.995 121.639  0.00  0.00      AP1   
ATOM   3208  O   MET A 222      11.998 -44.172 121.699  0.00  0.00      AP1   
ATOM   3209  N   VAL A 223      12.426 -41.952 121.289  0.00  0.00      AP1   
ATOM   3210  HN  VAL A 223      12.214 -41.004 121.063  0.00  0.00      AP1   
ATOM   3211  CA  VAL A 223      13.820 -42.109 120.990  0.00  0.00      AP1   
ATOM   3212  HA  VAL A 223      13.860 -43.054 120.469  0.00  0.00      AP1   
ATOM   3213  CB  VAL A 223      14.150 -41.038 119.984  0.00  0.00      AP1   
ATOM   3214  HB  VAL A 223      13.692 -40.079 120.306  0.00  0.00      AP1   
ATOM   3215  CG1 VAL A 223      15.678 -40.885 119.796  0.00  0.00      AP1   
ATOM   3216 HG11 VAL A 223      16.154 -41.771 119.323  0.00  0.00      AP1   
ATOM   3217 HG12 VAL A 223      15.930 -40.010 119.159  0.00  0.00      AP1   
ATOM   3218 HG13 VAL A 223      16.099 -40.596 120.782  0.00  0.00      AP1   
ATOM   3219  CG2 VAL A 223      13.398 -41.296 118.628  0.00  0.00      AP1   
ATOM   3220 HG21 VAL A 223      13.615 -40.423 117.975  0.00  0.00      AP1   
ATOM   3221 HG22 VAL A 223      13.748 -42.216 118.114  0.00  0.00      AP1   
ATOM   3222 HG23 VAL A 223      12.306 -41.278 118.832  0.00  0.00      AP1   
ATOM   3223  C   VAL A 223      14.630 -42.347 122.212  0.00  0.00      AP1   
ATOM   3224  O   VAL A 223      14.694 -41.441 123.068  0.00  0.00      AP1   
ATOM   3225  N   GLY A 224      15.271 -43.438 122.353  0.00  0.00      AP1   
ATOM   3226  HN  GLY A 224      15.166 -44.104 121.618  0.00  0.00      AP1   
ATOM   3227  CA  GLY A 224      16.150 -43.805 123.466  0.00  0.00      AP1   
ATOM   3228  HA1 GLY A 224      15.949 -44.839 123.703  0.00  0.00      AP1   
ATOM   3229  HA2 GLY A 224      15.927 -43.115 124.266  0.00  0.00      AP1   
ATOM   3230  C   GLY A 224      17.595 -43.605 123.309  0.00  0.00      AP1   
ATOM   3231  O   GLY A 224      18.111 -43.039 122.297  0.00  0.00      AP1   
ATOM   3232  N   PRO A 225      18.406 -44.146 124.194  0.00  0.00      AP1   
ATOM   3233  CD  PRO A 225      17.916 -44.824 125.486  0.00  0.00      AP1   
ATOM   3234  HD1 PRO A 225      17.219 -45.672 125.317  0.00  0.00      AP1   
ATOM   3235  HD2 PRO A 225      17.354 -44.163 126.180  0.00  0.00      AP1   
ATOM   3236  CA  PRO A 225      19.802 -43.781 124.233  0.00  0.00      AP1   
ATOM   3237  HA  PRO A 225      19.867 -42.727 124.007  0.00  0.00      AP1   
ATOM   3238  CB  PRO A 225      20.236 -44.171 125.675  0.00  0.00      AP1   
ATOM   3239  HB1 PRO A 225      20.311 -43.256 126.302  0.00  0.00      AP1   
ATOM   3240  HB2 PRO A 225      21.258 -44.606 125.699  0.00  0.00      AP1   
ATOM   3241  CG  PRO A 225      19.131 -45.150 126.304  0.00  0.00      AP1   
ATOM   3242  HG1 PRO A 225      18.896 -44.889 127.358  0.00  0.00      AP1   
ATOM   3243  HG2 PRO A 225      19.465 -46.203 126.186  0.00  0.00      AP1   
ATOM   3244  C   PRO A 225      20.643 -44.488 123.176  0.00  0.00      AP1   
ATOM   3245  O   PRO A 225      21.609 -43.860 122.688  0.00  0.00      AP1   
ATOM   3246  N   GLU A 226      20.314 -45.742 122.727  0.00  0.00      AP1   
ATOM   3247  HN  GLU A 226      19.677 -46.265 123.286  0.00  0.00      AP1   
ATOM   3248  CA  GLU A 226      21.099 -46.484 121.727  0.00  0.00      AP1   
ATOM   3249  HA  GLU A 226      22.149 -46.261 121.607  0.00  0.00      AP1   
ATOM   3250  CB  GLU A 226      20.948 -48.019 122.062  0.00  0.00      AP1   
ATOM   3251  HB1 GLU A 226      19.870 -48.285 122.090  0.00  0.00      AP1   
ATOM   3252  HB2 GLU A 226      21.430 -48.663 121.296  0.00  0.00      AP1   
ATOM   3253  CG  GLU A 226      21.595 -48.239 123.494  0.00  0.00      AP1   
ATOM   3254  HG1 GLU A 226      22.548 -47.674 123.413  0.00  0.00      AP1   
ATOM   3255  HG2 GLU A 226      21.031 -47.878 124.381  0.00  0.00      AP1   
ATOM   3256  CD  GLU A 226      21.952 -49.674 123.843  0.00  0.00      AP1   
ATOM   3257  OE1 GLU A 226      22.776 -50.208 123.065  0.00  0.00      AP1   
ATOM   3258  OE2 GLU A 226      21.459 -50.229 124.858  0.00  0.00      AP1   
ATOM   3259  C   GLU A 226      20.497 -46.314 120.329  0.00  0.00      AP1   
ATOM   3260  O   GLU A 226      21.040 -46.750 119.319  0.00  0.00      AP1   
ATOM   3261  N   ASP A 227      19.431 -45.451 120.252  0.00  0.00      AP1   
ATOM   3262  HN  ASP A 227      19.059 -45.205 121.143  0.00  0.00      AP1   
ATOM   3263  CA  ASP A 227      18.896 -44.888 119.062  0.00  0.00      AP1   
ATOM   3264  HA  ASP A 227      18.877 -45.522 118.188  0.00  0.00      AP1   
ATOM   3265  CB  ASP A 227      17.440 -44.373 119.383  0.00  0.00      AP1   
ATOM   3266  HB1 ASP A 227      17.396 -43.609 120.188  0.00  0.00      AP1   
ATOM   3267  HB2 ASP A 227      16.983 -43.827 118.530  0.00  0.00      AP1   
ATOM   3268  CG  ASP A 227      16.355 -45.473 119.565  0.00  0.00      AP1   
ATOM   3269  OD1 ASP A 227      16.572 -46.576 119.119  0.00  0.00      AP1   
ATOM   3270  OD2 ASP A 227      15.250 -45.151 120.059  0.00  0.00      AP1   
ATOM   3271  C   ASP A 227      19.648 -43.593 118.614  0.00  0.00      AP1   
ATOM   3272  O   ASP A 227      19.403 -43.157 117.471  0.00  0.00      AP1   
ATOM   3273  N   ALA A 228      20.457 -42.965 119.544  0.00  0.00      AP1   
ATOM   3274  HN  ALA A 228      20.668 -43.427 120.402  0.00  0.00      AP1   
ATOM   3275  CA  ALA A 228      21.341 -41.876 119.155  0.00  0.00      AP1   
ATOM   3276  HA  ALA A 228      20.811 -41.010 118.785  0.00  0.00      AP1   
ATOM   3277  CB  ALA A 228      22.111 -41.286 120.305  0.00  0.00      AP1   
ATOM   3278  HB1 ALA A 228      22.377 -40.237 120.051  0.00  0.00      AP1   
ATOM   3279  HB2 ALA A 228      21.412 -41.183 121.162  0.00  0.00      AP1   
ATOM   3280  HB3 ALA A 228      23.046 -41.854 120.495  0.00  0.00      AP1   
ATOM   3281  C   ALA A 228      22.350 -42.182 118.079  0.00  0.00      AP1   
ATOM   3282  O   ALA A 228      22.630 -43.347 117.700  0.00  0.00      AP1   
ATOM   3283  N   GLY A 229      22.882 -41.164 117.460  0.00  0.00      AP1   
ATOM   3284  HN  GLY A 229      22.473 -40.255 117.442  0.00  0.00      AP1   
ATOM   3285  CA  GLY A 229      23.888 -41.293 116.409  0.00  0.00      AP1   
ATOM   3286  HA1 GLY A 229      23.831 -42.331 116.116  0.00  0.00      AP1   
ATOM   3287  HA2 GLY A 229      24.898 -41.051 116.706  0.00  0.00      AP1   
ATOM   3288  C   GLY A 229      23.722 -40.420 115.174  0.00  0.00      AP1   
ATOM   3289  O   GLY A 229      23.116 -39.335 115.189  0.00  0.00      AP1   
ATOM   3290  N   SER A 230      24.360 -40.882 114.115  0.00  0.00      AP1   
ATOM   3291  HN  SER A 230      24.834 -41.732 114.330  0.00  0.00      AP1   
ATOM   3292  CA  SER A 230      24.420 -40.277 112.760  0.00  0.00      AP1   
ATOM   3293  HA  SER A 230      24.432 -39.197 112.778  0.00  0.00      AP1   
ATOM   3294  CB  SER A 230      25.706 -40.700 112.068  0.00  0.00      AP1   
ATOM   3295  HB1 SER A 230      26.565 -40.290 112.641  0.00  0.00      AP1   
ATOM   3296  HB2 SER A 230      25.785 -41.808 112.035  0.00  0.00      AP1   
ATOM   3297  OG  SER A 230      25.770 -40.201 110.679  0.00  0.00      AP1   
ATOM   3298  HG1 SER A 230      25.959 -39.264 110.764  0.00  0.00      AP1   
ATOM   3299  C   SER A 230      23.268 -40.806 111.877  0.00  0.00      AP1   
ATOM   3300  O   SER A 230      22.830 -41.957 111.871  0.00  0.00      AP1   
ATOM   3301  N   TYR A 231      22.728 -39.870 111.031  0.00  0.00      AP1   
ATOM   3302  HN  TYR A 231      22.983 -38.912 110.927  0.00  0.00      AP1   
ATOM   3303  CA  TYR A 231      21.585 -40.083 110.238  0.00  0.00      AP1   
ATOM   3304  HA  TYR A 231      21.481 -41.101 109.893  0.00  0.00      AP1   
ATOM   3305  CB  TYR A 231      20.296 -39.543 110.960  0.00  0.00      AP1   
ATOM   3306  HB1 TYR A 231      20.471 -38.622 111.556  0.00  0.00      AP1   
ATOM   3307  HB2 TYR A 231      19.385 -39.415 110.338  0.00  0.00      AP1   
ATOM   3308  CG  TYR A 231      19.752 -40.502 112.026  0.00  0.00      AP1   
ATOM   3309  CD1 TYR A 231      20.262 -40.509 113.343  0.00  0.00      AP1   
ATOM   3310  HD1 TYR A 231      21.150 -39.943 113.580  0.00  0.00      AP1   
ATOM   3311  CE1 TYR A 231      19.746 -41.362 114.349  0.00  0.00      AP1   
ATOM   3312  HE1 TYR A 231      20.280 -41.492 115.279  0.00  0.00      AP1   
ATOM   3313  CZ  TYR A 231      18.704 -42.187 114.027  0.00  0.00      AP1   
ATOM   3314  OH  TYR A 231      18.116 -42.914 115.050  0.00  0.00      AP1   
ATOM   3315  HH  TYR A 231      18.658 -42.669 115.804  0.00  0.00      AP1   
ATOM   3316  CD2 TYR A 231      18.664 -41.315 111.769  0.00  0.00      AP1   
ATOM   3317  HD2 TYR A 231      18.319 -41.433 110.753  0.00  0.00      AP1   
ATOM   3318  CE2 TYR A 231      18.141 -42.165 112.768  0.00  0.00      AP1   
ATOM   3319  HE2 TYR A 231      17.280 -42.755 112.490  0.00  0.00      AP1   
ATOM   3320  C   TYR A 231      21.725 -39.215 108.963  0.00  0.00      AP1   
ATOM   3321  O   TYR A 231      22.367 -38.174 108.945  0.00  0.00      AP1   
ATOM   3322  N   ARG A 232      21.069 -39.543 107.855  0.00  0.00      AP1   
ATOM   3323  HN  ARG A 232      20.462 -40.333 107.881  0.00  0.00      AP1   
ATOM   3324  CA  ARG A 232      20.991 -38.723 106.698  0.00  0.00      AP1   
ATOM   3325  HA  ARG A 232      20.955 -37.686 106.996  0.00  0.00      AP1   
ATOM   3326  CB  ARG A 232      22.319 -38.848 105.985  0.00  0.00      AP1   
ATOM   3327  HB1 ARG A 232      22.246 -38.344 104.998  0.00  0.00      AP1   
ATOM   3328  HB2 ARG A 232      23.139 -38.285 106.480  0.00  0.00      AP1   
ATOM   3329  CG  ARG A 232      22.727 -40.270 105.535  0.00  0.00      AP1   
ATOM   3330  HG1 ARG A 232      22.975 -40.945 106.381  0.00  0.00      AP1   
ATOM   3331  HG2 ARG A 232      21.850 -40.525 104.904  0.00  0.00      AP1   
ATOM   3332  CD  ARG A 232      23.850 -40.240 104.442  0.00  0.00      AP1   
ATOM   3333  HD1 ARG A 232      23.718 -39.488 103.635  0.00  0.00      AP1   
ATOM   3334  HD2 ARG A 232      24.828 -40.113 104.954  0.00  0.00      AP1   
ATOM   3335  NE  ARG A 232      23.871 -41.607 103.767  0.00  0.00      AP1   
ATOM   3336  HE  ARG A 232      24.237 -42.368 104.303  0.00  0.00      AP1   
ATOM   3337  CZ  ARG A 232      23.201 -41.935 102.628  0.00  0.00      AP1   
ATOM   3338  NH1 ARG A 232      22.656 -41.014 101.895  0.00  0.00      AP1   
ATOM   3339 HH11 ARG A 232      22.750 -41.287 100.938  0.00  0.00      AP1   
ATOM   3340 HH12 ARG A 232      22.936 -40.066 102.044  0.00  0.00      AP1   
ATOM   3341  NH2 ARG A 232      23.035 -43.205 102.389  0.00  0.00      AP1   
ATOM   3342 HH21 ARG A 232      22.484 -43.543 101.626  0.00  0.00      AP1   
ATOM   3343 HH22 ARG A 232      23.124 -43.914 103.088  0.00  0.00      AP1   
ATOM   3344  C   ARG A 232      19.890 -39.005 105.700  0.00  0.00      AP1   
ATOM   3345  O   ARG A 232      19.423 -40.113 105.520  0.00  0.00      AP1   
ATOM   3346  N   CYS A 233      19.382 -37.969 105.058  0.00  0.00      AP1   
ATOM   3347  HN  CYS A 233      19.980 -37.180 105.171  0.00  0.00      AP1   
ATOM   3348  CA  CYS A 233      18.374 -37.963 104.003  0.00  0.00      AP1   
ATOM   3349  HA  CYS A 233      17.818 -38.885 103.931  0.00  0.00      AP1   
ATOM   3350  CB  CYS A 233      17.499 -36.716 104.182  0.00  0.00      AP1   
ATOM   3351  HB1 CYS A 233      16.905 -36.713 105.121  0.00  0.00      AP1   
ATOM   3352  HB2 CYS A 233      18.077 -35.768 104.137  0.00  0.00      AP1   
ATOM   3353  SG  CYS A 233      16.177 -36.515 102.976  0.00  0.00      AP1   
ATOM   3354  C   CYS A 233      19.102 -37.948 102.682  0.00  0.00      AP1   
ATOM   3355  O   CYS A 233      19.977 -37.150 102.472  0.00  0.00      AP1   
ATOM   3356  N   GLU A 234      18.722 -38.865 101.763  0.00  0.00      AP1   
ATOM   3357  HN  GLU A 234      18.000 -39.549 101.828  0.00  0.00      AP1   
ATOM   3358  CA  GLU A 234      19.120 -38.836 100.389  0.00  0.00      AP1   
ATOM   3359  HA  GLU A 234      19.800 -38.025 100.173  0.00  0.00      AP1   
ATOM   3360  CB  GLU A 234      19.796 -40.144  99.958  0.00  0.00      AP1   
ATOM   3361  HB1 GLU A 234      20.346 -40.537 100.839  0.00  0.00      AP1   
ATOM   3362  HB2 GLU A 234      18.976 -40.810  99.614  0.00  0.00      AP1   
ATOM   3363  CG  GLU A 234      20.642 -40.037  98.696  0.00  0.00      AP1   
ATOM   3364  HG1 GLU A 234      20.044 -40.023  97.759  0.00  0.00      AP1   
ATOM   3365  HG2 GLU A 234      21.344 -39.179  98.764  0.00  0.00      AP1   
ATOM   3366  CD  GLU A 234      21.539 -41.278  98.522  0.00  0.00      AP1   
ATOM   3367  OE1 GLU A 234      22.385 -41.646  99.374  0.00  0.00      AP1   
ATOM   3368  OE2 GLU A 234      21.415 -41.873  97.450  0.00  0.00      AP1   
ATOM   3369  C   GLU A 234      17.884 -38.504  99.600  0.00  0.00      AP1   
ATOM   3370  O   GLU A 234      16.762 -39.080  99.719  0.00  0.00      AP1   
ATOM   3371  N   LEU A 235      18.010 -37.466  98.863  0.00  0.00      AP1   
ATOM   3372  HN  LEU A 235      18.915 -37.131  98.615  0.00  0.00      AP1   
ATOM   3373  CA  LEU A 235      16.961 -36.927  98.023  0.00  0.00      AP1   
ATOM   3374  HA  LEU A 235      16.063 -37.485  98.242  0.00  0.00      AP1   
ATOM   3375  CB  LEU A 235      16.734 -35.384  98.304  0.00  0.00      AP1   
ATOM   3376  HB1 LEU A 235      16.576 -35.271  99.398  0.00  0.00      AP1   
ATOM   3377  HB2 LEU A 235      17.759 -35.022  98.075  0.00  0.00      AP1   
ATOM   3378  CG  LEU A 235      15.828 -34.664  97.376  0.00  0.00      AP1   
ATOM   3379  HG  LEU A 235      16.182 -34.692  96.323  0.00  0.00      AP1   
ATOM   3380  CD1 LEU A 235      14.476 -35.236  97.344  0.00  0.00      AP1   
ATOM   3381 HD11 LEU A 235      14.393 -36.225  96.845  0.00  0.00      AP1   
ATOM   3382 HD12 LEU A 235      14.200 -35.382  98.410  0.00  0.00      AP1   
ATOM   3383 HD13 LEU A 235      13.801 -34.535  96.807  0.00  0.00      AP1   
ATOM   3384  CD2 LEU A 235      15.609 -33.213  97.918  0.00  0.00      AP1   
ATOM   3385 HD21 LEU A 235      14.761 -32.627  97.503  0.00  0.00      AP1   
ATOM   3386 HD22 LEU A 235      15.539 -33.069  99.018  0.00  0.00      AP1   
ATOM   3387 HD23 LEU A 235      16.477 -32.574  97.653  0.00  0.00      AP1   
ATOM   3388  C   LEU A 235      17.241 -37.083  96.597  0.00  0.00      AP1   
ATOM   3389  O   LEU A 235      18.165 -36.451  96.094  0.00  0.00      AP1   
ATOM   3390  N   GLY A 236      16.448 -37.961  95.848  0.00  0.00      AP1   
ATOM   3391  HN  GLY A 236      15.654 -38.392  96.271  0.00  0.00      AP1   
ATOM   3392  CA  GLY A 236      16.700 -38.108  94.404  0.00  0.00      AP1   
ATOM   3393  HA1 GLY A 236      15.892 -38.725  94.039  0.00  0.00      AP1   
ATOM   3394  HA2 GLY A 236      17.649 -38.614  94.302  0.00  0.00      AP1   
ATOM   3395  C   GLY A 236      16.664 -36.860  93.503  0.00  0.00      AP1   
ATOM   3396  O   GLY A 236      16.026 -35.844  93.885  0.00  0.00      AP1   
ATOM   3397  N   SER A 237      17.159 -37.038  92.280  0.00  0.00      AP1   
ATOM   3398  HN  SER A 237      17.723 -37.839  92.095  0.00  0.00      AP1   
ATOM   3399  CA  SER A 237      17.073 -36.098  91.229  0.00  0.00      AP1   
ATOM   3400  HA  SER A 237      16.590 -35.188  91.554  0.00  0.00      AP1   
ATOM   3401  CB  SER A 237      18.567 -35.752  90.900  0.00  0.00      AP1   
ATOM   3402  HB1 SER A 237      19.095 -35.394  91.810  0.00  0.00      AP1   
ATOM   3403  HB2 SER A 237      19.081 -36.655  90.506  0.00  0.00      AP1   
ATOM   3404  OG  SER A 237      18.752 -34.754  89.938  0.00  0.00      AP1   
ATOM   3405  HG1 SER A 237      18.818 -33.885  90.341  0.00  0.00      AP1   
ATOM   3406  C   SER A 237      16.434 -36.750  90.035  0.00  0.00      AP1   
ATOM   3407  O   SER A 237      16.111 -37.921  90.067  0.00  0.00      AP1   
ATOM   3408  N   VAL A 238      16.154 -36.054  88.896  0.00  0.00      AP1   
ATOM   3409  HN  VAL A 238      16.132 -35.066  89.026  0.00  0.00      AP1   
ATOM   3410  CA  VAL A 238      15.992 -36.603  87.493  0.00  0.00      AP1   
ATOM   3411  HA  VAL A 238      15.252 -37.387  87.562  0.00  0.00      AP1   
ATOM   3412  CB  VAL A 238      15.434 -35.529  86.561  0.00  0.00      AP1   
ATOM   3413  HB  VAL A 238      15.490 -35.972  85.543  0.00  0.00      AP1   
ATOM   3414  CG1 VAL A 238      14.016 -35.107  86.900  0.00  0.00      AP1   
ATOM   3415 HG11 VAL A 238      13.515 -34.308  86.312  0.00  0.00      AP1   
ATOM   3416 HG12 VAL A 238      13.425 -36.047  86.943  0.00  0.00      AP1   
ATOM   3417 HG13 VAL A 238      14.038 -34.643  87.909  0.00  0.00      AP1   
ATOM   3418  CG2 VAL A 238      16.349 -34.242  86.445  0.00  0.00      AP1   
ATOM   3419 HG21 VAL A 238      17.151 -34.459  85.707  0.00  0.00      AP1   
ATOM   3420 HG22 VAL A 238      15.720 -33.492  85.920  0.00  0.00      AP1   
ATOM   3421 HG23 VAL A 238      16.676 -33.794  87.408  0.00  0.00      AP1   
ATOM   3422  C   VAL A 238      17.249 -37.260  86.978  0.00  0.00      AP1   
ATOM   3423  O   VAL A 238      17.170 -38.244  86.236  0.00  0.00      AP1   
ATOM   3424  N   ASN A 239      18.474 -36.814  87.404  0.00  0.00      AP1   
ATOM   3425  HN  ASN A 239      18.571 -36.102  88.096  0.00  0.00      AP1   
ATOM   3426  CA  ASN A 239      19.664 -37.499  87.046  0.00  0.00      AP1   
ATOM   3427  HA  ASN A 239      19.635 -37.905  86.045  0.00  0.00      AP1   
ATOM   3428  CB  ASN A 239      20.911 -36.513  87.295  0.00  0.00      AP1   
ATOM   3429  HB1 ASN A 239      20.878 -36.109  88.329  0.00  0.00      AP1   
ATOM   3430  HB2 ASN A 239      21.905 -36.989  87.156  0.00  0.00      AP1   
ATOM   3431  CG  ASN A 239      20.830 -35.383  86.329  0.00  0.00      AP1   
ATOM   3432  OD1 ASN A 239      20.613 -34.222  86.580  0.00  0.00      AP1   
ATOM   3433  ND2 ASN A 239      20.998 -35.756  85.045  0.00  0.00      AP1   
ATOM   3434 HD21 ASN A 239      20.716 -35.144  84.307  0.00  0.00      AP1   
ATOM   3435 HD22 ASN A 239      21.272 -36.691  84.820  0.00  0.00      AP1   
ATOM   3436  C   ASN A 239      19.902 -38.697  87.879  0.00  0.00      AP1   
ATOM   3437  O   ASN A 239      19.169 -38.881  88.857  0.00  0.00      AP1   
ATOM   3438  N   SER A 240      20.909 -39.453  87.628  0.00  0.00      AP1   
ATOM   3439  HN  SER A 240      21.486 -39.362  86.820  0.00  0.00      AP1   
ATOM   3440  CA  SER A 240      21.290 -40.621  88.454  0.00  0.00      AP1   
ATOM   3441  HA  SER A 240      20.438 -41.273  88.581  0.00  0.00      AP1   
ATOM   3442  CB  SER A 240      22.290 -41.592  87.821  0.00  0.00      AP1   
ATOM   3443  HB1 SER A 240      21.858 -41.932  86.855  0.00  0.00      AP1   
ATOM   3444  HB2 SER A 240      23.163 -40.928  87.647  0.00  0.00      AP1   
ATOM   3445  OG  SER A 240      22.702 -42.694  88.648  0.00  0.00      AP1   
ATOM   3446  HG1 SER A 240      21.904 -43.157  88.913  0.00  0.00      AP1   
ATOM   3447  C   SER A 240      21.775 -40.243  89.885  0.00  0.00      AP1   
ATOM   3448  O   SER A 240      21.346 -40.848  90.883  0.00  0.00      AP1   
ATOM   3449  N   SER A 241      22.603 -39.229  89.940  0.00  0.00      AP1   
ATOM   3450  HN  SER A 241      22.960 -38.786  89.122  0.00  0.00      AP1   
ATOM   3451  CA  SER A 241      22.996 -38.765  91.251  0.00  0.00      AP1   
ATOM   3452  HA  SER A 241      23.022 -39.609  91.923  0.00  0.00      AP1   
ATOM   3453  CB  SER A 241      24.403 -38.243  91.116  0.00  0.00      AP1   
ATOM   3454  HB1 SER A 241      24.792 -37.635  91.960  0.00  0.00      AP1   
ATOM   3455  HB2 SER A 241      25.096 -39.107  91.034  0.00  0.00      AP1   
ATOM   3456  OG  SER A 241      24.547 -37.222  90.083  0.00  0.00      AP1   
ATOM   3457  HG1 SER A 241      24.390 -37.658  89.242  0.00  0.00      AP1   
ATOM   3458  C   SER A 241      22.026 -37.908  92.008  0.00  0.00      AP1   
ATOM   3459  O   SER A 241      21.288 -37.233  91.323  0.00  0.00      AP1   
ATOM   3460  N   PRO A 242      21.992 -37.862  93.365  0.00  0.00      AP1   
ATOM   3461  CD  PRO A 242      22.981 -38.519  94.286  0.00  0.00      AP1   
ATOM   3462  HD1 PRO A 242      23.756 -37.733  94.409  0.00  0.00      AP1   
ATOM   3463  HD2 PRO A 242      23.408 -39.453  93.861  0.00  0.00      AP1   
ATOM   3464  CA  PRO A 242      21.120 -37.068  94.222  0.00  0.00      AP1   
ATOM   3465  HA  PRO A 242      20.183 -37.596  94.130  0.00  0.00      AP1   
ATOM   3466  CB  PRO A 242      21.598 -37.355  95.702  0.00  0.00      AP1   
ATOM   3467  HB1 PRO A 242      20.686 -37.507  96.317  0.00  0.00      AP1   
ATOM   3468  HB2 PRO A 242      22.232 -36.523  96.075  0.00  0.00      AP1   
ATOM   3469  CG  PRO A 242      22.304 -38.720  95.633  0.00  0.00      AP1   
ATOM   3470  HG1 PRO A 242      21.508 -39.494  95.589  0.00  0.00      AP1   
ATOM   3471  HG2 PRO A 242      23.060 -38.934  96.419  0.00  0.00      AP1   
ATOM   3472  C   PRO A 242      20.893 -35.599  93.919  0.00  0.00      AP1   
ATOM   3473  O   PRO A 242      21.780 -34.898  93.344  0.00  0.00      AP1   
ATOM   3474  N   ALA A 243      19.741 -35.053  94.255  0.00  0.00      AP1   
ATOM   3475  HN  ALA A 243      19.028 -35.627  94.650  0.00  0.00      AP1   
ATOM   3476  CA  ALA A 243      19.451 -33.669  94.267  0.00  0.00      AP1   
ATOM   3477  HA  ALA A 243      19.954 -33.129  93.478  0.00  0.00      AP1   
ATOM   3478  CB  ALA A 243      18.001 -33.489  93.985  0.00  0.00      AP1   
ATOM   3479  HB1 ALA A 243      17.548 -32.480  94.093  0.00  0.00      AP1   
ATOM   3480  HB2 ALA A 243      17.677 -33.864  92.991  0.00  0.00      AP1   
ATOM   3481  HB3 ALA A 243      17.606 -34.249  94.692  0.00  0.00      AP1   
ATOM   3482  C   ALA A 243      19.914 -33.078  95.573  0.00  0.00      AP1   
ATOM   3483  O   ALA A 243      20.509 -31.976  95.540  0.00  0.00      AP1   
ATOM   3484  N   THR A 244      19.754 -33.825  96.751  0.00  0.00      AP1   
ATOM   3485  HN  THR A 244      19.166 -34.630  96.760  0.00  0.00      AP1   
ATOM   3486  CA  THR A 244      20.321 -33.231  97.950  0.00  0.00      AP1   
ATOM   3487  HA  THR A 244      21.289 -32.836  97.681  0.00  0.00      AP1   
ATOM   3488  CB  THR A 244      19.483 -32.208  98.705  0.00  0.00      AP1   
ATOM   3489  HB  THR A 244      18.813 -31.747  97.949  0.00  0.00      AP1   
ATOM   3490  OG1 THR A 244      20.437 -31.235  99.181  0.00  0.00      AP1   
ATOM   3491  HG1 THR A 244      19.838 -30.573  99.533  0.00  0.00      AP1   
ATOM   3492  CG2 THR A 244      18.631 -32.677  99.939  0.00  0.00      AP1   
ATOM   3493 HG21 THR A 244      19.252 -32.850 100.844  0.00  0.00      AP1   
ATOM   3494 HG22 THR A 244      17.865 -31.890 100.103  0.00  0.00      AP1   
ATOM   3495 HG23 THR A 244      18.104 -33.643  99.787  0.00  0.00      AP1   
ATOM   3496  C   THR A 244      20.630 -34.373  98.901  0.00  0.00      AP1   
ATOM   3497  O   THR A 244      20.112 -35.512  98.712  0.00  0.00      AP1   
ATOM   3498  N   ILE A 245      21.510 -34.049  99.853  0.00  0.00      AP1   
ATOM   3499  HN  ILE A 245      21.834 -33.108  99.919  0.00  0.00      AP1   
ATOM   3500  CA  ILE A 245      21.828 -34.950 100.982  0.00  0.00      AP1   
ATOM   3501  HA  ILE A 245      20.973 -35.595 101.120  0.00  0.00      AP1   
ATOM   3502  CB  ILE A 245      23.150 -35.722 100.839  0.00  0.00      AP1   
ATOM   3503  HB  ILE A 245      23.903 -34.908 100.774  0.00  0.00      AP1   
ATOM   3504  CG2 ILE A 245      23.453 -36.598 102.053  0.00  0.00      AP1   
ATOM   3505 HG21 ILE A 245      22.680 -37.383 102.198  0.00  0.00      AP1   
ATOM   3506 HG22 ILE A 245      24.433 -37.108 101.927  0.00  0.00      AP1   
ATOM   3507 HG23 ILE A 245      23.550 -35.945 102.946  0.00  0.00      AP1   
ATOM   3508  CG1 ILE A 245      23.154 -36.520  99.560  0.00  0.00      AP1   
ATOM   3509 HG11 ILE A 245      22.161 -37.013  99.479  0.00  0.00      AP1   
ATOM   3510 HG12 ILE A 245      23.167 -35.791  98.722  0.00  0.00      AP1   
ATOM   3511  CD  ILE A 245      24.246 -37.520  99.322  0.00  0.00      AP1   
ATOM   3512  HD1 ILE A 245      24.136 -38.475  99.878  0.00  0.00      AP1   
ATOM   3513  HD2 ILE A 245      24.298 -37.777  98.243  0.00  0.00      AP1   
ATOM   3514  HD3 ILE A 245      25.247 -37.083  99.525  0.00  0.00      AP1   
ATOM   3515  C   ILE A 245      21.801 -34.044 102.208  0.00  0.00      AP1   
ATOM   3516  O   ILE A 245      22.596 -33.100 102.295  0.00  0.00      AP1   
ATOM   3517  N   ILE A 246      20.921 -34.275 103.161  0.00  0.00      AP1   
ATOM   3518  HN  ILE A 246      20.356 -35.079 102.991  0.00  0.00      AP1   
ATOM   3519  CA  ILE A 246      20.806 -33.708 104.485  0.00  0.00      AP1   
ATOM   3520  HA  ILE A 246      21.527 -32.903 104.491  0.00  0.00      AP1   
ATOM   3521  CB  ILE A 246      19.447 -33.191 104.914  0.00  0.00      AP1   
ATOM   3522  HB  ILE A 246      18.873 -34.074 105.268  0.00  0.00      AP1   
ATOM   3523  CG2 ILE A 246      19.645 -32.171 106.067  0.00  0.00      AP1   
ATOM   3524 HG21 ILE A 246      20.505 -31.493 105.883  0.00  0.00      AP1   
ATOM   3525 HG22 ILE A 246      18.680 -31.641 106.216  0.00  0.00      AP1   
ATOM   3526 HG23 ILE A 246      19.815 -32.672 107.044  0.00  0.00      AP1   
ATOM   3527  CG1 ILE A 246      18.604 -32.411 103.862  0.00  0.00      AP1   
ATOM   3528 HG11 ILE A 246      18.432 -33.085 102.996  0.00  0.00      AP1   
ATOM   3529 HG12 ILE A 246      17.615 -32.268 104.348  0.00  0.00      AP1   
ATOM   3530  CD  ILE A 246      19.230 -31.106 103.295  0.00  0.00      AP1   
ATOM   3531  HD1 ILE A 246      18.442 -30.462 102.849  0.00  0.00      AP1   
ATOM   3532  HD2 ILE A 246      19.638 -30.516 104.143  0.00  0.00      AP1   
ATOM   3533  HD3 ILE A 246      20.091 -31.332 102.630  0.00  0.00      AP1   
ATOM   3534  C   ILE A 246      21.394 -34.662 105.550  0.00  0.00      AP1   
ATOM   3535  O   ILE A 246      21.016 -35.842 105.625  0.00  0.00      AP1   
ATOM   3536  N   ASN A 247      22.439 -34.184 106.313  0.00  0.00      AP1   
ATOM   3537  HN  ASN A 247      22.910 -33.323 106.135  0.00  0.00      AP1   
ATOM   3538  CA  ASN A 247      23.051 -34.874 107.416  0.00  0.00      AP1   
ATOM   3539  HA  ASN A 247      22.830 -35.923 107.285  0.00  0.00      AP1   
ATOM   3540  CB  ASN A 247      24.562 -34.779 107.226  0.00  0.00      AP1   
ATOM   3541  HB1 ASN A 247      24.824 -33.701 107.283  0.00  0.00      AP1   
ATOM   3542  HB2 ASN A 247      24.987 -35.309 108.105  0.00  0.00      AP1   
ATOM   3543  CG  ASN A 247      25.039 -35.609 106.020  0.00  0.00      AP1   
ATOM   3544  OD1 ASN A 247      25.007 -36.838 106.061  0.00  0.00      AP1   
ATOM   3545  ND2 ASN A 247      25.472 -34.911 104.945  0.00  0.00      AP1   
ATOM   3546 HD21 ASN A 247      25.710 -35.319 104.064  0.00  0.00      AP1   
ATOM   3547 HD22 ASN A 247      25.530 -33.916 105.027  0.00  0.00      AP1   
ATOM   3548  C   ASN A 247      22.595 -34.500 108.867  0.00  0.00      AP1   
ATOM   3549  O   ASN A 247      22.580 -33.359 109.280  0.00  0.00      AP1   
ATOM   3550  N   PHE A 248      22.253 -35.496 109.704  0.00  0.00      AP1   
ATOM   3551  HN  PHE A 248      22.611 -36.374 109.395  0.00  0.00      AP1   
ATOM   3552  CA  PHE A 248      21.721 -35.302 111.042  0.00  0.00      AP1   
ATOM   3553  HA  PHE A 248      21.797 -34.245 111.246  0.00  0.00      AP1   
ATOM   3554  CB  PHE A 248      20.226 -35.582 111.126  0.00  0.00      AP1   
ATOM   3555  HB1 PHE A 248      20.121 -36.684 111.222  0.00  0.00      AP1   
ATOM   3556  HB2 PHE A 248      19.878 -35.172 112.098  0.00  0.00      AP1   
ATOM   3557  CG  PHE A 248      19.311 -35.123 109.972  0.00  0.00      AP1   
ATOM   3558  CD1 PHE A 248      18.587 -33.937 109.998  0.00  0.00      AP1   
ATOM   3559  HD1 PHE A 248      18.811 -33.310 110.848  0.00  0.00      AP1   
ATOM   3560  CE1 PHE A 248      17.805 -33.432 108.974  0.00  0.00      AP1   
ATOM   3561  HE1 PHE A 248      17.408 -32.427 108.989  0.00  0.00      AP1   
ATOM   3562  CZ  PHE A 248      17.674 -34.323 107.893  0.00  0.00      AP1   
ATOM   3563  HZ  PHE A 248      17.039 -33.965 107.096  0.00  0.00      AP1   
ATOM   3564  CD2 PHE A 248      19.164 -35.876 108.798  0.00  0.00      AP1   
ATOM   3565  HD2 PHE A 248      19.742 -36.785 108.717  0.00  0.00      AP1   
ATOM   3566  CE2 PHE A 248      18.257 -35.603 107.846  0.00  0.00      AP1   
ATOM   3567  HE2 PHE A 248      17.856 -36.345 107.172  0.00  0.00      AP1   
ATOM   3568  C   PHE A 248      22.495 -36.073 112.100  0.00  0.00      AP1   
ATOM   3569  O   PHE A 248      22.975 -37.195 112.018  0.00  0.00      AP1   
ATOM   3570  N   HSD A 249      22.721 -35.400 113.189  0.00  0.00      AP1   
ATOM   3571  HN  HSD A 249      22.452 -34.440 113.194  0.00  0.00      AP1   
ATOM   3572  CA  HSD A 249      23.344 -35.869 114.475  0.00  0.00      AP1   
ATOM   3573  HA  HSD A 249      23.767 -36.854 114.342  0.00  0.00      AP1   
ATOM   3574  CB  HSD A 249      24.605 -35.207 115.009  0.00  0.00      AP1   
ATOM   3575  HB1 HSD A 249      25.472 -35.552 114.406  0.00  0.00      AP1   
ATOM   3576  HB2 HSD A 249      24.619 -34.096 114.982  0.00  0.00      AP1   
ATOM   3577  ND1 HSD A 249      24.995 -34.698 117.392  0.00  0.00      AP1   
ATOM   3578  HD1 HSD A 249      24.504 -33.828 117.341  0.00  0.00      AP1   
ATOM   3579  CG  HSD A 249      25.016 -35.609 116.401  0.00  0.00      AP1   
ATOM   3580  CE1 HSD A 249      25.628 -35.175 118.409  0.00  0.00      AP1   
ATOM   3581  HE1 HSD A 249      25.759 -34.645 119.352  0.00  0.00      AP1   
ATOM   3582  NE2 HSD A 249      26.074 -36.431 118.144  0.00  0.00      AP1   
ATOM   3583  CD2 HSD A 249      25.663 -36.666 116.865  0.00  0.00      AP1   
ATOM   3584  HD2 HSD A 249      25.980 -37.554 116.333  0.00  0.00      AP1   
ATOM   3585  C   HSD A 249      22.326 -35.860 115.512  0.00  0.00      AP1   
ATOM   3586  O   HSD A 249      21.643 -34.898 115.765  0.00  0.00      AP1   
ATOM   3587  N   VAL A 250      22.069 -37.000 116.132  0.00  0.00      AP1   
ATOM   3588  HN  VAL A 250      22.635 -37.788 115.903  0.00  0.00      AP1   
ATOM   3589  CA  VAL A 250      21.048 -37.004 117.135  0.00  0.00      AP1   
ATOM   3590  HA  VAL A 250      20.394 -36.145 117.120  0.00  0.00      AP1   
ATOM   3591  CB  VAL A 250      20.114 -38.178 116.844  0.00  0.00      AP1   
ATOM   3592  HB  VAL A 250      20.716 -39.110 116.782  0.00  0.00      AP1   
ATOM   3593  CG1 VAL A 250      19.007 -38.307 117.979  0.00  0.00      AP1   
ATOM   3594 HG11 VAL A 250      18.484 -39.271 117.806  0.00  0.00      AP1   
ATOM   3595 HG12 VAL A 250      19.405 -38.331 119.016  0.00  0.00      AP1   
ATOM   3596 HG13 VAL A 250      18.242 -37.505 117.900  0.00  0.00      AP1   
ATOM   3597  CG2 VAL A 250      19.344 -38.054 115.505  0.00  0.00      AP1   
ATOM   3598 HG21 VAL A 250      18.662 -37.177 115.463  0.00  0.00      AP1   
ATOM   3599 HG22 VAL A 250      20.066 -37.718 114.730  0.00  0.00      AP1   
ATOM   3600 HG23 VAL A 250      18.834 -39.014 115.275  0.00  0.00      AP1   
ATOM   3601  C   VAL A 250      21.702 -37.201 118.513  0.00  0.00      AP1   
ATOM   3602  O   VAL A 250      22.380 -38.200 118.805  0.00  0.00      AP1   
ATOM   3603  N   THR A 251      21.438 -36.317 119.415  0.00  0.00      AP1   
ATOM   3604  HN  THR A 251      20.836 -35.562 119.166  0.00  0.00      AP1   
ATOM   3605  CA  THR A 251      21.880 -36.331 120.818  0.00  0.00      AP1   
ATOM   3606  HA  THR A 251      22.601 -37.111 121.013  0.00  0.00      AP1   
ATOM   3607  CB  THR A 251      22.386 -35.043 121.309  0.00  0.00      AP1   
ATOM   3608  HB  THR A 251      21.567 -34.295 121.384  0.00  0.00      AP1   
ATOM   3609  OG1 THR A 251      23.424 -34.504 120.485  0.00  0.00      AP1   
ATOM   3610  HG1 THR A 251      22.999 -34.000 119.788  0.00  0.00      AP1   
ATOM   3611  CG2 THR A 251      23.225 -35.238 122.654  0.00  0.00      AP1   
ATOM   3612 HG21 THR A 251      24.039 -35.960 122.431  0.00  0.00      AP1   
ATOM   3613 HG22 THR A 251      23.749 -34.289 122.897  0.00  0.00      AP1   
ATOM   3614 HG23 THR A 251      22.605 -35.572 123.514  0.00  0.00      AP1   
ATOM   3615  C   THR A 251      20.656 -36.564 121.553  0.00  0.00      AP1   
ATOM   3616  O   THR A 251      19.582 -36.014 121.204  0.00  0.00      AP1   
ATOM   3617  N   VAL A 252      20.748 -37.390 122.612  0.00  0.00      AP1   
ATOM   3618  HN  VAL A 252      21.586 -37.877 122.844  0.00  0.00      AP1   
ATOM   3619  CA  VAL A 252      19.570 -37.838 123.384  0.00  0.00      AP1   
ATOM   3620  HA  VAL A 252      18.656 -37.402 123.007  0.00  0.00      AP1   
ATOM   3621  CB  VAL A 252      19.457 -39.308 123.288  0.00  0.00      AP1   
ATOM   3622  HB  VAL A 252      20.433 -39.735 123.601  0.00  0.00      AP1   
ATOM   3623  CG1 VAL A 252      18.182 -39.744 124.127  0.00  0.00      AP1   
ATOM   3624 HG11 VAL A 252      18.237 -39.642 125.232  0.00  0.00      AP1   
ATOM   3625 HG12 VAL A 252      17.357 -39.017 123.969  0.00  0.00      AP1   
ATOM   3626 HG13 VAL A 252      17.833 -40.755 123.826  0.00  0.00      AP1   
ATOM   3627  CG2 VAL A 252      19.271 -39.632 121.764  0.00  0.00      AP1   
ATOM   3628 HG21 VAL A 252      20.217 -39.436 121.216  0.00  0.00      AP1   
ATOM   3629 HG22 VAL A 252      18.997 -40.706 121.688  0.00  0.00      AP1   
ATOM   3630 HG23 VAL A 252      18.458 -38.988 121.366  0.00  0.00      AP1   
ATOM   3631  C   VAL A 252      19.845 -37.436 124.846  0.00  0.00      AP1   
ATOM   3632  O   VAL A 252      20.848 -37.787 125.436  0.00  0.00      AP1   
ATOM   3633  N   LEU A 253      18.894 -36.544 125.342  0.00  0.00      AP1   
ATOM   3634  HN  LEU A 253      18.056 -36.418 124.817  0.00  0.00      AP1   
ATOM   3635  CA  LEU A 253      19.031 -35.747 126.541  0.00  0.00      AP1   
ATOM   3636  HA  LEU A 253      20.092 -35.596 126.679  0.00  0.00      AP1   
ATOM   3637  CB  LEU A 253      18.248 -34.403 126.430  0.00  0.00      AP1   
ATOM   3638  HB1 LEU A 253      17.147 -34.548 126.445  0.00  0.00      AP1   
ATOM   3639  HB2 LEU A 253      18.505 -33.746 127.289  0.00  0.00      AP1   
ATOM   3640  CG  LEU A 253      18.485 -33.451 125.173  0.00  0.00      AP1   
ATOM   3641  HG  LEU A 253      18.114 -33.899 124.227  0.00  0.00      AP1   
ATOM   3642  CD1 LEU A 253      17.750 -32.126 125.392  0.00  0.00      AP1   
ATOM   3643 HD11 LEU A 253      17.961 -31.902 126.460  0.00  0.00      AP1   
ATOM   3644 HD12 LEU A 253      18.105 -31.248 124.812  0.00  0.00      AP1   
ATOM   3645 HD13 LEU A 253      16.657 -32.311 125.468  0.00  0.00      AP1   
ATOM   3646  CD2 LEU A 253      19.972 -33.161 124.854  0.00  0.00      AP1   
ATOM   3647 HD21 LEU A 253      20.564 -32.465 125.487  0.00  0.00      AP1   
ATOM   3648 HD22 LEU A 253      20.598 -34.061 124.674  0.00  0.00      AP1   
ATOM   3649 HD23 LEU A 253      19.979 -32.641 123.873  0.00  0.00      AP1   
ATOM   3650  C   LEU A 253      18.488 -36.593 127.696  0.00  0.00      AP1   
ATOM   3651  O   LEU A 253      17.308 -36.897 127.634  0.00  0.00      AP1   
ATOM   3652  N   PRO A 254      19.197 -36.997 128.801  0.00  0.00      AP1   
ATOM   3653  CD  PRO A 254      20.671 -36.932 128.803  0.00  0.00      AP1   
ATOM   3654  HD1 PRO A 254      21.052 -35.922 128.540  0.00  0.00      AP1   
ATOM   3655  HD2 PRO A 254      21.189 -37.666 128.151  0.00  0.00      AP1   
ATOM   3656  CA  PRO A 254      18.651 -37.750 129.934  0.00  0.00      AP1   
ATOM   3657  HA  PRO A 254      17.964 -38.558 129.732  0.00  0.00      AP1   
ATOM   3658  CB  PRO A 254      19.813 -38.384 130.628  0.00  0.00      AP1   
ATOM   3659  HB1 PRO A 254      19.966 -39.426 130.275  0.00  0.00      AP1   
ATOM   3660  HB2 PRO A 254      19.700 -38.358 131.733  0.00  0.00      AP1   
ATOM   3661  CG  PRO A 254      20.960 -37.411 130.226  0.00  0.00      AP1   
ATOM   3662  HG1 PRO A 254      21.938 -37.875 130.472  0.00  0.00      AP1   
ATOM   3663  HG2 PRO A 254      20.710 -36.611 130.955  0.00  0.00      AP1   
ATOM   3664  C   PRO A 254      17.925 -36.762 130.838  0.00  0.00      AP1   
ATOM   3665  OT1 PRO A 254      18.006 -35.532 130.639  0.00  0.00      AP1   
ATOM   3666  OT2 PRO A 254      17.294 -37.269 131.755  0.00  0.00      AP1   
ATOM   3667  N   GLY B  20      34.075 -17.701 -25.464  0.00  0.00      BP1   
ATOM   3668  HT1 GLY B  20      33.734 -18.601 -25.859  0.00  0.00      BP1   
ATOM   3669  HT2 GLY B  20      34.157 -17.707 -24.428  0.00  0.00      BP1   
ATOM   3670  HT3 GLY B  20      35.055 -17.625 -25.804  0.00  0.00      BP1   
ATOM   3671  CA  GLY B  20      33.348 -16.538 -25.995  0.00  0.00      BP1   
ATOM   3672  HA1 GLY B  20      32.733 -16.897 -26.807  0.00  0.00      BP1   
ATOM   3673  HA2 GLY B  20      34.088 -15.834 -26.347  0.00  0.00      BP1   
ATOM   3674  C   GLY B  20      32.472 -15.943 -24.939  0.00  0.00      BP1   
ATOM   3675  O   GLY B  20      32.981 -15.413 -23.906  0.00  0.00      BP1   
ATOM   3676  N   ASP B  21      31.125 -16.025 -25.090  0.00  0.00      BP1   
ATOM   3677  HN  ASP B  21      30.792 -16.317 -25.983  0.00  0.00      BP1   
ATOM   3678  CA  ASP B  21      30.095 -15.669 -24.091  0.00  0.00      BP1   
ATOM   3679  HA  ASP B  21      29.110 -15.675 -24.533  0.00  0.00      BP1   
ATOM   3680  CB  ASP B  21      30.131 -16.670 -22.906  0.00  0.00      BP1   
ATOM   3681  HB1 ASP B  21      31.148 -16.631 -22.459  0.00  0.00      BP1   
ATOM   3682  HB2 ASP B  21      29.345 -16.359 -22.184  0.00  0.00      BP1   
ATOM   3683  CG  ASP B  21      29.717 -18.048 -23.445  0.00  0.00      BP1   
ATOM   3684  OD1 ASP B  21      30.096 -19.036 -22.732  0.00  0.00      BP1   
ATOM   3685  OD2 ASP B  21      28.945 -18.219 -24.421  0.00  0.00      BP1   
ATOM   3686  C   ASP B  21      30.153 -14.219 -23.703  0.00  0.00      BP1   
ATOM   3687  O   ASP B  21      30.207 -13.865 -22.520  0.00  0.00      BP1   
ATOM   3688  N   GLU B  22      30.107 -13.340 -24.728  0.00  0.00      BP1   
ATOM   3689  HN  GLU B  22      29.926 -13.689 -25.644  0.00  0.00      BP1   
ATOM   3690  CA  GLU B  22      30.312 -11.962 -24.567  0.00  0.00      BP1   
ATOM   3691  HA  GLU B  22      31.196 -11.884 -23.951  0.00  0.00      BP1   
ATOM   3692  CB  GLU B  22      30.634 -11.338 -25.939  0.00  0.00      BP1   
ATOM   3693  HB1 GLU B  22      29.671 -11.142 -26.458  0.00  0.00      BP1   
ATOM   3694  HB2 GLU B  22      31.096 -10.371 -25.648  0.00  0.00      BP1   
ATOM   3695  CG  GLU B  22      31.693 -12.176 -26.708  0.00  0.00      BP1   
ATOM   3696  HG1 GLU B  22      32.454 -12.491 -25.962  0.00  0.00      BP1   
ATOM   3697  HG2 GLU B  22      31.262 -13.126 -27.091  0.00  0.00      BP1   
ATOM   3698  CD  GLU B  22      32.496 -11.453 -27.794  0.00  0.00      BP1   
ATOM   3699  OE1 GLU B  22      33.219 -10.488 -27.501  0.00  0.00      BP1   
ATOM   3700  OE2 GLU B  22      32.563 -11.999 -28.946  0.00  0.00      BP1   
ATOM   3701  C   GLU B  22      29.156 -11.140 -23.980  0.00  0.00      BP1   
ATOM   3702  O   GLU B  22      29.398 -10.022 -23.687  0.00  0.00      BP1   
ATOM   3703  N   LEU B  23      27.920 -11.637 -23.797  0.00  0.00      BP1   
ATOM   3704  HN  LEU B  23      27.712 -12.525 -24.198  0.00  0.00      BP1   
ATOM   3705  CA  LEU B  23      26.828 -10.900 -23.297  0.00  0.00      BP1   
ATOM   3706  HA  LEU B  23      27.172  -9.877 -23.271  0.00  0.00      BP1   
ATOM   3707  CB  LEU B  23      25.542 -11.074 -24.149  0.00  0.00      BP1   
ATOM   3708  HB1 LEU B  23      25.265 -12.150 -24.172  0.00  0.00      BP1   
ATOM   3709  HB2 LEU B  23      24.729 -10.453 -23.716  0.00  0.00      BP1   
ATOM   3710  CG  LEU B  23      25.912 -10.734 -25.633  0.00  0.00      BP1   
ATOM   3711  HG  LEU B  23      26.789 -11.303 -26.008  0.00  0.00      BP1   
ATOM   3712  CD1 LEU B  23      24.660 -10.995 -26.480  0.00  0.00      BP1   
ATOM   3713 HD11 LEU B  23      24.253 -11.951 -26.087  0.00  0.00      BP1   
ATOM   3714 HD12 LEU B  23      23.945 -10.156 -26.344  0.00  0.00      BP1   
ATOM   3715 HD13 LEU B  23      24.884 -11.105 -27.563  0.00  0.00      BP1   
ATOM   3716  CD2 LEU B  23      26.159  -9.184 -25.629  0.00  0.00      BP1   
ATOM   3717 HD21 LEU B  23      25.446  -8.560 -25.049  0.00  0.00      BP1   
ATOM   3718 HD22 LEU B  23      27.187  -8.994 -25.252  0.00  0.00      BP1   
ATOM   3719 HD23 LEU B  23      26.178  -8.705 -26.632  0.00  0.00      BP1   
ATOM   3720  C   LEU B  23      26.720 -11.321 -21.805  0.00  0.00      BP1   
ATOM   3721  O   LEU B  23      25.772 -10.909 -21.123  0.00  0.00      BP1   
ATOM   3722  N   LEU B  24      27.661 -12.145 -21.215  0.00  0.00      BP1   
ATOM   3723  HN  LEU B  24      28.470 -12.459 -21.706  0.00  0.00      BP1   
ATOM   3724  CA  LEU B  24      27.350 -12.932 -20.050  0.00  0.00      BP1   
ATOM   3725  HA  LEU B  24      26.396 -12.615 -19.657  0.00  0.00      BP1   
ATOM   3726  CB  LEU B  24      27.492 -14.438 -20.350  0.00  0.00      BP1   
ATOM   3727  HB1 LEU B  24      28.495 -14.664 -20.772  0.00  0.00      BP1   
ATOM   3728  HB2 LEU B  24      27.289 -14.990 -19.407  0.00  0.00      BP1   
ATOM   3729  CG  LEU B  24      26.443 -15.045 -21.385  0.00  0.00      BP1   
ATOM   3730  HG  LEU B  24      26.578 -14.594 -22.391  0.00  0.00      BP1   
ATOM   3731  CD1 LEU B  24      26.544 -16.529 -21.406  0.00  0.00      BP1   
ATOM   3732 HD11 LEU B  24      27.595 -16.885 -21.339  0.00  0.00      BP1   
ATOM   3733 HD12 LEU B  24      26.083 -17.064 -20.548  0.00  0.00      BP1   
ATOM   3734 HD13 LEU B  24      26.030 -16.804 -22.351  0.00  0.00      BP1   
ATOM   3735  CD2 LEU B  24      25.063 -14.553 -20.852  0.00  0.00      BP1   
ATOM   3736 HD21 LEU B  24      24.984 -13.446 -20.801  0.00  0.00      BP1   
ATOM   3737 HD22 LEU B  24      24.233 -14.985 -21.451  0.00  0.00      BP1   
ATOM   3738 HD23 LEU B  24      24.954 -15.009 -19.845  0.00  0.00      BP1   
ATOM   3739  C   LEU B  24      28.309 -12.614 -19.016  0.00  0.00      BP1   
ATOM   3740  O   LEU B  24      29.506 -12.405 -19.256  0.00  0.00      BP1   
ATOM   3741  N   ASN B  25      27.844 -12.642 -17.746  0.00  0.00      BP1   
ATOM   3742  HN  ASN B  25      26.911 -12.935 -17.554  0.00  0.00      BP1   
ATOM   3743  CA  ASN B  25      28.525 -12.102 -16.520  0.00  0.00      BP1   
ATOM   3744  HA  ASN B  25      27.847 -12.061 -15.680  0.00  0.00      BP1   
ATOM   3745  CB  ASN B  25      29.551 -13.015 -15.963  0.00  0.00      BP1   
ATOM   3746  HB1 ASN B  25      30.481 -12.866 -16.553  0.00  0.00      BP1   
ATOM   3747  HB2 ASN B  25      29.796 -12.727 -14.919  0.00  0.00      BP1   
ATOM   3748  CG  ASN B  25      29.266 -14.528 -15.961  0.00  0.00      BP1   
ATOM   3749  OD1 ASN B  25      28.150 -14.980 -15.773  0.00  0.00      BP1   
ATOM   3750  ND2 ASN B  25      30.334 -15.362 -16.178  0.00  0.00      BP1   
ATOM   3751 HD21 ASN B  25      30.132 -16.313 -16.412  0.00  0.00      BP1   
ATOM   3752 HD22 ASN B  25      31.264 -15.083 -15.940  0.00  0.00      BP1   
ATOM   3753  C   ASN B  25      29.045 -10.713 -16.705  0.00  0.00      BP1   
ATOM   3754  O   ASN B  25      30.208 -10.344 -16.457  0.00  0.00      BP1   
ATOM   3755  N   ILE B  26      28.145  -9.826 -17.187  0.00  0.00      BP1   
ATOM   3756  HN  ILE B  26      27.235 -10.114 -17.474  0.00  0.00      BP1   
ATOM   3757  CA  ILE B  26      28.460  -8.444 -17.396  0.00  0.00      BP1   
ATOM   3758  HA  ILE B  26      29.514  -8.286 -17.226  0.00  0.00      BP1   
ATOM   3759  CB  ILE B  26      28.243  -8.156 -18.848  0.00  0.00      BP1   
ATOM   3760  HB  ILE B  26      28.990  -8.703 -19.462  0.00  0.00      BP1   
ATOM   3761  CG2 ILE B  26      26.857  -8.496 -19.303  0.00  0.00      BP1   
ATOM   3762 HG21 ILE B  26      26.874  -9.606 -19.351  0.00  0.00      BP1   
ATOM   3763 HG22 ILE B  26      26.111  -8.287 -18.507  0.00  0.00      BP1   
ATOM   3764 HG23 ILE B  26      26.635  -8.160 -20.339  0.00  0.00      BP1   
ATOM   3765  CG1 ILE B  26      28.699  -6.722 -19.213  0.00  0.00      BP1   
ATOM   3766 HG11 ILE B  26      28.577  -6.668 -20.316  0.00  0.00      BP1   
ATOM   3767 HG12 ILE B  26      28.120  -5.925 -18.698  0.00  0.00      BP1   
ATOM   3768  CD  ILE B  26      30.276  -6.416 -18.993  0.00  0.00      BP1   
ATOM   3769  HD1 ILE B  26      30.390  -6.030 -17.957  0.00  0.00      BP1   
ATOM   3770  HD2 ILE B  26      30.758  -7.414 -19.071  0.00  0.00      BP1   
ATOM   3771  HD3 ILE B  26      30.632  -5.722 -19.784  0.00  0.00      BP1   
ATOM   3772  C   ILE B  26      27.740  -7.459 -16.447  0.00  0.00      BP1   
ATOM   3773  O   ILE B  26      26.552  -7.571 -16.166  0.00  0.00      BP1   
ATOM   3774  N   CYS B  27      28.521  -6.409 -15.963  0.00  0.00      BP1   
ATOM   3775  HN  CYS B  27      29.488  -6.331 -16.192  0.00  0.00      BP1   
ATOM   3776  CA  CYS B  27      27.963  -5.453 -15.147  0.00  0.00      BP1   
ATOM   3777  HA  CYS B  27      27.015  -5.797 -14.760  0.00  0.00      BP1   
ATOM   3778  CB  CYS B  27      28.937  -5.233 -13.932  0.00  0.00      BP1   
ATOM   3779  HB1 CYS B  27      29.941  -4.941 -14.309  0.00  0.00      BP1   
ATOM   3780  HB2 CYS B  27      28.400  -4.503 -13.289  0.00  0.00      BP1   
ATOM   3781  SG  CYS B  27      29.117  -6.879 -13.042  0.00  0.00      BP1   
ATOM   3782  C   CYS B  27      27.710  -4.176 -15.951  0.00  0.00      BP1   
ATOM   3783  O   CYS B  27      28.384  -3.791 -16.923  0.00  0.00      BP1   
ATOM   3784  N   MET B  28      26.733  -3.416 -15.445  0.00  0.00      BP1   
ATOM   3785  HN  MET B  28      26.322  -3.863 -14.654  0.00  0.00      BP1   
ATOM   3786  CA  MET B  28      26.357  -2.082 -15.932  0.00  0.00      BP1   
ATOM   3787  HA  MET B  28      26.203  -2.192 -16.995  0.00  0.00      BP1   
ATOM   3788  CB  MET B  28      24.990  -1.690 -15.296  0.00  0.00      BP1   
ATOM   3789  HB1 MET B  28      25.261  -1.732 -14.220  0.00  0.00      BP1   
ATOM   3790  HB2 MET B  28      24.964  -0.598 -15.497  0.00  0.00      BP1   
ATOM   3791  CG  MET B  28      23.795  -2.516 -15.756  0.00  0.00      BP1   
ATOM   3792  HG1 MET B  28      23.839  -2.648 -16.859  0.00  0.00      BP1   
ATOM   3793  HG2 MET B  28      23.951  -3.567 -15.432  0.00  0.00      BP1   
ATOM   3794  SD  MET B  28      22.172  -1.872 -15.271  0.00  0.00      BP1   
ATOM   3795  CE  MET B  28      22.201  -2.348 -13.499  0.00  0.00      BP1   
ATOM   3796  HE1 MET B  28      21.455  -1.721 -12.965  0.00  0.00      BP1   
ATOM   3797  HE2 MET B  28      21.782  -3.369 -13.367  0.00  0.00      BP1   
ATOM   3798  HE3 MET B  28      23.193  -2.299 -13.002  0.00  0.00      BP1   
ATOM   3799  C   MET B  28      27.434  -0.985 -15.714  0.00  0.00      BP1   
ATOM   3800  O   MET B  28      28.189  -1.022 -14.742  0.00  0.00      BP1   
ATOM   3801  N   ASN B  29      27.573   0.028 -16.636  0.00  0.00      BP1   
ATOM   3802  HN  ASN B  29      27.163  -0.025 -17.543  0.00  0.00      BP1   
ATOM   3803  CA  ASN B  29      28.472   1.125 -16.491  0.00  0.00      BP1   
ATOM   3804  HA  ASN B  29      29.437   0.817 -16.119  0.00  0.00      BP1   
ATOM   3805  CB  ASN B  29      28.618   1.819 -17.903  0.00  0.00      BP1   
ATOM   3806  HB1 ASN B  29      27.634   2.032 -18.373  0.00  0.00      BP1   
ATOM   3807  HB2 ASN B  29      29.212   2.757 -17.901  0.00  0.00      BP1   
ATOM   3808  CG  ASN B  29      29.413   0.970 -18.888  0.00  0.00      BP1   
ATOM   3809  OD1 ASN B  29      30.613   0.894 -18.850  0.00  0.00      BP1   
ATOM   3810  ND2 ASN B  29      28.769   0.241 -19.763  0.00  0.00      BP1   
ATOM   3811 HD21 ASN B  29      29.175   0.052 -20.657  0.00  0.00      BP1   
ATOM   3812 HD22 ASN B  29      27.780   0.094 -19.751  0.00  0.00      BP1   
ATOM   3813  C   ASN B  29      28.093   2.210 -15.493  0.00  0.00      BP1   
ATOM   3814  O   ASN B  29      26.969   2.379 -15.037  0.00  0.00      BP1   
ATOM   3815  N   ALA B  30      29.173   2.974 -15.117  0.00  0.00      BP1   
ATOM   3816  HN  ALA B  30      29.963   3.047 -15.722  0.00  0.00      BP1   
ATOM   3817  CA  ALA B  30      29.104   3.951 -14.118  0.00  0.00      BP1   
ATOM   3818  HA  ALA B  30      30.161   3.998 -13.899  0.00  0.00      BP1   
ATOM   3819  CB  ALA B  30      28.602   5.339 -14.701  0.00  0.00      BP1   
ATOM   3820  HB1 ALA B  30      27.492   5.348 -14.729  0.00  0.00      BP1   
ATOM   3821  HB2 ALA B  30      28.962   6.165 -14.052  0.00  0.00      BP1   
ATOM   3822  HB3 ALA B  30      29.048   5.447 -15.713  0.00  0.00      BP1   
ATOM   3823  C   ALA B  30      28.469   3.555 -12.770  0.00  0.00      BP1   
ATOM   3824  O   ALA B  30      28.420   2.365 -12.354  0.00  0.00      BP1   
ATOM   3825  N   LYS B  31      27.931   4.538 -11.995  0.00  0.00      BP1   
ATOM   3826  HN  LYS B  31      27.989   5.487 -12.295  0.00  0.00      BP1   
ATOM   3827  CA  LYS B  31      27.482   4.311 -10.642  0.00  0.00      BP1   
ATOM   3828  HA  LYS B  31      27.151   5.228 -10.177  0.00  0.00      BP1   
ATOM   3829  CB  LYS B  31      26.142   3.427 -10.632  0.00  0.00      BP1   
ATOM   3830  HB1 LYS B  31      26.220   2.648 -11.421  0.00  0.00      BP1   
ATOM   3831  HB2 LYS B  31      25.929   2.955  -9.649  0.00  0.00      BP1   
ATOM   3832  CG  LYS B  31      24.907   4.262 -10.925  0.00  0.00      BP1   
ATOM   3833  HG1 LYS B  31      24.780   5.083 -10.188  0.00  0.00      BP1   
ATOM   3834  HG2 LYS B  31      25.013   4.761 -11.912  0.00  0.00      BP1   
ATOM   3835  CD  LYS B  31      23.564   3.529 -10.930  0.00  0.00      BP1   
ATOM   3836  HD1 LYS B  31      22.758   4.293 -10.950  0.00  0.00      BP1   
ATOM   3837  HD2 LYS B  31      23.532   2.942 -11.873  0.00  0.00      BP1   
ATOM   3838  CE  LYS B  31      23.288   2.495  -9.868  0.00  0.00      BP1   
ATOM   3839  HE1 LYS B  31      23.986   1.631  -9.878  0.00  0.00      BP1   
ATOM   3840  HE2 LYS B  31      23.331   2.896  -8.833  0.00  0.00      BP1   
ATOM   3841  NZ  LYS B  31      21.977   1.908 -10.085  0.00  0.00      BP1   
ATOM   3842  HZ1 LYS B  31      21.224   2.600  -9.897  0.00  0.00      BP1   
ATOM   3843  HZ2 LYS B  31      21.982   1.716 -11.107  0.00  0.00      BP1   
ATOM   3844  HZ3 LYS B  31      21.864   1.013  -9.569  0.00  0.00      BP1   
ATOM   3845  C   LYS B  31      28.530   3.700  -9.671  0.00  0.00      BP1   
ATOM   3846  O   LYS B  31      29.604   4.288  -9.510  0.00  0.00      BP1   
ATOM   3847  N   HSD B  32      28.227   2.641  -8.914  0.00  0.00      BP1   
ATOM   3848  HN  HSD B  32      27.293   2.300  -8.842  0.00  0.00      BP1   
ATOM   3849  CA  HSD B  32      29.228   1.956  -8.118  0.00  0.00      BP1   
ATOM   3850  HA  HSD B  32      30.215   2.371  -8.256  0.00  0.00      BP1   
ATOM   3851  CB  HSD B  32      28.750   2.134  -6.629  0.00  0.00      BP1   
ATOM   3852  HB1 HSD B  32      27.652   1.981  -6.558  0.00  0.00      BP1   
ATOM   3853  HB2 HSD B  32      29.309   1.430  -5.977  0.00  0.00      BP1   
ATOM   3854  ND1 HSD B  32      30.230   4.280  -6.415  0.00  0.00      BP1   
ATOM   3855  HD1 HSD B  32      30.957   3.943  -7.013  0.00  0.00      BP1   
ATOM   3856  CG  HSD B  32      29.104   3.524  -6.013  0.00  0.00      BP1   
ATOM   3857  CE1 HSD B  32      30.172   5.433  -5.773  0.00  0.00      BP1   
ATOM   3858  HE1 HSD B  32      30.887   6.209  -6.048  0.00  0.00      BP1   
ATOM   3859  NE2 HSD B  32      29.082   5.537  -5.036  0.00  0.00      BP1   
ATOM   3860  CD2 HSD B  32      28.363   4.387  -5.190  0.00  0.00      BP1   
ATOM   3861  HD2 HSD B  32      27.537   4.186  -4.519  0.00  0.00      BP1   
ATOM   3862  C   HSD B  32      29.150   0.548  -8.491  0.00  0.00      BP1   
ATOM   3863  O   HSD B  32      29.627  -0.293  -7.767  0.00  0.00      BP1   
ATOM   3864  N   HSD B  33      28.605   0.260  -9.703  0.00  0.00      BP1   
ATOM   3865  HN  HSD B  33      28.378   0.980 -10.354  0.00  0.00      BP1   
ATOM   3866  CA  HSD B  33      28.706  -1.083 -10.272  0.00  0.00      BP1   
ATOM   3867  HA  HSD B  33      28.127  -1.714  -9.614  0.00  0.00      BP1   
ATOM   3868  CB  HSD B  33      28.004  -1.221 -11.669  0.00  0.00      BP1   
ATOM   3869  HB1 HSD B  33      28.435  -0.491 -12.387  0.00  0.00      BP1   
ATOM   3870  HB2 HSD B  33      28.063  -2.293 -11.956  0.00  0.00      BP1   
ATOM   3871  ND1 HSD B  33      25.689  -1.102 -11.049  0.00  0.00      BP1   
ATOM   3872  HD1 HSD B  33      25.816  -1.570 -10.175  0.00  0.00      BP1   
ATOM   3873  CG  HSD B  33      26.715  -0.677 -11.815  0.00  0.00      BP1   
ATOM   3874  CE1 HSD B  33      24.606  -0.474 -11.394  0.00  0.00      BP1   
ATOM   3875  HE1 HSD B  33      23.661  -0.682 -10.891  0.00  0.00      BP1   
ATOM   3876  NE2 HSD B  33      24.794   0.341 -12.457  0.00  0.00      BP1   
ATOM   3877  CD2 HSD B  33      26.167   0.171 -12.671  0.00  0.00      BP1   
ATOM   3878  HD2 HSD B  33      26.697   0.706 -13.449  0.00  0.00      BP1   
ATOM   3879  C   HSD B  33      30.179  -1.443 -10.299  0.00  0.00      BP1   
ATOM   3880  O   HSD B  33      31.077  -0.710 -10.615  0.00  0.00      BP1   
ATOM   3881  N   LYS B  34      30.538  -2.728  -9.899  0.00  0.00      BP1   
ATOM   3882  HN  LYS B  34      29.842  -3.339  -9.531  0.00  0.00      BP1   
ATOM   3883  CA  LYS B  34      31.874  -3.269 -10.072  0.00  0.00      BP1   
ATOM   3884  HA  LYS B  34      32.612  -2.727  -9.499  0.00  0.00      BP1   
ATOM   3885  CB  LYS B  34      32.018  -4.674  -9.430  0.00  0.00      BP1   
ATOM   3886  HB1 LYS B  34      31.289  -5.336  -9.945  0.00  0.00      BP1   
ATOM   3887  HB2 LYS B  34      33.052  -5.034  -9.615  0.00  0.00      BP1   
ATOM   3888  CG  LYS B  34      31.757  -4.811  -7.911  0.00  0.00      BP1   
ATOM   3889  HG1 LYS B  34      30.831  -4.224  -7.731  0.00  0.00      BP1   
ATOM   3890  HG2 LYS B  34      31.588  -5.899  -7.764  0.00  0.00      BP1   
ATOM   3891  CD  LYS B  34      32.972  -4.257  -7.127  0.00  0.00      BP1   
ATOM   3892  HD1 LYS B  34      33.886  -4.769  -7.498  0.00  0.00      BP1   
ATOM   3893  HD2 LYS B  34      32.915  -3.162  -7.309  0.00  0.00      BP1   
ATOM   3894  CE  LYS B  34      32.715  -4.565  -5.666  0.00  0.00      BP1   
ATOM   3895  HE1 LYS B  34      33.450  -4.066  -4.999  0.00  0.00      BP1   
ATOM   3896  HE2 LYS B  34      31.686  -4.293  -5.347  0.00  0.00      BP1   
ATOM   3897  NZ  LYS B  34      33.040  -5.982  -5.323  0.00  0.00      BP1   
ATOM   3898  HZ1 LYS B  34      34.049  -6.204  -5.441  0.00  0.00      BP1   
ATOM   3899  HZ2 LYS B  34      32.821  -6.212  -4.333  0.00  0.00      BP1   
ATOM   3900  HZ3 LYS B  34      32.595  -6.561  -6.063  0.00  0.00      BP1   
ATOM   3901  C   LYS B  34      32.360  -3.307 -11.506  0.00  0.00      BP1   
ATOM   3902  O   LYS B  34      31.590  -3.395 -12.486  0.00  0.00      BP1   
ATOM   3903  N   ARG B  35      33.696  -3.388 -11.690  0.00  0.00      BP1   
ATOM   3904  HN  ARG B  35      34.370  -3.229 -10.974  0.00  0.00      BP1   
ATOM   3905  CA  ARG B  35      34.152  -3.616 -13.000  0.00  0.00      BP1   
ATOM   3906  HA  ARG B  35      33.442  -3.430 -13.791  0.00  0.00      BP1   
ATOM   3907  CB  ARG B  35      35.391  -2.748 -13.356  0.00  0.00      BP1   
ATOM   3908  HB1 ARG B  35      36.233  -3.061 -12.702  0.00  0.00      BP1   
ATOM   3909  HB2 ARG B  35      35.822  -3.075 -14.326  0.00  0.00      BP1   
ATOM   3910  CG  ARG B  35      35.155  -1.198 -13.248  0.00  0.00      BP1   
ATOM   3911  HG1 ARG B  35      34.156  -0.965 -13.674  0.00  0.00      BP1   
ATOM   3912  HG2 ARG B  35      35.036  -0.872 -12.193  0.00  0.00      BP1   
ATOM   3913  CD  ARG B  35      36.301  -0.351 -13.901  0.00  0.00      BP1   
ATOM   3914  HD1 ARG B  35      36.446  -0.863 -14.877  0.00  0.00      BP1   
ATOM   3915  HD2 ARG B  35      35.852   0.657 -14.034  0.00  0.00      BP1   
ATOM   3916  NE  ARG B  35      37.529  -0.378 -13.070  0.00  0.00      BP1   
ATOM   3917  HE  ARG B  35      37.663  -0.900 -12.227  0.00  0.00      BP1   
ATOM   3918  CZ  ARG B  35      38.458   0.593 -13.226  0.00  0.00      BP1   
ATOM   3919  NH1 ARG B  35      39.436   0.734 -12.400  0.00  0.00      BP1   
ATOM   3920 HH11 ARG B  35      40.081   1.456 -12.653  0.00  0.00      BP1   
ATOM   3921 HH12 ARG B  35      39.419   0.147 -11.591  0.00  0.00      BP1   
ATOM   3922  NH2 ARG B  35      38.443   1.370 -14.323  0.00  0.00      BP1   
ATOM   3923 HH21 ARG B  35      39.117   2.080 -14.531  0.00  0.00      BP1   
ATOM   3924 HH22 ARG B  35      37.745   1.178 -15.012  0.00  0.00      BP1   
ATOM   3925  C   ARG B  35      34.433  -5.101 -13.225  0.00  0.00      BP1   
ATOM   3926  O   ARG B  35      34.323  -5.678 -14.318  0.00  0.00      BP1   
ATOM   3927  N   VAL B  36      34.679  -5.826 -12.177  0.00  0.00      BP1   
ATOM   3928  HN  VAL B  36      34.781  -5.336 -11.314  0.00  0.00      BP1   
ATOM   3929  CA  VAL B  36      35.142  -7.220 -12.106  0.00  0.00      BP1   
ATOM   3930  HA  VAL B  36      35.067  -7.536 -13.136  0.00  0.00      BP1   
ATOM   3931  CB  VAL B  36      36.512  -7.404 -11.411  0.00  0.00      BP1   
ATOM   3932  HB  VAL B  36      36.513  -6.946 -10.399  0.00  0.00      BP1   
ATOM   3933  CG1 VAL B  36      36.875  -8.929 -11.491  0.00  0.00      BP1   
ATOM   3934 HG11 VAL B  36      36.895  -9.300 -12.538  0.00  0.00      BP1   
ATOM   3935 HG12 VAL B  36      37.965  -9.061 -11.319  0.00  0.00      BP1   
ATOM   3936 HG13 VAL B  36      36.273  -9.677 -10.932  0.00  0.00      BP1   
ATOM   3937  CG2 VAL B  36      37.459  -6.453 -12.143  0.00  0.00      BP1   
ATOM   3938 HG21 VAL B  36      36.999  -5.520 -12.533  0.00  0.00      BP1   
ATOM   3939 HG22 VAL B  36      38.399  -6.193 -11.612  0.00  0.00      BP1   
ATOM   3940 HG23 VAL B  36      37.847  -7.053 -12.994  0.00  0.00      BP1   
ATOM   3941  C   VAL B  36      34.003  -7.945 -11.274  0.00  0.00      BP1   
ATOM   3942  O   VAL B  36      33.640  -7.462 -10.213  0.00  0.00      BP1   
ATOM   3943  N   PRO B  37      33.349  -8.956 -11.760  0.00  0.00      BP1   
ATOM   3944  CD  PRO B  37      33.643  -9.534 -13.076  0.00  0.00      BP1   
ATOM   3945  HD1 PRO B  37      34.667  -9.939 -13.223  0.00  0.00      BP1   
ATOM   3946  HD2 PRO B  37      33.435  -8.782 -13.867  0.00  0.00      BP1   
ATOM   3947  CA  PRO B  37      32.218  -9.563 -11.087  0.00  0.00      BP1   
ATOM   3948  HA  PRO B  37      31.663  -8.770 -10.608  0.00  0.00      BP1   
ATOM   3949  CB  PRO B  37      31.459 -10.060 -12.288  0.00  0.00      BP1   
ATOM   3950  HB1 PRO B  37      30.907  -9.241 -12.796  0.00  0.00      BP1   
ATOM   3951  HB2 PRO B  37      30.749 -10.846 -11.952  0.00  0.00      BP1   
ATOM   3952  CG  PRO B  37      32.588 -10.540 -13.251  0.00  0.00      BP1   
ATOM   3953  HG1 PRO B  37      32.398 -10.749 -14.326  0.00  0.00      BP1   
ATOM   3954  HG2 PRO B  37      33.061 -11.442 -12.807  0.00  0.00      BP1   
ATOM   3955  C   PRO B  37      32.779 -10.555 -10.066  0.00  0.00      BP1   
ATOM   3956  O   PRO B  37      32.532 -11.757 -10.126  0.00  0.00      BP1   
ATOM   3957  N   SER B  38      33.692 -10.085  -9.157  0.00  0.00      BP1   
ATOM   3958  HN  SER B  38      33.855  -9.102  -9.159  0.00  0.00      BP1   
ATOM   3959  CA  SER B  38      34.253 -10.920  -8.189  0.00  0.00      BP1   
ATOM   3960  HA  SER B  38      34.818 -11.592  -8.817  0.00  0.00      BP1   
ATOM   3961  CB  SER B  38      35.387 -10.252  -7.463  0.00  0.00      BP1   
ATOM   3962  HB1 SER B  38      36.033  -9.678  -8.161  0.00  0.00      BP1   
ATOM   3963  HB2 SER B  38      34.853  -9.583  -6.755  0.00  0.00      BP1   
ATOM   3964  OG  SER B  38      36.299 -11.166  -6.856  0.00  0.00      BP1   
ATOM   3965  HG1 SER B  38      35.988 -11.254  -5.952  0.00  0.00      BP1   
ATOM   3966  C   SER B  38      33.295 -11.522  -7.186  0.00  0.00      BP1   
ATOM   3967  O   SER B  38      32.490 -10.796  -6.620  0.00  0.00      BP1   
ATOM   3968  N   PRO B  39      33.469 -12.770  -6.831  0.00  0.00      BP1   
ATOM   3969  CD  PRO B  39      34.083 -13.818  -7.661  0.00  0.00      BP1   
ATOM   3970  HD1 PRO B  39      35.188 -13.713  -7.608  0.00  0.00      BP1   
ATOM   3971  HD2 PRO B  39      33.682 -13.811  -8.697  0.00  0.00      BP1   
ATOM   3972  CA  PRO B  39      33.030 -13.278  -5.560  0.00  0.00      BP1   
ATOM   3973  HA  PRO B  39      31.950 -13.315  -5.555  0.00  0.00      BP1   
ATOM   3974  CB  PRO B  39      33.588 -14.782  -5.538  0.00  0.00      BP1   
ATOM   3975  HB1 PRO B  39      32.841 -15.429  -5.030  0.00  0.00      BP1   
ATOM   3976  HB2 PRO B  39      34.541 -14.870  -4.974  0.00  0.00      BP1   
ATOM   3977  CG  PRO B  39      33.750 -15.143  -6.976  0.00  0.00      BP1   
ATOM   3978  HG1 PRO B  39      32.738 -15.295  -7.408  0.00  0.00      BP1   
ATOM   3979  HG2 PRO B  39      34.470 -15.966  -7.169  0.00  0.00      BP1   
ATOM   3980  C   PRO B  39      33.398 -12.421  -4.360  0.00  0.00      BP1   
ATOM   3981  O   PRO B  39      34.526 -12.026  -4.057  0.00  0.00      BP1   
ATOM   3982  N   GLU B  40      32.284 -12.076  -3.602  0.00  0.00      BP1   
ATOM   3983  HN  GLU B  40      31.380 -12.412  -3.854  0.00  0.00      BP1   
ATOM   3984  CA  GLU B  40      32.394 -11.191  -2.379  0.00  0.00      BP1   
ATOM   3985  HA  GLU B  40      33.293 -10.635  -2.159  0.00  0.00      BP1   
ATOM   3986  CB  GLU B  40      31.222 -10.098  -2.384  0.00  0.00      BP1   
ATOM   3987  HB1 GLU B  40      30.329 -10.612  -2.802  0.00  0.00      BP1   
ATOM   3988  HB2 GLU B  40      31.022  -9.799  -1.333  0.00  0.00      BP1   
ATOM   3989  CG  GLU B  40      31.471  -8.894  -3.285  0.00  0.00      BP1   
ATOM   3990  HG1 GLU B  40      31.725  -9.140  -4.338  0.00  0.00      BP1   
ATOM   3991  HG2 GLU B  40      30.536  -8.298  -3.360  0.00  0.00      BP1   
ATOM   3992  CD  GLU B  40      32.593  -7.875  -2.843  0.00  0.00      BP1   
ATOM   3993  OE1 GLU B  40      32.333  -6.669  -2.951  0.00  0.00      BP1   
ATOM   3994  OE2 GLU B  40      33.678  -8.332  -2.476  0.00  0.00      BP1   
ATOM   3995  C   GLU B  40      32.196 -12.124  -1.204  0.00  0.00      BP1   
ATOM   3996  O   GLU B  40      31.599 -13.176  -1.192  0.00  0.00      BP1   
ATOM   3997  N   ASP B  41      32.769 -11.668  -0.070  0.00  0.00      BP1   
ATOM   3998  HN  ASP B  41      33.330 -10.844  -0.038  0.00  0.00      BP1   
ATOM   3999  CA  ASP B  41      32.736 -12.382   1.193  0.00  0.00      BP1   
ATOM   4000  HA  ASP B  41      33.078 -13.400   1.077  0.00  0.00      BP1   
ATOM   4001  CB  ASP B  41      33.681 -11.648   2.200  0.00  0.00      BP1   
ATOM   4002  HB1 ASP B  41      33.398 -10.581   2.326  0.00  0.00      BP1   
ATOM   4003  HB2 ASP B  41      33.416 -12.063   3.196  0.00  0.00      BP1   
ATOM   4004  CG  ASP B  41      35.235 -11.806   2.094  0.00  0.00      BP1   
ATOM   4005  OD1 ASP B  41      35.982 -11.088   2.895  0.00  0.00      BP1   
ATOM   4006  OD2 ASP B  41      35.708 -12.610   1.281  0.00  0.00      BP1   
ATOM   4007  C   ASP B  41      31.323 -12.557   1.856  0.00  0.00      BP1   
ATOM   4008  O   ASP B  41      30.904 -13.546   2.461  0.00  0.00      BP1   
ATOM   4009  N   LYS B  42      30.464 -11.482   1.619  0.00  0.00      BP1   
ATOM   4010  HN  LYS B  42      30.753 -10.640   1.170  0.00  0.00      BP1   
ATOM   4011  CA  LYS B  42      29.118 -11.485   2.091  0.00  0.00      BP1   
ATOM   4012  HA  LYS B  42      28.638 -12.338   1.634  0.00  0.00      BP1   
ATOM   4013  CB  LYS B  42      28.961 -11.430   3.653  0.00  0.00      BP1   
ATOM   4014  HB1 LYS B  42      27.872 -11.564   3.825  0.00  0.00      BP1   
ATOM   4015  HB2 LYS B  42      29.486 -12.311   4.080  0.00  0.00      BP1   
ATOM   4016  CG  LYS B  42      29.546 -10.201   4.385  0.00  0.00      BP1   
ATOM   4017  HG1 LYS B  42      30.583 -10.138   3.991  0.00  0.00      BP1   
ATOM   4018  HG2 LYS B  42      29.100  -9.246   4.034  0.00  0.00      BP1   
ATOM   4019  CD  LYS B  42      29.530 -10.298   5.940  0.00  0.00      BP1   
ATOM   4020  HD1 LYS B  42      28.474 -10.066   6.192  0.00  0.00      BP1   
ATOM   4021  HD2 LYS B  42      29.771 -11.313   6.323  0.00  0.00      BP1   
ATOM   4022  CE  LYS B  42      30.278  -9.227   6.647  0.00  0.00      BP1   
ATOM   4023  HE1 LYS B  42      29.982  -8.253   6.201  0.00  0.00      BP1   
ATOM   4024  HE2 LYS B  42      30.093  -9.200   7.742  0.00  0.00      BP1   
ATOM   4025  NZ  LYS B  42      31.713  -9.384   6.486  0.00  0.00      BP1   
ATOM   4026  HZ1 LYS B  42      31.993  -9.257   5.493  0.00  0.00      BP1   
ATOM   4027  HZ2 LYS B  42      32.178  -8.693   7.108  0.00  0.00      BP1   
ATOM   4028  HZ3 LYS B  42      31.952 -10.325   6.858  0.00  0.00      BP1   
ATOM   4029  C   LYS B  42      28.530 -10.295   1.481  0.00  0.00      BP1   
ATOM   4030  O   LYS B  42      29.257  -9.499   0.868  0.00  0.00      BP1   
ATOM   4031  N   LEU B  43      27.233 -10.138   1.618  0.00  0.00      BP1   
ATOM   4032  HN  LEU B  43      26.699 -10.740   2.206  0.00  0.00      BP1   
ATOM   4033  CA  LEU B  43      26.610  -8.805   1.254  0.00  0.00      BP1   
ATOM   4034  HA  LEU B  43      27.293  -7.969   1.220  0.00  0.00      BP1   
ATOM   4035  CB  LEU B  43      25.818  -8.918  -0.104  0.00  0.00      BP1   
ATOM   4036  HB1 LEU B  43      25.228  -9.858  -0.073  0.00  0.00      BP1   
ATOM   4037  HB2 LEU B  43      25.282  -7.983  -0.373  0.00  0.00      BP1   
ATOM   4038  CG  LEU B  43      26.737  -8.945  -1.382  0.00  0.00      BP1   
ATOM   4039  HG  LEU B  43      27.198  -9.955  -1.404  0.00  0.00      BP1   
ATOM   4040  CD1 LEU B  43      25.719  -8.859  -2.608  0.00  0.00      BP1   
ATOM   4041 HD11 LEU B  43      26.289  -8.805  -3.560  0.00  0.00      BP1   
ATOM   4042 HD12 LEU B  43      25.025  -9.723  -2.687  0.00  0.00      BP1   
ATOM   4043 HD13 LEU B  43      25.061  -7.967  -2.677  0.00  0.00      BP1   
ATOM   4044  CD2 LEU B  43      27.798  -7.854  -1.575  0.00  0.00      BP1   
ATOM   4045 HD21 LEU B  43      28.456  -7.759  -0.685  0.00  0.00      BP1   
ATOM   4046 HD22 LEU B  43      28.513  -8.010  -2.411  0.00  0.00      BP1   
ATOM   4047 HD23 LEU B  43      27.319  -6.860  -1.703  0.00  0.00      BP1   
ATOM   4048  C   LEU B  43      25.585  -8.491   2.372  0.00  0.00      BP1   
ATOM   4049  O   LEU B  43      25.367  -9.425   3.167  0.00  0.00      BP1   
ATOM   4050  N   TYR B  44      25.007  -7.332   2.530  0.00  0.00      BP1   
ATOM   4051  HN  TYR B  44      25.235  -6.562   1.940  0.00  0.00      BP1   
ATOM   4052  CA  TYR B  44      23.958  -7.106   3.467  0.00  0.00      BP1   
ATOM   4053  HA  TYR B  44      24.336  -7.488   4.404  0.00  0.00      BP1   
ATOM   4054  CB  TYR B  44      24.042  -5.580   3.857  0.00  0.00      BP1   
ATOM   4055  HB1 TYR B  44      25.107  -5.268   3.891  0.00  0.00      BP1   
ATOM   4056  HB2 TYR B  44      23.483  -5.022   3.075  0.00  0.00      BP1   
ATOM   4057  CG  TYR B  44      23.370  -5.375   5.142  0.00  0.00      BP1   
ATOM   4058  CD1 TYR B  44      22.027  -5.251   5.138  0.00  0.00      BP1   
ATOM   4059  HD1 TYR B  44      21.415  -5.460   4.272  0.00  0.00      BP1   
ATOM   4060  CE1 TYR B  44      21.391  -4.992   6.362  0.00  0.00      BP1   
ATOM   4061  HE1 TYR B  44      20.322  -5.125   6.299  0.00  0.00      BP1   
ATOM   4062  CZ  TYR B  44      22.127  -4.732   7.492  0.00  0.00      BP1   
ATOM   4063  OH  TYR B  44      21.579  -4.498   8.788  0.00  0.00      BP1   
ATOM   4064  HH  TYR B  44      22.198  -3.826   9.081  0.00  0.00      BP1   
ATOM   4065  CD2 TYR B  44      24.143  -5.040   6.310  0.00  0.00      BP1   
ATOM   4066  HD2 TYR B  44      25.217  -4.957   6.244  0.00  0.00      BP1   
ATOM   4067  CE2 TYR B  44      23.471  -4.701   7.480  0.00  0.00      BP1   
ATOM   4068  HE2 TYR B  44      24.118  -4.507   8.322  0.00  0.00      BP1   
ATOM   4069  C   TYR B  44      22.653  -7.873   3.308  0.00  0.00      BP1   
ATOM   4070  O   TYR B  44      22.119  -8.041   2.230  0.00  0.00      BP1   
ATOM   4071  N   GLU B  45      22.049  -8.265   4.447  0.00  0.00      BP1   
ATOM   4072  HN  GLU B  45      22.507  -8.009   5.295  0.00  0.00      BP1   
ATOM   4073  CA  GLU B  45      20.985  -9.226   4.710  0.00  0.00      BP1   
ATOM   4074  HA  GLU B  45      21.390 -10.101   5.198  0.00  0.00      BP1   
ATOM   4075  CB  GLU B  45      20.006  -8.716   5.767  0.00  0.00      BP1   
ATOM   4076  HB1 GLU B  45      19.688  -7.670   5.569  0.00  0.00      BP1   
ATOM   4077  HB2 GLU B  45      19.085  -9.338   5.761  0.00  0.00      BP1   
ATOM   4078  CG  GLU B  45      20.604  -8.742   7.254  0.00  0.00      BP1   
ATOM   4079  HG1 GLU B  45      20.937  -9.769   7.517  0.00  0.00      BP1   
ATOM   4080  HG2 GLU B  45      21.544  -8.165   7.392  0.00  0.00      BP1   
ATOM   4081  CD  GLU B  45      19.674  -8.134   8.317  0.00  0.00      BP1   
ATOM   4082  OE1 GLU B  45      20.141  -7.840   9.436  0.00  0.00      BP1   
ATOM   4083  OE2 GLU B  45      18.453  -8.004   8.063  0.00  0.00      BP1   
ATOM   4084  C   GLU B  45      20.187  -9.799   3.537  0.00  0.00      BP1   
ATOM   4085  O   GLU B  45      20.140 -10.964   3.238  0.00  0.00      BP1   
ATOM   4086  N   GLU B  46      19.427  -8.907   2.820  0.00  0.00      BP1   
ATOM   4087  HN  GLU B  46      19.437  -7.916   2.927  0.00  0.00      BP1   
ATOM   4088  CA  GLU B  46      18.539  -9.386   1.736  0.00  0.00      BP1   
ATOM   4089  HA  GLU B  46      18.097 -10.323   2.041  0.00  0.00      BP1   
ATOM   4090  CB  GLU B  46      17.476  -8.261   1.302  0.00  0.00      BP1   
ATOM   4091  HB1 GLU B  46      18.020  -7.411   0.837  0.00  0.00      BP1   
ATOM   4092  HB2 GLU B  46      16.907  -8.842   0.545  0.00  0.00      BP1   
ATOM   4093  CG  GLU B  46      16.560  -7.750   2.398  0.00  0.00      BP1   
ATOM   4094  HG1 GLU B  46      17.145  -7.405   3.277  0.00  0.00      BP1   
ATOM   4095  HG2 GLU B  46      15.754  -7.025   2.156  0.00  0.00      BP1   
ATOM   4096  CD  GLU B  46      15.860  -8.933   2.978  0.00  0.00      BP1   
ATOM   4097  OE1 GLU B  46      15.823  -9.107   4.251  0.00  0.00      BP1   
ATOM   4098  OE2 GLU B  46      15.343  -9.844   2.263  0.00  0.00      BP1   
ATOM   4099  C   GLU B  46      19.299  -9.772   0.425  0.00  0.00      BP1   
ATOM   4100  O   GLU B  46      18.893 -10.650  -0.332  0.00  0.00      BP1   
ATOM   4101  N   CYS B  47      20.513  -9.147   0.259  0.00  0.00      BP1   
ATOM   4102  HN  CYS B  47      20.810  -8.603   1.040  0.00  0.00      BP1   
ATOM   4103  CA  CYS B  47      21.324  -9.216  -0.845  0.00  0.00      BP1   
ATOM   4104  HA  CYS B  47      20.678  -9.312  -1.705  0.00  0.00      BP1   
ATOM   4105  CB  CYS B  47      22.052  -7.875  -1.066  0.00  0.00      BP1   
ATOM   4106  HB1 CYS B  47      22.707  -7.648  -0.198  0.00  0.00      BP1   
ATOM   4107  HB2 CYS B  47      22.737  -7.845  -1.940  0.00  0.00      BP1   
ATOM   4108  SG  CYS B  47      21.128  -6.316  -1.411  0.00  0.00      BP1   
ATOM   4109  C   CYS B  47      22.333 -10.392  -0.840  0.00  0.00      BP1   
ATOM   4110  O   CYS B  47      23.048 -10.716  -1.779  0.00  0.00      BP1   
ATOM   4111  N   ILE B  48      22.299 -11.233   0.235  0.00  0.00      BP1   
ATOM   4112  HN  ILE B  48      21.776 -10.934   1.029  0.00  0.00      BP1   
ATOM   4113  CA  ILE B  48      23.060 -12.454   0.396  0.00  0.00      BP1   
ATOM   4114  HA  ILE B  48      24.070 -12.089   0.512  0.00  0.00      BP1   
ATOM   4115  CB  ILE B  48      22.623 -13.015   1.767  0.00  0.00      BP1   
ATOM   4116  HB  ILE B  48      21.517 -13.024   1.879  0.00  0.00      BP1   
ATOM   4117  CG2 ILE B  48      23.196 -14.474   1.960  0.00  0.00      BP1   
ATOM   4118 HG21 ILE B  48      22.640 -15.158   1.282  0.00  0.00      BP1   
ATOM   4119 HG22 ILE B  48      24.290 -14.539   1.779  0.00  0.00      BP1   
ATOM   4120 HG23 ILE B  48      23.008 -14.935   2.953  0.00  0.00      BP1   
ATOM   4121  CG1 ILE B  48      23.282 -12.060   2.849  0.00  0.00      BP1   
ATOM   4122 HG11 ILE B  48      24.389 -12.111   2.772  0.00  0.00      BP1   
ATOM   4123 HG12 ILE B  48      23.058 -10.983   2.694  0.00  0.00      BP1   
ATOM   4124  CD  ILE B  48      22.819 -12.483   4.269  0.00  0.00      BP1   
ATOM   4125  HD1 ILE B  48      23.221 -13.478   4.556  0.00  0.00      BP1   
ATOM   4126  HD2 ILE B  48      23.284 -11.775   4.987  0.00  0.00      BP1   
ATOM   4127  HD3 ILE B  48      21.738 -12.389   4.505  0.00  0.00      BP1   
ATOM   4128  C   ILE B  48      22.900 -13.424  -0.799  0.00  0.00      BP1   
ATOM   4129  O   ILE B  48      24.016 -13.940  -1.142  0.00  0.00      BP1   
ATOM   4130  N   PRO B  49      21.829 -13.649  -1.536  0.00  0.00      BP1   
ATOM   4131  CD  PRO B  49      20.490 -13.368  -1.143  0.00  0.00      BP1   
ATOM   4132  HD1 PRO B  49      20.065 -12.539  -1.747  0.00  0.00      BP1   
ATOM   4133  HD2 PRO B  49      20.288 -13.260  -0.055  0.00  0.00      BP1   
ATOM   4134  CA  PRO B  49      21.880 -14.701  -2.536  0.00  0.00      BP1   
ATOM   4135  HA  PRO B  49      22.417 -15.539  -2.115  0.00  0.00      BP1   
ATOM   4136  CB  PRO B  49      20.392 -15.000  -2.864  0.00  0.00      BP1   
ATOM   4137  HB1 PRO B  49      20.361 -16.091  -3.068  0.00  0.00      BP1   
ATOM   4138  HB2 PRO B  49      20.003 -14.412  -3.723  0.00  0.00      BP1   
ATOM   4139  CG  PRO B  49      19.746 -14.570  -1.584  0.00  0.00      BP1   
ATOM   4140  HG1 PRO B  49      19.903 -15.347  -0.806  0.00  0.00      BP1   
ATOM   4141  HG2 PRO B  49      18.650 -14.409  -1.672  0.00  0.00      BP1   
ATOM   4142  C   PRO B  49      22.598 -14.215  -3.793  0.00  0.00      BP1   
ATOM   4143  O   PRO B  49      22.507 -14.921  -4.747  0.00  0.00      BP1   
ATOM   4144  N   TRP B  50      23.294 -13.049  -3.846  0.00  0.00      BP1   
ATOM   4145  HN  TRP B  50      23.344 -12.476  -3.032  0.00  0.00      BP1   
ATOM   4146  CA  TRP B  50      24.066 -12.596  -5.022  0.00  0.00      BP1   
ATOM   4147  HA  TRP B  50      24.052 -13.395  -5.748  0.00  0.00      BP1   
ATOM   4148  CB  TRP B  50      23.373 -11.387  -5.753  0.00  0.00      BP1   
ATOM   4149  HB1 TRP B  50      23.348 -10.464  -5.135  0.00  0.00      BP1   
ATOM   4150  HB2 TRP B  50      23.935 -11.116  -6.672  0.00  0.00      BP1   
ATOM   4151  CG  TRP B  50      21.954 -11.760  -6.243  0.00  0.00      BP1   
ATOM   4152  CD1 TRP B  50      21.601 -12.183  -7.515  0.00  0.00      BP1   
ATOM   4153  HD1 TRP B  50      22.364 -12.399  -8.248  0.00  0.00      BP1   
ATOM   4154  NE1 TRP B  50      20.224 -12.229  -7.554  0.00  0.00      BP1   
ATOM   4155  HE1 TRP B  50      19.710 -12.730  -8.215  0.00  0.00      BP1   
ATOM   4156  CE2 TRP B  50      19.663 -11.834  -6.396  0.00  0.00      BP1   
ATOM   4157  CD2 TRP B  50      20.714 -11.530  -5.536  0.00  0.00      BP1   
ATOM   4158  CE3 TRP B  50      20.398 -11.101  -4.254  0.00  0.00      BP1   
ATOM   4159  HE3 TRP B  50      21.184 -11.008  -3.519  0.00  0.00      BP1   
ATOM   4160  CZ3 TRP B  50      19.121 -10.928  -3.850  0.00  0.00      BP1   
ATOM   4161  HZ3 TRP B  50      19.011 -10.543  -2.847  0.00  0.00      BP1   
ATOM   4162  CZ2 TRP B  50      18.305 -11.673  -6.052  0.00  0.00      BP1   
ATOM   4163  HZ2 TRP B  50      17.493 -11.830  -6.746  0.00  0.00      BP1   
ATOM   4164  CH2 TRP B  50      18.046 -11.202  -4.739  0.00  0.00      BP1   
ATOM   4165  HH2 TRP B  50      17.042 -10.953  -4.428  0.00  0.00      BP1   
ATOM   4166  C   TRP B  50      25.533 -12.274  -4.753  0.00  0.00      BP1   
ATOM   4167  O   TRP B  50      26.205 -11.605  -5.483  0.00  0.00      BP1   
ATOM   4168  N   LYS B  51      26.123 -12.835  -3.639  0.00  0.00      BP1   
ATOM   4169  HN  LYS B  51      25.449 -13.338  -3.103  0.00  0.00      BP1   
ATOM   4170  CA  LYS B  51      27.491 -12.653  -3.204  0.00  0.00      BP1   
ATOM   4171  HA  LYS B  51      27.749 -11.612  -3.335  0.00  0.00      BP1   
ATOM   4172  CB  LYS B  51      27.778 -13.011  -1.676  0.00  0.00      BP1   
ATOM   4173  HB1 LYS B  51      28.818 -12.707  -1.430  0.00  0.00      BP1   
ATOM   4174  HB2 LYS B  51      27.077 -12.435  -1.035  0.00  0.00      BP1   
ATOM   4175  CG  LYS B  51      27.571 -14.514  -1.323  0.00  0.00      BP1   
ATOM   4176  HG1 LYS B  51      27.533 -14.432  -0.216  0.00  0.00      BP1   
ATOM   4177  HG2 LYS B  51      26.645 -14.943  -1.763  0.00  0.00      BP1   
ATOM   4178  CD  LYS B  51      28.719 -15.488  -1.692  0.00  0.00      BP1   
ATOM   4179  HD1 LYS B  51      28.804 -15.618  -2.792  0.00  0.00      BP1   
ATOM   4180  HD2 LYS B  51      29.614 -15.062  -1.190  0.00  0.00      BP1   
ATOM   4181  CE  LYS B  51      28.476 -16.883  -1.261  0.00  0.00      BP1   
ATOM   4182  HE1 LYS B  51      28.275 -17.175  -0.208  0.00  0.00      BP1   
ATOM   4183  HE2 LYS B  51      27.726 -17.320  -1.954  0.00  0.00      BP1   
ATOM   4184  NZ  LYS B  51      29.719 -17.662  -1.623  0.00  0.00      BP1   
ATOM   4185  HZ1 LYS B  51      29.661 -18.626  -1.238  0.00  0.00      BP1   
ATOM   4186  HZ2 LYS B  51      29.767 -17.772  -2.656  0.00  0.00      BP1   
ATOM   4187  HZ3 LYS B  51      30.557 -17.173  -1.248  0.00  0.00      BP1   
ATOM   4188  C   LYS B  51      28.467 -13.433  -4.125  0.00  0.00      BP1   
ATOM   4189  O   LYS B  51      29.662 -13.061  -4.289  0.00  0.00      BP1   
ATOM   4190  N   ASP B  52      28.022 -14.550  -4.759  0.00  0.00      BP1   
ATOM   4191  HN  ASP B  52      27.114 -14.900  -4.540  0.00  0.00      BP1   
ATOM   4192  CA  ASP B  52      28.873 -15.112  -5.860  0.00  0.00      BP1   
ATOM   4193  HA  ASP B  52      29.926 -15.119  -5.622  0.00  0.00      BP1   
ATOM   4194  CB  ASP B  52      28.242 -16.483  -6.116  0.00  0.00      BP1   
ATOM   4195  HB1 ASP B  52      27.167 -16.219  -6.209  0.00  0.00      BP1   
ATOM   4196  HB2 ASP B  52      28.788 -17.031  -6.913  0.00  0.00      BP1   
ATOM   4197  CG  ASP B  52      28.544 -17.339  -4.855  0.00  0.00      BP1   
ATOM   4198  OD1 ASP B  52      29.668 -17.239  -4.314  0.00  0.00      BP1   
ATOM   4199  OD2 ASP B  52      27.655 -18.111  -4.519  0.00  0.00      BP1   
ATOM   4200  C   ASP B  52      28.820 -14.294  -7.155  0.00  0.00      BP1   
ATOM   4201  O   ASP B  52      27.701 -14.058  -7.657  0.00  0.00      BP1   
ATOM   4202  N   ASN B  53      29.933 -13.770  -7.629  0.00  0.00      BP1   
ATOM   4203  HN  ASN B  53      30.768 -14.088  -7.185  0.00  0.00      BP1   
ATOM   4204  CA  ASN B  53      29.948 -13.046  -8.928  0.00  0.00      BP1   
ATOM   4205  HA  ASN B  53      30.979 -12.787  -9.120  0.00  0.00      BP1   
ATOM   4206  CB  ASN B  53      29.545 -13.791 -10.216  0.00  0.00      BP1   
ATOM   4207  HB1 ASN B  53      28.442 -13.912 -10.166  0.00  0.00      BP1   
ATOM   4208  HB2 ASN B  53      29.729 -13.122 -11.083  0.00  0.00      BP1   
ATOM   4209  CG  ASN B  53      30.372 -15.038 -10.320  0.00  0.00      BP1   
ATOM   4210  OD1 ASN B  53      31.321 -15.310  -9.571  0.00  0.00      BP1   
ATOM   4211  ND2 ASN B  53      29.983 -15.865 -11.360  0.00  0.00      BP1   
ATOM   4212 HD21 ASN B  53      30.378 -16.760 -11.567  0.00  0.00      BP1   
ATOM   4213 HD22 ASN B  53      29.270 -15.603 -12.011  0.00  0.00      BP1   
ATOM   4214  C   ASN B  53      29.167 -11.711  -8.783  0.00  0.00      BP1   
ATOM   4215  O   ASN B  53      28.417 -11.336  -9.710  0.00  0.00      BP1   
ATOM   4216  N   ALA B  54      29.377 -10.963  -7.670  0.00  0.00      BP1   
ATOM   4217  HN  ALA B  54      29.967 -11.206  -6.903  0.00  0.00      BP1   
ATOM   4218  CA  ALA B  54      28.745  -9.645  -7.555  0.00  0.00      BP1   
ATOM   4219  HA  ALA B  54      27.707  -9.916  -7.676  0.00  0.00      BP1   
ATOM   4220  CB  ALA B  54      28.877  -9.206  -6.049  0.00  0.00      BP1   
ATOM   4221  HB1 ALA B  54      29.851  -8.737  -5.795  0.00  0.00      BP1   
ATOM   4222  HB2 ALA B  54      28.237  -8.319  -5.854  0.00  0.00      BP1   
ATOM   4223  HB3 ALA B  54      28.600  -9.974  -5.295  0.00  0.00      BP1   
ATOM   4224  C   ALA B  54      29.139  -8.571  -8.490  0.00  0.00      BP1   
ATOM   4225  O   ALA B  54      30.292  -8.223  -8.674  0.00  0.00      BP1   
ATOM   4226  N   CYS B  55      28.153  -7.850  -9.099  0.00  0.00      BP1   
ATOM   4227  HN  CYS B  55      27.214  -8.177  -9.030  0.00  0.00      BP1   
ATOM   4228  CA  CYS B  55      28.423  -6.577  -9.737  0.00  0.00      BP1   
ATOM   4229  HA  CYS B  55      29.395  -6.535 -10.205  0.00  0.00      BP1   
ATOM   4230  CB  CYS B  55      27.351  -6.203 -10.765  0.00  0.00      BP1   
ATOM   4231  HB1 CYS B  55      26.370  -6.297 -10.251  0.00  0.00      BP1   
ATOM   4232  HB2 CYS B  55      27.433  -5.140 -11.076  0.00  0.00      BP1   
ATOM   4233  SG  CYS B  55      27.326  -7.294 -12.200  0.00  0.00      BP1   
ATOM   4234  C   CYS B  55      28.316  -5.387  -8.714  0.00  0.00      BP1   
ATOM   4235  O   CYS B  55      28.405  -4.239  -9.104  0.00  0.00      BP1   
ATOM   4236  N   CYS B  56      28.209  -5.690  -7.423  0.00  0.00      BP1   
ATOM   4237  HN  CYS B  56      28.284  -6.655  -7.183  0.00  0.00      BP1   
ATOM   4238  CA  CYS B  56      27.975  -4.754  -6.303  0.00  0.00      BP1   
ATOM   4239  HA  CYS B  56      28.288  -3.770  -6.619  0.00  0.00      BP1   
ATOM   4240  CB  CYS B  56      26.511  -4.827  -5.930  0.00  0.00      BP1   
ATOM   4241  HB1 CYS B  56      26.249  -3.935  -5.322  0.00  0.00      BP1   
ATOM   4242  HB2 CYS B  56      25.924  -4.532  -6.826  0.00  0.00      BP1   
ATOM   4243  SG  CYS B  56      25.976  -6.312  -5.027  0.00  0.00      BP1   
ATOM   4244  C   CYS B  56      28.819  -4.961  -5.069  0.00  0.00      BP1   
ATOM   4245  O   CYS B  56      29.431  -5.990  -4.804  0.00  0.00      BP1   
ATOM   4246  N   THR B  57      28.979  -3.866  -4.310  0.00  0.00      BP1   
ATOM   4247  HN  THR B  57      28.552  -3.013  -4.600  0.00  0.00      BP1   
ATOM   4248  CA  THR B  57      29.680  -3.816  -3.045  0.00  0.00      BP1   
ATOM   4249  HA  THR B  57      30.528  -4.483  -3.106  0.00  0.00      BP1   
ATOM   4250  CB  THR B  57      30.240  -2.440  -2.688  0.00  0.00      BP1   
ATOM   4251  HB  THR B  57      30.707  -2.416  -1.680  0.00  0.00      BP1   
ATOM   4252  OG1 THR B  57      29.365  -1.395  -2.776  0.00  0.00      BP1   
ATOM   4253  HG1 THR B  57      29.458  -1.114  -3.689  0.00  0.00      BP1   
ATOM   4254  CG2 THR B  57      31.450  -2.090  -3.633  0.00  0.00      BP1   
ATOM   4255 HG21 THR B  57      31.068  -2.143  -4.676  0.00  0.00      BP1   
ATOM   4256 HG22 THR B  57      31.872  -1.094  -3.383  0.00  0.00      BP1   
ATOM   4257 HG23 THR B  57      32.202  -2.884  -3.439  0.00  0.00      BP1   
ATOM   4258  C   THR B  57      28.812  -4.242  -1.835  0.00  0.00      BP1   
ATOM   4259  O   THR B  57      27.554  -4.123  -1.888  0.00  0.00      BP1   
ATOM   4260  N   LEU B  58      29.383  -4.514  -0.713  0.00  0.00      BP1   
ATOM   4261  HN  LEU B  58      30.301  -4.903  -0.703  0.00  0.00      BP1   
ATOM   4262  CA  LEU B  58      28.825  -4.449   0.597  0.00  0.00      BP1   
ATOM   4263  HA  LEU B  58      28.019  -5.165   0.665  0.00  0.00      BP1   
ATOM   4264  CB  LEU B  58      29.753  -4.861   1.799  0.00  0.00      BP1   
ATOM   4265  HB1 LEU B  58      30.015  -5.932   1.661  0.00  0.00      BP1   
ATOM   4266  HB2 LEU B  58      30.642  -4.196   1.759  0.00  0.00      BP1   
ATOM   4267  CG  LEU B  58      29.298  -4.651   3.269  0.00  0.00      BP1   
ATOM   4268  HG  LEU B  58      29.151  -3.556   3.388  0.00  0.00      BP1   
ATOM   4269  CD1 LEU B  58      28.069  -5.415   3.639  0.00  0.00      BP1   
ATOM   4270 HD11 LEU B  58      27.893  -5.457   4.735  0.00  0.00      BP1   
ATOM   4271 HD12 LEU B  58      27.157  -4.946   3.211  0.00  0.00      BP1   
ATOM   4272 HD13 LEU B  58      28.185  -6.453   3.260  0.00  0.00      BP1   
ATOM   4273  CD2 LEU B  58      30.526  -5.189   4.034  0.00  0.00      BP1   
ATOM   4274 HD21 LEU B  58      31.456  -4.584   3.981  0.00  0.00      BP1   
ATOM   4275 HD22 LEU B  58      30.268  -5.213   5.114  0.00  0.00      BP1   
ATOM   4276 HD23 LEU B  58      30.786  -6.224   3.724  0.00  0.00      BP1   
ATOM   4277  C   LEU B  58      28.168  -3.083   0.943  0.00  0.00      BP1   
ATOM   4278  O   LEU B  58      27.028  -2.944   1.423  0.00  0.00      BP1   
ATOM   4279  N   THR B  59      28.947  -1.994   0.605  0.00  0.00      BP1   
ATOM   4280  HN  THR B  59      29.920  -2.162   0.461  0.00  0.00      BP1   
ATOM   4281  CA  THR B  59      28.418  -0.650   0.730  0.00  0.00      BP1   
ATOM   4282  HA  THR B  59      28.180  -0.405   1.755  0.00  0.00      BP1   
ATOM   4283  CB  THR B  59      29.446   0.444   0.433  0.00  0.00      BP1   
ATOM   4284  HB  THR B  59      29.772   0.261  -0.614  0.00  0.00      BP1   
ATOM   4285  OG1 THR B  59      30.541   0.328   1.266  0.00  0.00      BP1   
ATOM   4286  HG1 THR B  59      31.079  -0.459   1.158  0.00  0.00      BP1   
ATOM   4287  CG2 THR B  59      28.944   1.896   0.571  0.00  0.00      BP1   
ATOM   4288 HG21 THR B  59      28.381   2.404  -0.241  0.00  0.00      BP1   
ATOM   4289 HG22 THR B  59      28.310   1.885   1.483  0.00  0.00      BP1   
ATOM   4290 HG23 THR B  59      29.800   2.603   0.598  0.00  0.00      BP1   
ATOM   4291  C   THR B  59      27.194  -0.253  -0.001  0.00  0.00      BP1   
ATOM   4292  O   THR B  59      26.325   0.272   0.666  0.00  0.00      BP1   
ATOM   4293  N   THR B  60      27.153  -0.619  -1.236  0.00  0.00      BP1   
ATOM   4294  HN  THR B  60      27.908  -1.071  -1.704  0.00  0.00      BP1   
ATOM   4295  CA  THR B  60      25.995  -0.544  -2.091  0.00  0.00      BP1   
ATOM   4296  HA  THR B  60      25.768   0.512  -2.073  0.00  0.00      BP1   
ATOM   4297  CB  THR B  60      26.234  -0.909  -3.583  0.00  0.00      BP1   
ATOM   4298  HB  THR B  60      26.616  -1.952  -3.624  0.00  0.00      BP1   
ATOM   4299  OG1 THR B  60      27.261  -0.105  -4.195  0.00  0.00      BP1   
ATOM   4300  HG1 THR B  60      27.468  -0.576  -5.005  0.00  0.00      BP1   
ATOM   4301  CG2 THR B  60      24.973  -0.818  -4.405  0.00  0.00      BP1   
ATOM   4302 HG21 THR B  60      24.401   0.082  -4.094  0.00  0.00      BP1   
ATOM   4303 HG22 THR B  60      25.194  -0.844  -5.493  0.00  0.00      BP1   
ATOM   4304 HG23 THR B  60      24.344  -1.731  -4.334  0.00  0.00      BP1   
ATOM   4305  C   THR B  60      24.810  -1.409  -1.553  0.00  0.00      BP1   
ATOM   4306  O   THR B  60      23.672  -0.950  -1.476  0.00  0.00      BP1   
ATOM   4307  N   SER B  61      25.065  -2.625  -1.102  0.00  0.00      BP1   
ATOM   4308  HN  SER B  61      25.968  -2.989  -1.316  0.00  0.00      BP1   
ATOM   4309  CA  SER B  61      24.104  -3.486  -0.414  0.00  0.00      BP1   
ATOM   4310  HA  SER B  61      23.256  -3.470  -1.082  0.00  0.00      BP1   
ATOM   4311  CB  SER B  61      24.641  -4.956  -0.342  0.00  0.00      BP1   
ATOM   4312  HB1 SER B  61      23.753  -5.519   0.017  0.00  0.00      BP1   
ATOM   4313  HB2 SER B  61      24.787  -5.170  -1.422  0.00  0.00      BP1   
ATOM   4314  OG  SER B  61      25.766  -5.206   0.506  0.00  0.00      BP1   
ATOM   4315  HG1 SER B  61      26.239  -4.387   0.340  0.00  0.00      BP1   
ATOM   4316  C   SER B  61      23.591  -2.915   0.902  0.00  0.00      BP1   
ATOM   4317  O   SER B  61      22.397  -3.028   1.183  0.00  0.00      BP1   
ATOM   4318  N   TRP B  62      24.359  -2.214   1.673  0.00  0.00      BP1   
ATOM   4319  HN  TRP B  62      25.345  -2.335   1.585  0.00  0.00      BP1   
ATOM   4320  CA  TRP B  62      23.941  -1.420   2.771  0.00  0.00      BP1   
ATOM   4321  HA  TRP B  62      23.229  -1.961   3.377  0.00  0.00      BP1   
ATOM   4322  CB  TRP B  62      25.151  -0.944   3.665  0.00  0.00      BP1   
ATOM   4323  HB1 TRP B  62      25.501  -1.967   3.920  0.00  0.00      BP1   
ATOM   4324  HB2 TRP B  62      25.994  -0.422   3.163  0.00  0.00      BP1   
ATOM   4325  CG  TRP B  62      24.836  -0.143   4.894  0.00  0.00      BP1   
ATOM   4326  CD1 TRP B  62      24.655  -0.674   6.186  0.00  0.00      BP1   
ATOM   4327  HD1 TRP B  62      24.511  -1.730   6.359  0.00  0.00      BP1   
ATOM   4328  NE1 TRP B  62      24.679   0.354   7.057  0.00  0.00      BP1   
ATOM   4329  HE1 TRP B  62      24.870   0.334   8.014  0.00  0.00      BP1   
ATOM   4330  CE2 TRP B  62      24.760   1.568   6.388  0.00  0.00      BP1   
ATOM   4331  CD2 TRP B  62      24.952   1.262   5.032  0.00  0.00      BP1   
ATOM   4332  CE3 TRP B  62      25.065   2.322   4.122  0.00  0.00      BP1   
ATOM   4333  HE3 TRP B  62      25.160   2.117   3.066  0.00  0.00      BP1   
ATOM   4334  CZ3 TRP B  62      24.835   3.611   4.595  0.00  0.00      BP1   
ATOM   4335  HZ3 TRP B  62      24.697   4.368   3.837  0.00  0.00      BP1   
ATOM   4336  CZ2 TRP B  62      24.696   2.838   6.855  0.00  0.00      BP1   
ATOM   4337  HZ2 TRP B  62      24.456   3.009   7.894  0.00  0.00      BP1   
ATOM   4338  CH2 TRP B  62      24.579   3.855   5.930  0.00  0.00      BP1   
ATOM   4339  HH2 TRP B  62      24.319   4.832   6.309  0.00  0.00      BP1   
ATOM   4340  C   TRP B  62      23.134  -0.147   2.364  0.00  0.00      BP1   
ATOM   4341  O   TRP B  62      22.140   0.238   3.065  0.00  0.00      BP1   
ATOM   4342  N   GLU B  63      23.422   0.409   1.133  0.00  0.00      BP1   
ATOM   4343  HN  GLU B  63      24.205   0.140   0.578  0.00  0.00      BP1   
ATOM   4344  CA  GLU B  63      22.657   1.576   0.674  0.00  0.00      BP1   
ATOM   4345  HA  GLU B  63      22.667   2.177   1.571  0.00  0.00      BP1   
ATOM   4346  CB  GLU B  63      23.481   2.322  -0.418  0.00  0.00      BP1   
ATOM   4347  HB1 GLU B  63      23.948   1.546  -1.061  0.00  0.00      BP1   
ATOM   4348  HB2 GLU B  63      22.839   2.958  -1.065  0.00  0.00      BP1   
ATOM   4349  CG  GLU B  63      24.515   3.244   0.170  0.00  0.00      BP1   
ATOM   4350  HG1 GLU B  63      24.023   3.690   1.060  0.00  0.00      BP1   
ATOM   4351  HG2 GLU B  63      25.354   2.676   0.628  0.00  0.00      BP1   
ATOM   4352  CD  GLU B  63      25.075   4.316  -0.710  0.00  0.00      BP1   
ATOM   4353  OE1 GLU B  63      25.806   4.047  -1.651  0.00  0.00      BP1   
ATOM   4354  OE2 GLU B  63      24.803   5.533  -0.401  0.00  0.00      BP1   
ATOM   4355  C   GLU B  63      21.212   1.232   0.303  0.00  0.00      BP1   
ATOM   4356  O   GLU B  63      20.259   2.007   0.480  0.00  0.00      BP1   
ATOM   4357  N   ALA B  64      20.985   0.018  -0.161  0.00  0.00      BP1   
ATOM   4358  HN  ALA B  64      21.732  -0.520  -0.545  0.00  0.00      BP1   
ATOM   4359  CA  ALA B  64      19.625  -0.469  -0.543  0.00  0.00      BP1   
ATOM   4360  HA  ALA B  64      19.098   0.258  -1.144  0.00  0.00      BP1   
ATOM   4361  CB  ALA B  64      19.681  -1.699  -1.395  0.00  0.00      BP1   
ATOM   4362  HB1 ALA B  64      18.666  -2.145  -1.470  0.00  0.00      BP1   
ATOM   4363  HB2 ALA B  64      20.116  -1.528  -2.402  0.00  0.00      BP1   
ATOM   4364  HB3 ALA B  64      20.300  -2.472  -0.891  0.00  0.00      BP1   
ATOM   4365  C   ALA B  64      18.814  -0.820   0.614  0.00  0.00      BP1   
ATOM   4366  O   ALA B  64      17.600  -0.715   0.693  0.00  0.00      BP1   
ATOM   4367  N   HSD B  65      19.442  -1.087   1.728  0.00  0.00      BP1   
ATOM   4368  HN  HSD B  65      20.424  -1.189   1.589  0.00  0.00      BP1   
ATOM   4369  CA  HSD B  65      18.747  -1.406   2.985  0.00  0.00      BP1   
ATOM   4370  HA  HSD B  65      17.811  -1.860   2.693  0.00  0.00      BP1   
ATOM   4371  CB  HSD B  65      19.525  -2.384   3.839  0.00  0.00      BP1   
ATOM   4372  HB1 HSD B  65      20.589  -2.082   3.953  0.00  0.00      BP1   
ATOM   4373  HB2 HSD B  65      18.993  -2.493   4.808  0.00  0.00      BP1   
ATOM   4374  ND1 HSD B  65      20.143  -4.232   2.206  0.00  0.00      BP1   
ATOM   4375  HD1 HSD B  65      20.573  -3.731   1.455  0.00  0.00      BP1   
ATOM   4376  CG  HSD B  65      19.440  -3.801   3.257  0.00  0.00      BP1   
ATOM   4377  CE1 HSD B  65      19.991  -5.633   2.086  0.00  0.00      BP1   
ATOM   4378  HE1 HSD B  65      20.379  -6.241   1.269  0.00  0.00      BP1   
ATOM   4379  NE2 HSD B  65      19.189  -6.059   3.045  0.00  0.00      BP1   
ATOM   4380  CD2 HSD B  65      18.866  -4.958   3.746  0.00  0.00      BP1   
ATOM   4381  HD2 HSD B  65      18.157  -5.045   4.560  0.00  0.00      BP1   
ATOM   4382  C   HSD B  65      18.462  -0.250   3.895  0.00  0.00      BP1   
ATOM   4383  O   HSD B  65      17.715  -0.377   4.879  0.00  0.00      BP1   
ATOM   4384  N   LEU B  66      18.992   0.938   3.624  0.00  0.00      BP1   
ATOM   4385  HN  LEU B  66      19.688   1.053   2.920  0.00  0.00      BP1   
ATOM   4386  CA  LEU B  66      18.577   2.177   4.271  0.00  0.00      BP1   
ATOM   4387  HA  LEU B  66      18.752   2.075   5.331  0.00  0.00      BP1   
ATOM   4388  CB  LEU B  66      19.450   3.365   3.646  0.00  0.00      BP1   
ATOM   4389  HB1 LEU B  66      19.455   3.172   2.552  0.00  0.00      BP1   
ATOM   4390  HB2 LEU B  66      18.971   4.357   3.788  0.00  0.00      BP1   
ATOM   4391  CG  LEU B  66      20.810   3.562   4.097  0.00  0.00      BP1   
ATOM   4392  HG  LEU B  66      21.235   2.538   4.021  0.00  0.00      BP1   
ATOM   4393  CD1 LEU B  66      21.636   4.522   3.196  0.00  0.00      BP1   
ATOM   4394 HD11 LEU B  66      22.563   4.870   3.699  0.00  0.00      BP1   
ATOM   4395 HD12 LEU B  66      21.783   4.168   2.153  0.00  0.00      BP1   
ATOM   4396 HD13 LEU B  66      21.051   5.455   3.057  0.00  0.00      BP1   
ATOM   4397  CD2 LEU B  66      21.009   3.920   5.561  0.00  0.00      BP1   
ATOM   4398 HD21 LEU B  66      21.036   5.011   5.769  0.00  0.00      BP1   
ATOM   4399 HD22 LEU B  66      20.229   3.357   6.117  0.00  0.00      BP1   
ATOM   4400 HD23 LEU B  66      21.986   3.498   5.880  0.00  0.00      BP1   
ATOM   4401  C   LEU B  66      17.124   2.562   3.928  0.00  0.00      BP1   
ATOM   4402  O   LEU B  66      16.619   2.394   2.837  0.00  0.00      BP1   
ATOM   4403  N   ASP B  67      16.420   3.066   4.985  0.00  0.00      BP1   
ATOM   4404  HN  ASP B  67      16.832   3.247   5.875  0.00  0.00      BP1   
ATOM   4405  CA  ASP B  67      15.086   3.577   4.800  0.00  0.00      BP1   
ATOM   4406  HA  ASP B  67      14.476   3.016   4.107  0.00  0.00      BP1   
ATOM   4407  CB  ASP B  67      14.168   3.550   6.100  0.00  0.00      BP1   
ATOM   4408  HB1 ASP B  67      14.804   4.024   6.878  0.00  0.00      BP1   
ATOM   4409  HB2 ASP B  67      13.308   4.240   5.961  0.00  0.00      BP1   
ATOM   4410  CG  ASP B  67      13.757   2.188   6.517  0.00  0.00      BP1   
ATOM   4411  OD1 ASP B  67      13.036   2.129   7.534  0.00  0.00      BP1   
ATOM   4412  OD2 ASP B  67      14.022   1.158   5.857  0.00  0.00      BP1   
ATOM   4413  C   ASP B  67      15.096   4.991   4.082  0.00  0.00      BP1   
ATOM   4414  O   ASP B  67      15.635   5.960   4.653  0.00  0.00      BP1   
ATOM   4415  N   VAL B  68      14.527   5.049   2.868  0.00  0.00      BP1   
ATOM   4416  HN  VAL B  68      14.072   4.241   2.499  0.00  0.00      BP1   
ATOM   4417  CA  VAL B  68      14.803   6.082   1.919  0.00  0.00      BP1   
ATOM   4418  HA  VAL B  68      14.134   5.842   1.106  0.00  0.00      BP1   
ATOM   4419  CB  VAL B  68      14.569   7.571   2.253  0.00  0.00      BP1   
ATOM   4420  HB  VAL B  68      15.301   7.870   3.033  0.00  0.00      BP1   
ATOM   4421  CG1 VAL B  68      14.814   8.474   0.992  0.00  0.00      BP1   
ATOM   4422 HG11 VAL B  68      15.898   8.706   0.920  0.00  0.00      BP1   
ATOM   4423 HG12 VAL B  68      14.379   8.168   0.017  0.00  0.00      BP1   
ATOM   4424 HG13 VAL B  68      14.224   9.389   1.215  0.00  0.00      BP1   
ATOM   4425  CG2 VAL B  68      13.194   7.645   2.906  0.00  0.00      BP1   
ATOM   4426 HG21 VAL B  68      12.928   8.698   3.143  0.00  0.00      BP1   
ATOM   4427 HG22 VAL B  68      12.494   7.169   2.187  0.00  0.00      BP1   
ATOM   4428 HG23 VAL B  68      13.146   6.960   3.779  0.00  0.00      BP1   
ATOM   4429  C   VAL B  68      16.268   5.832   1.341  0.00  0.00      BP1   
ATOM   4430  O   VAL B  68      17.285   6.475   1.586  0.00  0.00      BP1   
ATOM   4431  N   SER B  69      16.337   4.699   0.669  0.00  0.00      BP1   
ATOM   4432  HN  SER B  69      15.473   4.245   0.463  0.00  0.00      BP1   
ATOM   4433  CA  SER B  69      17.522   4.360  -0.055  0.00  0.00      BP1   
ATOM   4434  HA  SER B  69      18.263   4.294   0.728  0.00  0.00      BP1   
ATOM   4435  CB  SER B  69      17.376   2.970  -0.696  0.00  0.00      BP1   
ATOM   4436  HB1 SER B  69      17.206   2.257   0.138  0.00  0.00      BP1   
ATOM   4437  HB2 SER B  69      16.485   2.952  -1.360  0.00  0.00      BP1   
ATOM   4438  OG  SER B  69      18.557   2.531  -1.377  0.00  0.00      BP1   
ATOM   4439  HG1 SER B  69      19.263   2.472  -0.729  0.00  0.00      BP1   
ATOM   4440  C   SER B  69      17.973   5.345  -1.139  0.00  0.00      BP1   
ATOM   4441  O   SER B  69      17.183   5.769  -1.938  0.00  0.00      BP1   
ATOM   4442  N   PRO B  70      19.272   5.714  -1.322  0.00  0.00      BP1   
ATOM   4443  CD  PRO B  70      20.314   5.323  -0.376  0.00  0.00      BP1   
ATOM   4444  HD1 PRO B  70      20.481   4.237  -0.542  0.00  0.00      BP1   
ATOM   4445  HD2 PRO B  70      20.180   5.672   0.670  0.00  0.00      BP1   
ATOM   4446  CA  PRO B  70      19.704   6.736  -2.289  0.00  0.00      BP1   
ATOM   4447  HA  PRO B  70      18.944   7.494  -2.409  0.00  0.00      BP1   
ATOM   4448  CB  PRO B  70      21.058   7.202  -1.780  0.00  0.00      BP1   
ATOM   4449  HB1 PRO B  70      20.932   8.044  -1.066  0.00  0.00      BP1   
ATOM   4450  HB2 PRO B  70      21.623   7.699  -2.597  0.00  0.00      BP1   
ATOM   4451  CG  PRO B  70      21.583   5.974  -1.006  0.00  0.00      BP1   
ATOM   4452  HG1 PRO B  70      22.202   6.225  -0.118  0.00  0.00      BP1   
ATOM   4453  HG2 PRO B  70      22.097   5.262  -1.688  0.00  0.00      BP1   
ATOM   4454  C   PRO B  70      19.982   6.011  -3.614  0.00  0.00      BP1   
ATOM   4455  O   PRO B  70      20.593   6.632  -4.480  0.00  0.00      BP1   
ATOM   4456  N   LEU B  71      19.531   4.708  -3.862  0.00  0.00      BP1   
ATOM   4457  HN  LEU B  71      19.017   4.281  -3.123  0.00  0.00      BP1   
ATOM   4458  CA  LEU B  71      19.842   3.997  -5.131  0.00  0.00      BP1   
ATOM   4459  HA  LEU B  71      20.580   4.576  -5.668  0.00  0.00      BP1   
ATOM   4460  CB  LEU B  71      20.513   2.569  -4.919  0.00  0.00      BP1   
ATOM   4461  HB1 LEU B  71      19.716   1.853  -4.625  0.00  0.00      BP1   
ATOM   4462  HB2 LEU B  71      20.961   2.197  -5.865  0.00  0.00      BP1   
ATOM   4463  CG  LEU B  71      21.448   2.384  -3.693  0.00  0.00      BP1   
ATOM   4464  HG  LEU B  71      21.060   2.976  -2.837  0.00  0.00      BP1   
ATOM   4465  CD1 LEU B  71      21.479   0.887  -3.392  0.00  0.00      BP1   
ATOM   4466 HD11 LEU B  71      22.115   0.737  -2.494  0.00  0.00      BP1   
ATOM   4467 HD12 LEU B  71      20.490   0.434  -3.164  0.00  0.00      BP1   
ATOM   4468 HD13 LEU B  71      22.020   0.407  -4.235  0.00  0.00      BP1   
ATOM   4469  CD2 LEU B  71      22.780   2.939  -3.992  0.00  0.00      BP1   
ATOM   4470 HD21 LEU B  71      22.704   4.046  -3.946  0.00  0.00      BP1   
ATOM   4471 HD22 LEU B  71      23.505   2.627  -3.210  0.00  0.00      BP1   
ATOM   4472 HD23 LEU B  71      23.183   2.765  -5.013  0.00  0.00      BP1   
ATOM   4473  C   LEU B  71      18.570   3.795  -6.043  0.00  0.00      BP1   
ATOM   4474  O   LEU B  71      18.657   3.117  -7.088  0.00  0.00      BP1   
ATOM   4475  N   TYR B  72      17.560   4.576  -5.706  0.00  0.00      BP1   
ATOM   4476  HN  TYR B  72      17.563   5.334  -5.059  0.00  0.00      BP1   
ATOM   4477  CA  TYR B  72      16.166   4.328  -6.195  0.00  0.00      BP1   
ATOM   4478  HA  TYR B  72      16.299   3.961  -7.202  0.00  0.00      BP1   
ATOM   4479  CB  TYR B  72      15.460   3.199  -5.368  0.00  0.00      BP1   
ATOM   4480  HB1 TYR B  72      16.056   2.264  -5.433  0.00  0.00      BP1   
ATOM   4481  HB2 TYR B  72      15.587   3.596  -4.338  0.00  0.00      BP1   
ATOM   4482  CG  TYR B  72      14.046   2.799  -5.678  0.00  0.00      BP1   
ATOM   4483  CD1 TYR B  72      13.714   2.046  -6.849  0.00  0.00      BP1   
ATOM   4484  HD1 TYR B  72      14.575   1.733  -7.421  0.00  0.00      BP1   
ATOM   4485  CE1 TYR B  72      12.432   1.597  -7.107  0.00  0.00      BP1   
ATOM   4486  HE1 TYR B  72      12.232   1.104  -8.047  0.00  0.00      BP1   
ATOM   4487  CZ  TYR B  72      11.434   1.783  -6.200  0.00  0.00      BP1   
ATOM   4488  OH  TYR B  72      10.061   1.431  -6.500  0.00  0.00      BP1   
ATOM   4489  HH  TYR B  72      10.012   1.128  -7.409  0.00  0.00      BP1   
ATOM   4490  CD2 TYR B  72      13.001   2.989  -4.800  0.00  0.00      BP1   
ATOM   4491  HD2 TYR B  72      13.256   3.536  -3.904  0.00  0.00      BP1   
ATOM   4492  CE2 TYR B  72      11.692   2.558  -5.056  0.00  0.00      BP1   
ATOM   4493  HE2 TYR B  72      10.973   2.649  -4.254  0.00  0.00      BP1   
ATOM   4494  C   TYR B  72      15.472   5.696  -6.420  0.00  0.00      BP1   
ATOM   4495  O   TYR B  72      15.581   6.643  -5.689  0.00  0.00      BP1   
ATOM   4496  N   ASN B  73      14.709   5.874  -7.525  0.00  0.00      BP1   
ATOM   4497  HN  ASN B  73      14.518   5.129  -8.160  0.00  0.00      BP1   
ATOM   4498  CA  ASN B  73      14.109   7.160  -7.862  0.00  0.00      BP1   
ATOM   4499  HA  ASN B  73      14.672   7.955  -7.394  0.00  0.00      BP1   
ATOM   4500  CB  ASN B  73      14.166   7.353  -9.380  0.00  0.00      BP1   
ATOM   4501  HB1 ASN B  73      13.608   6.545  -9.899  0.00  0.00      BP1   
ATOM   4502  HB2 ASN B  73      13.733   8.334  -9.669  0.00  0.00      BP1   
ATOM   4503  CG  ASN B  73      15.582   7.191  -9.847  0.00  0.00      BP1   
ATOM   4504  OD1 ASN B  73      15.738   6.783 -11.022  0.00  0.00      BP1   
ATOM   4505  ND2 ASN B  73      16.645   7.487  -9.067  0.00  0.00      BP1   
ATOM   4506 HD21 ASN B  73      17.556   7.227  -9.386  0.00  0.00      BP1   
ATOM   4507 HD22 ASN B  73      16.489   7.795  -8.129  0.00  0.00      BP1   
ATOM   4508  C   ASN B  73      12.671   7.354  -7.429  0.00  0.00      BP1   
ATOM   4509  O   ASN B  73      11.970   8.219  -7.955  0.00  0.00      BP1   
ATOM   4510  N   PHE B  74      12.209   6.603  -6.425  0.00  0.00      BP1   
ATOM   4511  HN  PHE B  74      12.902   6.112  -5.902  0.00  0.00      BP1   
ATOM   4512  CA  PHE B  74      10.768   6.570  -6.031  0.00  0.00      BP1   
ATOM   4513  HA  PHE B  74      10.434   7.560  -6.303  0.00  0.00      BP1   
ATOM   4514  CB  PHE B  74      10.016   5.548  -6.917  0.00  0.00      BP1   
ATOM   4515  HB1 PHE B  74      10.396   5.651  -7.956  0.00  0.00      BP1   
ATOM   4516  HB2 PHE B  74      10.424   4.545  -6.669  0.00  0.00      BP1   
ATOM   4517  CG  PHE B  74       8.608   5.419  -6.743  0.00  0.00      BP1   
ATOM   4518  CD1 PHE B  74       7.687   6.246  -7.406  0.00  0.00      BP1   
ATOM   4519  HD1 PHE B  74       8.000   6.969  -8.145  0.00  0.00      BP1   
ATOM   4520  CE1 PHE B  74       6.334   6.213  -7.121  0.00  0.00      BP1   
ATOM   4521  HE1 PHE B  74       5.712   6.919  -7.653  0.00  0.00      BP1   
ATOM   4522  CZ  PHE B  74       5.891   5.285  -6.210  0.00  0.00      BP1   
ATOM   4523  HZ  PHE B  74       4.816   5.236  -6.122  0.00  0.00      BP1   
ATOM   4524  CD2 PHE B  74       8.154   4.586  -5.704  0.00  0.00      BP1   
ATOM   4525  HD2 PHE B  74       8.760   4.006  -5.025  0.00  0.00      BP1   
ATOM   4526  CE2 PHE B  74       6.780   4.438  -5.474  0.00  0.00      BP1   
ATOM   4527  HE2 PHE B  74       6.378   3.647  -4.858  0.00  0.00      BP1   
ATOM   4528  C   PHE B  74      10.619   6.482  -4.532  0.00  0.00      BP1   
ATOM   4529  O   PHE B  74      11.572   6.143  -3.801  0.00  0.00      BP1   
ATOM   4530  N   SER B  75       9.472   7.004  -4.000  0.00  0.00      BP1   
ATOM   4531  HN  SER B  75       8.857   7.518  -4.593  0.00  0.00      BP1   
ATOM   4532  CA  SER B  75       9.108   6.981  -2.591  0.00  0.00      BP1   
ATOM   4533  HA  SER B  75      10.015   6.794  -2.036  0.00  0.00      BP1   
ATOM   4534  CB  SER B  75       8.433   8.229  -2.045  0.00  0.00      BP1   
ATOM   4535  HB1 SER B  75       9.098   9.074  -2.323  0.00  0.00      BP1   
ATOM   4536  HB2 SER B  75       7.452   8.264  -2.566  0.00  0.00      BP1   
ATOM   4537  OG  SER B  75       8.280   8.276  -0.566  0.00  0.00      BP1   
ATOM   4538  HG1 SER B  75       7.660   8.980  -0.363  0.00  0.00      BP1   
ATOM   4539  C   SER B  75       8.092   5.892  -2.237  0.00  0.00      BP1   
ATOM   4540  O   SER B  75       6.990   5.824  -2.766  0.00  0.00      BP1   
ATOM   4541  N   LEU B  76       8.405   4.974  -1.341  0.00  0.00      BP1   
ATOM   4542  HN  LEU B  76       9.290   4.919  -0.885  0.00  0.00      BP1   
ATOM   4543  CA  LEU B  76       7.602   3.848  -0.935  0.00  0.00      BP1   
ATOM   4544  HA  LEU B  76       6.843   3.686  -1.687  0.00  0.00      BP1   
ATOM   4545  CB  LEU B  76       8.477   2.611  -0.895  0.00  0.00      BP1   
ATOM   4546  HB1 LEU B  76       9.300   2.827  -0.181  0.00  0.00      BP1   
ATOM   4547  HB2 LEU B  76       7.898   1.734  -0.536  0.00  0.00      BP1   
ATOM   4548  CG  LEU B  76       9.191   2.086  -2.125  0.00  0.00      BP1   
ATOM   4549  HG  LEU B  76       9.623   2.955  -2.666  0.00  0.00      BP1   
ATOM   4550  CD1 LEU B  76      10.240   1.002  -1.683  0.00  0.00      BP1   
ATOM   4551 HD11 LEU B  76      10.526   0.512  -2.638  0.00  0.00      BP1   
ATOM   4552 HD12 LEU B  76      11.068   1.484  -1.121  0.00  0.00      BP1   
ATOM   4553 HD13 LEU B  76       9.681   0.330  -0.997  0.00  0.00      BP1   
ATOM   4554  CD2 LEU B  76       8.113   1.390  -3.012  0.00  0.00      BP1   
ATOM   4555 HD21 LEU B  76       7.339   2.121  -3.329  0.00  0.00      BP1   
ATOM   4556 HD22 LEU B  76       8.590   0.896  -3.885  0.00  0.00      BP1   
ATOM   4557 HD23 LEU B  76       7.552   0.772  -2.278  0.00  0.00      BP1   
ATOM   4558  C   LEU B  76       6.983   4.037   0.405  0.00  0.00      BP1   
ATOM   4559  O   LEU B  76       6.427   3.092   0.989  0.00  0.00      BP1   
ATOM   4560  N   PHE B  77       6.836   5.308   0.890  0.00  0.00      BP1   
ATOM   4561  HN  PHE B  77       7.199   6.083   0.379  0.00  0.00      BP1   
ATOM   4562  CA  PHE B  77       6.139   5.781   2.064  0.00  0.00      BP1   
ATOM   4563  HA  PHE B  77       5.790   4.894   2.572  0.00  0.00      BP1   
ATOM   4564  CB  PHE B  77       7.123   6.542   3.022  0.00  0.00      BP1   
ATOM   4565  HB1 PHE B  77       7.664   7.348   2.482  0.00  0.00      BP1   
ATOM   4566  HB2 PHE B  77       6.616   7.091   3.844  0.00  0.00      BP1   
ATOM   4567  CG  PHE B  77       8.144   5.724   3.764  0.00  0.00      BP1   
ATOM   4568  CD1 PHE B  77       7.909   5.377   5.122  0.00  0.00      BP1   
ATOM   4569  HD1 PHE B  77       6.946   5.638   5.536  0.00  0.00      BP1   
ATOM   4570  CE1 PHE B  77       8.787   4.605   5.826  0.00  0.00      BP1   
ATOM   4571  HE1 PHE B  77       8.654   4.258   6.841  0.00  0.00      BP1   
ATOM   4572  CZ  PHE B  77       9.993   4.203   5.266  0.00  0.00      BP1   
ATOM   4573  HZ  PHE B  77      10.563   3.449   5.788  0.00  0.00      BP1   
ATOM   4574  CD2 PHE B  77       9.420   5.373   3.226  0.00  0.00      BP1   
ATOM   4575  HD2 PHE B  77       9.685   5.755   2.251  0.00  0.00      BP1   
ATOM   4576  CE2 PHE B  77      10.362   4.606   3.960  0.00  0.00      BP1   
ATOM   4577  HE2 PHE B  77      11.391   4.548   3.637  0.00  0.00      BP1   
ATOM   4578  C   PHE B  77       5.037   6.668   1.782  0.00  0.00      BP1   
ATOM   4579  O   PHE B  77       4.546   7.402   2.647  0.00  0.00      BP1   
ATOM   4580  N   HSD B  78       4.485   6.545   0.514  0.00  0.00      BP1   
ATOM   4581  HN  HSD B  78       4.759   5.770  -0.051  0.00  0.00      BP1   
ATOM   4582  CA  HSD B  78       3.532   7.539  -0.046  0.00  0.00      BP1   
ATOM   4583  HA  HSD B  78       3.901   8.492   0.306  0.00  0.00      BP1   
ATOM   4584  CB  HSD B  78       3.562   7.545  -1.517  0.00  0.00      BP1   
ATOM   4585  HB1 HSD B  78       2.855   8.251  -2.004  0.00  0.00      BP1   
ATOM   4586  HB2 HSD B  78       4.508   7.972  -1.914  0.00  0.00      BP1   
ATOM   4587  ND1 HSD B  78       4.328   5.377  -2.622  0.00  0.00      BP1   
ATOM   4588  HD1 HSD B  78       5.277   5.616  -2.828  0.00  0.00      BP1   
ATOM   4589  CG  HSD B  78       3.389   6.242  -2.145  0.00  0.00      BP1   
ATOM   4590  CE1 HSD B  78       3.691   4.334  -3.161  0.00  0.00      BP1   
ATOM   4591  HE1 HSD B  78       4.243   3.522  -3.635  0.00  0.00      BP1   
ATOM   4592  NE2 HSD B  78       2.423   4.521  -3.192  0.00  0.00      BP1   
ATOM   4593  CD2 HSD B  78       2.208   5.745  -2.557  0.00  0.00      BP1   
ATOM   4594  HD2 HSD B  78       1.225   6.186  -2.444  0.00  0.00      BP1   
ATOM   4595  C   HSD B  78       2.160   7.472   0.553  0.00  0.00      BP1   
ATOM   4596  O   HSD B  78       1.430   8.483   0.588  0.00  0.00      BP1   
ATOM   4597  N   CYS B  79       1.860   6.320   1.164  0.00  0.00      BP1   
ATOM   4598  HN  CYS B  79       2.420   5.505   1.039  0.00  0.00      BP1   
ATOM   4599  CA  CYS B  79       0.733   6.106   2.094  0.00  0.00      BP1   
ATOM   4600  HA  CYS B  79       0.187   6.994   2.376  0.00  0.00      BP1   
ATOM   4601  CB  CYS B  79      -0.193   4.977   1.456  0.00  0.00      BP1   
ATOM   4602  HB1 CYS B  79       0.424   4.146   1.053  0.00  0.00      BP1   
ATOM   4603  HB2 CYS B  79      -0.892   4.576   2.221  0.00  0.00      BP1   
ATOM   4604  SG  CYS B  79      -1.091   5.537  -0.062  0.00  0.00      BP1   
ATOM   4605  C   CYS B  79       1.257   5.362   3.306  0.00  0.00      BP1   
ATOM   4606  O   CYS B  79       0.740   4.354   3.776  0.00  0.00      BP1   
ATOM   4607  N   GLY B  80       2.341   5.849   3.875  0.00  0.00      BP1   
ATOM   4608  HN  GLY B  80       2.848   6.530   3.352  0.00  0.00      BP1   
ATOM   4609  CA  GLY B  80       3.028   5.226   5.009  0.00  0.00      BP1   
ATOM   4610  HA1 GLY B  80       2.364   4.931   5.808  0.00  0.00      BP1   
ATOM   4611  HA2 GLY B  80       3.764   5.938   5.352  0.00  0.00      BP1   
ATOM   4612  C   GLY B  80       3.835   4.017   4.691  0.00  0.00      BP1   
ATOM   4613  O   GLY B  80       3.671   3.405   3.647  0.00  0.00      BP1   
ATOM   4614  N   LEU B  81       4.722   3.745   5.623  0.00  0.00      BP1   
ATOM   4615  HN  LEU B  81       4.960   4.377   6.356  0.00  0.00      BP1   
ATOM   4616  CA  LEU B  81       5.399   2.444   5.805  0.00  0.00      BP1   
ATOM   4617  HA  LEU B  81       6.366   2.495   5.326  0.00  0.00      BP1   
ATOM   4618  CB  LEU B  81       5.677   2.374   7.354  0.00  0.00      BP1   
ATOM   4619  HB1 LEU B  81       6.191   3.326   7.606  0.00  0.00      BP1   
ATOM   4620  HB2 LEU B  81       4.660   2.401   7.800  0.00  0.00      BP1   
ATOM   4621  CG  LEU B  81       6.543   1.157   7.745  0.00  0.00      BP1   
ATOM   4622  HG  LEU B  81       6.110   0.179   7.445  0.00  0.00      BP1   
ATOM   4623  CD1 LEU B  81       7.941   1.312   7.097  0.00  0.00      BP1   
ATOM   4624 HD11 LEU B  81       7.993   1.642   6.037  0.00  0.00      BP1   
ATOM   4625 HD12 LEU B  81       8.588   2.066   7.595  0.00  0.00      BP1   
ATOM   4626 HD13 LEU B  81       8.367   0.286   7.098  0.00  0.00      BP1   
ATOM   4627  CD2 LEU B  81       6.765   1.168   9.196  0.00  0.00      BP1   
ATOM   4628 HD21 LEU B  81       7.448   0.339   9.478  0.00  0.00      BP1   
ATOM   4629 HD22 LEU B  81       7.206   2.155   9.452  0.00  0.00      BP1   
ATOM   4630 HD23 LEU B  81       5.794   1.057   9.724  0.00  0.00      BP1   
ATOM   4631  C   LEU B  81       4.636   1.168   5.265  0.00  0.00      BP1   
ATOM   4632  O   LEU B  81       3.536   0.823   5.637  0.00  0.00      BP1   
ATOM   4633  N   LEU B  82       5.274   0.507   4.343  0.00  0.00      BP1   
ATOM   4634  HN  LEU B  82       6.108   0.793   3.878  0.00  0.00      BP1   
ATOM   4635  CA  LEU B  82       4.904  -0.884   4.005  0.00  0.00      BP1   
ATOM   4636  HA  LEU B  82       3.841  -0.854   3.814  0.00  0.00      BP1   
ATOM   4637  CB  LEU B  82       5.499  -1.293   2.630  0.00  0.00      BP1   
ATOM   4638  HB1 LEU B  82       6.598  -1.426   2.728  0.00  0.00      BP1   
ATOM   4639  HB2 LEU B  82       5.089  -2.306   2.430  0.00  0.00      BP1   
ATOM   4640  CG  LEU B  82       5.358  -0.386   1.410  0.00  0.00      BP1   
ATOM   4641  HG  LEU B  82       5.838   0.593   1.621  0.00  0.00      BP1   
ATOM   4642  CD1 LEU B  82       6.098  -0.896   0.142  0.00  0.00      BP1   
ATOM   4643 HD11 LEU B  82       5.755  -1.942  -0.014  0.00  0.00      BP1   
ATOM   4644 HD12 LEU B  82       5.903  -0.276  -0.759  0.00  0.00      BP1   
ATOM   4645 HD13 LEU B  82       7.148  -0.928   0.503  0.00  0.00      BP1   
ATOM   4646  CD2 LEU B  82       3.908  -0.118   1.123  0.00  0.00      BP1   
ATOM   4647 HD21 LEU B  82       3.372  -1.057   0.868  0.00  0.00      BP1   
ATOM   4648 HD22 LEU B  82       3.483   0.371   2.025  0.00  0.00      BP1   
ATOM   4649 HD23 LEU B  82       3.792   0.636   0.315  0.00  0.00      BP1   
ATOM   4650  C   LEU B  82       5.134  -1.930   5.057  0.00  0.00      BP1   
ATOM   4651  O   LEU B  82       6.085  -1.773   5.893  0.00  0.00      BP1   
ATOM   4652  N   MET B  83       4.349  -3.036   5.018  0.00  0.00      BP1   
ATOM   4653  HN  MET B  83       3.571  -3.136   4.403  0.00  0.00      BP1   
ATOM   4654  CA  MET B  83       4.407  -4.184   5.869  0.00  0.00      BP1   
ATOM   4655  HA  MET B  83       4.338  -3.822   6.885  0.00  0.00      BP1   
ATOM   4656  CB  MET B  83       3.097  -5.054   5.694  0.00  0.00      BP1   
ATOM   4657  HB1 MET B  83       2.996  -5.361   4.631  0.00  0.00      BP1   
ATOM   4658  HB2 MET B  83       3.194  -5.946   6.349  0.00  0.00      BP1   
ATOM   4659  CG  MET B  83       1.776  -4.458   6.087  0.00  0.00      BP1   
ATOM   4660  HG1 MET B  83       1.829  -4.419   7.196  0.00  0.00      BP1   
ATOM   4661  HG2 MET B  83       1.849  -3.394   5.774  0.00  0.00      BP1   
ATOM   4662  SD  MET B  83       0.268  -5.348   5.626  0.00  0.00      BP1   
ATOM   4663  CE  MET B  83       0.187  -6.291   7.114  0.00  0.00      BP1   
ATOM   4664  HE1 MET B  83      -0.501  -7.163   7.139  0.00  0.00      BP1   
ATOM   4665  HE2 MET B  83       1.193  -6.753   7.208  0.00  0.00      BP1   
ATOM   4666  HE3 MET B  83       0.019  -5.671   8.021  0.00  0.00      BP1   
ATOM   4667  C   MET B  83       5.731  -4.892   5.666  0.00  0.00      BP1   
ATOM   4668  O   MET B  83       6.246  -4.856   4.608  0.00  0.00      BP1   
ATOM   4669  N   PRO B  84       6.388  -5.545   6.679  0.00  0.00      BP1   
ATOM   4670  CD  PRO B  84       5.812  -5.710   8.057  0.00  0.00      BP1   
ATOM   4671  HD1 PRO B  84       4.740  -5.988   7.978  0.00  0.00      BP1   
ATOM   4672  HD2 PRO B  84       5.837  -4.813   8.712  0.00  0.00      BP1   
ATOM   4673  CA  PRO B  84       7.847  -5.909   6.673  0.00  0.00      BP1   
ATOM   4674  HA  PRO B  84       8.299  -4.945   6.491  0.00  0.00      BP1   
ATOM   4675  CB  PRO B  84       8.094  -6.515   8.142  0.00  0.00      BP1   
ATOM   4676  HB1 PRO B  84       8.690  -5.844   8.797  0.00  0.00      BP1   
ATOM   4677  HB2 PRO B  84       8.513  -7.540   8.058  0.00  0.00      BP1   
ATOM   4678  CG  PRO B  84       6.691  -6.776   8.673  0.00  0.00      BP1   
ATOM   4679  HG1 PRO B  84       6.547  -6.636   9.766  0.00  0.00      BP1   
ATOM   4680  HG2 PRO B  84       6.335  -7.824   8.579  0.00  0.00      BP1   
ATOM   4681  C   PRO B  84       8.273  -6.752   5.538  0.00  0.00      BP1   
ATOM   4682  O   PRO B  84       9.281  -6.488   4.951  0.00  0.00      BP1   
ATOM   4683  N   GLY B  85       7.409  -7.700   5.177  0.00  0.00      BP1   
ATOM   4684  HN  GLY B  85       6.572  -7.718   5.718  0.00  0.00      BP1   
ATOM   4685  CA  GLY B  85       7.562  -8.560   4.014  0.00  0.00      BP1   
ATOM   4686  HA1 GLY B  85       6.755  -9.269   3.899  0.00  0.00      BP1   
ATOM   4687  HA2 GLY B  85       8.561  -8.968   4.053  0.00  0.00      BP1   
ATOM   4688  C   GLY B  85       7.558  -7.786   2.783  0.00  0.00      BP1   
ATOM   4689  O   GLY B  85       8.436  -7.857   1.910  0.00  0.00      BP1   
ATOM   4690  N   CYS B  86       6.548  -6.944   2.573  0.00  0.00      BP1   
ATOM   4691  HN  CYS B  86       5.924  -6.852   3.345  0.00  0.00      BP1   
ATOM   4692  CA  CYS B  86       6.462  -6.028   1.446  0.00  0.00      BP1   
ATOM   4693  HA  CYS B  86       6.465  -6.620   0.542  0.00  0.00      BP1   
ATOM   4694  CB  CYS B  86       5.161  -5.182   1.555  0.00  0.00      BP1   
ATOM   4695  HB1 CYS B  86       4.366  -5.931   1.761  0.00  0.00      BP1   
ATOM   4696  HB2 CYS B  86       5.088  -4.393   2.333  0.00  0.00      BP1   
ATOM   4697  SG  CYS B  86       4.750  -4.381   0.013  0.00  0.00      BP1   
ATOM   4698  C   CYS B  86       7.637  -5.001   1.305  0.00  0.00      BP1   
ATOM   4699  O   CYS B  86       8.092  -4.799   0.190  0.00  0.00      BP1   
ATOM   4700  N   ARG B  87       8.081  -4.397   2.404  0.00  0.00      BP1   
ATOM   4701  HN  ARG B  87       7.728  -4.708   3.283  0.00  0.00      BP1   
ATOM   4702  CA  ARG B  87       9.306  -3.570   2.441  0.00  0.00      BP1   
ATOM   4703  HA  ARG B  87       8.980  -2.741   1.830  0.00  0.00      BP1   
ATOM   4704  CB  ARG B  87       9.602  -2.953   3.824  0.00  0.00      BP1   
ATOM   4705  HB1 ARG B  87       8.844  -2.181   4.077  0.00  0.00      BP1   
ATOM   4706  HB2 ARG B  87       9.369  -3.761   4.550  0.00  0.00      BP1   
ATOM   4707  CG  ARG B  87      11.053  -2.445   4.231  0.00  0.00      BP1   
ATOM   4708  HG1 ARG B  87      11.921  -3.135   4.159  0.00  0.00      BP1   
ATOM   4709  HG2 ARG B  87      11.303  -1.667   3.477  0.00  0.00      BP1   
ATOM   4710  CD  ARG B  87      11.052  -1.748   5.591  0.00  0.00      BP1   
ATOM   4711  HD1 ARG B  87      10.412  -0.840   5.573  0.00  0.00      BP1   
ATOM   4712  HD2 ARG B  87      10.629  -2.459   6.333  0.00  0.00      BP1   
ATOM   4713  NE  ARG B  87      12.449  -1.285   5.973  0.00  0.00      BP1   
ATOM   4714  HE  ARG B  87      12.678  -0.316   5.882  0.00  0.00      BP1   
ATOM   4715  CZ  ARG B  87      13.482  -2.089   5.977  0.00  0.00      BP1   
ATOM   4716  NH1 ARG B  87      13.482  -3.392   6.023  0.00  0.00      BP1   
ATOM   4717 HH11 ARG B  87      14.379  -3.817   5.903  0.00  0.00      BP1   
ATOM   4718 HH12 ARG B  87      12.752  -3.919   6.459  0.00  0.00      BP1   
ATOM   4719  NH2 ARG B  87      14.687  -1.467   5.887  0.00  0.00      BP1   
ATOM   4720 HH21 ARG B  87      15.560  -1.947   5.980  0.00  0.00      BP1   
ATOM   4721 HH22 ARG B  87      14.645  -0.468   5.869  0.00  0.00      BP1   
ATOM   4722  C   ARG B  87      10.517  -4.294   1.972  0.00  0.00      BP1   
ATOM   4723  O   ARG B  87      11.207  -3.772   1.088  0.00  0.00      BP1   
ATOM   4724  N   LYS B  88      10.720  -5.565   2.426  0.00  0.00      BP1   
ATOM   4725  HN  LYS B  88       9.980  -5.941   2.978  0.00  0.00      BP1   
ATOM   4726  CA  LYS B  88      11.793  -6.430   1.987  0.00  0.00      BP1   
ATOM   4727  HA  LYS B  88      12.715  -5.881   2.104  0.00  0.00      BP1   
ATOM   4728  CB  LYS B  88      12.045  -7.613   2.844  0.00  0.00      BP1   
ATOM   4729  HB1 LYS B  88      11.035  -8.016   3.071  0.00  0.00      BP1   
ATOM   4730  HB2 LYS B  88      12.722  -8.355   2.369  0.00  0.00      BP1   
ATOM   4731  CG  LYS B  88      12.648  -7.354   4.251  0.00  0.00      BP1   
ATOM   4732  HG1 LYS B  88      13.744  -7.213   4.134  0.00  0.00      BP1   
ATOM   4733  HG2 LYS B  88      12.309  -6.438   4.779  0.00  0.00      BP1   
ATOM   4734  CD  LYS B  88      12.307  -8.462   5.282  0.00  0.00      BP1   
ATOM   4735  HD1 LYS B  88      11.228  -8.445   5.546  0.00  0.00      BP1   
ATOM   4736  HD2 LYS B  88      12.473  -9.418   4.741  0.00  0.00      BP1   
ATOM   4737  CE  LYS B  88      13.136  -8.396   6.581  0.00  0.00      BP1   
ATOM   4738  HE1 LYS B  88      13.166  -7.351   6.956  0.00  0.00      BP1   
ATOM   4739  HE2 LYS B  88      12.580  -8.960   7.360  0.00  0.00      BP1   
ATOM   4740  NZ  LYS B  88      14.564  -8.942   6.556  0.00  0.00      BP1   
ATOM   4741  HZ1 LYS B  88      15.188  -8.312   7.100  0.00  0.00      BP1   
ATOM   4742  HZ2 LYS B  88      14.535  -9.902   6.957  0.00  0.00      BP1   
ATOM   4743  HZ3 LYS B  88      14.840  -8.887   5.555  0.00  0.00      BP1   
ATOM   4744  C   LYS B  88      11.894  -6.837   0.538  0.00  0.00      BP1   
ATOM   4745  O   LYS B  88      12.964  -6.754  -0.062  0.00  0.00      BP1   
ATOM   4746  N   HSD B  89      10.700  -7.172  -0.004  0.00  0.00      BP1   
ATOM   4747  HN  HSD B  89       9.892  -7.198   0.580  0.00  0.00      BP1   
ATOM   4748  CA  HSD B  89      10.483  -7.434  -1.415  0.00  0.00      BP1   
ATOM   4749  HA  HSD B  89      11.113  -8.270  -1.680  0.00  0.00      BP1   
ATOM   4750  CB  HSD B  89       9.075  -7.951  -1.891  0.00  0.00      BP1   
ATOM   4751  HB1 HSD B  89       8.265  -7.352  -1.422  0.00  0.00      BP1   
ATOM   4752  HB2 HSD B  89       9.009  -7.827  -2.993  0.00  0.00      BP1   
ATOM   4753  ND1 HSD B  89       8.267  -9.925  -0.613  0.00  0.00      BP1   
ATOM   4754  HD1 HSD B  89       8.216  -9.549   0.312  0.00  0.00      BP1   
ATOM   4755  CG  HSD B  89       8.885  -9.338  -1.698  0.00  0.00      BP1   
ATOM   4756  CE1 HSD B  89       7.984 -11.227  -0.973  0.00  0.00      BP1   
ATOM   4757  HE1 HSD B  89       7.480 -11.940  -0.321  0.00  0.00      BP1   
ATOM   4758  NE2 HSD B  89       8.452 -11.506  -2.218  0.00  0.00      BP1   
ATOM   4759  CD2 HSD B  89       8.919 -10.302  -2.679  0.00  0.00      BP1   
ATOM   4760  HD2 HSD B  89       9.246 -10.136  -3.698  0.00  0.00      BP1   
ATOM   4761  C   HSD B  89      10.914  -6.325  -2.361  0.00  0.00      BP1   
ATOM   4762  O   HSD B  89      11.447  -6.690  -3.408  0.00  0.00      BP1   
ATOM   4763  N   PHE B  90      10.636  -4.994  -2.053  0.00  0.00      BP1   
ATOM   4764  HN  PHE B  90       9.972  -4.753  -1.350  0.00  0.00      BP1   
ATOM   4765  CA  PHE B  90      11.442  -3.975  -2.733  0.00  0.00      BP1   
ATOM   4766  HA  PHE B  90      11.276  -4.151  -3.786  0.00  0.00      BP1   
ATOM   4767  CB  PHE B  90      10.836  -2.648  -2.337  0.00  0.00      BP1   
ATOM   4768  HB1 PHE B  90      10.687  -2.624  -1.236  0.00  0.00      BP1   
ATOM   4769  HB2 PHE B  90      11.508  -1.828  -2.670  0.00  0.00      BP1   
ATOM   4770  CG  PHE B  90       9.519  -2.430  -2.988  0.00  0.00      BP1   
ATOM   4771  CD1 PHE B  90       8.300  -2.609  -2.351  0.00  0.00      BP1   
ATOM   4772  HD1 PHE B  90       8.360  -2.670  -1.274  0.00  0.00      BP1   
ATOM   4773  CE1 PHE B  90       7.045  -2.508  -3.061  0.00  0.00      BP1   
ATOM   4774  HE1 PHE B  90       6.165  -2.662  -2.453  0.00  0.00      BP1   
ATOM   4775  CZ  PHE B  90       7.008  -2.165  -4.460  0.00  0.00      BP1   
ATOM   4776  HZ  PHE B  90       6.086  -2.153  -5.023  0.00  0.00      BP1   
ATOM   4777  CD2 PHE B  90       9.480  -2.108  -4.324  0.00  0.00      BP1   
ATOM   4778  HD2 PHE B  90      10.467  -1.992  -4.748  0.00  0.00      BP1   
ATOM   4779  CE2 PHE B  90       8.272  -2.034  -5.073  0.00  0.00      BP1   
ATOM   4780  HE2 PHE B  90       8.315  -1.864  -6.139  0.00  0.00      BP1   
ATOM   4781  C   PHE B  90      12.968  -3.940  -2.653  0.00  0.00      BP1   
ATOM   4782  O   PHE B  90      13.693  -3.721  -3.632  0.00  0.00      BP1   
ATOM   4783  N   ILE B  91      13.527  -4.218  -1.517  0.00  0.00      BP1   
ATOM   4784  HN  ILE B  91      12.926  -4.477  -0.765  0.00  0.00      BP1   
ATOM   4785  CA  ILE B  91      14.985  -4.236  -1.194  0.00  0.00      BP1   
ATOM   4786  HA  ILE B  91      15.489  -3.329  -1.492  0.00  0.00      BP1   
ATOM   4787  CB  ILE B  91      15.208  -4.480   0.304  0.00  0.00      BP1   
ATOM   4788  HB  ILE B  91      14.738  -5.408   0.692  0.00  0.00      BP1   
ATOM   4789  CG2 ILE B  91      16.781  -4.552   0.481  0.00  0.00      BP1   
ATOM   4790 HG21 ILE B  91      17.067  -4.574   1.554  0.00  0.00      BP1   
ATOM   4791 HG22 ILE B  91      17.333  -5.398   0.018  0.00  0.00      BP1   
ATOM   4792 HG23 ILE B  91      17.242  -3.642   0.040  0.00  0.00      BP1   
ATOM   4793  CG1 ILE B  91      14.707  -3.223   1.066  0.00  0.00      BP1   
ATOM   4794 HG11 ILE B  91      15.287  -2.331   0.746  0.00  0.00      BP1   
ATOM   4795 HG12 ILE B  91      13.618  -3.067   0.909  0.00  0.00      BP1   
ATOM   4796  CD  ILE B  91      14.838  -3.305   2.572  0.00  0.00      BP1   
ATOM   4797  HD1 ILE B  91      14.293  -2.429   2.983  0.00  0.00      BP1   
ATOM   4798  HD2 ILE B  91      14.420  -4.270   2.932  0.00  0.00      BP1   
ATOM   4799  HD3 ILE B  91      15.858  -3.186   2.997  0.00  0.00      BP1   
ATOM   4800  C   ILE B  91      15.635  -5.390  -1.986  0.00  0.00      BP1   
ATOM   4801  O   ILE B  91      16.718  -5.323  -2.581  0.00  0.00      BP1   
ATOM   4802  N   GLN B  92      14.955  -6.532  -1.996  0.00  0.00      BP1   
ATOM   4803  HN  GLN B  92      14.163  -6.685  -1.410  0.00  0.00      BP1   
ATOM   4804  CA  GLN B  92      15.323  -7.649  -2.822  0.00  0.00      BP1   
ATOM   4805  HA  GLN B  92      16.325  -7.943  -2.544  0.00  0.00      BP1   
ATOM   4806  CB  GLN B  92      14.484  -8.921  -2.569  0.00  0.00      BP1   
ATOM   4807  HB1 GLN B  92      13.422  -8.688  -2.799  0.00  0.00      BP1   
ATOM   4808  HB2 GLN B  92      14.630  -9.772  -3.268  0.00  0.00      BP1   
ATOM   4809  CG  GLN B  92      14.766  -9.487  -1.180  0.00  0.00      BP1   
ATOM   4810  HG1 GLN B  92      15.767  -9.961  -1.262  0.00  0.00      BP1   
ATOM   4811  HG2 GLN B  92      14.881  -8.690  -0.416  0.00  0.00      BP1   
ATOM   4812  CD  GLN B  92      13.664 -10.522  -0.844  0.00  0.00      BP1   
ATOM   4813  OE1 GLN B  92      12.805 -10.898  -1.669  0.00  0.00      BP1   
ATOM   4814  NE2 GLN B  92      13.661 -11.044   0.410  0.00  0.00      BP1   
ATOM   4815 HE21 GLN B  92      12.968 -11.726   0.645  0.00  0.00      BP1   
ATOM   4816 HE22 GLN B  92      14.289 -10.555   1.016  0.00  0.00      BP1   
ATOM   4817  C   GLN B  92      15.325  -7.291  -4.336  0.00  0.00      BP1   
ATOM   4818  O   GLN B  92      16.172  -7.748  -5.040  0.00  0.00      BP1   
ATOM   4819  N   ALA B  93      14.339  -6.409  -4.816  0.00  0.00      BP1   
ATOM   4820  HN  ALA B  93      13.639  -6.037  -4.211  0.00  0.00      BP1   
ATOM   4821  CA  ALA B  93      14.354  -5.899  -6.226  0.00  0.00      BP1   
ATOM   4822  HA  ALA B  93      14.507  -6.761  -6.858  0.00  0.00      BP1   
ATOM   4823  CB  ALA B  93      13.140  -5.117  -6.698  0.00  0.00      BP1   
ATOM   4824  HB1 ALA B  93      13.284  -4.698  -7.717  0.00  0.00      BP1   
ATOM   4825  HB2 ALA B  93      12.196  -5.700  -6.637  0.00  0.00      BP1   
ATOM   4826  HB3 ALA B  93      13.064  -4.191  -6.089  0.00  0.00      BP1   
ATOM   4827  C   ALA B  93      15.534  -5.049  -6.482  0.00  0.00      BP1   
ATOM   4828  O   ALA B  93      16.187  -5.158  -7.492  0.00  0.00      BP1   
ATOM   4829  N   ILE B  94      15.947  -4.155  -5.472  0.00  0.00      BP1   
ATOM   4830  HN  ILE B  94      15.322  -3.808  -4.777  0.00  0.00      BP1   
ATOM   4831  CA  ILE B  94      17.194  -3.428  -5.629  0.00  0.00      BP1   
ATOM   4832  HA  ILE B  94      17.139  -2.985  -6.613  0.00  0.00      BP1   
ATOM   4833  CB  ILE B  94      17.518  -2.339  -4.470  0.00  0.00      BP1   
ATOM   4834  HB  ILE B  94      17.785  -3.003  -3.620  0.00  0.00      BP1   
ATOM   4835  CG2 ILE B  94      18.694  -1.569  -5.089  0.00  0.00      BP1   
ATOM   4836 HG21 ILE B  94      19.652  -2.130  -5.062  0.00  0.00      BP1   
ATOM   4837 HG22 ILE B  94      18.503  -1.266  -6.141  0.00  0.00      BP1   
ATOM   4838 HG23 ILE B  94      18.844  -0.641  -4.497  0.00  0.00      BP1   
ATOM   4839  CG1 ILE B  94      16.340  -1.428  -4.044  0.00  0.00      BP1   
ATOM   4840 HG11 ILE B  94      16.157  -0.700  -4.863  0.00  0.00      BP1   
ATOM   4841 HG12 ILE B  94      15.487  -2.124  -3.897  0.00  0.00      BP1   
ATOM   4842  CD  ILE B  94      16.503  -0.652  -2.765  0.00  0.00      BP1   
ATOM   4843  HD1 ILE B  94      16.402  -1.250  -1.834  0.00  0.00      BP1   
ATOM   4844  HD2 ILE B  94      17.496  -0.153  -2.749  0.00  0.00      BP1   
ATOM   4845  HD3 ILE B  94      15.692   0.106  -2.725  0.00  0.00      BP1   
ATOM   4846  C   ILE B  94      18.403  -4.414  -5.602  0.00  0.00      BP1   
ATOM   4847  O   ILE B  94      19.333  -4.322  -6.423  0.00  0.00      BP1   
ATOM   4848  N   CYS B  95      18.459  -5.444  -4.687  0.00  0.00      BP1   
ATOM   4849  HN  CYS B  95      17.856  -5.543  -3.899  0.00  0.00      BP1   
ATOM   4850  CA  CYS B  95      19.550  -6.406  -4.698  0.00  0.00      BP1   
ATOM   4851  HA  CYS B  95      20.496  -5.986  -4.391  0.00  0.00      BP1   
ATOM   4852  CB  CYS B  95      19.265  -7.524  -3.584  0.00  0.00      BP1   
ATOM   4853  HB1 CYS B  95      18.332  -8.066  -3.849  0.00  0.00      BP1   
ATOM   4854  HB2 CYS B  95      20.058  -8.292  -3.704  0.00  0.00      BP1   
ATOM   4855  SG  CYS B  95      19.229  -6.808  -1.861  0.00  0.00      BP1   
ATOM   4856  C   CYS B  95      19.673  -7.210  -6.042  0.00  0.00      BP1   
ATOM   4857  O   CYS B  95      20.819  -7.387  -6.572  0.00  0.00      BP1   
ATOM   4858  N   PHE B  96      18.565  -7.682  -6.566  0.00  0.00      BP1   
ATOM   4859  HN  PHE B  96      17.697  -7.653  -6.076  0.00  0.00      BP1   
ATOM   4860  CA  PHE B  96      18.375  -8.282  -7.909  0.00  0.00      BP1   
ATOM   4861  HA  PHE B  96      19.000  -9.162  -7.879  0.00  0.00      BP1   
ATOM   4862  CB  PHE B  96      16.911  -8.707  -7.992  0.00  0.00      BP1   
ATOM   4863  HB1 PHE B  96      16.659  -9.486  -7.241  0.00  0.00      BP1   
ATOM   4864  HB2 PHE B  96      16.327  -7.800  -7.729  0.00  0.00      BP1   
ATOM   4865  CG  PHE B  96      16.596  -9.191  -9.393  0.00  0.00      BP1   
ATOM   4866  CD1 PHE B  96      15.855  -8.376 -10.289  0.00  0.00      BP1   
ATOM   4867  HD1 PHE B  96      15.463  -7.431  -9.944  0.00  0.00      BP1   
ATOM   4868  CE1 PHE B  96      15.790  -8.704 -11.602  0.00  0.00      BP1   
ATOM   4869  HE1 PHE B  96      15.278  -8.073 -12.314  0.00  0.00      BP1   
ATOM   4870  CZ  PHE B  96      16.277  -9.970 -12.103  0.00  0.00      BP1   
ATOM   4871  HZ  PHE B  96      16.023 -10.386 -13.066  0.00  0.00      BP1   
ATOM   4872  CD2 PHE B  96      17.054 -10.367  -9.863  0.00  0.00      BP1   
ATOM   4873  HD2 PHE B  96      17.621 -11.034  -9.231  0.00  0.00      BP1   
ATOM   4874  CE2 PHE B  96      16.898 -10.829 -11.213  0.00  0.00      BP1   
ATOM   4875  HE2 PHE B  96      17.373 -11.719 -11.599  0.00  0.00      BP1   
ATOM   4876  C   PHE B  96      18.767  -7.390  -9.084  0.00  0.00      BP1   
ATOM   4877  O   PHE B  96      19.331  -7.874 -10.063  0.00  0.00      BP1   
ATOM   4878  N   TYR B  97      18.515  -6.040  -8.974  0.00  0.00      BP1   
ATOM   4879  HN  TYR B  97      18.037  -5.687  -8.173  0.00  0.00      BP1   
ATOM   4880  CA  TYR B  97      18.940  -5.090 -10.019  0.00  0.00      BP1   
ATOM   4881  HA  TYR B  97      18.667  -5.397 -11.018  0.00  0.00      BP1   
ATOM   4882  CB  TYR B  97      18.168  -3.734  -9.714  0.00  0.00      BP1   
ATOM   4883  HB1 TYR B  97      17.082  -3.966  -9.691  0.00  0.00      BP1   
ATOM   4884  HB2 TYR B  97      18.533  -3.288  -8.764  0.00  0.00      BP1   
ATOM   4885  CG  TYR B  97      18.387  -2.721 -10.847  0.00  0.00      BP1   
ATOM   4886  CD1 TYR B  97      19.296  -1.671 -10.641  0.00  0.00      BP1   
ATOM   4887  HD1 TYR B  97      20.041  -1.761  -9.864  0.00  0.00      BP1   
ATOM   4888  CE1 TYR B  97      19.433  -0.604 -11.597  0.00  0.00      BP1   
ATOM   4889  HE1 TYR B  97      20.190   0.143 -11.410  0.00  0.00      BP1   
ATOM   4890  CZ  TYR B  97      18.526  -0.506 -12.643  0.00  0.00      BP1   
ATOM   4891  OH  TYR B  97      18.563   0.640 -13.441  0.00  0.00      BP1   
ATOM   4892  HH  TYR B  97      18.893   1.389 -12.939  0.00  0.00      BP1   
ATOM   4893  CD2 TYR B  97      17.516  -2.596 -11.974  0.00  0.00      BP1   
ATOM   4894  HD2 TYR B  97      16.755  -3.358 -12.065  0.00  0.00      BP1   
ATOM   4895  CE2 TYR B  97      17.504  -1.416 -12.734  0.00  0.00      BP1   
ATOM   4896  HE2 TYR B  97      16.830  -1.373 -13.577  0.00  0.00      BP1   
ATOM   4897  C   TYR B  97      20.460  -4.797  -9.943  0.00  0.00      BP1   
ATOM   4898  O   TYR B  97      21.147  -4.779 -10.956  0.00  0.00      BP1   
ATOM   4899  N   GLU B  98      21.028  -4.431  -8.757  0.00  0.00      BP1   
ATOM   4900  HN  GLU B  98      20.532  -4.287  -7.905  0.00  0.00      BP1   
ATOM   4901  CA  GLU B  98      22.393  -4.006  -8.605  0.00  0.00      BP1   
ATOM   4902  HA  GLU B  98      22.572  -3.301  -9.403  0.00  0.00      BP1   
ATOM   4903  CB  GLU B  98      22.673  -3.398  -7.224  0.00  0.00      BP1   
ATOM   4904  HB1 GLU B  98      22.230  -4.082  -6.469  0.00  0.00      BP1   
ATOM   4905  HB2 GLU B  98      23.754  -3.341  -6.977  0.00  0.00      BP1   
ATOM   4906  CG  GLU B  98      21.996  -2.063  -7.045  0.00  0.00      BP1   
ATOM   4907  HG1 GLU B  98      20.893  -2.166  -7.134  0.00  0.00      BP1   
ATOM   4908  HG2 GLU B  98      22.287  -1.646  -6.058  0.00  0.00      BP1   
ATOM   4909  CD  GLU B  98      22.384  -0.940  -8.003  0.00  0.00      BP1   
ATOM   4910  OE1 GLU B  98      21.486  -0.246  -8.565  0.00  0.00      BP1   
ATOM   4911  OE2 GLU B  98      23.611  -0.683  -8.196  0.00  0.00      BP1   
ATOM   4912  C   GLU B  98      23.365  -5.152  -8.757  0.00  0.00      BP1   
ATOM   4913  O   GLU B  98      24.449  -4.869  -9.286  0.00  0.00      BP1   
ATOM   4914  N   CYS B  99      23.059  -6.322  -8.311  0.00  0.00      BP1   
ATOM   4915  HN  CYS B  99      22.159  -6.641  -8.024  0.00  0.00      BP1   
ATOM   4916  CA  CYS B  99      24.137  -7.221  -7.990  0.00  0.00      BP1   
ATOM   4917  HA  CYS B  99      25.056  -6.656  -7.930  0.00  0.00      BP1   
ATOM   4918  CB  CYS B  99      23.891  -7.722  -6.577  0.00  0.00      BP1   
ATOM   4919  HB1 CYS B  99      22.955  -8.317  -6.515  0.00  0.00      BP1   
ATOM   4920  HB2 CYS B  99      24.714  -8.440  -6.370  0.00  0.00      BP1   
ATOM   4921  SG  CYS B  99      23.974  -6.360  -5.407  0.00  0.00      BP1   
ATOM   4922  C   CYS B  99      24.269  -8.327  -9.068  0.00  0.00      BP1   
ATOM   4923  O   CYS B  99      25.350  -8.882  -9.209  0.00  0.00      BP1   
ATOM   4924  N   SER B 100      23.187  -8.615  -9.782  0.00  0.00      BP1   
ATOM   4925  HN  SER B 100      22.452  -7.942  -9.782  0.00  0.00      BP1   
ATOM   4926  CA  SER B 100      23.037  -9.738 -10.681  0.00  0.00      BP1   
ATOM   4927  HA  SER B 100      23.422 -10.640 -10.231  0.00  0.00      BP1   
ATOM   4928  CB  SER B 100      21.512  -9.963 -11.149  0.00  0.00      BP1   
ATOM   4929  HB1 SER B 100      20.921 -10.162 -10.229  0.00  0.00      BP1   
ATOM   4930  HB2 SER B 100      21.048  -9.079 -11.636  0.00  0.00      BP1   
ATOM   4931  OG  SER B 100      21.352 -11.061 -12.007  0.00  0.00      BP1   
ATOM   4932  HG1 SER B 100      21.511 -11.845 -11.475  0.00  0.00      BP1   
ATOM   4933  C   SER B 100      23.852  -9.570 -11.960  0.00  0.00      BP1   
ATOM   4934  O   SER B 100      23.764  -8.527 -12.567  0.00  0.00      BP1   
ATOM   4935  N   PRO B 101      24.766 -10.495 -12.355  0.00  0.00      BP1   
ATOM   4936  CD  PRO B 101      25.324 -11.599 -11.510  0.00  0.00      BP1   
ATOM   4937  HD1 PRO B 101      24.623 -12.461 -11.545  0.00  0.00      BP1   
ATOM   4938  HD2 PRO B 101      25.488 -11.250 -10.468  0.00  0.00      BP1   
ATOM   4939  CA  PRO B 101      25.609 -10.253 -13.481  0.00  0.00      BP1   
ATOM   4940  HA  PRO B 101      25.895  -9.226 -13.655  0.00  0.00      BP1   
ATOM   4941  CB  PRO B 101      26.936 -10.784 -13.031  0.00  0.00      BP1   
ATOM   4942  HB1 PRO B 101      27.408  -9.973 -12.435  0.00  0.00      BP1   
ATOM   4943  HB2 PRO B 101      27.613 -11.029 -13.877  0.00  0.00      BP1   
ATOM   4944  CG  PRO B 101      26.571 -12.078 -12.288  0.00  0.00      BP1   
ATOM   4945  HG1 PRO B 101      27.275 -12.531 -11.558  0.00  0.00      BP1   
ATOM   4946  HG2 PRO B 101      26.371 -12.862 -13.049  0.00  0.00      BP1   
ATOM   4947  C   PRO B 101      24.977 -11.004 -14.720  0.00  0.00      BP1   
ATOM   4948  O   PRO B 101      25.628 -11.378 -15.641  0.00  0.00      BP1   
ATOM   4949  N   ASN B 102      23.630 -11.275 -14.663  0.00  0.00      BP1   
ATOM   4950  HN  ASN B 102      23.143 -10.929 -13.865  0.00  0.00      BP1   
ATOM   4951  CA  ASN B 102      22.932 -12.122 -15.610  0.00  0.00      BP1   
ATOM   4952  HA  ASN B 102      23.551 -12.624 -16.340  0.00  0.00      BP1   
ATOM   4953  CB  ASN B 102      21.967 -13.165 -14.949  0.00  0.00      BP1   
ATOM   4954  HB1 ASN B 102      21.323 -12.653 -14.202  0.00  0.00      BP1   
ATOM   4955  HB2 ASN B 102      21.292 -13.730 -15.628  0.00  0.00      BP1   
ATOM   4956  CG  ASN B 102      22.819 -14.157 -14.102  0.00  0.00      BP1   
ATOM   4957  OD1 ASN B 102      22.153 -14.857 -13.345  0.00  0.00      BP1   
ATOM   4958  ND2 ASN B 102      24.125 -14.141 -14.106  0.00  0.00      BP1   
ATOM   4959 HD21 ASN B 102      24.661 -14.648 -13.431  0.00  0.00      BP1   
ATOM   4960 HD22 ASN B 102      24.532 -13.734 -14.923  0.00  0.00      BP1   
ATOM   4961  C   ASN B 102      22.015 -11.246 -16.463  0.00  0.00      BP1   
ATOM   4962  O   ASN B 102      21.133 -11.773 -17.149  0.00  0.00      BP1   
ATOM   4963  N   LEU B 103      22.074  -9.885 -16.405  0.00  0.00      BP1   
ATOM   4964  HN  LEU B 103      22.737  -9.458 -15.795  0.00  0.00      BP1   
ATOM   4965  CA  LEU B 103      20.999  -8.986 -16.967  0.00  0.00      BP1   
ATOM   4966  HA  LEU B 103      20.221  -9.694 -17.213  0.00  0.00      BP1   
ATOM   4967  CB  LEU B 103      20.475  -7.980 -15.939  0.00  0.00      BP1   
ATOM   4968  HB1 LEU B 103      21.228  -7.209 -15.668  0.00  0.00      BP1   
ATOM   4969  HB2 LEU B 103      19.601  -7.434 -16.354  0.00  0.00      BP1   
ATOM   4970  CG  LEU B 103      20.013  -8.606 -14.644  0.00  0.00      BP1   
ATOM   4971  HG  LEU B 103      20.847  -9.245 -14.283  0.00  0.00      BP1   
ATOM   4972  CD1 LEU B 103      19.606  -7.663 -13.442  0.00  0.00      BP1   
ATOM   4973 HD11 LEU B 103      20.508  -7.047 -13.240  0.00  0.00      BP1   
ATOM   4974 HD12 LEU B 103      18.773  -7.001 -13.763  0.00  0.00      BP1   
ATOM   4975 HD13 LEU B 103      19.243  -8.229 -12.558  0.00  0.00      BP1   
ATOM   4976  CD2 LEU B 103      18.780  -9.576 -14.814  0.00  0.00      BP1   
ATOM   4977 HD21 LEU B 103      19.002 -10.507 -15.379  0.00  0.00      BP1   
ATOM   4978 HD22 LEU B 103      18.304  -9.764 -13.827  0.00  0.00      BP1   
ATOM   4979 HD23 LEU B 103      18.022  -9.035 -15.420  0.00  0.00      BP1   
ATOM   4980  C   LEU B 103      21.421  -8.436 -18.250  0.00  0.00      BP1   
ATOM   4981  O   LEU B 103      20.626  -7.660 -18.791  0.00  0.00      BP1   
ATOM   4982  N   GLY B 104      22.593  -8.839 -18.739  0.00  0.00      BP1   
ATOM   4983  HN  GLY B 104      23.125  -9.546 -18.280  0.00  0.00      BP1   
ATOM   4984  CA  GLY B 104      23.235  -8.389 -20.098  0.00  0.00      BP1   
ATOM   4985  HA1 GLY B 104      24.088  -8.958 -20.437  0.00  0.00      BP1   
ATOM   4986  HA2 GLY B 104      23.547  -7.408 -19.772  0.00  0.00      BP1   
ATOM   4987  C   GLY B 104      22.399  -8.150 -21.283  0.00  0.00      BP1   
ATOM   4988  O   GLY B 104      22.437  -7.020 -21.829  0.00  0.00      BP1   
ATOM   4989  N   PRO B 105      21.546  -9.062 -21.766  0.00  0.00      BP1   
ATOM   4990  CD  PRO B 105      21.895 -10.526 -21.525  0.00  0.00      BP1   
ATOM   4991  HD1 PRO B 105      21.598 -10.898 -20.521  0.00  0.00      BP1   
ATOM   4992  HD2 PRO B 105      22.944 -10.727 -21.830  0.00  0.00      BP1   
ATOM   4993  CA  PRO B 105      20.578  -8.874 -22.876  0.00  0.00      BP1   
ATOM   4994  HA  PRO B 105      21.162  -8.703 -23.769  0.00  0.00      BP1   
ATOM   4995  CB  PRO B 105      19.851 -10.200 -22.854  0.00  0.00      BP1   
ATOM   4996  HB1 PRO B 105      19.320 -10.422 -23.804  0.00  0.00      BP1   
ATOM   4997  HB2 PRO B 105      19.126 -10.380 -22.031  0.00  0.00      BP1   
ATOM   4998  CG  PRO B 105      20.997 -11.225 -22.635  0.00  0.00      BP1   
ATOM   4999  HG1 PRO B 105      21.560 -11.309 -23.589  0.00  0.00      BP1   
ATOM   5000  HG2 PRO B 105      20.791 -12.237 -22.225  0.00  0.00      BP1   
ATOM   5001  C   PRO B 105      19.650  -7.645 -22.753  0.00  0.00      BP1   
ATOM   5002  O   PRO B 105      19.219  -7.233 -23.823  0.00  0.00      BP1   
ATOM   5003  N   TRP B 106      19.385  -7.206 -21.490  0.00  0.00      BP1   
ATOM   5004  HN  TRP B 106      19.806  -7.814 -20.822  0.00  0.00      BP1   
ATOM   5005  CA  TRP B 106      18.378  -6.284 -21.295  0.00  0.00      BP1   
ATOM   5006  HA  TRP B 106      17.952  -5.983 -22.240  0.00  0.00      BP1   
ATOM   5007  CB  TRP B 106      17.243  -6.839 -20.376  0.00  0.00      BP1   
ATOM   5008  HB1 TRP B 106      17.719  -7.082 -19.402  0.00  0.00      BP1   
ATOM   5009  HB2 TRP B 106      16.461  -6.071 -20.192  0.00  0.00      BP1   
ATOM   5010  CG  TRP B 106      16.598  -8.071 -20.835  0.00  0.00      BP1   
ATOM   5011  CD1 TRP B 106      15.593  -8.271 -21.770  0.00  0.00      BP1   
ATOM   5012  HD1 TRP B 106      15.111  -7.421 -22.228  0.00  0.00      BP1   
ATOM   5013  NE1 TRP B 106      15.352  -9.609 -21.980  0.00  0.00      BP1   
ATOM   5014  HE1 TRP B 106      14.831  -9.904 -22.751  0.00  0.00      BP1   
ATOM   5015  CE2 TRP B 106      16.224 -10.309 -21.191  0.00  0.00      BP1   
ATOM   5016  CD2 TRP B 106      16.915  -9.395 -20.383  0.00  0.00      BP1   
ATOM   5017  CE3 TRP B 106      17.813  -9.872 -19.421  0.00  0.00      BP1   
ATOM   5018  HE3 TRP B 106      18.354  -9.157 -18.820  0.00  0.00      BP1   
ATOM   5019  CZ3 TRP B 106      18.056 -11.261 -19.398  0.00  0.00      BP1   
ATOM   5020  HZ3 TRP B 106      18.793 -11.680 -18.728  0.00  0.00      BP1   
ATOM   5021  CZ2 TRP B 106      16.295 -11.670 -20.952  0.00  0.00      BP1   
ATOM   5022  HZ2 TRP B 106      15.885 -12.373 -21.662  0.00  0.00      BP1   
ATOM   5023  CH2 TRP B 106      17.324 -12.148 -20.142  0.00  0.00      BP1   
ATOM   5024  HH2 TRP B 106      17.438 -13.199 -19.920  0.00  0.00      BP1   
ATOM   5025  C   TRP B 106      19.004  -5.036 -20.673  0.00  0.00      BP1   
ATOM   5026  O   TRP B 106      18.260  -4.221 -20.148  0.00  0.00      BP1   
ATOM   5027  N   ILE B 107      20.363  -4.885 -20.793  0.00  0.00      BP1   
ATOM   5028  HN  ILE B 107      20.882  -5.655 -21.156  0.00  0.00      BP1   
ATOM   5029  CA  ILE B 107      20.944  -3.540 -20.586  0.00  0.00      BP1   
ATOM   5030  HA  ILE B 107      20.481  -3.219 -19.665  0.00  0.00      BP1   
ATOM   5031  CB  ILE B 107      22.483  -3.604 -20.299  0.00  0.00      BP1   
ATOM   5032  HB  ILE B 107      23.011  -4.206 -21.068  0.00  0.00      BP1   
ATOM   5033  CG2 ILE B 107      23.014  -2.122 -20.342  0.00  0.00      BP1   
ATOM   5034 HG21 ILE B 107      24.049  -2.223 -19.952  0.00  0.00      BP1   
ATOM   5035 HG22 ILE B 107      23.067  -1.815 -21.408  0.00  0.00      BP1   
ATOM   5036 HG23 ILE B 107      22.442  -1.372 -19.755  0.00  0.00      BP1   
ATOM   5037  CG1 ILE B 107      22.736  -4.287 -18.958  0.00  0.00      BP1   
ATOM   5038 HG11 ILE B 107      22.367  -3.579 -18.184  0.00  0.00      BP1   
ATOM   5039 HG12 ILE B 107      22.300  -5.308 -18.933  0.00  0.00      BP1   
ATOM   5040  CD  ILE B 107      24.196  -4.452 -18.701  0.00  0.00      BP1   
ATOM   5041  HD1 ILE B 107      24.160  -5.076 -17.782  0.00  0.00      BP1   
ATOM   5042  HD2 ILE B 107      24.740  -5.087 -19.432  0.00  0.00      BP1   
ATOM   5043  HD3 ILE B 107      24.861  -3.637 -18.342  0.00  0.00      BP1   
ATOM   5044  C   ILE B 107      20.563  -2.468 -21.690  0.00  0.00      BP1   
ATOM   5045  O   ILE B 107      20.813  -2.714 -22.874  0.00  0.00      BP1   
ATOM   5046  N   GLN B 108      19.962  -1.291 -21.382  0.00  0.00      BP1   
ATOM   5047  HN  GLN B 108      19.852  -1.051 -20.421  0.00  0.00      BP1   
ATOM   5048  CA  GLN B 108      19.659  -0.263 -22.337  0.00  0.00      BP1   
ATOM   5049  HA  GLN B 108      20.197  -0.393 -23.264  0.00  0.00      BP1   
ATOM   5050  CB  GLN B 108      18.110  -0.118 -22.436  0.00  0.00      BP1   
ATOM   5051  HB1 GLN B 108      17.795   0.101 -21.393  0.00  0.00      BP1   
ATOM   5052  HB2 GLN B 108      17.710   0.710 -23.059  0.00  0.00      BP1   
ATOM   5053  CG  GLN B 108      17.438  -1.525 -22.757  0.00  0.00      BP1   
ATOM   5054  HG1 GLN B 108      17.598  -2.146 -21.850  0.00  0.00      BP1   
ATOM   5055  HG2 GLN B 108      16.383  -1.330 -23.047  0.00  0.00      BP1   
ATOM   5056  CD  GLN B 108      17.993  -2.277 -23.947  0.00  0.00      BP1   
ATOM   5057  OE1 GLN B 108      18.654  -1.721 -24.833  0.00  0.00      BP1   
ATOM   5058  NE2 GLN B 108      17.852  -3.638 -23.830  0.00  0.00      BP1   
ATOM   5059 HE21 GLN B 108      18.177  -4.216 -24.579  0.00  0.00      BP1   
ATOM   5060 HE22 GLN B 108      17.713  -4.077 -22.943  0.00  0.00      BP1   
ATOM   5061  C   GLN B 108      20.203   0.968 -21.671  0.00  0.00      BP1   
ATOM   5062  O   GLN B 108      20.128   1.132 -20.428  0.00  0.00      BP1
[truncated: 22,533,886 more chars]
