# Supplementary material for: Multi-state catch bond formed in the Izumo1:Juno complex that initiates human fertilization
Source: Nat Commun. 2025 Aug 26;16:7952. doi: 10.1038/s41467-025-62427-0 (PMC12381214; doi:10.1038/s41467-025-62427-0)
Supplement: Supplementary file 9 — Source data [file 41467_2025_62427_MOESM9_ESM.zip › Source Data Zip/Final frame JUNO-IZUMO1-WT.pdb]

CRYST1  127.311  127.311  172.186  90.00  90.00  90.00 P 1           1
ATOM      1  N   CYS A  22      26.759   6.156  65.209  0.00  0.00      AP1   
ATOM      2  HT1 CYS A  22      27.094   5.336  65.752  0.00  0.00      AP1   
ATOM      3  HT2 CYS A  22      27.114   6.186  64.231  0.00  0.00      AP1   
ATOM      4  HT3 CYS A  22      25.755   5.899  65.124  0.00  0.00      AP1   
ATOM      5  CA  CYS A  22      27.055   7.506  65.955  0.00  0.00      AP1   
ATOM      6  HA  CYS A  22      26.250   8.153  65.639  0.00  0.00      AP1   
ATOM      7  CB  CYS A  22      26.932   7.233  67.486  0.00  0.00      AP1   
ATOM      8  HB1 CYS A  22      26.381   6.323  67.804  0.00  0.00      AP1   
ATOM      9  HB2 CYS A  22      27.922   7.078  67.965  0.00  0.00      AP1   
ATOM     10  SG  CYS A  22      26.413   8.727  68.399  0.00  0.00      AP1   
ATOM     11  C   CYS A  22      28.349   8.186  65.502  0.00  0.00      AP1   
ATOM     12  O   CYS A  22      28.519   9.368  65.524  0.00  0.00      AP1   
ATOM     13  N   VAL A  23      29.389   7.490  65.114  0.00  0.00      AP1   
ATOM     14  HN  VAL A  23      29.382   6.493  65.149  0.00  0.00      AP1   
ATOM     15  CA  VAL A  23      30.762   8.012  64.829  0.00  0.00      AP1   
ATOM     16  HA  VAL A  23      31.179   8.558  65.662  0.00  0.00      AP1   
ATOM     17  CB  VAL A  23      31.717   6.848  64.659  0.00  0.00      AP1   
ATOM     18  HB  VAL A  23      32.641   7.111  64.101  0.00  0.00      AP1   
ATOM     19  CG1 VAL A  23      32.058   6.268  66.009  0.00  0.00      AP1   
ATOM     20 HG11 VAL A  23      31.243   5.652  66.446  0.00  0.00      AP1   
ATOM     21 HG12 VAL A  23      32.940   5.600  66.101  0.00  0.00      AP1   
ATOM     22 HG13 VAL A  23      32.443   7.039  66.711  0.00  0.00      AP1   
ATOM     23  CG2 VAL A  23      31.072   5.798  63.749  0.00  0.00      AP1   
ATOM     24 HG21 VAL A  23      30.190   5.354  64.259  0.00  0.00      AP1   
ATOM     25 HG22 VAL A  23      30.739   6.260  62.795  0.00  0.00      AP1   
ATOM     26 HG23 VAL A  23      31.738   4.931  63.553  0.00  0.00      AP1   
ATOM     27  C   VAL A  23      30.853   9.003  63.709  0.00  0.00      AP1   
ATOM     28  O   VAL A  23      31.851   9.685  63.609  0.00  0.00      AP1   
ATOM     29  N   ILE A  24      29.833   9.285  62.876  0.00  0.00      AP1   
ATOM     30  HN  ILE A  24      28.924   8.914  63.047  0.00  0.00      AP1   
ATOM     31  CA  ILE A  24      29.821  10.235  61.823  0.00  0.00      AP1   
ATOM     32  HA  ILE A  24      30.832  10.247  61.445  0.00  0.00      AP1   
ATOM     33  CB  ILE A  24      28.810   9.872  60.671  0.00  0.00      AP1   
ATOM     34  HB  ILE A  24      28.749  10.716  59.951  0.00  0.00      AP1   
ATOM     35  CG2 ILE A  24      29.504   8.639  60.079  0.00  0.00      AP1   
ATOM     36 HG21 ILE A  24      28.951   8.292  59.181  0.00  0.00      AP1   
ATOM     37 HG22 ILE A  24      30.482   9.055  59.755  0.00  0.00      AP1   
ATOM     38 HG23 ILE A  24      29.594   7.731  60.712  0.00  0.00      AP1   
ATOM     39  CG1 ILE A  24      27.376   9.647  61.252  0.00  0.00      AP1   
ATOM     40 HG11 ILE A  24      27.333   8.544  61.374  0.00  0.00      AP1   
ATOM     41 HG12 ILE A  24      27.256  10.120  62.250  0.00  0.00      AP1   
ATOM     42  CD  ILE A  24      26.286  10.051  60.263  0.00  0.00      AP1   
ATOM     43  HD1 ILE A  24      26.130  11.150  60.292  0.00  0.00      AP1   
ATOM     44  HD2 ILE A  24      26.473   9.784  59.201  0.00  0.00      AP1   
ATOM     45  HD3 ILE A  24      25.318   9.562  60.505  0.00  0.00      AP1   
ATOM     46  C   ILE A  24      29.453  11.695  62.350  0.00  0.00      AP1   
ATOM     47  O   ILE A  24      29.612  12.724  61.724  0.00  0.00      AP1   
ATOM     48  N   CYS A  25      29.081  11.685  63.645  0.00  0.00      AP1   
ATOM     49  HN  CYS A  25      28.856  10.882  64.191  0.00  0.00      AP1   
ATOM     50  CA  CYS A  25      29.038  12.928  64.417  0.00  0.00      AP1   
ATOM     51  HA  CYS A  25      28.315  13.578  63.947  0.00  0.00      AP1   
ATOM     52  CB  CYS A  25      28.265  12.544  65.760  0.00  0.00      AP1   
ATOM     53  HB1 CYS A  25      28.843  11.791  66.338  0.00  0.00      AP1   
ATOM     54  HB2 CYS A  25      28.095  13.487  66.322  0.00  0.00      AP1   
ATOM     55  SG  CYS A  25      26.584  11.849  65.641  0.00  0.00      AP1   
ATOM     56  C   CYS A  25      30.434  13.538  64.673  0.00  0.00      AP1   
ATOM     57  O   CYS A  25      30.598  14.700  65.054  0.00  0.00      AP1   
ATOM     58  N   ASP A  26      31.576  12.820  64.455  0.00  0.00      AP1   
ATOM     59  HN  ASP A  26      31.512  11.847  64.247  0.00  0.00      AP1   
ATOM     60  CA  ASP A  26      32.892  13.336  64.748  0.00  0.00      AP1   
ATOM     61  HA  ASP A  26      32.802  14.165  65.435  0.00  0.00      AP1   
ATOM     62  CB  ASP A  26      33.813  12.171  65.367  0.00  0.00      AP1   
ATOM     63  HB1 ASP A  26      33.394  11.907  66.361  0.00  0.00      AP1   
ATOM     64  HB2 ASP A  26      33.716  11.258  64.741  0.00  0.00      AP1   
ATOM     65  CG  ASP A  26      35.262  12.507  65.724  0.00  0.00      AP1   
ATOM     66  OD1 ASP A  26      35.984  11.730  66.434  0.00  0.00      AP1   
ATOM     67  OD2 ASP A  26      35.691  13.634  65.329  0.00  0.00      AP1   
ATOM     68  C   ASP A  26      33.462  13.816  63.444  0.00  0.00      AP1   
ATOM     69  O   ASP A  26      33.665  13.053  62.540  0.00  0.00      AP1   
ATOM     70  N   PRO A  27      33.824  15.087  63.254  0.00  0.00      AP1   
ATOM     71  CD  PRO A  27      33.524  16.188  64.075  0.00  0.00      AP1   
ATOM     72  HD1 PRO A  27      33.793  15.951  65.127  0.00  0.00      AP1   
ATOM     73  HD2 PRO A  27      32.459  16.505  64.057  0.00  0.00      AP1   
ATOM     74  CA  PRO A  27      34.506  15.558  62.044  0.00  0.00      AP1   
ATOM     75  HA  PRO A  27      34.025  15.129  61.177  0.00  0.00      AP1   
ATOM     76  CB  PRO A  27      34.389  17.091  62.064  0.00  0.00      AP1   
ATOM     77  HB1 PRO A  27      33.423  17.314  61.561  0.00  0.00      AP1   
ATOM     78  HB2 PRO A  27      35.113  17.677  61.458  0.00  0.00      AP1   
ATOM     79  CG  PRO A  27      34.318  17.437  63.545  0.00  0.00      AP1   
ATOM     80  HG1 PRO A  27      33.893  18.433  63.793  0.00  0.00      AP1   
ATOM     81  HG2 PRO A  27      35.328  17.379  64.003  0.00  0.00      AP1   
ATOM     82  C   PRO A  27      36.020  15.251  61.932  0.00  0.00      AP1   
ATOM     83  O   PRO A  27      36.679  15.703  61.048  0.00  0.00      AP1   
ATOM     84  N   SER A  28      36.530  14.242  62.739  0.00  0.00      AP1   
ATOM     85  HN  SER A  28      35.971  13.956  63.514  0.00  0.00      AP1   
ATOM     86  CA  SER A  28      37.585  13.324  62.460  0.00  0.00      AP1   
ATOM     87  HA  SER A  28      38.449  13.853  62.084  0.00  0.00      AP1   
ATOM     88  CB  SER A  28      38.065  12.491  63.721  0.00  0.00      AP1   
ATOM     89  HB1 SER A  28      37.159  11.893  63.956  0.00  0.00      AP1   
ATOM     90  HB2 SER A  28      38.924  11.872  63.384  0.00  0.00      AP1   
ATOM     91  OG  SER A  28      38.198  13.468  64.843  0.00  0.00      AP1   
ATOM     92  HG1 SER A  28      37.283  13.493  65.133  0.00  0.00      AP1   
ATOM     93  C   SER A  28      37.193  12.363  61.374  0.00  0.00      AP1   
ATOM     94  O   SER A  28      38.062  11.956  60.652  0.00  0.00      AP1   
ATOM     95  N   VAL A  29      35.918  11.945  61.172  0.00  0.00      AP1   
ATOM     96  HN  VAL A  29      35.167  12.202  61.776  0.00  0.00      AP1   
ATOM     97  CA  VAL A  29      35.745  10.869  60.145  0.00  0.00      AP1   
ATOM     98  HA  VAL A  29      36.525  10.122  60.141  0.00  0.00      AP1   
ATOM     99  CB  VAL A  29      34.363  10.281  60.341  0.00  0.00      AP1   
ATOM    100  HB  VAL A  29      33.595  11.073  60.474  0.00  0.00      AP1   
ATOM    101  CG1 VAL A  29      33.840   9.465  59.101  0.00  0.00      AP1   
ATOM    102 HG11 VAL A  29      33.357  10.112  58.338  0.00  0.00      AP1   
ATOM    103 HG12 VAL A  29      34.614   8.836  58.611  0.00  0.00      AP1   
ATOM    104 HG13 VAL A  29      33.089   8.742  59.485  0.00  0.00      AP1   
ATOM    105  CG2 VAL A  29      34.372   9.277  61.459  0.00  0.00      AP1   
ATOM    106 HG21 VAL A  29      35.021   8.410  61.208  0.00  0.00      AP1   
ATOM    107 HG22 VAL A  29      34.746   9.703  62.414  0.00  0.00      AP1   
ATOM    108 HG23 VAL A  29      33.379   8.832  61.685  0.00  0.00      AP1   
ATOM    109  C   VAL A  29      35.816  11.534  58.693  0.00  0.00      AP1   
ATOM    110  O   VAL A  29      36.314  10.901  57.785  0.00  0.00      AP1   
ATOM    111  N   VAL A  30      35.414  12.807  58.503  0.00  0.00      AP1   
ATOM    112  HN  VAL A  30      35.091  13.214  59.353  0.00  0.00      AP1   
ATOM    113  CA  VAL A  30      35.598  13.544  57.242  0.00  0.00      AP1   
ATOM    114  HA  VAL A  30      35.181  12.940  56.451  0.00  0.00      AP1   
ATOM    115  CB  VAL A  30      34.722  14.749  57.161  0.00  0.00      AP1   
ATOM    116  HB  VAL A  30      34.922  15.395  58.042  0.00  0.00      AP1   
ATOM    117  CG1 VAL A  30      35.124  15.474  55.819  0.00  0.00      AP1   
ATOM    118 HG11 VAL A  30      36.190  15.785  55.772  0.00  0.00      AP1   
ATOM    119 HG12 VAL A  30      34.967  14.785  54.962  0.00  0.00      AP1   
ATOM    120 HG13 VAL A  30      34.588  16.431  55.642  0.00  0.00      AP1   
ATOM    121  CG2 VAL A  30      33.263  14.231  57.150  0.00  0.00      AP1   
ATOM    122 HG21 VAL A  30      32.540  15.005  56.814  0.00  0.00      AP1   
ATOM    123 HG22 VAL A  30      33.057  13.340  56.518  0.00  0.00      AP1   
ATOM    124 HG23 VAL A  30      33.025  13.830  58.158  0.00  0.00      AP1   
ATOM    125  C   VAL A  30      37.112  13.778  57.023  0.00  0.00      AP1   
ATOM    126  O   VAL A  30      37.667  13.558  55.940  0.00  0.00      AP1   
ATOM    127  N   LEU A  31      37.828  14.149  57.988  0.00  0.00      AP1   
ATOM    128  HN  LEU A  31      37.401  14.412  58.849  0.00  0.00      AP1   
ATOM    129  CA  LEU A  31      39.316  14.089  57.954  0.00  0.00      AP1   
ATOM    130  HA  LEU A  31      39.577  14.702  57.104  0.00  0.00      AP1   
ATOM    131  CB  LEU A  31      39.881  14.726  59.247  0.00  0.00      AP1   
ATOM    132  HB1 LEU A  31      39.574  15.793  59.281  0.00  0.00      AP1   
ATOM    133  HB2 LEU A  31      39.459  14.180  60.118  0.00  0.00      AP1   
ATOM    134  CG  LEU A  31      41.398  14.833  59.410  0.00  0.00      AP1   
ATOM    135  HG  LEU A  31      41.823  13.822  59.228  0.00  0.00      AP1   
ATOM    136  CD1 LEU A  31      42.004  15.738  58.248  0.00  0.00      AP1   
ATOM    137 HD11 LEU A  31      41.525  16.738  58.316  0.00  0.00      AP1   
ATOM    138 HD12 LEU A  31      43.102  15.803  58.400  0.00  0.00      AP1   
ATOM    139 HD13 LEU A  31      41.679  15.360  57.255  0.00  0.00      AP1   
ATOM    140  CD2 LEU A  31      41.679  15.497  60.762  0.00  0.00      AP1   
ATOM    141 HD21 LEU A  31      41.493  14.751  61.564  0.00  0.00      AP1   
ATOM    142 HD22 LEU A  31      42.714  15.875  60.901  0.00  0.00      AP1   
ATOM    143 HD23 LEU A  31      40.989  16.365  60.817  0.00  0.00      AP1   
ATOM    144  C   LEU A  31      39.931  12.754  57.608  0.00  0.00      AP1   
ATOM    145  O   LEU A  31      40.842  12.642  56.742  0.00  0.00      AP1   
ATOM    146  N   ALA A  32      39.477  11.640  58.205  0.00  0.00      AP1   
ATOM    147  HN  ALA A  32      38.777  11.636  58.914  0.00  0.00      AP1   
ATOM    148  CA  ALA A  32      39.833  10.330  57.903  0.00  0.00      AP1   
ATOM    149  HA  ALA A  32      40.896  10.240  58.071  0.00  0.00      AP1   
ATOM    150  CB  ALA A  32      39.206   9.449  58.970  0.00  0.00      AP1   
ATOM    151  HB1 ALA A  32      39.219   9.981  59.945  0.00  0.00      AP1   
ATOM    152  HB2 ALA A  32      38.153   9.266  58.668  0.00  0.00      AP1   
ATOM    153  HB3 ALA A  32      39.688   8.457  59.105  0.00  0.00      AP1   
ATOM    154  C   ALA A  32      39.591  10.027  56.425  0.00  0.00      AP1   
ATOM    155  O   ALA A  32      40.530   9.528  55.845  0.00  0.00      AP1   
ATOM    156  N   LEU A  33      38.437  10.413  55.874  0.00  0.00      AP1   
ATOM    157  HN  LEU A  33      37.748  10.776  56.498  0.00  0.00      AP1   
ATOM    158  CA  LEU A  33      38.146  10.338  54.469  0.00  0.00      AP1   
ATOM    159  HA  LEU A  33      38.229   9.320  54.118  0.00  0.00      AP1   
ATOM    160  CB  LEU A  33      36.681  10.705  54.328  0.00  0.00      AP1   
ATOM    161  HB1 LEU A  33      36.436  11.434  55.129  0.00  0.00      AP1   
ATOM    162  HB2 LEU A  33      36.359  11.157  53.365  0.00  0.00      AP1   
ATOM    163  CG  LEU A  33      35.783   9.459  54.462  0.00  0.00      AP1   
ATOM    164  HG  LEU A  33      36.131   8.854  55.326  0.00  0.00      AP1   
ATOM    165  CD1 LEU A  33      34.409   9.864  54.776  0.00  0.00      AP1   
ATOM    166 HD11 LEU A  33      34.014  10.506  53.960  0.00  0.00      AP1   
ATOM    167 HD12 LEU A  33      33.736   9.019  55.035  0.00  0.00      AP1   
ATOM    168 HD13 LEU A  33      34.422  10.636  55.575  0.00  0.00      AP1   
ATOM    169  CD2 LEU A  33      35.796   8.616  53.195  0.00  0.00      AP1   
ATOM    170 HD21 LEU A  33      35.170   7.708  53.332  0.00  0.00      AP1   
ATOM    171 HD22 LEU A  33      35.310   9.112  52.327  0.00  0.00      AP1   
ATOM    172 HD23 LEU A  33      36.828   8.257  52.996  0.00  0.00      AP1   
ATOM    173  C   LEU A  33      39.063  11.109  53.558  0.00  0.00      AP1   
ATOM    174  O   LEU A  33      39.552  10.535  52.612  0.00  0.00      AP1   
ATOM    175  N   LYS A  34      39.261  12.371  53.832  0.00  0.00      AP1   
ATOM    176  HN  LYS A  34      38.829  12.817  54.613  0.00  0.00      AP1   
ATOM    177  CA  LYS A  34      40.232  13.235  53.036  0.00  0.00      AP1   
ATOM    178  HA  LYS A  34      39.911  13.245  52.005  0.00  0.00      AP1   
ATOM    179  CB  LYS A  34      40.107  14.707  53.535  0.00  0.00      AP1   
ATOM    180  HB1 LYS A  34      40.243  14.875  54.625  0.00  0.00      AP1   
ATOM    181  HB2 LYS A  34      40.938  15.292  53.086  0.00  0.00      AP1   
ATOM    182  CG  LYS A  34      38.697  15.336  53.261  0.00  0.00      AP1   
ATOM    183  HG1 LYS A  34      37.881  14.897  53.875  0.00  0.00      AP1   
ATOM    184  HG2 LYS A  34      38.701  16.422  53.496  0.00  0.00      AP1   
ATOM    185  CD  LYS A  34      38.192  15.206  51.813  0.00  0.00      AP1   
ATOM    186  HD1 LYS A  34      38.075  14.114  51.642  0.00  0.00      AP1   
ATOM    187  HD2 LYS A  34      37.247  15.790  51.799  0.00  0.00      AP1   
ATOM    188  CE  LYS A  34      39.040  16.047  50.785  0.00  0.00      AP1   
ATOM    189  HE1 LYS A  34      39.009  17.106  51.118  0.00  0.00      AP1   
ATOM    190  HE2 LYS A  34      40.065  15.639  50.658  0.00  0.00      AP1   
ATOM    191  NZ  LYS A  34      38.333  15.935  49.509  0.00  0.00      AP1   
ATOM    192  HZ1 LYS A  34      38.632  16.727  48.905  0.00  0.00      AP1   
ATOM    193  HZ2 LYS A  34      38.695  15.029  49.147  0.00  0.00      AP1   
ATOM    194  HZ3 LYS A  34      37.300  15.988  49.618  0.00  0.00      AP1   
ATOM    195  C   LYS A  34      41.738  12.903  53.183  0.00  0.00      AP1   
ATOM    196  O   LYS A  34      42.595  13.075  52.312  0.00  0.00      AP1   
ATOM    197  N   SER A  35      42.060  12.253  54.365  0.00  0.00      AP1   
ATOM    198  HN  SER A  35      41.469  12.313  55.165  0.00  0.00      AP1   
ATOM    199  CA  SER A  35      43.299  11.511  54.601  0.00  0.00      AP1   
ATOM    200  HA  SER A  35      44.059  12.215  54.295  0.00  0.00      AP1   
ATOM    201  CB  SER A  35      43.509  11.074  56.058  0.00  0.00      AP1   
ATOM    202  HB1 SER A  35      42.899  10.275  56.532  0.00  0.00      AP1   
ATOM    203  HB2 SER A  35      44.535  10.674  56.209  0.00  0.00      AP1   
ATOM    204  OG  SER A  35      43.465  12.249  56.884  0.00  0.00      AP1   
ATOM    205  HG1 SER A  35      42.538  12.500  56.907  0.00  0.00      AP1   
ATOM    206  C   SER A  35      43.449  10.308  53.686  0.00  0.00      AP1   
ATOM    207  O   SER A  35      44.437  10.196  52.983  0.00  0.00      AP1   
ATOM    208  N   LEU A  36      42.333   9.507  53.563  0.00  0.00      AP1   
ATOM    209  HN  LEU A  36      41.486   9.783  54.010  0.00  0.00      AP1   
ATOM    210  CA  LEU A  36      42.235   8.352  52.738  0.00  0.00      AP1   
ATOM    211  HA  LEU A  36      43.131   7.761  52.857  0.00  0.00      AP1   
ATOM    212  CB  LEU A  36      40.899   7.505  53.011  0.00  0.00      AP1   
ATOM    213  HB1 LEU A  36      40.103   8.225  53.297  0.00  0.00      AP1   
ATOM    214  HB2 LEU A  36      40.508   6.909  52.158  0.00  0.00      AP1   
ATOM    215  CG  LEU A  36      40.949   6.518  54.209  0.00  0.00      AP1   
ATOM    216  HG  LEU A  36      41.191   7.075  55.140  0.00  0.00      AP1   
ATOM    217  CD1 LEU A  36      39.532   5.972  54.443  0.00  0.00      AP1   
ATOM    218 HD11 LEU A  36      38.779   6.732  54.742  0.00  0.00      AP1   
ATOM    219 HD12 LEU A  36      39.154   5.546  53.489  0.00  0.00      AP1   
ATOM    220 HD13 LEU A  36      39.487   5.062  55.079  0.00  0.00      AP1   
ATOM    221  CD2 LEU A  36      42.096   5.421  53.903  0.00  0.00      AP1   
ATOM    222 HD21 LEU A  36      41.958   4.625  54.666  0.00  0.00      AP1   
ATOM    223 HD22 LEU A  36      41.971   4.950  52.905  0.00  0.00      AP1   
ATOM    224 HD23 LEU A  36      43.069   5.955  53.949  0.00  0.00      AP1   
ATOM    225  C   LEU A  36      42.474   8.702  51.189  0.00  0.00      AP1   
ATOM    226  O   LEU A  36      43.147   8.036  50.378  0.00  0.00      AP1   
ATOM    227  N   GLU A  37      41.931   9.923  50.779  0.00  0.00      AP1   
ATOM    228  HN  GLU A  37      41.287  10.443  51.335  0.00  0.00      AP1   
ATOM    229  CA  GLU A  37      42.265  10.533  49.502  0.00  0.00      AP1   
ATOM    230  HA  GLU A  37      42.074   9.798  48.734  0.00  0.00      AP1   
ATOM    231  CB  GLU A  37      41.369  11.758  49.160  0.00  0.00      AP1   
ATOM    232  HB1 GLU A  37      41.598  12.510  49.945  0.00  0.00      AP1   
ATOM    233  HB2 GLU A  37      41.684  12.251  48.215  0.00  0.00      AP1   
ATOM    234  CG  GLU A  37      39.870  11.381  49.043  0.00  0.00      AP1   
ATOM    235  HG1 GLU A  37      39.669  10.472  48.436  0.00  0.00      AP1   
ATOM    236  HG2 GLU A  37      39.603  10.942  50.028  0.00  0.00      AP1   
ATOM    237  CD  GLU A  37      38.903  12.510  48.679  0.00  0.00      AP1   
ATOM    238  OE1 GLU A  37      39.216  13.603  48.272  0.00  0.00      AP1   
ATOM    239  OE2 GLU A  37      37.654  12.282  48.851  0.00  0.00      AP1   
ATOM    240  C   GLU A  37      43.729  10.931  49.318  0.00  0.00      AP1   
ATOM    241  O   GLU A  37      44.243  10.705  48.224  0.00  0.00      AP1   
ATOM    242  N   LYS A  38      44.464  11.381  50.287  0.00  0.00      AP1   
ATOM    243  HN  LYS A  38      44.075  11.443  51.203  0.00  0.00      AP1   
ATOM    244  CA  LYS A  38      45.934  11.611  49.982  0.00  0.00      AP1   
ATOM    245  HA  LYS A  38      46.082  11.852  48.940  0.00  0.00      AP1   
ATOM    246  CB  LYS A  38      46.531  12.876  50.772  0.00  0.00      AP1   
ATOM    247  HB1 LYS A  38      47.613  13.060  50.596  0.00  0.00      AP1   
ATOM    248  HB2 LYS A  38      46.020  13.832  50.530  0.00  0.00      AP1   
ATOM    249  CG  LYS A  38      46.246  12.814  52.325  0.00  0.00      AP1   
ATOM    250  HG1 LYS A  38      45.156  12.598  52.352  0.00  0.00      AP1   
ATOM    251  HG2 LYS A  38      46.816  11.989  52.803  0.00  0.00      AP1   
ATOM    252  CD  LYS A  38      46.401  14.113  53.057  0.00  0.00      AP1   
ATOM    253  HD1 LYS A  38      45.671  14.919  52.828  0.00  0.00      AP1   
ATOM    254  HD2 LYS A  38      46.252  13.815  54.116  0.00  0.00      AP1   
ATOM    255  CE  LYS A  38      47.743  14.815  52.889  0.00  0.00      AP1   
ATOM    256  HE1 LYS A  38      47.961  15.067  51.829  0.00  0.00      AP1   
ATOM    257  HE2 LYS A  38      47.691  15.817  53.367  0.00  0.00      AP1   
ATOM    258  NZ  LYS A  38      48.890  13.965  53.293  0.00  0.00      AP1   
ATOM    259  HZ1 LYS A  38      49.758  14.209  52.775  0.00  0.00      AP1   
ATOM    260  HZ2 LYS A  38      49.145  14.223  54.268  0.00  0.00      AP1   
ATOM    261  HZ3 LYS A  38      48.728  12.939  53.239  0.00  0.00      AP1   
ATOM    262  C   LYS A  38      46.904  10.541  50.307  0.00  0.00      AP1   
ATOM    263  O   LYS A  38      48.044  10.511  49.872  0.00  0.00      AP1   
ATOM    264  N   ASP A  39      46.448   9.531  51.109  0.00  0.00      AP1   
ATOM    265  HN  ASP A  39      45.512   9.633  51.436  0.00  0.00      AP1   
ATOM    266  CA  ASP A  39      47.182   8.353  51.657  0.00  0.00      AP1   
ATOM    267  HA  ASP A  39      48.249   8.503  51.726  0.00  0.00      AP1   
ATOM    268  CB  ASP A  39      46.745   8.055  53.107  0.00  0.00      AP1   
ATOM    269  HB1 ASP A  39      45.682   7.752  53.222  0.00  0.00      AP1   
ATOM    270  HB2 ASP A  39      47.297   7.155  53.452  0.00  0.00      AP1   
ATOM    271  CG  ASP A  39      47.192   9.085  54.091  0.00  0.00      AP1   
ATOM    272  OD1 ASP A  39      46.633   8.987  55.262  0.00  0.00      AP1   
ATOM    273  OD2 ASP A  39      48.282   9.697  53.917  0.00  0.00      AP1   
ATOM    274  C   ASP A  39      46.924   7.086  50.889  0.00  0.00      AP1   
ATOM    275  O   ASP A  39      47.850   6.467  50.394  0.00  0.00      AP1   
ATOM    276  N   TYR A  40      45.674   6.576  50.775  0.00  0.00      AP1   
ATOM    277  HN  TYR A  40      44.853   7.095  50.999  0.00  0.00      AP1   
ATOM    278  CA  TYR A  40      45.372   5.202  50.419  0.00  0.00      AP1   
ATOM    279  HA  TYR A  40      46.172   4.510  50.637  0.00  0.00      AP1   
ATOM    280  CB  TYR A  40      43.984   4.751  51.066  0.00  0.00      AP1   
ATOM    281  HB1 TYR A  40      44.007   5.042  52.137  0.00  0.00      AP1   
ATOM    282  HB2 TYR A  40      43.235   5.398  50.562  0.00  0.00      AP1   
ATOM    283  CG  TYR A  40      43.806   3.224  50.808  0.00  0.00      AP1   
ATOM    284  CD1 TYR A  40      44.569   2.299  51.543  0.00  0.00      AP1   
ATOM    285  HD1 TYR A  40      45.227   2.695  52.303  0.00  0.00      AP1   
ATOM    286  CE1 TYR A  40      44.315   0.904  51.413  0.00  0.00      AP1   
ATOM    287  HE1 TYR A  40      44.780   0.203  52.090  0.00  0.00      AP1   
ATOM    288  CZ  TYR A  40      43.512   0.457  50.440  0.00  0.00      AP1   
ATOM    289  OH  TYR A  40      43.437  -0.915  50.205  0.00  0.00      AP1   
ATOM    290  HH  TYR A  40      43.575  -1.399  51.022  0.00  0.00      AP1   
ATOM    291  CD2 TYR A  40      42.813   2.741  49.921  0.00  0.00      AP1   
ATOM    292  HD2 TYR A  40      42.134   3.446  49.464  0.00  0.00      AP1   
ATOM    293  CE2 TYR A  40      42.731   1.349  49.711  0.00  0.00      AP1   
ATOM    294  HE2 TYR A  40      42.098   0.876  48.975  0.00  0.00      AP1   
ATOM    295  C   TYR A  40      45.251   5.201  48.950  0.00  0.00      AP1   
ATOM    296  O   TYR A  40      45.775   4.290  48.249  0.00  0.00      AP1   
ATOM    297  N   LEU A  41      44.715   6.333  48.421  0.00  0.00      AP1   
ATOM    298  HN  LEU A  41      44.641   7.072  49.086  0.00  0.00      AP1   
ATOM    299  CA  LEU A  41      44.404   6.508  47.034  0.00  0.00      AP1   
ATOM    300  HA  LEU A  41      43.838   5.613  46.822  0.00  0.00      AP1   
ATOM    301  CB  LEU A  41      43.462   7.748  46.759  0.00  0.00      AP1   
ATOM    302  HB1 LEU A  41      42.501   7.652  47.309  0.00  0.00      AP1   
ATOM    303  HB2 LEU A  41      43.966   8.662  47.141  0.00  0.00      AP1   
ATOM    304  CG  LEU A  41      43.106   8.023  45.269  0.00  0.00      AP1   
ATOM    305  HG  LEU A  41      43.043   7.070  44.701  0.00  0.00      AP1   
ATOM    306  CD1 LEU A  41      41.672   8.557  45.109  0.00  0.00      AP1   
ATOM    307 HD11 LEU A  41      41.741   9.566  45.568  0.00  0.00      AP1   
ATOM    308 HD12 LEU A  41      41.466   8.657  44.022  0.00  0.00      AP1   
ATOM    309 HD13 LEU A  41      40.860   7.973  45.592  0.00  0.00      AP1   
ATOM    310  CD2 LEU A  41      44.090   8.944  44.512  0.00  0.00      AP1   
ATOM    311 HD21 LEU A  41      43.711   9.198  43.499  0.00  0.00      AP1   
ATOM    312 HD22 LEU A  41      44.064   9.922  45.039  0.00  0.00      AP1   
ATOM    313 HD23 LEU A  41      45.083   8.449  44.567  0.00  0.00      AP1   
ATOM    314  C   LEU A  41      45.634   6.434  46.118  0.00  0.00      AP1   
ATOM    315  O   LEU A  41      45.515   5.644  45.192  0.00  0.00      AP1   
ATOM    316  N   PRO A  42      46.821   7.052  46.386  0.00  0.00      AP1   
ATOM    317  CD  PRO A  42      46.994   8.137  47.318  0.00  0.00      AP1   
ATOM    318  HD1 PRO A  42      46.682   7.785  48.325  0.00  0.00      AP1   
ATOM    319  HD2 PRO A  42      46.389   8.982  46.924  0.00  0.00      AP1   
ATOM    320  CA  PRO A  42      47.931   7.008  45.478  0.00  0.00      AP1   
ATOM    321  HA  PRO A  42      47.573   7.135  44.467  0.00  0.00      AP1   
ATOM    322  CB  PRO A  42      48.862   8.233  45.782  0.00  0.00      AP1   
ATOM    323  HB1 PRO A  42      48.611   9.041  45.062  0.00  0.00      AP1   
ATOM    324  HB2 PRO A  42      49.953   8.120  45.603  0.00  0.00      AP1   
ATOM    325  CG  PRO A  42      48.522   8.499  47.180  0.00  0.00      AP1   
ATOM    326  HG1 PRO A  42      48.741   9.509  47.586  0.00  0.00      AP1   
ATOM    327  HG2 PRO A  42      49.065   7.695  47.723  0.00  0.00      AP1   
ATOM    328  C   PRO A  42      48.658   5.679  45.441  0.00  0.00      AP1   
ATOM    329  O   PRO A  42      49.373   5.374  44.448  0.00  0.00      AP1   
ATOM    330  N   GLY A  43      48.660   4.933  46.521  0.00  0.00      AP1   
ATOM    331  HN  GLY A  43      48.021   5.206  47.236  0.00  0.00      AP1   
ATOM    332  CA  GLY A  43      49.479   3.749  46.713  0.00  0.00      AP1   
ATOM    333  HA1 GLY A  43      49.893   3.749  47.710  0.00  0.00      AP1   
ATOM    334  HA2 GLY A  43      50.217   3.669  45.928  0.00  0.00      AP1   
ATOM    335  C   GLY A  43      48.696   2.465  46.615  0.00  0.00      AP1   
ATOM    336  O   GLY A  43      49.230   1.445  46.222  0.00  0.00      AP1   
ATOM    337  N   HSD A  44      47.407   2.480  47.029  0.00  0.00      AP1   
ATOM    338  HN  HSD A  44      46.960   3.296  47.388  0.00  0.00      AP1   
ATOM    339  CA  HSD A  44      46.574   1.288  47.024  0.00  0.00      AP1   
ATOM    340  HA  HSD A  44      47.198   0.470  46.695  0.00  0.00      AP1   
ATOM    341  CB  HSD A  44      46.142   1.162  48.591  0.00  0.00      AP1   
ATOM    342  HB1 HSD A  44      45.489   2.000  48.919  0.00  0.00      AP1   
ATOM    343  HB2 HSD A  44      45.622   0.202  48.800  0.00  0.00      AP1   
ATOM    344  ND1 HSD A  44      47.740   0.193  50.439  0.00  0.00      AP1   
ATOM    345  HD1 HSD A  44      47.505  -0.750  50.201  0.00  0.00      AP1   
ATOM    346  CG  HSD A  44      47.395   1.218  49.549  0.00  0.00      AP1   
ATOM    347  CE1 HSD A  44      48.562   0.695  51.390  0.00  0.00      AP1   
ATOM    348  HE1 HSD A  44      49.002   0.116  52.202  0.00  0.00      AP1   
ATOM    349  NE2 HSD A  44      48.878   1.931  51.162  0.00  0.00      AP1   
ATOM    350  CD2 HSD A  44      48.065   2.290  50.045  0.00  0.00      AP1   
ATOM    351  HD2 HSD A  44      48.009   3.345  49.809  0.00  0.00      AP1   
ATOM    352  C   HSD A  44      45.363   1.361  46.127  0.00  0.00      AP1   
ATOM    353  O   HSD A  44      44.602   0.366  46.162  0.00  0.00      AP1   
ATOM    354  N   LEU A  45      45.147   2.528  45.489  0.00  0.00      AP1   
ATOM    355  HN  LEU A  45      45.529   3.449  45.498  0.00  0.00      AP1   
ATOM    356  CA  LEU A  45      43.998   2.489  44.608  0.00  0.00      AP1   
ATOM    357  HA  LEU A  45      43.541   1.517  44.496  0.00  0.00      AP1   
ATOM    358  CB  LEU A  45      42.940   3.485  45.037  0.00  0.00      AP1   
ATOM    359  HB1 LEU A  45      43.310   4.533  45.049  0.00  0.00      AP1   
ATOM    360  HB2 LEU A  45      42.128   3.536  44.280  0.00  0.00      AP1   
ATOM    361  CG  LEU A  45      42.211   3.230  46.376  0.00  0.00      AP1   
ATOM    362  HG  LEU A  45      42.951   3.082  47.192  0.00  0.00      AP1   
ATOM    363  CD1 LEU A  45      41.215   4.363  46.762  0.00  0.00      AP1   
ATOM    364 HD11 LEU A  45      40.715   4.011  47.690  0.00  0.00      AP1   
ATOM    365 HD12 LEU A  45      41.616   5.311  47.182  0.00  0.00      AP1   
ATOM    366 HD13 LEU A  45      40.464   4.611  45.982  0.00  0.00      AP1   
ATOM    367  CD2 LEU A  45      41.433   1.903  46.207  0.00  0.00      AP1   
ATOM    368 HD21 LEU A  45      40.886   1.844  47.172  0.00  0.00      AP1   
ATOM    369 HD22 LEU A  45      40.685   2.075  45.403  0.00  0.00      AP1   
ATOM    370 HD23 LEU A  45      42.080   1.004  46.128  0.00  0.00      AP1   
ATOM    371  C   LEU A  45      44.438   2.619  43.147  0.00  0.00      AP1   
ATOM    372  O   LEU A  45      45.362   3.392  42.776  0.00  0.00      AP1   
ATOM    373  N   ASP A  46      43.755   1.837  42.249  0.00  0.00      AP1   
ATOM    374  HN  ASP A  46      43.048   1.189  42.522  0.00  0.00      AP1   
ATOM    375  CA  ASP A  46      43.892   1.892  40.823  0.00  0.00      AP1   
ATOM    376  HA  ASP A  46      44.925   1.733  40.551  0.00  0.00      AP1   
ATOM    377  CB  ASP A  46      43.193   0.650  40.252  0.00  0.00      AP1   
ATOM    378  HB1 ASP A  46      43.708  -0.105  40.884  0.00  0.00      AP1   
ATOM    379  HB2 ASP A  46      42.110   0.623  40.498  0.00  0.00      AP1   
ATOM    380  CG  ASP A  46      43.533   0.354  38.793  0.00  0.00      AP1   
ATOM    381  OD1 ASP A  46      44.570   0.896  38.290  0.00  0.00      AP1   
ATOM    382  OD2 ASP A  46      42.979  -0.641  38.297  0.00  0.00      AP1   
ATOM    383  C   ASP A  46      43.550   3.240  40.120  0.00  0.00      AP1   
ATOM    384  O   ASP A  46      42.481   3.827  40.359  0.00  0.00      AP1   
ATOM    385  N   ALA A  47      44.503   3.688  39.250  0.00  0.00      AP1   
ATOM    386  HN  ALA A  47      45.316   3.153  39.034  0.00  0.00      AP1   
ATOM    387  CA  ALA A  47      44.567   4.996  38.569  0.00  0.00      AP1   
ATOM    388  HA  ALA A  47      44.992   5.733  39.235  0.00  0.00      AP1   
ATOM    389  CB  ALA A  47      45.516   5.055  37.307  0.00  0.00      AP1   
ATOM    390  HB1 ALA A  47      46.529   4.674  37.556  0.00  0.00      AP1   
ATOM    391  HB2 ALA A  47      45.170   4.472  36.427  0.00  0.00      AP1   
ATOM    392  HB3 ALA A  47      45.695   6.111  37.010  0.00  0.00      AP1   
ATOM    393  C   ALA A  47      43.186   5.650  38.232  0.00  0.00      AP1   
ATOM    394  O   ALA A  47      42.956   6.771  38.607  0.00  0.00      AP1   
ATOM    395  N   LYS A  48      42.220   4.954  37.591  0.00  0.00      AP1   
ATOM    396  HN  LYS A  48      42.448   4.056  37.224  0.00  0.00      AP1   
ATOM    397  CA  LYS A  48      40.973   5.591  37.223  0.00  0.00      AP1   
ATOM    398  HA  LYS A  48      40.903   6.640  37.472  0.00  0.00      AP1   
ATOM    399  CB  LYS A  48      40.933   5.600  35.683  0.00  0.00      AP1   
ATOM    400  HB1 LYS A  48      40.741   4.588  35.269  0.00  0.00      AP1   
ATOM    401  HB2 LYS A  48      40.025   6.145  35.344  0.00  0.00      AP1   
ATOM    402  CG  LYS A  48      42.124   6.331  34.893  0.00  0.00      AP1   
ATOM    403  HG1 LYS A  48      43.119   5.840  34.948  0.00  0.00      AP1   
ATOM    404  HG2 LYS A  48      42.006   6.325  33.788  0.00  0.00      AP1   
ATOM    405  CD  LYS A  48      42.186   7.845  35.303  0.00  0.00      AP1   
ATOM    406  HD1 LYS A  48      41.137   8.150  35.507  0.00  0.00      AP1   
ATOM    407  HD2 LYS A  48      42.643   7.954  36.310  0.00  0.00      AP1   
ATOM    408  CE  LYS A  48      42.783   8.766  34.228  0.00  0.00      AP1   
ATOM    409  HE1 LYS A  48      43.887   8.652  34.171  0.00  0.00      AP1   
ATOM    410  HE2 LYS A  48      42.282   8.521  33.267  0.00  0.00      AP1   
ATOM    411  NZ  LYS A  48      42.565  10.220  34.590  0.00  0.00      AP1   
ATOM    412  HZ1 LYS A  48      42.832  10.524  35.548  0.00  0.00      AP1   
ATOM    413  HZ2 LYS A  48      42.995  10.892  33.924  0.00  0.00      AP1   
ATOM    414  HZ3 LYS A  48      41.538  10.381  34.558  0.00  0.00      AP1   
ATOM    415  C   LYS A  48      39.787   4.858  37.823  0.00  0.00      AP1   
ATOM    416  O   LYS A  48      38.620   4.928  37.373  0.00  0.00      AP1   
ATOM    417  N   HSD A  49      40.040   4.098  38.823  0.00  0.00      AP1   
ATOM    418  HN  HSD A  49      40.975   3.995  39.153  0.00  0.00      AP1   
ATOM    419  CA  HSD A  49      39.056   3.233  39.511  0.00  0.00      AP1   
ATOM    420  HA  HSD A  49      38.074   3.342  39.075  0.00  0.00      AP1   
ATOM    421  CB  HSD A  49      39.499   1.728  39.467  0.00  0.00      AP1   
ATOM    422  HB1 HSD A  49      40.545   1.752  39.842  0.00  0.00      AP1   
ATOM    423  HB2 HSD A  49      38.768   1.147  40.069  0.00  0.00      AP1   
ATOM    424  ND1 HSD A  49      38.113   1.081  37.654  0.00  0.00      AP1   
ATOM    425  HD1 HSD A  49      37.233   1.324  38.063  0.00  0.00      AP1   
ATOM    426  CG  HSD A  49      39.384   1.321  38.126  0.00  0.00      AP1   
ATOM    427  CE1 HSD A  49      38.209   0.541  36.437  0.00  0.00      AP1   
ATOM    428  HE1 HSD A  49      37.408   0.129  35.822  0.00  0.00      AP1   
ATOM    429  NE2 HSD A  49      39.449   0.334  36.036  0.00  0.00      AP1   
ATOM    430  CD2 HSD A  49      40.230   0.851  37.169  0.00  0.00      AP1   
ATOM    431  HD2 HSD A  49      41.290   0.985  36.990  0.00  0.00      AP1   
ATOM    432  C   HSD A  49      38.929   3.566  40.952  0.00  0.00      AP1   
ATOM    433  O   HSD A  49      38.219   2.890  41.723  0.00  0.00      AP1   
ATOM    434  N   HSD A  50      39.495   4.671  41.454  0.00  0.00      AP1   
ATOM    435  HN  HSD A  50      39.962   5.338  40.879  0.00  0.00      AP1   
ATOM    436  CA  HSD A  50      39.671   4.987  42.865  0.00  0.00      AP1   
ATOM    437  HA  HSD A  50      39.886   4.076  43.404  0.00  0.00      AP1   
ATOM    438  CB  HSD A  50      40.773   6.083  43.139  0.00  0.00      AP1   
ATOM    439  HB1 HSD A  50      40.677   6.458  44.181  0.00  0.00      AP1   
ATOM    440  HB2 HSD A  50      41.767   5.588  43.178  0.00  0.00      AP1   
ATOM    441  ND1 HSD A  50      41.762   7.413  41.196  0.00  0.00      AP1   
ATOM    442  HD1 HSD A  50      42.567   6.819  41.178  0.00  0.00      AP1   
ATOM    443  CG  HSD A  50      40.700   7.215  42.161  0.00  0.00      AP1   
ATOM    444  CE1 HSD A  50      41.452   8.577  40.543  0.00  0.00      AP1   
ATOM    445  HE1 HSD A  50      42.182   8.968  39.834  0.00  0.00      AP1   
ATOM    446  NE2 HSD A  50      40.359   9.153  40.958  0.00  0.00      AP1   
ATOM    447  CD2 HSD A  50      39.888   8.272  41.957  0.00  0.00      AP1   
ATOM    448  HD2 HSD A  50      38.954   8.598  42.398  0.00  0.00      AP1   
ATOM    449  C   HSD A  50      38.384   5.632  43.413  0.00  0.00      AP1   
ATOM    450  O   HSD A  50      37.906   5.303  44.530  0.00  0.00      AP1   
ATOM    451  N   LYS A  51      37.688   6.459  42.566  0.00  0.00      AP1   
ATOM    452  HN  LYS A  51      38.025   6.468  41.628  0.00  0.00      AP1   
ATOM    453  CA  LYS A  51      36.335   7.067  42.917  0.00  0.00      AP1   
ATOM    454  HA  LYS A  51      36.485   7.649  43.815  0.00  0.00      AP1   
ATOM    455  CB  LYS A  51      35.972   8.026  41.726  0.00  0.00      AP1   
ATOM    456  HB1 LYS A  51      36.767   8.761  41.478  0.00  0.00      AP1   
ATOM    457  HB2 LYS A  51      35.855   7.311  40.883  0.00  0.00      AP1   
ATOM    458  CG  LYS A  51      34.723   8.941  41.926  0.00  0.00      AP1   
ATOM    459  HG1 LYS A  51      33.862   8.242  41.992  0.00  0.00      AP1   
ATOM    460  HG2 LYS A  51      34.903   9.627  42.781  0.00  0.00      AP1   
ATOM    461  CD  LYS A  51      34.415   9.961  40.765  0.00  0.00      AP1   
ATOM    462  HD1 LYS A  51      33.527  10.554  41.070  0.00  0.00      AP1   
ATOM    463  HD2 LYS A  51      35.167  10.766  40.623  0.00  0.00      AP1   
ATOM    464  CE  LYS A  51      34.117   9.232  39.471  0.00  0.00      AP1   
ATOM    465  HE1 LYS A  51      34.952   8.657  39.015  0.00  0.00      AP1   
ATOM    466  HE2 LYS A  51      33.201   8.629  39.652  0.00  0.00      AP1   
ATOM    467  NZ  LYS A  51      33.736  10.214  38.495  0.00  0.00      AP1   
ATOM    468  HZ1 LYS A  51      33.516   9.860  37.542  0.00  0.00      AP1   
ATOM    469  HZ2 LYS A  51      32.885  10.718  38.816  0.00  0.00      AP1   
ATOM    470  HZ3 LYS A  51      34.426  10.988  38.410  0.00  0.00      AP1   
ATOM    471  C   LYS A  51      35.149   6.183  43.211  0.00  0.00      AP1   
ATOM    472  O   LYS A  51      34.438   6.447  44.181  0.00  0.00      AP1   
ATOM    473  N   ALA A  52      34.985   5.057  42.428  0.00  0.00      AP1   
ATOM    474  HN  ALA A  52      35.528   4.823  41.625  0.00  0.00      AP1   
ATOM    475  CA  ALA A  52      33.961   4.067  42.755  0.00  0.00      AP1   
ATOM    476  HA  ALA A  52      32.999   4.533  42.909  0.00  0.00      AP1   
ATOM    477  CB  ALA A  52      33.794   3.007  41.717  0.00  0.00      AP1   
ATOM    478  HB1 ALA A  52      33.535   3.530  40.772  0.00  0.00      AP1   
ATOM    479  HB2 ALA A  52      34.636   2.285  41.663  0.00  0.00      AP1   
ATOM    480  HB3 ALA A  52      32.938   2.305  41.813  0.00  0.00      AP1   
ATOM    481  C   ALA A  52      34.280   3.477  44.035  0.00  0.00      AP1   
ATOM    482  O   ALA A  52      33.391   3.338  44.887  0.00  0.00      AP1   
ATOM    483  N   MET A  53      35.541   3.076  44.306  0.00  0.00      AP1   
ATOM    484  HN  MET A  53      36.241   3.182  43.604  0.00  0.00      AP1   
ATOM    485  CA  MET A  53      35.831   2.669  45.653  0.00  0.00      AP1   
ATOM    486  HA  MET A  53      35.195   1.824  45.873  0.00  0.00      AP1   
ATOM    487  CB  MET A  53      37.306   2.176  45.650  0.00  0.00      AP1   
ATOM    488  HB1 MET A  53      37.921   2.887  45.058  0.00  0.00      AP1   
ATOM    489  HB2 MET A  53      37.761   2.196  46.663  0.00  0.00      AP1   
ATOM    490  CG  MET A  53      37.258   0.751  45.014  0.00  0.00      AP1   
ATOM    491  HG1 MET A  53      36.609   0.831  44.116  0.00  0.00      AP1   
ATOM    492  HG2 MET A  53      38.252   0.471  44.606  0.00  0.00      AP1   
ATOM    493  SD  MET A  53      36.480  -0.606  45.952  0.00  0.00      AP1   
ATOM    494  CE  MET A  53      36.560  -1.803  44.625  0.00  0.00      AP1   
ATOM    495  HE1 MET A  53      35.968  -1.286  43.840  0.00  0.00      AP1   
ATOM    496  HE2 MET A  53      37.573  -1.917  44.183  0.00  0.00      AP1   
ATOM    497  HE3 MET A  53      36.080  -2.715  45.040  0.00  0.00      AP1   
ATOM    498  C   MET A  53      35.637   3.678  46.794  0.00  0.00      AP1   
ATOM    499  O   MET A  53      35.022   3.508  47.857  0.00  0.00      AP1   
ATOM    500  N   MET A  54      36.114   4.972  46.609  0.00  0.00      AP1   
ATOM    501  HN  MET A  54      36.645   5.186  45.793  0.00  0.00      AP1   
ATOM    502  CA  MET A  54      35.886   6.051  47.537  0.00  0.00      AP1   
ATOM    503  HA  MET A  54      36.437   5.761  48.420  0.00  0.00      AP1   
ATOM    504  CB  MET A  54      36.519   7.429  46.998  0.00  0.00      AP1   
ATOM    505  HB1 MET A  54      36.235   7.480  45.926  0.00  0.00      AP1   
ATOM    506  HB2 MET A  54      35.911   8.183  47.543  0.00  0.00      AP1   
ATOM    507  CG  MET A  54      37.999   7.573  47.235  0.00  0.00      AP1   
ATOM    508  HG1 MET A  54      38.499   6.763  46.662  0.00  0.00      AP1   
ATOM    509  HG2 MET A  54      38.261   8.558  46.792  0.00  0.00      AP1   
ATOM    510  SD  MET A  54      38.526   7.640  48.981  0.00  0.00      AP1   
ATOM    511  CE  MET A  54      37.216   8.624  49.785  0.00  0.00      AP1   
ATOM    512  HE1 MET A  54      36.942   9.350  48.990  0.00  0.00      AP1   
ATOM    513  HE2 MET A  54      36.293   8.020  49.918  0.00  0.00      AP1   
ATOM    514  HE3 MET A  54      37.619   9.098  50.705  0.00  0.00      AP1   
ATOM    515  C   MET A  54      34.424   6.324  47.881  0.00  0.00      AP1   
ATOM    516  O   MET A  54      34.031   6.646  49.011  0.00  0.00      AP1   
ATOM    517  N   GLU A  55      33.526   6.362  46.947  0.00  0.00      AP1   
ATOM    518  HN  GLU A  55      33.794   6.330  45.987  0.00  0.00      AP1   
ATOM    519  CA  GLU A  55      32.137   6.517  47.288  0.00  0.00      AP1   
ATOM    520  HA  GLU A  55      32.003   7.338  47.976  0.00  0.00      AP1   
ATOM    521  CB  GLU A  55      31.405   6.926  46.048  0.00  0.00      AP1   
ATOM    522  HB1 GLU A  55      31.656   6.216  45.231  0.00  0.00      AP1   
ATOM    523  HB2 GLU A  55      30.304   6.869  46.187  0.00  0.00      AP1   
ATOM    524  CG  GLU A  55      31.642   8.383  45.631  0.00  0.00      AP1   
ATOM    525  HG1 GLU A  55      31.686   9.063  46.509  0.00  0.00      AP1   
ATOM    526  HG2 GLU A  55      32.639   8.411  45.141  0.00  0.00      AP1   
ATOM    527  CD  GLU A  55      30.553   8.804  44.672  0.00  0.00      AP1   
ATOM    528  OE1 GLU A  55      30.552   8.164  43.559  0.00  0.00      AP1   
ATOM    529  OE2 GLU A  55      29.691   9.719  44.892  0.00  0.00      AP1   
ATOM    530  C   GLU A  55      31.522   5.257  47.902  0.00  0.00      AP1   
ATOM    531  O   GLU A  55      30.746   5.295  48.877  0.00  0.00      AP1   
ATOM    532  N   ARG A  56      31.920   4.061  47.436  0.00  0.00      AP1   
ATOM    533  HN  ARG A  56      32.615   4.041  46.722  0.00  0.00      AP1   
ATOM    534  CA  ARG A  56      31.474   2.892  48.180  0.00  0.00      AP1   
ATOM    535  HA  ARG A  56      30.403   2.836  48.310  0.00  0.00      AP1   
ATOM    536  CB  ARG A  56      31.922   1.586  47.443  0.00  0.00      AP1   
ATOM    537  HB1 ARG A  56      33.028   1.532  47.357  0.00  0.00      AP1   
ATOM    538  HB2 ARG A  56      31.653   0.640  47.959  0.00  0.00      AP1   
ATOM    539  CG  ARG A  56      31.313   1.351  46.014  0.00  0.00      AP1   
ATOM    540  HG1 ARG A  56      30.260   1.012  46.113  0.00  0.00      AP1   
ATOM    541  HG2 ARG A  56      31.247   2.290  45.424  0.00  0.00      AP1   
ATOM    542  CD  ARG A  56      32.231   0.403  45.241  0.00  0.00      AP1   
ATOM    543  HD1 ARG A  56      31.871   0.074  44.243  0.00  0.00      AP1   
ATOM    544  HD2 ARG A  56      33.325   0.593  45.206  0.00  0.00      AP1   
ATOM    545  NE  ARG A  56      32.180  -0.911  46.029  0.00  0.00      AP1   
ATOM    546  HE  ARG A  56      31.582  -0.963  46.829  0.00  0.00      AP1   
ATOM    547  CZ  ARG A  56      32.514  -2.132  45.603  0.00  0.00      AP1   
ATOM    548  NH1 ARG A  56      33.268  -2.167  44.576  0.00  0.00      AP1   
ATOM    549 HH11 ARG A  56      33.689  -3.040  44.330  0.00  0.00      AP1   
ATOM    550 HH12 ARG A  56      33.567  -1.292  44.196  0.00  0.00      AP1   
ATOM    551  NH2 ARG A  56      32.183  -3.152  46.402  0.00  0.00      AP1   
ATOM    552 HH21 ARG A  56      32.422  -4.076  46.101  0.00  0.00      AP1   
ATOM    553 HH22 ARG A  56      31.604  -3.052  47.211  0.00  0.00      AP1   
ATOM    554  C   ARG A  56      31.982   2.871  49.646  0.00  0.00      AP1   
ATOM    555  O   ARG A  56      31.164   2.665  50.525  0.00  0.00      AP1   
ATOM    556  N   VAL A  57      33.282   3.221  49.854  0.00  0.00      AP1   
ATOM    557  HN  VAL A  57      33.884   3.331  49.066  0.00  0.00      AP1   
ATOM    558  CA  VAL A  57      33.735   3.562  51.186  0.00  0.00      AP1   
ATOM    559  HA  VAL A  57      33.639   2.660  51.773  0.00  0.00      AP1   
ATOM    560  CB  VAL A  57      35.243   3.923  51.291  0.00  0.00      AP1   
ATOM    561  HB  VAL A  57      35.456   4.750  50.580  0.00  0.00      AP1   
ATOM    562  CG1 VAL A  57      35.740   4.222  52.742  0.00  0.00      AP1   
ATOM    563 HG11 VAL A  57      35.373   5.199  53.123  0.00  0.00      AP1   
ATOM    564 HG12 VAL A  57      35.395   3.446  53.458  0.00  0.00      AP1   
ATOM    565 HG13 VAL A  57      36.850   4.254  52.766  0.00  0.00      AP1   
ATOM    566  CG2 VAL A  57      36.087   2.632  50.771  0.00  0.00      AP1   
ATOM    567 HG21 VAL A  57      35.815   1.655  51.225  0.00  0.00      AP1   
ATOM    568 HG22 VAL A  57      35.995   2.436  49.681  0.00  0.00      AP1   
ATOM    569 HG23 VAL A  57      37.170   2.742  50.992  0.00  0.00      AP1   
ATOM    570  C   VAL A  57      32.871   4.676  51.879  0.00  0.00      AP1   
ATOM    571  O   VAL A  57      32.390   4.513  52.959  0.00  0.00      AP1   
ATOM    572  N   GLU A  58      32.697   5.867  51.246  0.00  0.00      AP1   
ATOM    573  HN  GLU A  58      33.109   5.983  50.345  0.00  0.00      AP1   
ATOM    574  CA  GLU A  58      31.932   7.000  51.883  0.00  0.00      AP1   
ATOM    575  HA  GLU A  58      32.369   7.293  52.826  0.00  0.00      AP1   
ATOM    576  CB  GLU A  58      31.769   8.197  50.932  0.00  0.00      AP1   
ATOM    577  HB1 GLU A  58      32.780   8.572  50.664  0.00  0.00      AP1   
ATOM    578  HB2 GLU A  58      31.481   7.862  49.913  0.00  0.00      AP1   
ATOM    579  CG  GLU A  58      30.897   9.410  51.305  0.00  0.00      AP1   
ATOM    580  HG1 GLU A  58      29.905   8.915  51.227  0.00  0.00      AP1   
ATOM    581  HG2 GLU A  58      31.023   9.643  52.383  0.00  0.00      AP1   
ATOM    582  CD  GLU A  58      31.069  10.687  50.430  0.00  0.00      AP1   
ATOM    583  OE1 GLU A  58      30.178  11.556  50.498  0.00  0.00      AP1   
ATOM    584  OE2 GLU A  58      31.984  10.740  49.537  0.00  0.00      AP1   
ATOM    585  C   GLU A  58      30.485   6.594  52.278  0.00  0.00      AP1   
ATOM    586  O   GLU A  58      29.985   6.913  53.321  0.00  0.00      AP1   
ATOM    587  N   ASN A  59      29.868   5.776  51.452  0.00  0.00      AP1   
ATOM    588  HN  ASN A  59      29.981   5.516  50.496  0.00  0.00      AP1   
ATOM    589  CA  ASN A  59      28.600   5.214  51.720  0.00  0.00      AP1   
ATOM    590  HA  ASN A  59      27.978   5.904  52.270  0.00  0.00      AP1   
ATOM    591  CB  ASN A  59      27.971   4.645  50.373  0.00  0.00      AP1   
ATOM    592  HB1 ASN A  59      28.825   4.059  49.970  0.00  0.00      AP1   
ATOM    593  HB2 ASN A  59      27.061   4.092  50.690  0.00  0.00      AP1   
ATOM    594  CG  ASN A  59      27.704   5.989  49.515  0.00  0.00      AP1   
ATOM    595  OD1 ASN A  59      27.771   7.137  49.940  0.00  0.00      AP1   
ATOM    596  ND2 ASN A  59      27.353   5.851  48.209  0.00  0.00      AP1   
ATOM    597 HD21 ASN A  59      27.491   6.654  47.629  0.00  0.00      AP1   
ATOM    598 HD22 ASN A  59      27.236   4.924  47.851  0.00  0.00      AP1   
ATOM    599  C   ASN A  59      28.631   4.094  52.686  0.00  0.00      AP1   
ATOM    600  O   ASN A  59      27.803   4.010  53.671  0.00  0.00      AP1   
ATOM    601  N   ALA A  60      29.623   3.145  52.642  0.00  0.00      AP1   
ATOM    602  HN  ALA A  60      30.322   3.080  51.934  0.00  0.00      AP1   
ATOM    603  CA  ALA A  60      29.857   2.202  53.770  0.00  0.00      AP1   
ATOM    604  HA  ALA A  60      28.934   1.670  53.946  0.00  0.00      AP1   
ATOM    605  CB  ALA A  60      30.939   1.127  53.470  0.00  0.00      AP1   
ATOM    606  HB1 ALA A  60      31.709   1.726  52.937  0.00  0.00      AP1   
ATOM    607  HB2 ALA A  60      31.291   0.580  54.370  0.00  0.00      AP1   
ATOM    608  HB3 ALA A  60      30.554   0.487  52.648  0.00  0.00      AP1   
ATOM    609  C   ALA A  60      30.225   2.783  55.172  0.00  0.00      AP1   
ATOM    610  O   ALA A  60      29.765   2.261  56.216  0.00  0.00      AP1   
ATOM    611  N   VAL A  61      31.036   3.833  55.271  0.00  0.00      AP1   
ATOM    612  HN  VAL A  61      31.508   4.040  54.418  0.00  0.00      AP1   
ATOM    613  CA  VAL A  61      31.465   4.381  56.538  0.00  0.00      AP1   
ATOM    614  HA  VAL A  61      31.738   3.523  57.135  0.00  0.00      AP1   
ATOM    615  CB  VAL A  61      32.697   5.256  56.305  0.00  0.00      AP1   
ATOM    616  HB  VAL A  61      32.598   5.940  55.434  0.00  0.00      AP1   
ATOM    617  CG1 VAL A  61      32.904   6.048  57.625  0.00  0.00      AP1   
ATOM    618 HG11 VAL A  61      32.071   6.764  57.793  0.00  0.00      AP1   
ATOM    619 HG12 VAL A  61      33.021   5.310  58.448  0.00  0.00      AP1   
ATOM    620 HG13 VAL A  61      33.864   6.586  57.471  0.00  0.00      AP1   
ATOM    621  CG2 VAL A  61      34.081   4.482  56.125  0.00  0.00      AP1   
ATOM    622 HG21 VAL A  61      34.885   5.193  55.839  0.00  0.00      AP1   
ATOM    623 HG22 VAL A  61      34.413   3.986  57.063  0.00  0.00      AP1   
ATOM    624 HG23 VAL A  61      33.927   3.669  55.384  0.00  0.00      AP1   
ATOM    625  C   VAL A  61      30.318   5.138  57.177  0.00  0.00      AP1   
ATOM    626  O   VAL A  61      30.179   5.108  58.406  0.00  0.00      AP1   
ATOM    627  N   LYS A  62      29.430   5.808  56.355  0.00  0.00      AP1   
ATOM    628  HN  LYS A  62      29.612   5.716  55.380  0.00  0.00      AP1   
ATOM    629  CA  LYS A  62      28.356   6.564  56.789  0.00  0.00      AP1   
ATOM    630  HA  LYS A  62      28.300   6.718  57.857  0.00  0.00      AP1   
ATOM    631  CB  LYS A  62      28.290   7.938  56.154  0.00  0.00      AP1   
ATOM    632  HB1 LYS A  62      27.897   7.878  55.116  0.00  0.00      AP1   
ATOM    633  HB2 LYS A  62      27.462   8.518  56.613  0.00  0.00      AP1   
ATOM    634  CG  LYS A  62      29.612   8.721  56.260  0.00  0.00      AP1   
ATOM    635  HG1 LYS A  62      30.070   8.723  57.272  0.00  0.00      AP1   
ATOM    636  HG2 LYS A  62      30.326   8.137  55.641  0.00  0.00      AP1   
ATOM    637  CD  LYS A  62      29.578  10.213  55.876  0.00  0.00      AP1   
ATOM    638  HD1 LYS A  62      30.582  10.636  56.096  0.00  0.00      AP1   
ATOM    639  HD2 LYS A  62      29.464  10.183  54.771  0.00  0.00      AP1   
ATOM    640  CE  LYS A  62      28.558  11.101  56.507  0.00  0.00      AP1   
ATOM    641  HE1 LYS A  62      27.475  10.888  56.377  0.00  0.00      AP1   
ATOM    642  HE2 LYS A  62      28.757  10.998  57.595  0.00  0.00      AP1   
ATOM    643  NZ  LYS A  62      28.763  12.532  56.191  0.00  0.00      AP1   
ATOM    644  HZ1 LYS A  62      29.533  12.943  56.756  0.00  0.00      AP1   
ATOM    645  HZ2 LYS A  62      28.903  12.801  55.196  0.00  0.00      AP1   
ATOM    646  HZ3 LYS A  62      27.877  12.996  56.475  0.00  0.00      AP1   
ATOM    647  C   LYS A  62      27.000   5.770  56.528  0.00  0.00      AP1   
ATOM    648  O   LYS A  62      25.933   6.354  56.354  0.00  0.00      AP1   
ATOM    649  N   ASP A  63      27.100   4.394  56.602  0.00  0.00      AP1   
ATOM    650  HN  ASP A  63      28.013   3.999  56.669  0.00  0.00      AP1   
ATOM    651  CA  ASP A  63      25.900   3.605  57.057  0.00  0.00      AP1   
ATOM    652  HA  ASP A  63      26.325   2.617  57.157  0.00  0.00      AP1   
ATOM    653  CB  ASP A  63      25.303   3.980  58.431  0.00  0.00      AP1   
ATOM    654  HB1 ASP A  63      24.805   4.962  58.282  0.00  0.00      AP1   
ATOM    655  HB2 ASP A  63      24.474   3.366  58.842  0.00  0.00      AP1   
ATOM    656  CG  ASP A  63      26.240   4.110  59.592  0.00  0.00      AP1   
ATOM    657  OD1 ASP A  63      25.858   4.776  60.570  0.00  0.00      AP1   
ATOM    658  OD2 ASP A  63      27.327   3.538  59.602  0.00  0.00      AP1   
ATOM    659  C   ASP A  63      24.859   3.426  55.947  0.00  0.00      AP1   
ATOM    660  O   ASP A  63      23.647   3.486  56.234  0.00  0.00      AP1   
ATOM    661  N   PHE A  64      25.260   3.191  54.660  0.00  0.00      AP1   
ATOM    662  HN  PHE A  64      26.198   3.296  54.337  0.00  0.00      AP1   
ATOM    663  CA  PHE A  64      24.302   2.808  53.587  0.00  0.00      AP1   
ATOM    664  HA  PHE A  64      23.622   3.645  53.533  0.00  0.00      AP1   
ATOM    665  CB  PHE A  64      25.124   2.914  52.333  0.00  0.00      AP1   
ATOM    666  HB1 PHE A  64      25.515   3.942  52.178  0.00  0.00      AP1   
ATOM    667  HB2 PHE A  64      25.977   2.212  52.454  0.00  0.00      AP1   
ATOM    668  CG  PHE A  64      24.337   2.641  51.021  0.00  0.00      AP1   
ATOM    669  CD1 PHE A  64      24.234   1.394  50.425  0.00  0.00      AP1   
ATOM    670  HD1 PHE A  64      24.782   0.566  50.849  0.00  0.00      AP1   
ATOM    671  CE1 PHE A  64      23.449   1.255  49.290  0.00  0.00      AP1   
ATOM    672  HE1 PHE A  64      23.403   0.272  48.845  0.00  0.00      AP1   
ATOM    673  CZ  PHE A  64      22.675   2.354  48.880  0.00  0.00      AP1   
ATOM    674  HZ  PHE A  64      22.204   2.217  47.918  0.00  0.00      AP1   
ATOM    675  CD2 PHE A  64      23.821   3.799  50.453  0.00  0.00      AP1   
ATOM    676  HD2 PHE A  64      24.069   4.735  50.932  0.00  0.00      AP1   
ATOM    677  CE2 PHE A  64      22.978   3.665  49.400  0.00  0.00      AP1   
ATOM    678  HE2 PHE A  64      22.505   4.597  49.129  0.00  0.00      AP1   
ATOM    679  C   PHE A  64      23.443   1.584  53.822  0.00  0.00      AP1   
ATOM    680  O   PHE A  64      22.286   1.474  53.398  0.00  0.00      AP1   
ATOM    681  N   GLN A  65      24.023   0.605  54.548  0.00  0.00      AP1   
ATOM    682  HN  GLN A  65      24.980   0.671  54.820  0.00  0.00      AP1   
ATOM    683  CA  GLN A  65      23.311  -0.598  54.992  0.00  0.00      AP1   
ATOM    684  HA  GLN A  65      22.878  -1.107  54.143  0.00  0.00      AP1   
ATOM    685  CB  GLN A  65      24.263  -1.770  55.527  0.00  0.00      AP1   
ATOM    686  HB1 GLN A  65      23.686  -2.719  55.548  0.00  0.00      AP1   
ATOM    687  HB2 GLN A  65      25.020  -1.907  54.725  0.00  0.00      AP1   
ATOM    688  CG  GLN A  65      25.037  -1.461  56.841  0.00  0.00      AP1   
ATOM    689  HG1 GLN A  65      24.302  -1.006  57.538  0.00  0.00      AP1   
ATOM    690  HG2 GLN A  65      25.363  -2.378  57.377  0.00  0.00      AP1   
ATOM    691  CD  GLN A  65      26.230  -0.508  56.703  0.00  0.00      AP1   
ATOM    692  OE1 GLN A  65      26.585   0.024  55.638  0.00  0.00      AP1   
ATOM    693  NE2 GLN A  65      27.039  -0.381  57.798  0.00  0.00      AP1   
ATOM    694 HE21 GLN A  65      27.793   0.275  57.792  0.00  0.00      AP1   
ATOM    695 HE22 GLN A  65      26.729  -0.874  58.611  0.00  0.00      AP1   
ATOM    696  C   GLN A  65      22.192  -0.425  56.042  0.00  0.00      AP1   
ATOM    697  O   GLN A  65      21.153  -1.155  56.101  0.00  0.00      AP1   
ATOM    698  N   GLU A  66      22.212   0.737  56.765  0.00  0.00      AP1   
ATOM    699  HN  GLU A  66      22.932   1.400  56.572  0.00  0.00      AP1   
ATOM    700  CA  GLU A  66      21.187   1.094  57.728  0.00  0.00      AP1   
ATOM    701  HA  GLU A  66      20.670   0.193  58.023  0.00  0.00      AP1   
ATOM    702  CB  GLU A  66      21.803   1.864  58.971  0.00  0.00      AP1   
ATOM    703  HB1 GLU A  66      22.384   2.748  58.631  0.00  0.00      AP1   
ATOM    704  HB2 GLU A  66      20.901   2.204  59.524  0.00  0.00      AP1   
ATOM    705  CG  GLU A  66      22.619   1.018  60.069  0.00  0.00      AP1   
ATOM    706  HG1 GLU A  66      21.835   0.367  60.514  0.00  0.00      AP1   
ATOM    707  HG2 GLU A  66      23.342   0.413  59.482  0.00  0.00      AP1   
ATOM    708  CD  GLU A  66      23.309   1.700  61.155  0.00  0.00      AP1   
ATOM    709  OE1 GLU A  66      24.155   0.987  61.764  0.00  0.00      AP1   
ATOM    710  OE2 GLU A  66      23.146   2.942  61.461  0.00  0.00      AP1   
ATOM    711  C   GLU A  66      20.146   1.975  57.043  0.00  0.00      AP1   
ATOM    712  O   GLU A  66      19.303   2.585  57.681  0.00  0.00      AP1   
ATOM    713  N   LEU A  67      20.208   2.119  55.731  0.00  0.00      AP1   
ATOM    714  HN  LEU A  67      20.786   1.693  55.039  0.00  0.00      AP1   
ATOM    715  CA  LEU A  67      19.376   3.156  55.036  0.00  0.00      AP1   
ATOM    716  HA  LEU A  67      19.705   4.116  55.403  0.00  0.00      AP1   
ATOM    717  CB  LEU A  67      19.856   3.365  53.530  0.00  0.00      AP1   
ATOM    718  HB1 LEU A  67      20.906   3.727  53.567  0.00  0.00      AP1   
ATOM    719  HB2 LEU A  67      19.832   2.345  53.090  0.00  0.00      AP1   
ATOM    720  CG  LEU A  67      19.121   4.407  52.634  0.00  0.00      AP1   
ATOM    721  HG  LEU A  67      18.096   3.995  52.516  0.00  0.00      AP1   
ATOM    722  CD1 LEU A  67      18.981   5.801  53.161  0.00  0.00      AP1   
ATOM    723 HD11 LEU A  67      18.360   5.939  54.072  0.00  0.00      AP1   
ATOM    724 HD12 LEU A  67      19.974   6.208  53.448  0.00  0.00      AP1   
ATOM    725 HD13 LEU A  67      18.579   6.571  52.469  0.00  0.00      AP1   
ATOM    726  CD2 LEU A  67      19.787   4.511  51.180  0.00  0.00      AP1   
ATOM    727 HD21 LEU A  67      20.429   3.607  51.117  0.00  0.00      AP1   
ATOM    728 HD22 LEU A  67      18.974   4.593  50.427  0.00  0.00      AP1   
ATOM    729 HD23 LEU A  67      20.521   5.342  51.110  0.00  0.00      AP1   
ATOM    730  C   LEU A  67      17.842   3.032  55.166  0.00  0.00      AP1   
ATOM    731  O   LEU A  67      17.109   3.994  55.361  0.00  0.00      AP1   
ATOM    732  N   SER A  68      17.330   1.792  55.042  0.00  0.00      AP1   
ATOM    733  HN  SER A  68      18.013   1.066  55.030  0.00  0.00      AP1   
ATOM    734  CA  SER A  68      15.895   1.495  54.958  0.00  0.00      AP1   
ATOM    735  HA  SER A  68      15.319   2.364  54.673  0.00  0.00      AP1   
ATOM    736  CB  SER A  68      15.622   0.319  54.023  0.00  0.00      AP1   
ATOM    737  HB1 SER A  68      15.933  -0.651  54.466  0.00  0.00      AP1   
ATOM    738  HB2 SER A  68      14.515   0.298  53.940  0.00  0.00      AP1   
ATOM    739  OG  SER A  68      16.234   0.554  52.793  0.00  0.00      AP1   
ATOM    740  HG1 SER A  68      15.870  -0.186  52.301  0.00  0.00      AP1   
ATOM    741  C   SER A  68      15.407   1.101  56.419  0.00  0.00      AP1   
ATOM    742  O   SER A  68      14.214   0.791  56.547  0.00  0.00      AP1   
ATOM    743  N   LEU A  69      16.173   1.256  57.499  0.00  0.00      AP1   
ATOM    744  HN  LEU A  69      17.128   1.515  57.616  0.00  0.00      AP1   
ATOM    745  CA  LEU A  69      15.574   1.228  58.774  0.00  0.00      AP1   
ATOM    746  HA  LEU A  69      15.007   0.320  58.916  0.00  0.00      AP1   
ATOM    747  CB  LEU A  69      16.709   1.211  59.765  0.00  0.00      AP1   
ATOM    748  HB1 LEU A  69      17.335   2.120  59.638  0.00  0.00      AP1   
ATOM    749  HB2 LEU A  69      16.348   1.188  60.815  0.00  0.00      AP1   
ATOM    750  CG  LEU A  69      17.535  -0.104  59.635  0.00  0.00      AP1   
ATOM    751  HG  LEU A  69      18.022  -0.151  58.637  0.00  0.00      AP1   
ATOM    752  CD1 LEU A  69      18.694   0.096  60.772  0.00  0.00      AP1   
ATOM    753 HD11 LEU A  69      19.456  -0.693  60.594  0.00  0.00      AP1   
ATOM    754 HD12 LEU A  69      19.111   1.124  60.709  0.00  0.00      AP1   
ATOM    755 HD13 LEU A  69      18.327   0.085  61.820  0.00  0.00      AP1   
ATOM    756  CD2 LEU A  69      16.784  -1.428  59.963  0.00  0.00      AP1   
ATOM    757 HD21 LEU A  69      16.174  -1.316  60.885  0.00  0.00      AP1   
ATOM    758 HD22 LEU A  69      16.161  -1.730  59.094  0.00  0.00      AP1   
ATOM    759 HD23 LEU A  69      17.526  -2.239  60.123  0.00  0.00      AP1   
ATOM    760  C   LEU A  69      14.524   2.352  59.070  0.00  0.00      AP1   
ATOM    761  O   LEU A  69      14.529   3.474  58.556  0.00  0.00      AP1   
ATOM    762  N   ASN A  70      13.604   2.013  60.005  0.00  0.00      AP1   
ATOM    763  HN  ASN A  70      13.772   1.165  60.502  0.00  0.00      AP1   
ATOM    764  CA  ASN A  70      12.558   2.857  60.537  0.00  0.00      AP1   
ATOM    765  HA  ASN A  70      11.903   3.244  59.771  0.00  0.00      AP1   
ATOM    766  CB  ASN A  70      11.624   1.930  61.406  0.00  0.00      AP1   
ATOM    767  HB1 ASN A  70      11.279   1.035  60.846  0.00  0.00      AP1   
ATOM    768  HB2 ASN A  70      12.287   1.377  62.104  0.00  0.00      AP1   
ATOM    769  CG  ASN A  70      10.444   2.626  62.046  0.00  0.00      AP1   
ATOM    770  OD1 ASN A  70      10.618   3.535  62.855  0.00  0.00      AP1   
ATOM    771  ND2 ASN A  70       9.207   2.358  61.535  0.00  0.00      AP1   
ATOM    772 HD21 ASN A  70       8.498   2.811  62.076  0.00  0.00      AP1   
ATOM    773 HD22 ASN A  70       9.116   1.683  60.803  0.00  0.00      AP1   
ATOM    774  C   ASN A  70      13.134   4.102  61.165  0.00  0.00      AP1   
ATOM    775  O   ASN A  70      14.218   4.051  61.755  0.00  0.00      AP1   
ATOM    776  N   GLU A  71      12.408   5.276  61.064  0.00  0.00      AP1   
ATOM    777  HN  GLU A  71      11.576   5.374  60.523  0.00  0.00      AP1   
ATOM    778  CA  GLU A  71      12.982   6.555  61.439  0.00  0.00      AP1   
ATOM    779  HA  GLU A  71      14.041   6.572  61.229  0.00  0.00      AP1   
ATOM    780  CB  GLU A  71      12.412   7.814  60.676  0.00  0.00      AP1   
ATOM    781  HB1 GLU A  71      11.316   7.929  60.818  0.00  0.00      AP1   
ATOM    782  HB2 GLU A  71      12.898   8.701  61.136  0.00  0.00      AP1   
ATOM    783  CG  GLU A  71      12.801   7.742  59.189  0.00  0.00      AP1   
ATOM    784  HG1 GLU A  71      13.909   7.754  59.107  0.00  0.00      AP1   
ATOM    785  HG2 GLU A  71      12.394   6.757  58.877  0.00  0.00      AP1   
ATOM    786  CD  GLU A  71      12.225   8.911  58.433  0.00  0.00      AP1   
ATOM    787  OE1 GLU A  71      11.167   8.672  57.790  0.00  0.00      AP1   
ATOM    788  OE2 GLU A  71      12.716  10.025  58.499  0.00  0.00      AP1   
ATOM    789  C   GLU A  71      12.886   6.745  62.954  0.00  0.00      AP1   
ATOM    790  O   GLU A  71      13.859   7.191  63.645  0.00  0.00      AP1   
ATOM    791  N   ASP A  72      11.870   6.187  63.621  0.00  0.00      AP1   
ATOM    792  HN  ASP A  72      11.185   5.648  63.136  0.00  0.00      AP1   
ATOM    793  CA  ASP A  72      11.624   6.440  65.067  0.00  0.00      AP1   
ATOM    794  HA  ASP A  72      12.094   7.355  65.397  0.00  0.00      AP1   
ATOM    795  CB  ASP A  72      10.056   6.422  65.229  0.00  0.00      AP1   
ATOM    796  HB1 ASP A  72       9.641   5.468  64.839  0.00  0.00      AP1   
ATOM    797  HB2 ASP A  72       9.839   6.431  66.318  0.00  0.00      AP1   
ATOM    798  CG  ASP A  72       9.575   7.731  64.601  0.00  0.00      AP1   
ATOM    799  OD1 ASP A  72       8.614   7.641  63.791  0.00  0.00      AP1   
ATOM    800  OD2 ASP A  72      10.077   8.790  64.943  0.00  0.00      AP1   
ATOM    801  C   ASP A  72      12.286   5.328  65.843  0.00  0.00      AP1   
ATOM    802  O   ASP A  72      12.328   5.295  67.097  0.00  0.00      AP1   
ATOM    803  N   ALA A  73      12.855   4.377  65.151  0.00  0.00      AP1   
ATOM    804  HN  ALA A  73      12.743   4.305  64.163  0.00  0.00      AP1   
ATOM    805  CA  ALA A  73      13.875   3.466  65.622  0.00  0.00      AP1   
ATOM    806  HA  ALA A  73      13.320   2.776  66.241  0.00  0.00      AP1   
ATOM    807  CB  ALA A  73      14.439   2.670  64.439  0.00  0.00      AP1   
ATOM    808  HB1 ALA A  73      15.189   3.179  63.797  0.00  0.00      AP1   
ATOM    809  HB2 ALA A  73      14.952   1.808  64.916  0.00  0.00      AP1   
ATOM    810  HB3 ALA A  73      13.647   2.394  63.710  0.00  0.00      AP1   
ATOM    811  C   ALA A  73      15.043   4.117  66.342  0.00  0.00      AP1   
ATOM    812  O   ALA A  73      15.676   5.011  65.823  0.00  0.00      AP1   
ATOM    813  N   TYR A  74      15.361   3.622  67.510  0.00  0.00      AP1   
ATOM    814  HN  TYR A  74      14.871   2.784  67.737  0.00  0.00      AP1   
ATOM    815  CA  TYR A  74      16.467   3.973  68.397  0.00  0.00      AP1   
ATOM    816  HA  TYR A  74      16.122   4.766  69.045  0.00  0.00      AP1   
ATOM    817  CB  TYR A  74      16.840   2.800  69.356  0.00  0.00      AP1   
ATOM    818  HB1 TYR A  74      15.960   2.672  70.022  0.00  0.00      AP1   
ATOM    819  HB2 TYR A  74      17.052   1.936  68.690  0.00  0.00      AP1   
ATOM    820  CG  TYR A  74      18.094   2.936  70.184  0.00  0.00      AP1   
ATOM    821  CD1 TYR A  74      17.959   3.180  71.533  0.00  0.00      AP1   
ATOM    822  HD1 TYR A  74      16.955   3.348  71.893  0.00  0.00      AP1   
ATOM    823  CE1 TYR A  74      19.055   3.107  72.398  0.00  0.00      AP1   
ATOM    824  HE1 TYR A  74      18.962   3.224  73.467  0.00  0.00      AP1   
ATOM    825  CZ  TYR A  74      20.307   2.898  71.824  0.00  0.00      AP1   
ATOM    826  OH  TYR A  74      21.391   2.737  72.644  0.00  0.00      AP1   
ATOM    827  HH  TYR A  74      21.199   2.815  73.581  0.00  0.00      AP1   
ATOM    828  CD2 TYR A  74      19.296   2.588  69.677  0.00  0.00      AP1   
ATOM    829  HD2 TYR A  74      19.408   2.231  68.664  0.00  0.00      AP1   
ATOM    830  CE2 TYR A  74      20.435   2.642  70.441  0.00  0.00      AP1   
ATOM    831  HE2 TYR A  74      21.370   2.480  69.927  0.00  0.00      AP1   
ATOM    832  C   TYR A  74      17.754   4.560  67.804  0.00  0.00      AP1   
ATOM    833  O   TYR A  74      18.406   4.052  66.892  0.00  0.00      AP1   
ATOM    834  N   MET A  75      18.211   5.708  68.409  0.00  0.00      AP1   
ATOM    835  HN  MET A  75      17.704   6.234  69.088  0.00  0.00      AP1   
ATOM    836  CA  MET A  75      19.573   6.209  68.250  0.00  0.00      AP1   
ATOM    837  HA  MET A  75      20.178   5.581  67.613  0.00  0.00      AP1   
ATOM    838  CB  MET A  75      19.535   7.555  67.623  0.00  0.00      AP1   
ATOM    839  HB1 MET A  75      18.953   8.271  68.242  0.00  0.00      AP1   
ATOM    840  HB2 MET A  75      20.544   7.995  67.774  0.00  0.00      AP1   
ATOM    841  CG  MET A  75      19.101   7.699  66.148  0.00  0.00      AP1   
ATOM    842  HG1 MET A  75      18.249   7.006  65.979  0.00  0.00      AP1   
ATOM    843  HG2 MET A  75      18.685   8.704  65.923  0.00  0.00      AP1   
ATOM    844  SD  MET A  75      20.438   7.219  65.057  0.00  0.00      AP1   
ATOM    845  CE  MET A  75      19.625   7.684  63.556  0.00  0.00      AP1   
ATOM    846  HE1 MET A  75      18.783   6.963  63.488  0.00  0.00      AP1   
ATOM    847  HE2 MET A  75      19.338   8.757  63.527  0.00  0.00      AP1   
ATOM    848  HE3 MET A  75      20.249   7.350  62.700  0.00  0.00      AP1   
ATOM    849  C   MET A  75      20.385   6.259  69.521  0.00  0.00      AP1   
ATOM    850  O   MET A  75      21.621   6.103  69.502  0.00  0.00      AP1   
ATOM    851  N   GLY A  76      19.699   6.400  70.661  0.00  0.00      AP1   
ATOM    852  HN  GLY A  76      18.712   6.271  70.600  0.00  0.00      AP1   
ATOM    853  CA  GLY A  76      20.291   6.569  71.990  0.00  0.00      AP1   
ATOM    854  HA1 GLY A  76      20.927   5.738  72.259  0.00  0.00      AP1   
ATOM    855  HA2 GLY A  76      19.468   6.590  72.689  0.00  0.00      AP1   
ATOM    856  C   GLY A  76      21.088   7.893  72.259  0.00  0.00      AP1   
ATOM    857  O   GLY A  76      21.164   8.762  71.409  0.00  0.00      AP1   
ATOM    858  N   VAL A  77      21.545   8.071  73.470  0.00  0.00      AP1   
ATOM    859  HN  VAL A  77      21.377   7.442  74.225  0.00  0.00      AP1   
ATOM    860  CA  VAL A  77      22.241   9.343  73.885  0.00  0.00      AP1   
ATOM    861  HA  VAL A  77      22.531   9.906  73.011  0.00  0.00      AP1   
ATOM    862  CB  VAL A  77      21.286  10.158  74.734  0.00  0.00      AP1   
ATOM    863  HB  VAL A  77      21.111   9.625  75.692  0.00  0.00      AP1   
ATOM    864  CG1 VAL A  77      22.025  11.498  75.049  0.00  0.00      AP1   
ATOM    865 HG11 VAL A  77      22.309  12.010  74.105  0.00  0.00      AP1   
ATOM    866 HG12 VAL A  77      21.407  12.164  75.687  0.00  0.00      AP1   
ATOM    867 HG13 VAL A  77      22.944  11.348  75.655  0.00  0.00      AP1   
ATOM    868  CG2 VAL A  77      19.986  10.333  73.911  0.00  0.00      AP1   
ATOM    869 HG21 VAL A  77      20.172  10.390  72.817  0.00  0.00      AP1   
ATOM    870 HG22 VAL A  77      19.274   9.510  74.136  0.00  0.00      AP1   
ATOM    871 HG23 VAL A  77      19.399  11.267  74.040  0.00  0.00      AP1   
ATOM    872  C   VAL A  77      23.534   8.988  74.514  0.00  0.00      AP1   
ATOM    873  O   VAL A  77      23.521   8.082  75.315  0.00  0.00      AP1   
ATOM    874  N   VAL A  78      24.693   9.627  74.173  0.00  0.00      AP1   
ATOM    875  HN  VAL A  78      24.710  10.417  73.565  0.00  0.00      AP1   
ATOM    876  CA  VAL A  78      25.957   9.114  74.685  0.00  0.00      AP1   
ATOM    877  HA  VAL A  78      25.796   8.420  75.497  0.00  0.00      AP1   
ATOM    878  CB  VAL A  78      26.859   8.440  73.603  0.00  0.00      AP1   
ATOM    879  HB  VAL A  78      27.797   8.042  74.045  0.00  0.00      AP1   
ATOM    880  CG1 VAL A  78      26.168   7.140  73.073  0.00  0.00      AP1   
ATOM    881 HG11 VAL A  78      26.885   6.650  72.381  0.00  0.00      AP1   
ATOM    882 HG12 VAL A  78      25.919   6.495  73.943  0.00  0.00      AP1   
ATOM    883 HG13 VAL A  78      25.327   7.347  72.377  0.00  0.00      AP1   
ATOM    884  CG2 VAL A  78      27.180   9.388  72.481  0.00  0.00      AP1   
ATOM    885 HG21 VAL A  78      27.571  10.364  72.842  0.00  0.00      AP1   
ATOM    886 HG22 VAL A  78      27.798   8.816  71.756  0.00  0.00      AP1   
ATOM    887 HG23 VAL A  78      26.274   9.638  71.889  0.00  0.00      AP1   
ATOM    888  C   VAL A  78      26.681  10.270  75.314  0.00  0.00      AP1   
ATOM    889  O   VAL A  78      26.340  11.396  75.049  0.00  0.00      AP1   
ATOM    890  N   ASP A  79      27.739  10.008  76.056  0.00  0.00      AP1   
ATOM    891  HN  ASP A  79      28.146   9.104  76.159  0.00  0.00      AP1   
ATOM    892  CA  ASP A  79      28.549  11.177  76.503  0.00  0.00      AP1   
ATOM    893  HA  ASP A  79      27.978  12.084  76.636  0.00  0.00      AP1   
ATOM    894  CB  ASP A  79      29.061  10.854  77.980  0.00  0.00      AP1   
ATOM    895  HB1 ASP A  79      29.096  11.854  78.462  0.00  0.00      AP1   
ATOM    896  HB2 ASP A  79      28.276  10.202  78.418  0.00  0.00      AP1   
ATOM    897  CG  ASP A  79      30.424  10.217  78.220  0.00  0.00      AP1   
ATOM    898  OD1 ASP A  79      30.779   9.438  77.350  0.00  0.00      AP1   
ATOM    899  OD2 ASP A  79      31.049  10.417  79.283  0.00  0.00      AP1   
ATOM    900  C   ASP A  79      29.717  11.476  75.490  0.00  0.00      AP1   
ATOM    901  O   ASP A  79      29.896  10.751  74.517  0.00  0.00      AP1   
ATOM    902  N   GLU A  80      30.343  12.608  75.707  0.00  0.00      AP1   
ATOM    903  HN  GLU A  80      30.249  13.319  76.400  0.00  0.00      AP1   
ATOM    904  CA  GLU A  80      31.379  13.060  74.820  0.00  0.00      AP1   
ATOM    905  HA  GLU A  80      31.015  13.086  73.803  0.00  0.00      AP1   
ATOM    906  CB  GLU A  80      31.906  14.451  75.224  0.00  0.00      AP1   
ATOM    907  HB1 GLU A  80      32.165  14.555  76.300  0.00  0.00      AP1   
ATOM    908  HB2 GLU A  80      32.848  14.651  74.670  0.00  0.00      AP1   
ATOM    909  CG  GLU A  80      31.022  15.652  74.759  0.00  0.00      AP1   
ATOM    910  HG1 GLU A  80      31.126  15.912  73.684  0.00  0.00      AP1   
ATOM    911  HG2 GLU A  80      29.947  15.425  74.927  0.00  0.00      AP1   
ATOM    912  CD  GLU A  80      31.108  16.898  75.596  0.00  0.00      AP1   
ATOM    913  OE1 GLU A  80      31.915  17.754  75.281  0.00  0.00      AP1   
ATOM    914  OE2 GLU A  80      30.389  17.036  76.568  0.00  0.00      AP1   
ATOM    915  C   GLU A  80      32.515  12.004  74.688  0.00  0.00      AP1   
ATOM    916  O   GLU A  80      32.975  11.657  73.603  0.00  0.00      AP1   
ATOM    917  N   ALA A  81      32.972  11.449  75.837  0.00  0.00      AP1   
ATOM    918  HN  ALA A  81      32.723  11.708  76.767  0.00  0.00      AP1   
ATOM    919  CA  ALA A  81      34.056  10.389  75.861  0.00  0.00      AP1   
ATOM    920  HA  ALA A  81      34.971  10.820  75.481  0.00  0.00      AP1   
ATOM    921  CB  ALA A  81      34.272  10.151  77.273  0.00  0.00      AP1   
ATOM    922  HB1 ALA A  81      34.624  11.053  77.817  0.00  0.00      AP1   
ATOM    923  HB2 ALA A  81      33.307   9.968  77.793  0.00  0.00      AP1   
ATOM    924  HB3 ALA A  81      34.925   9.302  77.568  0.00  0.00      AP1   
ATOM    925  C   ALA A  81      33.703   9.125  75.182  0.00  0.00      AP1   
ATOM    926  O   ALA A  81      34.458   8.549  74.411  0.00  0.00      AP1   
ATOM    927  N   THR A  82      32.419   8.734  75.247  0.00  0.00      AP1   
ATOM    928  HN  THR A  82      31.834   9.084  75.974  0.00  0.00      AP1   
ATOM    929  CA  THR A  82      31.861   7.612  74.534  0.00  0.00      AP1   
ATOM    930  HA  THR A  82      32.429   6.731  74.794  0.00  0.00      AP1   
ATOM    931  CB  THR A  82      30.384   7.314  74.917  0.00  0.00      AP1   
ATOM    932  HB  THR A  82      29.833   8.259  74.720  0.00  0.00      AP1   
ATOM    933  OG1 THR A  82      30.185   7.174  76.315  0.00  0.00      AP1   
ATOM    934  HG1 THR A  82      30.388   8.007  76.746  0.00  0.00      AP1   
ATOM    935  CG2 THR A  82      29.734   6.064  74.261  0.00  0.00      AP1   
ATOM    936 HG21 THR A  82      28.682   5.919  74.588  0.00  0.00      AP1   
ATOM    937 HG22 THR A  82      29.794   6.194  73.159  0.00  0.00      AP1   
ATOM    938 HG23 THR A  82      30.307   5.162  74.565  0.00  0.00      AP1   
ATOM    939  C   THR A  82      31.901   7.694  73.014  0.00  0.00      AP1   
ATOM    940  O   THR A  82      32.306   6.728  72.373  0.00  0.00      AP1   
ATOM    941  N   LEU A  83      31.594   8.841  72.507  0.00  0.00      AP1   
ATOM    942  HN  LEU A  83      31.382   9.606  73.110  0.00  0.00      AP1   
ATOM    943  CA  LEU A  83      31.739   9.198  71.103  0.00  0.00      AP1   
ATOM    944  HA  LEU A  83      31.151   8.551  70.469  0.00  0.00      AP1   
ATOM    945  CB  LEU A  83      31.158  10.656  70.839  0.00  0.00      AP1   
ATOM    946  HB1 LEU A  83      30.295  10.892  71.498  0.00  0.00      AP1   
ATOM    947  HB2 LEU A  83      31.897  11.387  71.231  0.00  0.00      AP1   
ATOM    948  CG  LEU A  83      30.701  10.999  69.396  0.00  0.00      AP1   
ATOM    949  HG  LEU A  83      30.220  11.997  69.479  0.00  0.00      AP1   
ATOM    950  CD1 LEU A  83      31.861  11.011  68.386  0.00  0.00      AP1   
ATOM    951 HD11 LEU A  83      32.234   9.984  68.186  0.00  0.00      AP1   
ATOM    952 HD12 LEU A  83      31.527  11.345  67.380  0.00  0.00      AP1   
ATOM    953 HD13 LEU A  83      32.740  11.612  68.703  0.00  0.00      AP1   
ATOM    954  CD2 LEU A  83      29.638  10.018  68.934  0.00  0.00      AP1   
ATOM    955 HD21 LEU A  83      29.103  10.589  68.145  0.00  0.00      AP1   
ATOM    956 HD22 LEU A  83      30.037   9.028  68.626  0.00  0.00      AP1   
ATOM    957 HD23 LEU A  83      28.837   9.891  69.694  0.00  0.00      AP1   
ATOM    958  C   LEU A  83      33.209   9.074  70.655  0.00  0.00      AP1   
ATOM    959  O   LEU A  83      33.614   8.501  69.637  0.00  0.00      AP1   
ATOM    960  N   GLN A  84      34.171   9.652  71.476  0.00  0.00      AP1   
ATOM    961  HN  GLN A  84      33.733   9.988  72.306  0.00  0.00      AP1   
ATOM    962  CA  GLN A  84      35.602   9.591  71.271  0.00  0.00      AP1   
ATOM    963  HA  GLN A  84      35.812  10.035  70.309  0.00  0.00      AP1   
ATOM    964  CB  GLN A  84      36.338  10.464  72.326  0.00  0.00      AP1   
ATOM    965  HB1 GLN A  84      36.148  10.141  73.372  0.00  0.00      AP1   
ATOM    966  HB2 GLN A  84      37.445  10.381  72.374  0.00  0.00      AP1   
ATOM    967  CG  GLN A  84      36.175  11.975  71.993  0.00  0.00      AP1   
ATOM    968  HG1 GLN A  84      36.751  12.240  71.080  0.00  0.00      AP1   
ATOM    969  HG2 GLN A  84      35.113  12.247  71.809  0.00  0.00      AP1   
ATOM    970  CD  GLN A  84      36.754  12.749  73.170  0.00  0.00      AP1   
ATOM    971  OE1 GLN A  84      37.856  12.446  73.522  0.00  0.00      AP1   
ATOM    972  NE2 GLN A  84      36.071  13.701  73.790  0.00  0.00      AP1   
ATOM    973 HE21 GLN A  84      36.464  14.051  74.641  0.00  0.00      AP1   
ATOM    974 HE22 GLN A  84      35.201  13.971  73.378  0.00  0.00      AP1   
ATOM    975  C   GLN A  84      36.192   8.167  71.307  0.00  0.00      AP1   
ATOM    976  O   GLN A  84      37.090   7.796  70.525  0.00  0.00      AP1   
ATOM    977  N   LYS A  85      35.655   7.273  72.204  0.00  0.00      AP1   
ATOM    978  HN  LYS A  85      34.976   7.615  72.848  0.00  0.00      AP1   
ATOM    979  CA  LYS A  85      35.991   5.822  72.348  0.00  0.00      AP1   
ATOM    980  HA  LYS A  85      37.057   5.726  72.492  0.00  0.00      AP1   
ATOM    981  CB  LYS A  85      35.305   5.206  73.602  0.00  0.00      AP1   
ATOM    982  HB1 LYS A  85      34.206   5.348  73.511  0.00  0.00      AP1   
ATOM    983  HB2 LYS A  85      35.654   4.152  73.641  0.00  0.00      AP1   
ATOM    984  CG  LYS A  85      35.837   5.698  74.955  0.00  0.00      AP1   
ATOM    985  HG1 LYS A  85      36.817   5.244  75.217  0.00  0.00      AP1   
ATOM    986  HG2 LYS A  85      35.896   6.806  75.005  0.00  0.00      AP1   
ATOM    987  CD  LYS A  85      34.918   5.486  76.092  0.00  0.00      AP1   
ATOM    988  HD1 LYS A  85      35.305   6.146  76.898  0.00  0.00      AP1   
ATOM    989  HD2 LYS A  85      33.862   5.803  75.959  0.00  0.00      AP1   
ATOM    990  CE  LYS A  85      34.822   4.049  76.695  0.00  0.00      AP1   
ATOM    991  HE1 LYS A  85      34.351   3.393  75.932  0.00  0.00      AP1   
ATOM    992  HE2 LYS A  85      35.852   3.692  76.911  0.00  0.00      AP1   
ATOM    993  NZ  LYS A  85      33.960   4.049  77.813  0.00  0.00      AP1   
ATOM    994  HZ1 LYS A  85      34.248   4.687  78.581  0.00  0.00      AP1   
ATOM    995  HZ2 LYS A  85      32.979   4.265  77.542  0.00  0.00      AP1   
ATOM    996  HZ3 LYS A  85      34.043   3.069  78.150  0.00  0.00      AP1   
ATOM    997  C   LYS A  85      35.664   5.000  71.158  0.00  0.00      AP1   
ATOM    998  O   LYS A  85      36.371   4.072  70.770  0.00  0.00      AP1   
ATOM    999  N   GLY A  86      34.455   5.223  70.623  0.00  0.00      AP1   
ATOM   1000  HN  GLY A  86      33.934   5.974  71.020  0.00  0.00      AP1   
ATOM   1001  CA  GLY A  86      34.022   4.670  69.395  0.00  0.00      AP1   
ATOM   1002  HA1 GLY A  86      33.040   5.104  69.275  0.00  0.00      AP1   
ATOM   1003  HA2 GLY A  86      34.017   3.590  69.412  0.00  0.00      AP1   
ATOM   1004  C   GLY A  86      34.835   5.156  68.199  0.00  0.00      AP1   
ATOM   1005  O   GLY A  86      35.216   4.386  67.318  0.00  0.00      AP1   
ATOM   1006  N   SER A  87      35.141   6.468  68.198  0.00  0.00      AP1   
ATOM   1007  HN  SER A  87      34.768   7.122  68.853  0.00  0.00      AP1   
ATOM   1008  CA  SER A  87      35.986   7.045  67.155  0.00  0.00      AP1   
ATOM   1009  HA  SER A  87      35.493   6.837  66.217  0.00  0.00      AP1   
ATOM   1010  CB  SER A  87      35.956   8.648  67.194  0.00  0.00      AP1   
ATOM   1011  HB1 SER A  87      34.898   8.976  67.287  0.00  0.00      AP1   
ATOM   1012  HB2 SER A  87      36.490   9.035  68.088  0.00  0.00      AP1   
ATOM   1013  OG  SER A  87      36.562   9.338  66.119  0.00  0.00      AP1   
ATOM   1014  HG1 SER A  87      36.303  10.262  66.145  0.00  0.00      AP1   
ATOM   1015  C   SER A  87      37.343   6.435  67.133  0.00  0.00      AP1   
ATOM   1016  O   SER A  87      37.914   6.064  66.086  0.00  0.00      AP1   
ATOM   1017  N   TRP A  88      38.001   6.273  68.293  0.00  0.00      AP1   
ATOM   1018  HN  TRP A  88      37.641   6.589  69.167  0.00  0.00      AP1   
ATOM   1019  CA  TRP A  88      39.334   5.667  68.362  0.00  0.00      AP1   
ATOM   1020  HA  TRP A  88      39.837   6.221  67.584  0.00  0.00      AP1   
ATOM   1021  CB  TRP A  88      40.010   5.914  69.873  0.00  0.00      AP1   
ATOM   1022  HB1 TRP A  88      40.113   7.015  69.975  0.00  0.00      AP1   
ATOM   1023  HB2 TRP A  88      39.320   5.520  70.650  0.00  0.00      AP1   
ATOM   1024  CG  TRP A  88      41.329   5.245  70.102  0.00  0.00      AP1   
ATOM   1025  CD1 TRP A  88      41.552   4.200  70.967  0.00  0.00      AP1   
ATOM   1026  HD1 TRP A  88      40.919   3.891  71.786  0.00  0.00      AP1   
ATOM   1027  NE1 TRP A  88      42.771   3.625  70.738  0.00  0.00      AP1   
ATOM   1028  HE1 TRP A  88      43.211   2.932  71.265  0.00  0.00      AP1   
ATOM   1029  CE2 TRP A  88      43.379   4.310  69.741  0.00  0.00      AP1   
ATOM   1030  CD2 TRP A  88      42.514   5.294  69.265  0.00  0.00      AP1   
ATOM   1031  CE3 TRP A  88      42.865   6.073  68.214  0.00  0.00      AP1   
ATOM   1032  HE3 TRP A  88      42.173   6.825  67.866  0.00  0.00      AP1   
ATOM   1033  CZ3 TRP A  88      44.078   5.931  67.556  0.00  0.00      AP1   
ATOM   1034  HZ3 TRP A  88      44.318   6.578  66.725  0.00  0.00      AP1   
ATOM   1035  CZ2 TRP A  88      44.649   4.174  69.121  0.00  0.00      AP1   
ATOM   1036  HZ2 TRP A  88      45.307   3.399  69.487  0.00  0.00      AP1   
ATOM   1037  CH2 TRP A  88      44.980   4.961  68.006  0.00  0.00      AP1   
ATOM   1038  HH2 TRP A  88      45.875   4.774  67.431  0.00  0.00      AP1   
ATOM   1039  C   TRP A  88      39.345   4.210  67.977  0.00  0.00      AP1   
ATOM   1040  O   TRP A  88      40.185   3.803  67.148  0.00  0.00      AP1   
ATOM   1041  N   SER A  89      38.432   3.397  68.422  0.00  0.00      AP1   
ATOM   1042  HN  SER A  89      37.779   3.819  69.047  0.00  0.00      AP1   
ATOM   1043  CA  SER A  89      38.247   2.057  67.880  0.00  0.00      AP1   
ATOM   1044  HA  SER A  89      39.208   1.570  67.953  0.00  0.00      AP1   
ATOM   1045  CB  SER A  89      37.244   1.310  68.799  0.00  0.00      AP1   
ATOM   1046  HB1 SER A  89      36.329   1.940  68.808  0.00  0.00      AP1   
ATOM   1047  HB2 SER A  89      36.973   0.319  68.375  0.00  0.00      AP1   
ATOM   1048  OG  SER A  89      37.680   1.304  70.168  0.00  0.00      AP1   
ATOM   1049  HG1 SER A  89      38.509   0.839  70.303  0.00  0.00      AP1   
ATOM   1050  C   SER A  89      37.908   1.944  66.426  0.00  0.00      AP1   
ATOM   1051  O   SER A  89      38.438   1.026  65.808  0.00  0.00      AP1   
ATOM   1052  N   LEU A  90      37.068   2.787  65.773  0.00  0.00      AP1   
ATOM   1053  HN  LEU A  90      36.640   3.597  66.168  0.00  0.00      AP1   
ATOM   1054  CA  LEU A  90      36.997   2.817  64.324  0.00  0.00      AP1   
ATOM   1055  HA  LEU A  90      36.746   1.815  64.007  0.00  0.00      AP1   
ATOM   1056  CB  LEU A  90      35.869   3.728  63.880  0.00  0.00      AP1   
ATOM   1057  HB1 LEU A  90      34.872   3.494  64.309  0.00  0.00      AP1   
ATOM   1058  HB2 LEU A  90      36.156   4.726  64.274  0.00  0.00      AP1   
ATOM   1059  CG  LEU A  90      35.533   3.895  62.407  0.00  0.00      AP1   
ATOM   1060  HG  LEU A  90      36.467   4.150  61.861  0.00  0.00      AP1   
ATOM   1061  CD1 LEU A  90      34.996   2.694  61.708  0.00  0.00      AP1   
ATOM   1062 HD11 LEU A  90      34.730   2.870  60.644  0.00  0.00      AP1   
ATOM   1063 HD12 LEU A  90      35.828   1.957  61.680  0.00  0.00      AP1   
ATOM   1064 HD13 LEU A  90      34.122   2.221  62.204  0.00  0.00      AP1   
ATOM   1065  CD2 LEU A  90      34.434   5.026  62.224  0.00  0.00      AP1   
ATOM   1066 HD21 LEU A  90      33.747   4.975  63.096  0.00  0.00      AP1   
ATOM   1067 HD22 LEU A  90      34.955   6.005  62.168  0.00  0.00      AP1   
ATOM   1068 HD23 LEU A  90      33.772   4.896  61.341  0.00  0.00      AP1   
ATOM   1069  C   LEU A  90      38.344   3.041  63.593  0.00  0.00      AP1   
ATOM   1070  O   LEU A  90      38.889   2.200  62.874  0.00  0.00      AP1   
ATOM   1071  N   LEU A  91      38.987   4.236  63.878  0.00  0.00      AP1   
ATOM   1072  HN  LEU A  91      38.627   4.853  64.573  0.00  0.00      AP1   
ATOM   1073  CA  LEU A  91      40.227   4.625  63.251  0.00  0.00      AP1   
ATOM   1074  HA  LEU A  91      40.087   4.497  62.187  0.00  0.00      AP1   
ATOM   1075  CB  LEU A  91      40.650   6.060  63.404  0.00  0.00      AP1   
ATOM   1076  HB1 LEU A  91      40.712   6.264  64.494  0.00  0.00      AP1   
ATOM   1077  HB2 LEU A  91      41.629   6.278  62.927  0.00  0.00      AP1   
ATOM   1078  CG  LEU A  91      39.633   7.125  62.893  0.00  0.00      AP1   
ATOM   1079  HG  LEU A  91      38.754   7.135  63.572  0.00  0.00      AP1   
ATOM   1080  CD1 LEU A  91      40.281   8.494  63.044  0.00  0.00      AP1   
ATOM   1081 HD11 LEU A  91      40.703   8.643  64.061  0.00  0.00      AP1   
ATOM   1082 HD12 LEU A  91      41.160   8.605  62.374  0.00  0.00      AP1   
ATOM   1083 HD13 LEU A  91      39.781   9.426  62.703  0.00  0.00      AP1   
ATOM   1084  CD2 LEU A  91      39.094   6.892  61.503  0.00  0.00      AP1   
ATOM   1085 HD21 LEU A  91      38.494   5.964  61.383  0.00  0.00      AP1   
ATOM   1086 HD22 LEU A  91      38.510   7.781  61.184  0.00  0.00      AP1   
ATOM   1087 HD23 LEU A  91      39.930   6.928  60.772  0.00  0.00      AP1   
ATOM   1088  C   LEU A  91      41.368   3.696  63.403  0.00  0.00      AP1   
ATOM   1089  O   LEU A  91      42.091   3.492  62.424  0.00  0.00      AP1   
ATOM   1090  N   LYS A  92      41.616   3.069  64.603  0.00  0.00      AP1   
ATOM   1091  HN  LYS A  92      41.066   3.287  65.405  0.00  0.00      AP1   
ATOM   1092  CA  LYS A  92      42.724   2.152  64.830  0.00  0.00      AP1   
ATOM   1093  HA  LYS A  92      43.646   2.633  64.540  0.00  0.00      AP1   
ATOM   1094  CB  LYS A  92      42.726   2.062  66.424  0.00  0.00      AP1   
ATOM   1095  HB1 LYS A  92      42.884   3.114  66.744  0.00  0.00      AP1   
ATOM   1096  HB2 LYS A  92      41.730   1.750  66.803  0.00  0.00      AP1   
ATOM   1097  CG  LYS A  92      43.704   1.186  67.219  0.00  0.00      AP1   
ATOM   1098  HG1 LYS A  92      44.699   1.518  66.852  0.00  0.00      AP1   
ATOM   1099  HG2 LYS A  92      43.704   1.608  68.246  0.00  0.00      AP1   
ATOM   1100  CD  LYS A  92      43.484  -0.382  67.182  0.00  0.00      AP1   
ATOM   1101  HD1 LYS A  92      42.426  -0.614  67.431  0.00  0.00      AP1   
ATOM   1102  HD2 LYS A  92      43.649  -0.720  66.136  0.00  0.00      AP1   
ATOM   1103  CE  LYS A  92      44.417  -1.215  68.123  0.00  0.00      AP1   
ATOM   1104  HE1 LYS A  92      44.145  -1.032  69.184  0.00  0.00      AP1   
ATOM   1105  HE2 LYS A  92      44.341  -2.319  68.026  0.00  0.00      AP1   
ATOM   1106  NZ  LYS A  92      45.808  -0.958  67.893  0.00  0.00      AP1   
ATOM   1107  HZ1 LYS A  92      45.957  -1.273  66.914  0.00  0.00      AP1   
ATOM   1108  HZ2 LYS A  92      46.029   0.051  68.017  0.00  0.00      AP1   
ATOM   1109  HZ3 LYS A  92      46.345  -1.588  68.523  0.00  0.00      AP1   
ATOM   1110  C   LYS A  92      42.513   0.827  64.161  0.00  0.00      AP1   
ATOM   1111  O   LYS A  92      43.444   0.219  63.649  0.00  0.00      AP1   
ATOM   1112  N   ASP A  93      41.307   0.383  64.072  0.00  0.00      AP1   
ATOM   1113  HN  ASP A  93      40.600   0.949  64.489  0.00  0.00      AP1   
ATOM   1114  CA  ASP A  93      40.968  -0.790  63.312  0.00  0.00      AP1   
ATOM   1115  HA  ASP A  93      41.631  -1.592  63.602  0.00  0.00      AP1   
ATOM   1116  CB  ASP A  93      39.651  -1.331  63.871  0.00  0.00      AP1   
ATOM   1117  HB1 ASP A  93      39.645  -1.133  64.965  0.00  0.00      AP1   
ATOM   1118  HB2 ASP A  93      38.843  -0.793  63.331  0.00  0.00      AP1   
ATOM   1119  CG  ASP A  93      39.417  -2.785  63.705  0.00  0.00      AP1   
ATOM   1120  OD1 ASP A  93      40.315  -3.574  63.136  0.00  0.00      AP1   
ATOM   1121  OD2 ASP A  93      38.435  -3.291  64.272  0.00  0.00      AP1   
ATOM   1122  C   ASP A  93      40.962  -0.650  61.769  0.00  0.00      AP1   
ATOM   1123  O   ASP A  93      41.400  -1.667  61.129  0.00  0.00      AP1   
ATOM   1124  N   LEU A  94      40.561   0.525  61.171  0.00  0.00      AP1   
ATOM   1125  HN  LEU A  94      40.293   1.270  61.776  0.00  0.00      AP1   
ATOM   1126  CA  LEU A  94      40.681   0.904  59.767  0.00  0.00      AP1   
ATOM   1127  HA  LEU A  94      40.160   0.210  59.123  0.00  0.00      AP1   
ATOM   1128  CB  LEU A  94      40.092   2.365  59.699  0.00  0.00      AP1   
ATOM   1129  HB1 LEU A  94      39.012   2.392  59.958  0.00  0.00      AP1   
ATOM   1130  HB2 LEU A  94      40.651   2.933  60.474  0.00  0.00      AP1   
ATOM   1131  CG  LEU A  94      40.336   3.064  58.345  0.00  0.00      AP1   
ATOM   1132  HG  LEU A  94      41.414   3.287  58.198  0.00  0.00      AP1   
ATOM   1133  CD1 LEU A  94      39.889   2.190  57.178  0.00  0.00      AP1   
ATOM   1134 HD11 LEU A  94      40.515   1.275  57.106  0.00  0.00      AP1   
ATOM   1135 HD12 LEU A  94      38.827   1.881  57.283  0.00  0.00      AP1   
ATOM   1136 HD13 LEU A  94      39.849   2.832  56.273  0.00  0.00      AP1   
ATOM   1137  CD2 LEU A  94      39.551   4.381  58.389  0.00  0.00      AP1   
ATOM   1138 HD21 LEU A  94      38.499   4.228  58.067  0.00  0.00      AP1   
ATOM   1139 HD22 LEU A  94      39.699   4.957  59.328  0.00  0.00      AP1   
ATOM   1140 HD23 LEU A  94      39.993   5.003  57.581  0.00  0.00      AP1   
ATOM   1141  C   LEU A  94      42.180   0.892  59.305  0.00  0.00      AP1   
ATOM   1142  O   LEU A  94      42.581   0.418  58.270  0.00  0.00      AP1   
ATOM   1143  N   LYS A  95      43.045   1.256  60.223  0.00  0.00      AP1   
ATOM   1144  HN  LYS A  95      42.716   1.621  61.090  0.00  0.00      AP1   
ATOM   1145  CA  LYS A  95      44.559   1.046  60.081  0.00  0.00      AP1   
ATOM   1146  HA  LYS A  95      44.841   1.643  59.225  0.00  0.00      AP1   
ATOM   1147  CB  LYS A  95      45.217   1.611  61.311  0.00  0.00      AP1   
ATOM   1148  HB1 LYS A  95      44.728   2.585  61.527  0.00  0.00      AP1   
ATOM   1149  HB2 LYS A  95      45.103   1.136  62.309  0.00  0.00      AP1   
ATOM   1150  CG  LYS A  95      46.778   1.756  61.276  0.00  0.00      AP1   
ATOM   1151  HG1 LYS A  95      47.166   2.287  62.171  0.00  0.00      AP1   
ATOM   1152  HG2 LYS A  95      47.317   0.784  61.287  0.00  0.00      AP1   
ATOM   1153  CD  LYS A  95      47.288   2.605  60.016  0.00  0.00      AP1   
ATOM   1154  HD1 LYS A  95      47.010   2.118  59.057  0.00  0.00      AP1   
ATOM   1155  HD2 LYS A  95      46.681   3.530  59.923  0.00  0.00      AP1   
ATOM   1156  CE  LYS A  95      48.812   2.919  60.051  0.00  0.00      AP1   
ATOM   1157  HE1 LYS A  95      48.876   3.596  59.172  0.00  0.00      AP1   
ATOM   1158  HE2 LYS A  95      49.102   3.433  60.992  0.00  0.00      AP1   
ATOM   1159  NZ  LYS A  95      49.639   1.732  59.762  0.00  0.00      AP1   
ATOM   1160  HZ1 LYS A  95      50.610   1.981  59.485  0.00  0.00      AP1   
ATOM   1161  HZ2 LYS A  95      49.670   1.103  60.590  0.00  0.00      AP1   
ATOM   1162  HZ3 LYS A  95      49.380   1.131  58.953  0.00  0.00      AP1   
ATOM   1163  C   LYS A  95      44.984  -0.305  59.702  0.00  0.00      AP1   
ATOM   1164  O   LYS A  95      45.792  -0.450  58.749  0.00  0.00      AP1   
ATOM   1165  N   ARG A  96      44.471  -1.352  60.415  0.00  0.00      AP1   
ATOM   1166  HN  ARG A  96      43.784  -1.173  61.116  0.00  0.00      AP1   
ATOM   1167  CA  ARG A  96      44.694  -2.730  60.145  0.00  0.00      AP1   
ATOM   1168  HA  ARG A  96      45.763  -2.799  60.288  0.00  0.00      AP1   
ATOM   1169  CB  ARG A  96      44.059  -3.670  61.218  0.00  0.00      AP1   
ATOM   1170  HB1 ARG A  96      43.009  -3.883  60.923  0.00  0.00      AP1   
ATOM   1171  HB2 ARG A  96      44.514  -4.682  61.174  0.00  0.00      AP1   
ATOM   1172  CG  ARG A  96      44.203  -3.106  62.657  0.00  0.00      AP1   
ATOM   1173  HG1 ARG A  96      45.241  -2.726  62.768  0.00  0.00      AP1   
ATOM   1174  HG2 ARG A  96      43.552  -2.215  62.792  0.00  0.00      AP1   
ATOM   1175  CD  ARG A  96      44.086  -4.108  63.772  0.00  0.00      AP1   
ATOM   1176  HD1 ARG A  96      44.699  -4.990  63.486  0.00  0.00      AP1   
ATOM   1177  HD2 ARG A  96      44.699  -3.792  64.643  0.00  0.00      AP1   
ATOM   1178  NE  ARG A  96      42.674  -4.483  64.095  0.00  0.00      AP1   
ATOM   1179  HE  ARG A  96      41.926  -3.910  63.762  0.00  0.00      AP1   
ATOM   1180  CZ  ARG A  96      42.280  -5.462  64.883  0.00  0.00      AP1   
ATOM   1181  NH1 ARG A  96      43.179  -6.326  65.418  0.00  0.00      AP1   
ATOM   1182 HH11 ARG A  96      42.817  -6.944  66.116  0.00  0.00      AP1   
ATOM   1183 HH12 ARG A  96      44.162  -6.307  65.235  0.00  0.00      AP1   
ATOM   1184  NH2 ARG A  96      40.983  -5.438  65.251  0.00  0.00      AP1   
ATOM   1185 HH21 ARG A  96      40.703  -6.170  65.872  0.00  0.00      AP1   
ATOM   1186 HH22 ARG A  96      40.392  -4.893  64.657  0.00  0.00      AP1   
ATOM   1187  C   ARG A  96      44.246  -3.089  58.757  0.00  0.00      AP1   
ATOM   1188  O   ARG A  96      44.941  -3.835  58.042  0.00  0.00      AP1   
ATOM   1189  N   ILE A  97      43.140  -2.554  58.369  0.00  0.00      AP1   
ATOM   1190  HN  ILE A  97      42.729  -1.894  58.993  0.00  0.00      AP1   
ATOM   1191  CA  ILE A  97      42.568  -2.723  57.012  0.00  0.00      AP1   
ATOM   1192  HA  ILE A  97      42.486  -3.766  56.745  0.00  0.00      AP1   
ATOM   1193  CB  ILE A  97      41.124  -2.231  56.911  0.00  0.00      AP1   
ATOM   1194  HB  ILE A  97      41.193  -1.147  57.145  0.00  0.00      AP1   
ATOM   1195  CG2 ILE A  97      40.433  -2.335  55.523  0.00  0.00      AP1   
ATOM   1196 HG21 ILE A  97      40.580  -3.368  55.140  0.00  0.00      AP1   
ATOM   1197 HG22 ILE A  97      39.337  -2.161  55.487  0.00  0.00      AP1   
ATOM   1198 HG23 ILE A  97      40.945  -1.614  54.851  0.00  0.00      AP1   
ATOM   1199  CG1 ILE A  97      40.209  -2.857  58.001  0.00  0.00      AP1   
ATOM   1200 HG11 ILE A  97      40.732  -2.841  58.981  0.00  0.00      AP1   
ATOM   1201 HG12 ILE A  97      39.265  -2.289  58.144  0.00  0.00      AP1   
ATOM   1202  CD  ILE A  97      39.718  -4.325  57.728  0.00  0.00      AP1   
ATOM   1203  HD1 ILE A  97      39.247  -4.518  56.740  0.00  0.00      AP1   
ATOM   1204  HD2 ILE A  97      40.587  -4.999  57.885  0.00  0.00      AP1   
ATOM   1205  HD3 ILE A  97      39.123  -4.765  58.557  0.00  0.00      AP1   
ATOM   1206  C   ILE A  97      43.352  -2.154  55.927  0.00  0.00      AP1   
ATOM   1207  O   ILE A  97      43.434  -2.727  54.836  0.00  0.00      AP1   
ATOM   1208  N   THR A  98      43.937  -0.945  56.093  0.00  0.00      AP1   
ATOM   1209  HN  THR A  98      43.829  -0.415  56.931  0.00  0.00      AP1   
ATOM   1210  CA  THR A  98      44.645  -0.233  55.109  0.00  0.00      AP1   
ATOM   1211  HA  THR A  98      44.246  -0.443  54.128  0.00  0.00      AP1   
ATOM   1212  CB  THR A  98      44.620   1.303  55.276  0.00  0.00      AP1   
ATOM   1213  HB  THR A  98      45.278   1.726  54.487  0.00  0.00      AP1   
ATOM   1214  OG1 THR A  98      45.173   1.733  56.512  0.00  0.00      AP1   
ATOM   1215  HG1 THR A  98      46.105   1.545  56.381  0.00  0.00      AP1   
ATOM   1216  CG2 THR A  98      43.216   1.920  55.176  0.00  0.00      AP1   
ATOM   1217 HG21 THR A  98      42.640   1.742  56.110  0.00  0.00      AP1   
ATOM   1218 HG22 THR A  98      43.339   2.988  54.896  0.00  0.00      AP1   
ATOM   1219 HG23 THR A  98      42.696   1.497  54.291  0.00  0.00      AP1   
ATOM   1220  C   THR A  98      46.109  -0.698  55.066  0.00  0.00      AP1   
ATOM   1221  O   THR A  98      46.834  -0.527  54.045  0.00  0.00      AP1   
ATOM   1222  N   ASP A  99      46.602  -1.389  56.092  0.00  0.00      AP1   
ATOM   1223  HN  ASP A  99      46.083  -1.602  56.917  0.00  0.00      AP1   
ATOM   1224  CA  ASP A  99      48.011  -1.903  56.061  0.00  0.00      AP1   
ATOM   1225  HA  ASP A  99      48.637  -1.154  55.600  0.00  0.00      AP1   
ATOM   1226  CB  ASP A  99      48.596  -2.170  57.484  0.00  0.00      AP1   
ATOM   1227  HB1 ASP A  99      47.928  -2.829  58.079  0.00  0.00      AP1   
ATOM   1228  HB2 ASP A  99      49.555  -2.718  57.356  0.00  0.00      AP1   
ATOM   1229  CG  ASP A  99      48.873  -0.927  58.340  0.00  0.00      AP1   
ATOM   1230  OD1 ASP A  99      49.064  -1.125  59.550  0.00  0.00      AP1   
ATOM   1231  OD2 ASP A  99      48.998   0.189  57.772  0.00  0.00      AP1   
ATOM   1232  C   ASP A  99      48.034  -3.294  55.277  0.00  0.00      AP1   
ATOM   1233  O   ASP A  99      49.031  -3.776  54.803  0.00  0.00      AP1   
ATOM   1234  N   SER A 100      46.814  -3.871  55.071  0.00  0.00      AP1   
ATOM   1235  HN  SER A 100      45.970  -3.431  55.369  0.00  0.00      AP1   
ATOM   1236  CA  SER A 100      46.702  -5.057  54.265  0.00  0.00      AP1   
ATOM   1237  HA  SER A 100      47.532  -5.719  54.462  0.00  0.00      AP1   
ATOM   1238  CB  SER A 100      45.335  -5.784  54.462  0.00  0.00      AP1   
ATOM   1239  HB1 SER A 100      45.099  -5.864  55.544  0.00  0.00      AP1   
ATOM   1240  HB2 SER A 100      44.431  -5.312  54.020  0.00  0.00      AP1   
ATOM   1241  OG  SER A 100      45.266  -7.031  53.908  0.00  0.00      AP1   
ATOM   1242  HG1 SER A 100      45.684  -7.658  54.503  0.00  0.00      AP1   
ATOM   1243  C   SER A 100      46.743  -4.669  52.787  0.00  0.00      AP1   
ATOM   1244  O   SER A 100      46.411  -3.531  52.434  0.00  0.00      AP1   
ATOM   1245  N   ASP A 101      47.173  -5.644  51.958  0.00  0.00      AP1   
ATOM   1246  HN  ASP A 101      47.606  -6.393  52.454  0.00  0.00      AP1   
ATOM   1247  CA  ASP A 101      47.579  -5.487  50.564  0.00  0.00      AP1   
ATOM   1248  HA  ASP A 101      47.869  -4.462  50.391  0.00  0.00      AP1   
ATOM   1249  CB  ASP A 101      48.838  -6.395  50.289  0.00  0.00      AP1   
ATOM   1250  HB1 ASP A 101      48.715  -7.422  50.695  0.00  0.00      AP1   
ATOM   1251  HB2 ASP A 101      48.954  -6.448  49.185  0.00  0.00      AP1   
ATOM   1252  CG  ASP A 101      50.044  -5.637  50.714  0.00  0.00      AP1   
ATOM   1253  OD1 ASP A 101      50.082  -4.411  50.490  0.00  0.00      AP1   
ATOM   1254  OD2 ASP A 101      50.905  -6.175  51.428  0.00  0.00      AP1   
ATOM   1255  C   ASP A 101      46.421  -5.748  49.617  0.00  0.00      AP1   
ATOM   1256  O   ASP A 101      46.611  -5.862  48.399  0.00  0.00      AP1   
ATOM   1257  N   VAL A 102      45.203  -5.935  50.169  0.00  0.00      AP1   
ATOM   1258  HN  VAL A 102      45.180  -6.058  51.158  0.00  0.00      AP1   
ATOM   1259  CA  VAL A 102      43.928  -6.135  49.391  0.00  0.00      AP1   
ATOM   1260  HA  VAL A 102      43.983  -7.045  48.812  0.00  0.00      AP1   
ATOM   1261  CB  VAL A 102      42.731  -6.410  50.320  0.00  0.00      AP1   
ATOM   1262  HB  VAL A 102      41.854  -6.513  49.647  0.00  0.00      AP1   
ATOM   1263  CG1 VAL A 102      42.938  -7.790  50.975  0.00  0.00      AP1   
ATOM   1264 HG11 VAL A 102      42.037  -8.189  51.488  0.00  0.00      AP1   
ATOM   1265 HG12 VAL A 102      43.128  -8.517  50.157  0.00  0.00      AP1   
ATOM   1266 HG13 VAL A 102      43.779  -7.790  51.701  0.00  0.00      AP1   
ATOM   1267  CG2 VAL A 102      42.566  -5.274  51.310  0.00  0.00      AP1   
ATOM   1268 HG21 VAL A 102      43.490  -5.111  51.905  0.00  0.00      AP1   
ATOM   1269 HG22 VAL A 102      42.325  -4.304  50.823  0.00  0.00      AP1   
ATOM   1270 HG23 VAL A 102      41.805  -5.476  52.093  0.00  0.00      AP1   
ATOM   1271  C   VAL A 102      43.551  -5.033  48.359  0.00  0.00      AP1   
ATOM   1272  O   VAL A 102      43.678  -3.887  48.653  0.00  0.00      AP1   
ATOM   1273  N   LYS A 103      43.136  -5.428  47.099  0.00  0.00      AP1   
ATOM   1274  HN  LYS A 103      43.178  -6.418  46.990  0.00  0.00      AP1   
ATOM   1275  CA  LYS A 103      42.752  -4.650  45.915  0.00  0.00      AP1   
ATOM   1276  HA  LYS A 103      42.669  -3.586  46.078  0.00  0.00      AP1   
ATOM   1277  CB  LYS A 103      43.833  -4.912  44.756  0.00  0.00      AP1   
ATOM   1278  HB1 LYS A 103      43.999  -6.009  44.706  0.00  0.00      AP1   
ATOM   1279  HB2 LYS A 103      43.479  -4.428  43.821  0.00  0.00      AP1   
ATOM   1280  CG  LYS A 103      45.245  -4.305  45.064  0.00  0.00      AP1   
ATOM   1281  HG1 LYS A 103      45.336  -3.200  45.000  0.00  0.00      AP1   
ATOM   1282  HG2 LYS A 103      45.579  -4.645  46.068  0.00  0.00      AP1   
ATOM   1283  CD  LYS A 103      46.345  -4.946  44.172  0.00  0.00      AP1   
ATOM   1284  HD1 LYS A 103      46.331  -6.035  44.391  0.00  0.00      AP1   
ATOM   1285  HD2 LYS A 103      46.087  -4.834  43.098  0.00  0.00      AP1   
ATOM   1286  CE  LYS A 103      47.823  -4.712  44.548  0.00  0.00      AP1   
ATOM   1287  HE1 LYS A 103      47.983  -4.972  45.617  0.00  0.00      AP1   
ATOM   1288  HE2 LYS A 103      48.488  -5.257  43.844  0.00  0.00      AP1   
ATOM   1289  NZ  LYS A 103      48.093  -3.258  44.428  0.00  0.00      AP1   
ATOM   1290  HZ1 LYS A 103      47.517  -2.834  43.673  0.00  0.00      AP1   
ATOM   1291  HZ2 LYS A 103      47.850  -2.763  45.311  0.00  0.00      AP1   
ATOM   1292  HZ3 LYS A 103      49.121  -3.107  44.382  0.00  0.00      AP1   
ATOM   1293  C   LYS A 103      41.370  -5.209  45.502  0.00  0.00      AP1   
ATOM   1294  O   LYS A 103      40.911  -6.287  45.905  0.00  0.00      AP1   
ATOM   1295  N   GLY A 104      40.723  -4.447  44.627  0.00  0.00      AP1   
ATOM   1296  HN  GLY A 104      41.169  -3.601  44.346  0.00  0.00      AP1   
ATOM   1297  CA  GLY A 104      39.317  -4.636  44.219  0.00  0.00      AP1   
ATOM   1298  HA1 GLY A 104      39.367  -5.433  43.491  0.00  0.00      AP1   
ATOM   1299  HA2 GLY A 104      39.137  -3.678  43.754  0.00  0.00      AP1   
ATOM   1300  C   GLY A 104      38.297  -4.813  45.287  0.00  0.00      AP1   
ATOM   1301  O   GLY A 104      38.461  -4.409  46.434  0.00  0.00      AP1   
ATOM   1302  N   ASP A 105      37.156  -5.475  44.944  0.00  0.00      AP1   
ATOM   1303  HN  ASP A 105      37.007  -5.913  44.061  0.00  0.00      AP1   
ATOM   1304  CA  ASP A 105      35.979  -5.578  45.821  0.00  0.00      AP1   
ATOM   1305  HA  ASP A 105      35.590  -4.610  46.099  0.00  0.00      AP1   
ATOM   1306  CB  ASP A 105      34.823  -6.464  45.141  0.00  0.00      AP1   
ATOM   1307  HB1 ASP A 105      35.351  -7.319  44.669  0.00  0.00      AP1   
ATOM   1308  HB2 ASP A 105      34.048  -6.885  45.817  0.00  0.00      AP1   
ATOM   1309  CG  ASP A 105      34.109  -5.736  43.971  0.00  0.00      AP1   
ATOM   1310  OD1 ASP A 105      34.333  -4.477  43.843  0.00  0.00      AP1   
ATOM   1311  OD2 ASP A 105      33.279  -6.369  43.256  0.00  0.00      AP1   
ATOM   1312  C   ASP A 105      36.331  -6.159  47.196  0.00  0.00      AP1   
ATOM   1313  O   ASP A 105      35.756  -5.853  48.206  0.00  0.00      AP1   
ATOM   1314  N   LEU A 106      37.262  -7.133  47.271  0.00  0.00      AP1   
ATOM   1315  HN  LEU A 106      37.793  -7.494  46.508  0.00  0.00      AP1   
ATOM   1316  CA  LEU A 106      37.790  -7.591  48.529  0.00  0.00      AP1   
ATOM   1317  HA  LEU A 106      37.037  -8.233  48.964  0.00  0.00      AP1   
ATOM   1318  CB  LEU A 106      39.022  -8.486  48.237  0.00  0.00      AP1   
ATOM   1319  HB1 LEU A 106      38.664  -9.289  47.558  0.00  0.00      AP1   
ATOM   1320  HB2 LEU A 106      39.920  -8.109  47.701  0.00  0.00      AP1   
ATOM   1321  CG  LEU A 106      39.640  -9.282  49.402  0.00  0.00      AP1   
ATOM   1322  HG  LEU A 106      39.995  -8.626  50.225  0.00  0.00      AP1   
ATOM   1323  CD1 LEU A 106      38.662 -10.202  50.110  0.00  0.00      AP1   
ATOM   1324 HD11 LEU A 106      37.699  -9.740  50.416  0.00  0.00      AP1   
ATOM   1325 HD12 LEU A 106      38.355 -11.018  49.420  0.00  0.00      AP1   
ATOM   1326 HD13 LEU A 106      39.164 -10.577  51.027  0.00  0.00      AP1   
ATOM   1327  CD2 LEU A 106      40.717 -10.221  48.806  0.00  0.00      AP1   
ATOM   1328 HD21 LEU A 106      41.154 -10.917  49.553  0.00  0.00      AP1   
ATOM   1329 HD22 LEU A 106      40.416 -10.882  47.965  0.00  0.00      AP1   
ATOM   1330 HD23 LEU A 106      41.579  -9.653  48.396  0.00  0.00      AP1   
ATOM   1331  C   LEU A 106      38.274  -6.562  49.532  0.00  0.00      AP1   
ATOM   1332  O   LEU A 106      38.057  -6.755  50.721  0.00  0.00      AP1   
ATOM   1333  N   PHE A 107      38.888  -5.349  49.179  0.00  0.00      AP1   
ATOM   1334  HN  PHE A 107      39.092  -5.275  48.206  0.00  0.00      AP1   
ATOM   1335  CA  PHE A 107      39.235  -4.286  50.112  0.00  0.00      AP1   
ATOM   1336  HA  PHE A 107      39.855  -4.784  50.843  0.00  0.00      AP1   
ATOM   1337  CB  PHE A 107      40.057  -3.162  49.314  0.00  0.00      AP1   
ATOM   1338  HB1 PHE A 107      41.060  -3.539  49.021  0.00  0.00      AP1   
ATOM   1339  HB2 PHE A 107      39.432  -3.107  48.398  0.00  0.00      AP1   
ATOM   1340  CG  PHE A 107      40.068  -1.783  50.007  0.00  0.00      AP1   
ATOM   1341  CD1 PHE A 107      39.394  -0.786  49.334  0.00  0.00      AP1   
ATOM   1342  HD1 PHE A 107      38.954  -1.003  48.372  0.00  0.00      AP1   
ATOM   1343  CE1 PHE A 107      39.116   0.416  49.949  0.00  0.00      AP1   
ATOM   1344  HE1 PHE A 107      38.601   1.159  49.358  0.00  0.00      AP1   
ATOM   1345  CZ  PHE A 107      39.763   0.726  51.197  0.00  0.00      AP1   
ATOM   1346  HZ  PHE A 107      39.711   1.718  51.622  0.00  0.00      AP1   
ATOM   1347  CD2 PHE A 107      40.633  -1.521  51.274  0.00  0.00      AP1   
ATOM   1348  HD2 PHE A 107      41.129  -2.245  51.902  0.00  0.00      AP1   
ATOM   1349  CE2 PHE A 107      40.463  -0.250  51.860  0.00  0.00      AP1   
ATOM   1350  HE2 PHE A 107      41.000  -0.131  52.790  0.00  0.00      AP1   
ATOM   1351  C   PHE A 107      38.091  -3.848  50.951  0.00  0.00      AP1   
ATOM   1352  O   PHE A 107      38.178  -3.676  52.194  0.00  0.00      AP1   
ATOM   1353  N   VAL A 108      36.930  -3.675  50.277  0.00  0.00      AP1   
ATOM   1354  HN  VAL A 108      36.846  -3.934  49.318  0.00  0.00      AP1   
ATOM   1355  CA  VAL A 108      35.662  -3.282  50.905  0.00  0.00      AP1   
ATOM   1356  HA  VAL A 108      35.898  -2.460  51.564  0.00  0.00      AP1   
ATOM   1357  CB  VAL A 108      34.661  -2.884  49.809  0.00  0.00      AP1   
ATOM   1358  HB  VAL A 108      34.303  -3.750  49.211  0.00  0.00      AP1   
ATOM   1359  CG1 VAL A 108      33.383  -2.275  50.529  0.00  0.00      AP1   
ATOM   1360 HG11 VAL A 108      32.892  -2.941  51.271  0.00  0.00      AP1   
ATOM   1361 HG12 VAL A 108      33.625  -1.302  51.008  0.00  0.00      AP1   
ATOM   1362 HG13 VAL A 108      32.670  -2.109  49.694  0.00  0.00      AP1   
ATOM   1363  CG2 VAL A 108      35.289  -1.860  48.856  0.00  0.00      AP1   
ATOM   1364 HG21 VAL A 108      34.501  -1.390  48.230  0.00  0.00      AP1   
ATOM   1365 HG22 VAL A 108      35.889  -1.133  49.443  0.00  0.00      AP1   
ATOM   1366 HG23 VAL A 108      35.960  -2.499  48.242  0.00  0.00      AP1   
ATOM   1367  C   VAL A 108      35.091  -4.425  51.735  0.00  0.00      AP1   
ATOM   1368  O   VAL A 108      34.418  -4.240  52.760  0.00  0.00      AP1   
ATOM   1369  N   LYS A 109      35.214  -5.700  51.292  0.00  0.00      AP1   
ATOM   1370  HN  LYS A 109      35.777  -5.789  50.474  0.00  0.00      AP1   
ATOM   1371  CA  LYS A 109      34.675  -6.867  52.061  0.00  0.00      AP1   
ATOM   1372  HA  LYS A 109      33.629  -6.688  52.266  0.00  0.00      AP1   
ATOM   1373  CB  LYS A 109      34.699  -8.232  51.298  0.00  0.00      AP1   
ATOM   1374  HB1 LYS A 109      35.751  -8.529  51.101  0.00  0.00      AP1   
ATOM   1375  HB2 LYS A 109      34.273  -9.030  51.943  0.00  0.00      AP1   
ATOM   1376  CG  LYS A 109      33.837  -8.354  50.029  0.00  0.00      AP1   
ATOM   1377  HG1 LYS A 109      32.754  -8.409  50.270  0.00  0.00      AP1   
ATOM   1378  HG2 LYS A 109      34.003  -7.365  49.552  0.00  0.00      AP1   
ATOM   1379  CD  LYS A 109      34.151  -9.542  49.129  0.00  0.00      AP1   
ATOM   1380  HD1 LYS A 109      35.242  -9.432  48.952  0.00  0.00      AP1   
ATOM   1381  HD2 LYS A 109      33.922 -10.440  49.741  0.00  0.00      AP1   
ATOM   1382  CE  LYS A 109      33.315  -9.635  47.893  0.00  0.00      AP1   
ATOM   1383  HE1 LYS A 109      32.214  -9.531  48.002  0.00  0.00      AP1   
ATOM   1384  HE2 LYS A 109      33.706  -8.842  47.220  0.00  0.00      AP1   
ATOM   1385  NZ  LYS A 109      33.547 -10.951  47.210  0.00  0.00      AP1   
ATOM   1386  HZ1 LYS A 109      34.504 -11.248  47.489  0.00  0.00      AP1   
ATOM   1387  HZ2 LYS A 109      32.923 -11.717  47.535  0.00  0.00      AP1   
ATOM   1388  HZ3 LYS A 109      33.492 -10.849  46.177  0.00  0.00      AP1   
ATOM   1389  C   LYS A 109      35.339  -7.045  53.456  0.00  0.00      AP1   
ATOM   1390  O   LYS A 109      34.697  -7.325  54.448  0.00  0.00      AP1   
ATOM   1391  N   GLU A 110      36.699  -6.810  53.508  0.00  0.00      AP1   
ATOM   1392  HN  GLU A 110      37.170  -6.620  52.650  0.00  0.00      AP1   
ATOM   1393  CA  GLU A 110      37.468  -6.761  54.690  0.00  0.00      AP1   
ATOM   1394  HA  GLU A 110      37.253  -7.691  55.194  0.00  0.00      AP1   
ATOM   1395  CB  GLU A 110      38.982  -6.777  54.254  0.00  0.00      AP1   
ATOM   1396  HB1 GLU A 110      39.222  -5.956  53.544  0.00  0.00      AP1   
ATOM   1397  HB2 GLU A 110      39.585  -6.613  55.172  0.00  0.00      AP1   
ATOM   1398  CG  GLU A 110      39.448  -8.112  53.489  0.00  0.00      AP1   
ATOM   1399  HG1 GLU A 110      38.750  -8.273  52.639  0.00  0.00      AP1   
ATOM   1400  HG2 GLU A 110      40.463  -8.066  53.040  0.00  0.00      AP1   
ATOM   1401  CD  GLU A 110      39.343  -9.409  54.329  0.00  0.00      AP1   
ATOM   1402  OE1 GLU A 110      40.038  -9.525  55.379  0.00  0.00      AP1   
ATOM   1403  OE2 GLU A 110      38.554 -10.294  53.909  0.00  0.00      AP1   
ATOM   1404  C   GLU A 110      37.099  -5.553  55.577  0.00  0.00      AP1   
ATOM   1405  O   GLU A 110      37.064  -5.651  56.765  0.00  0.00      AP1   
ATOM   1406  N   LEU A 111      36.923  -4.371  54.972  0.00  0.00      AP1   
ATOM   1407  HN  LEU A 111      36.940  -4.305  53.977  0.00  0.00      AP1   
ATOM   1408  CA  LEU A 111      36.382  -3.131  55.534  0.00  0.00      AP1   
ATOM   1409  HA  LEU A 111      36.999  -2.907  56.392  0.00  0.00      AP1   
ATOM   1410  CB  LEU A 111      36.339  -2.036  54.452  0.00  0.00      AP1   
ATOM   1411  HB1 LEU A 111      37.265  -2.052  53.838  0.00  0.00      AP1   
ATOM   1412  HB2 LEU A 111      35.526  -2.384  53.779  0.00  0.00      AP1   
ATOM   1413  CG  LEU A 111      35.883  -0.599  54.836  0.00  0.00      AP1   
ATOM   1414  HG  LEU A 111      35.008  -0.774  55.497  0.00  0.00      AP1   
ATOM   1415  CD1 LEU A 111      36.881   0.186  55.775  0.00  0.00      AP1   
ATOM   1416 HD11 LEU A 111      37.871   0.148  55.273  0.00  0.00      AP1   
ATOM   1417 HD12 LEU A 111      36.757   1.282  55.902  0.00  0.00      AP1   
ATOM   1418 HD13 LEU A 111      37.022  -0.236  56.794  0.00  0.00      AP1   
ATOM   1419  CD2 LEU A 111      35.508   0.231  53.612  0.00  0.00      AP1   
ATOM   1420 HD21 LEU A 111      35.129   1.221  53.945  0.00  0.00      AP1   
ATOM   1421 HD22 LEU A 111      36.392   0.367  52.953  0.00  0.00      AP1   
ATOM   1422 HD23 LEU A 111      34.679  -0.243  53.044  0.00  0.00      AP1   
ATOM   1423  C   LEU A 111      34.991  -3.237  56.099  0.00  0.00      AP1   
ATOM   1424  O   LEU A 111      34.672  -2.817  57.226  0.00  0.00      AP1   
ATOM   1425  N   PHE A 112      34.075  -3.902  55.354  0.00  0.00      AP1   
ATOM   1426  HN  PHE A 112      34.322  -3.991  54.392  0.00  0.00      AP1   
ATOM   1427  CA  PHE A 112      32.690  -3.959  55.701  0.00  0.00      AP1   
ATOM   1428  HA  PHE A 112      32.340  -2.968  55.949  0.00  0.00      AP1   
ATOM   1429  CB  PHE A 112      31.945  -4.471  54.465  0.00  0.00      AP1   
ATOM   1430  HB1 PHE A 112      32.199  -3.799  53.617  0.00  0.00      AP1   
ATOM   1431  HB2 PHE A 112      32.205  -5.538  54.296  0.00  0.00      AP1   
ATOM   1432  CG  PHE A 112      30.447  -4.454  54.609  0.00  0.00      AP1   
ATOM   1433  CD1 PHE A 112      29.720  -3.234  54.448  0.00  0.00      AP1   
ATOM   1434  HD1 PHE A 112      30.229  -2.307  54.228  0.00  0.00      AP1   
ATOM   1435  CE1 PHE A 112      28.346  -3.208  54.607  0.00  0.00      AP1   
ATOM   1436  HE1 PHE A 112      27.778  -2.292  54.532  0.00  0.00      AP1   
ATOM   1437  CZ  PHE A 112      27.663  -4.494  54.763  0.00  0.00      AP1   
ATOM   1438  HZ  PHE A 112      26.586  -4.503  54.847  0.00  0.00      AP1   
ATOM   1439  CD2 PHE A 112      29.767  -5.678  54.814  0.00  0.00      AP1   
ATOM   1440  HD2 PHE A 112      30.306  -6.614  54.840  0.00  0.00      AP1   
ATOM   1441  CE2 PHE A 112      28.380  -5.679  54.902  0.00  0.00      AP1   
ATOM   1442  HE2 PHE A 112      27.821  -6.595  55.024  0.00  0.00      AP1   
ATOM   1443  C   PHE A 112      32.545  -4.852  56.925  0.00  0.00      AP1   
ATOM   1444  O   PHE A 112      31.701  -4.631  57.769  0.00  0.00      AP1   
ATOM   1445  N   TRP A 113      33.344  -5.935  57.005  0.00  0.00      AP1   
ATOM   1446  HN  TRP A 113      33.941  -6.078  56.220  0.00  0.00      AP1   
ATOM   1447  CA  TRP A 113      33.557  -6.868  58.070  0.00  0.00      AP1   
ATOM   1448  HA  TRP A 113      32.556  -7.157  58.354  0.00  0.00      AP1   
ATOM   1449  CB  TRP A 113      34.489  -8.098  57.660  0.00  0.00      AP1   
ATOM   1450  HB1 TRP A 113      34.100  -8.492  56.697  0.00  0.00      AP1   
ATOM   1451  HB2 TRP A 113      35.499  -7.663  57.502  0.00  0.00      AP1   
ATOM   1452  CG  TRP A 113      34.542  -9.355  58.587  0.00  0.00      AP1   
ATOM   1453  CD1 TRP A 113      35.682  -9.829  59.222  0.00  0.00      AP1   
ATOM   1454  HD1 TRP A 113      36.587  -9.243  59.281  0.00  0.00      AP1   
ATOM   1455  NE1 TRP A 113      35.356 -10.917  59.914  0.00  0.00      AP1   
ATOM   1456  HE1 TRP A 113      35.906 -11.399  60.560  0.00  0.00      AP1   
ATOM   1457  CE2 TRP A 113      33.995 -11.186  59.746  0.00  0.00      AP1   
ATOM   1458  CD2 TRP A 113      33.435 -10.152  58.937  0.00  0.00      AP1   
ATOM   1459  CE3 TRP A 113      32.176 -10.288  58.440  0.00  0.00      AP1   
ATOM   1460  HE3 TRP A 113      31.799  -9.629  57.672  0.00  0.00      AP1   
ATOM   1461  CZ3 TRP A 113      31.350 -11.369  58.851  0.00  0.00      AP1   
ATOM   1462  HZ3 TRP A 113      30.348 -11.486  58.464  0.00  0.00      AP1   
ATOM   1463  CZ2 TRP A 113      33.175 -12.283  60.120  0.00  0.00      AP1   
ATOM   1464  HZ2 TRP A 113      33.651 -13.125  60.602  0.00  0.00      AP1   
ATOM   1465  CH2 TRP A 113      31.880 -12.366  59.676  0.00  0.00      AP1   
ATOM   1466  HH2 TRP A 113      31.080 -12.872  60.196  0.00  0.00      AP1   
ATOM   1467  C   TRP A 113      33.979  -6.203  59.315  0.00  0.00      AP1   
ATOM   1468  O   TRP A 113      33.439  -6.550  60.392  0.00  0.00      AP1   
ATOM   1469  N   MET A 114      34.904  -5.292  59.175  0.00  0.00      AP1   
ATOM   1470  HN  MET A 114      35.198  -5.021  58.262  0.00  0.00      AP1   
ATOM   1471  CA  MET A 114      35.371  -4.424  60.289  0.00  0.00      AP1   
ATOM   1472  HA  MET A 114      35.613  -5.096  61.099  0.00  0.00      AP1   
ATOM   1473  CB  MET A 114      36.654  -3.665  59.933  0.00  0.00      AP1   
ATOM   1474  HB1 MET A 114      37.335  -4.519  59.731  0.00  0.00      AP1   
ATOM   1475  HB2 MET A 114      36.564  -3.144  58.955  0.00  0.00      AP1   
ATOM   1476  CG  MET A 114      37.190  -2.708  60.980  0.00  0.00      AP1   
ATOM   1477  HG1 MET A 114      36.937  -3.132  61.975  0.00  0.00      AP1   
ATOM   1478  HG2 MET A 114      38.275  -2.517  60.838  0.00  0.00      AP1   
ATOM   1479  SD  MET A 114      36.415  -1.009  61.054  0.00  0.00      AP1   
ATOM   1480  CE  MET A 114      37.116  -0.285  59.551  0.00  0.00      AP1   
ATOM   1481  HE1 MET A 114      36.394  -0.268  58.706  0.00  0.00      AP1   
ATOM   1482  HE2 MET A 114      37.391   0.749  59.850  0.00  0.00      AP1   
ATOM   1483  HE3 MET A 114      38.044  -0.847  59.309  0.00  0.00      AP1   
ATOM   1484  C   MET A 114      34.255  -3.469  60.838  0.00  0.00      AP1   
ATOM   1485  O   MET A 114      34.093  -3.287  62.029  0.00  0.00      AP1   
ATOM   1486  N   LEU A 115      33.465  -2.828  59.971  0.00  0.00      AP1   
ATOM   1487  HN  LEU A 115      33.746  -2.881  59.016  0.00  0.00      AP1   
ATOM   1488  CA  LEU A 115      32.365  -1.966  60.361  0.00  0.00      AP1   
ATOM   1489  HA  LEU A 115      32.616  -1.202  61.082  0.00  0.00      AP1   
ATOM   1490  CB  LEU A 115      31.752  -1.267  59.060  0.00  0.00      AP1   
ATOM   1491  HB1 LEU A 115      31.472  -2.054  58.328  0.00  0.00      AP1   
ATOM   1492  HB2 LEU A 115      30.809  -0.710  59.251  0.00  0.00      AP1   
ATOM   1493  CG  LEU A 115      32.705  -0.324  58.296  0.00  0.00      AP1   
ATOM   1494  HG  LEU A 115      33.716  -0.783  58.264  0.00  0.00      AP1   
ATOM   1495  CD1 LEU A 115      32.335  -0.101  56.740  0.00  0.00      AP1   
ATOM   1496 HD11 LEU A 115      31.262   0.149  56.602  0.00  0.00      AP1   
ATOM   1497 HD12 LEU A 115      32.912   0.709  56.245  0.00  0.00      AP1   
ATOM   1498 HD13 LEU A 115      32.496  -1.059  56.202  0.00  0.00      AP1   
ATOM   1499  CD2 LEU A 115      32.818   1.026  58.898  0.00  0.00      AP1   
ATOM   1500 HD21 LEU A 115      33.585   1.663  58.409  0.00  0.00      AP1   
ATOM   1501 HD22 LEU A 115      31.882   1.625  58.907  0.00  0.00      AP1   
ATOM   1502 HD23 LEU A 115      33.054   0.909  59.977  0.00  0.00      AP1   
ATOM   1503  C   LEU A 115      31.385  -2.590  61.341  0.00  0.00      AP1   
ATOM   1504  O   LEU A 115      30.878  -1.832  62.178  0.00  0.00      AP1   
ATOM   1505  N   HSD A 116      31.034  -3.903  61.236  0.00  0.00      AP1   
ATOM   1506  HN  HSD A 116      31.401  -4.546  60.568  0.00  0.00      AP1   
ATOM   1507  CA  HSD A 116      29.981  -4.504  62.116  0.00  0.00      AP1   
ATOM   1508  HA  HSD A 116      29.306  -3.694  62.349  0.00  0.00      AP1   
ATOM   1509  CB  HSD A 116      29.258  -5.656  61.300  0.00  0.00      AP1   
ATOM   1510  HB1 HSD A 116      29.976  -6.373  60.847  0.00  0.00      AP1   
ATOM   1511  HB2 HSD A 116      28.655  -6.236  62.031  0.00  0.00      AP1   
ATOM   1512  ND1 HSD A 116      29.133  -4.768  58.956  0.00  0.00      AP1   
ATOM   1513  HD1 HSD A 116      30.123  -4.738  58.819  0.00  0.00      AP1   
ATOM   1514  CG  HSD A 116      28.503  -5.120  60.122  0.00  0.00      AP1   
ATOM   1515  CE1 HSD A 116      28.139  -4.629  58.032  0.00  0.00      AP1   
ATOM   1516  HE1 HSD A 116      28.419  -4.218  57.062  0.00  0.00      AP1   
ATOM   1517  NE2 HSD A 116      26.924  -4.813  58.500  0.00  0.00      AP1   
ATOM   1518  CD2 HSD A 116      27.171  -5.199  59.801  0.00  0.00      AP1   
ATOM   1519  HD2 HSD A 116      26.383  -5.600  60.427  0.00  0.00      AP1   
ATOM   1520  C   HSD A 116      30.413  -4.852  63.447  0.00  0.00      AP1   
ATOM   1521  O   HSD A 116      29.649  -4.750  64.391  0.00  0.00      AP1   
ATOM   1522  N   LEU A 117      31.663  -5.133  63.631  0.00  0.00      AP1   
ATOM   1523  HN  LEU A 117      32.142  -5.464  62.822  0.00  0.00      AP1   
ATOM   1524  CA  LEU A 117      32.386  -5.191  64.842  0.00  0.00      AP1   
ATOM   1525  HA  LEU A 117      31.794  -5.800  65.508  0.00  0.00      AP1   
ATOM   1526  CB  LEU A 117      33.784  -5.841  64.496  0.00  0.00      AP1   
ATOM   1527  HB1 LEU A 117      33.563  -6.827  64.035  0.00  0.00      AP1   
ATOM   1528  HB2 LEU A 117      34.354  -5.138  63.852  0.00  0.00      AP1   
ATOM   1529  CG  LEU A 117      34.721  -6.186  65.629  0.00  0.00      AP1   
ATOM   1530  HG  LEU A 117      35.382  -6.931  65.137  0.00  0.00      AP1   
ATOM   1531  CD1 LEU A 117      35.684  -5.084  66.139  0.00  0.00      AP1   
ATOM   1532 HD11 LEU A 117      36.416  -5.508  66.858  0.00  0.00      AP1   
ATOM   1533 HD12 LEU A 117      36.245  -4.728  65.249  0.00  0.00      AP1   
ATOM   1534 HD13 LEU A 117      35.217  -4.143  66.500  0.00  0.00      AP1   
ATOM   1535  CD2 LEU A 117      34.041  -6.861  66.842  0.00  0.00      AP1   
ATOM   1536 HD21 LEU A 117      33.188  -7.493  66.516  0.00  0.00      AP1   
ATOM   1537 HD22 LEU A 117      34.734  -7.549  67.372  0.00  0.00      AP1   
ATOM   1538 HD23 LEU A 117      33.656  -6.056  67.504  0.00  0.00      AP1   
ATOM   1539  C   LEU A 117      32.416  -3.900  65.514  0.00  0.00      AP1   
ATOM   1540  O   LEU A 117      32.188  -3.776  66.749  0.00  0.00      AP1   
ATOM   1541  N   GLN A 118      32.641  -2.797  64.807  0.00  0.00      AP1   
ATOM   1542  HN  GLN A 118      32.831  -2.792  63.828  0.00  0.00      AP1   
ATOM   1543  CA  GLN A 118      32.635  -1.491  65.429  0.00  0.00      AP1   
ATOM   1544  HA  GLN A 118      33.338  -1.494  66.249  0.00  0.00      AP1   
ATOM   1545  CB  GLN A 118      33.251  -0.489  64.446  0.00  0.00      AP1   
ATOM   1546  HB1 GLN A 118      32.798  -0.655  63.445  0.00  0.00      AP1   
ATOM   1547  HB2 GLN A 118      32.871   0.525  64.695  0.00  0.00      AP1   
ATOM   1548  CG  GLN A 118      34.829  -0.501  64.306  0.00  0.00      AP1   
ATOM   1549  HG1 GLN A 118      35.182  -1.376  63.719  0.00  0.00      AP1   
ATOM   1550  HG2 GLN A 118      35.127   0.499  63.926  0.00  0.00      AP1   
ATOM   1551  CD  GLN A 118      35.480  -0.531  65.715  0.00  0.00      AP1   
ATOM   1552  OE1 GLN A 118      35.044   0.249  66.554  0.00  0.00      AP1   
ATOM   1553  NE2 GLN A 118      36.494  -1.355  65.976  0.00  0.00      AP1   
ATOM   1554 HE21 GLN A 118      36.660  -1.532  66.946  0.00  0.00      AP1   
ATOM   1555 HE22 GLN A 118      36.753  -2.106  65.368  0.00  0.00      AP1   
ATOM   1556  C   GLN A 118      31.296  -1.078  66.099  0.00  0.00      AP1   
ATOM   1557  O   GLN A 118      31.303  -0.540  67.187  0.00  0.00      AP1   
ATOM   1558  N   LYS A 119      30.166  -1.316  65.456  0.00  0.00      AP1   
ATOM   1559  HN  LYS A 119      30.225  -1.745  64.558  0.00  0.00      AP1   
ATOM   1560  CA  LYS A 119      28.897  -1.058  65.974  0.00  0.00      AP1   
ATOM   1561  HA  LYS A 119      28.895  -0.075  66.423  0.00  0.00      AP1   
ATOM   1562  CB  LYS A 119      27.791  -1.329  64.889  0.00  0.00      AP1   
ATOM   1563  HB1 LYS A 119      28.031  -2.369  64.579  0.00  0.00      AP1   
ATOM   1564  HB2 LYS A 119      26.814  -1.424  65.410  0.00  0.00      AP1   
ATOM   1565  CG  LYS A 119      27.773  -0.263  63.693  0.00  0.00      AP1   
ATOM   1566  HG1 LYS A 119      28.779  -0.254  63.221  0.00  0.00      AP1   
ATOM   1567  HG2 LYS A 119      27.003  -0.736  63.047  0.00  0.00      AP1   
ATOM   1568  CD  LYS A 119      27.350   1.096  64.262  0.00  0.00      AP1   
ATOM   1569  HD1 LYS A 119      26.369   1.015  64.776  0.00  0.00      AP1   
ATOM   1570  HD2 LYS A 119      28.042   1.274  65.112  0.00  0.00      AP1   
ATOM   1571  CE  LYS A 119      27.391   2.277  63.277  0.00  0.00      AP1   
ATOM   1572  HE1 LYS A 119      27.148   3.242  63.771  0.00  0.00      AP1   
ATOM   1573  HE2 LYS A 119      28.421   2.451  62.897  0.00  0.00      AP1   
ATOM   1574  NZ  LYS A 119      26.578   2.045  62.097  0.00  0.00      AP1   
ATOM   1575  HZ1 LYS A 119      25.559   1.905  62.252  0.00  0.00      AP1   
ATOM   1576  HZ2 LYS A 119      26.562   2.761  61.342  0.00  0.00      AP1   
ATOM   1577  HZ3 LYS A 119      26.978   1.217  61.611  0.00  0.00      AP1   
ATOM   1578  C   LYS A 119      28.595  -1.875  67.208  0.00  0.00      AP1   
ATOM   1579  O   LYS A 119      28.082  -1.334  68.162  0.00  0.00      AP1   
ATOM   1580  N   GLU A 120      28.989  -3.238  67.195  0.00  0.00      AP1   
ATOM   1581  HN  GLU A 120      29.270  -3.668  66.341  0.00  0.00      AP1   
ATOM   1582  CA  GLU A 120      28.933  -4.039  68.420  0.00  0.00      AP1   
ATOM   1583  HA  GLU A 120      27.920  -4.060  68.794  0.00  0.00      AP1   
ATOM   1584  CB  GLU A 120      29.363  -5.493  68.146  0.00  0.00      AP1   
ATOM   1585  HB1 GLU A 120      30.321  -5.518  67.584  0.00  0.00      AP1   
ATOM   1586  HB2 GLU A 120      29.643  -5.957  69.116  0.00  0.00      AP1   
ATOM   1587  CG  GLU A 120      28.346  -6.431  67.394  0.00  0.00      AP1   
ATOM   1588  HG1 GLU A 120      27.990  -5.871  66.503  0.00  0.00      AP1   
ATOM   1589  HG2 GLU A 120      28.676  -7.434  67.046  0.00  0.00      AP1   
ATOM   1590  CD  GLU A 120      27.197  -6.685  68.393  0.00  0.00      AP1   
ATOM   1591  OE1 GLU A 120      27.354  -7.605  69.254  0.00  0.00      AP1   
ATOM   1592  OE2 GLU A 120      26.132  -5.972  68.439  0.00  0.00      AP1   
ATOM   1593  C   GLU A 120      29.798  -3.519  69.600  0.00  0.00      AP1   
ATOM   1594  O   GLU A 120      29.350  -3.594  70.747  0.00  0.00      AP1   
ATOM   1595  N   THR A 121      30.992  -2.995  69.264  0.00  0.00      AP1   
ATOM   1596  HN  THR A 121      31.200  -3.028  68.290  0.00  0.00      AP1   
ATOM   1597  CA  THR A 121      31.912  -2.333  70.089  0.00  0.00      AP1   
ATOM   1598  HA  THR A 121      32.299  -2.948  70.888  0.00  0.00      AP1   
ATOM   1599  CB  THR A 121      33.223  -2.003  69.461  0.00  0.00      AP1   
ATOM   1600  HB  THR A 121      33.003  -1.255  68.669  0.00  0.00      AP1   
ATOM   1601  OG1 THR A 121      33.822  -3.212  68.865  0.00  0.00      AP1   
ATOM   1602  HG1 THR A 121      33.158  -3.475  68.222  0.00  0.00      AP1   
ATOM   1603  CG2 THR A 121      34.255  -1.370  70.443  0.00  0.00      AP1   
ATOM   1604 HG21 THR A 121      33.922  -0.381  70.822  0.00  0.00      AP1   
ATOM   1605 HG22 THR A 121      34.442  -2.004  71.336  0.00  0.00      AP1   
ATOM   1606 HG23 THR A 121      35.237  -1.225  69.943  0.00  0.00      AP1   
ATOM   1607  C   THR A 121      31.340  -1.048  70.675  0.00  0.00      AP1   
ATOM   1608  O   THR A 121      31.364  -0.869  71.886  0.00  0.00      AP1   
ATOM   1609  N   PHE A 122      30.739  -0.167  69.812  0.00  0.00      AP1   
ATOM   1610  HN  PHE A 122      30.897  -0.392  68.853  0.00  0.00      AP1   
ATOM   1611  CA  PHE A 122      30.208   1.151  70.234  0.00  0.00      AP1   
ATOM   1612  HA  PHE A 122      31.069   1.741  70.509  0.00  0.00      AP1   
ATOM   1613  CB  PHE A 122      29.587   1.904  69.043  0.00  0.00      AP1   
ATOM   1614  HB1 PHE A 122      30.281   1.856  68.177  0.00  0.00      AP1   
ATOM   1615  HB2 PHE A 122      28.660   1.390  68.709  0.00  0.00      AP1   
ATOM   1616  CG  PHE A 122      29.233   3.318  69.357  0.00  0.00      AP1   
ATOM   1617  CD1 PHE A 122      30.172   4.340  69.587  0.00  0.00      AP1   
ATOM   1618  HD1 PHE A 122      31.196   4.009  69.500  0.00  0.00      AP1   
ATOM   1619  CE1 PHE A 122      29.781   5.619  69.945  0.00  0.00      AP1   
ATOM   1620  HE1 PHE A 122      30.496   6.403  70.146  0.00  0.00      AP1   
ATOM   1621  CZ  PHE A 122      28.404   5.890  70.261  0.00  0.00      AP1   
ATOM   1622  HZ  PHE A 122      28.030   6.856  70.566  0.00  0.00      AP1   
ATOM   1623  CD2 PHE A 122      27.914   3.615  69.712  0.00  0.00      AP1   
ATOM   1624  HD2 PHE A 122      27.194   2.842  69.489  0.00  0.00      AP1   
ATOM   1625  CE2 PHE A 122      27.448   4.842  70.159  0.00  0.00      AP1   
ATOM   1626  HE2 PHE A 122      26.381   4.883  70.324  0.00  0.00      AP1   
ATOM   1627  C   PHE A 122      29.099   0.936  71.334  0.00  0.00      AP1   
ATOM   1628  O   PHE A 122      29.160   1.520  72.389  0.00  0.00      AP1   
ATOM   1629  N   ALA A 123      28.161  -0.024  71.030  0.00  0.00      AP1   
ATOM   1630  HN  ALA A 123      28.083  -0.500  70.158  0.00  0.00      AP1   
ATOM   1631  CA  ALA A 123      27.108  -0.373  71.930  0.00  0.00      AP1   
ATOM   1632  HA  ALA A 123      26.574   0.565  71.962  0.00  0.00      AP1   
ATOM   1633  CB  ALA A 123      26.228  -1.387  71.204  0.00  0.00      AP1   
ATOM   1634  HB1 ALA A 123      25.393  -1.707  71.864  0.00  0.00      AP1   
ATOM   1635  HB2 ALA A 123      25.871  -0.975  70.236  0.00  0.00      AP1   
ATOM   1636  HB3 ALA A 123      26.877  -2.282  71.095  0.00  0.00      AP1   
ATOM   1637  C   ALA A 123      27.443  -0.779  73.313  0.00  0.00      AP1   
ATOM   1638  O   ALA A 123      26.810  -0.385  74.264  0.00  0.00      AP1   
ATOM   1639  N   THR A 124      28.510  -1.510  73.469  0.00  0.00      AP1   
ATOM   1640  HN  THR A 124      29.090  -1.810  72.716  0.00  0.00      AP1   
ATOM   1641  CA  THR A 124      29.178  -1.816  74.716  0.00  0.00      AP1   
ATOM   1642  HA  THR A 124      28.466  -2.395  75.285  0.00  0.00      AP1   
ATOM   1643  CB  THR A 124      30.432  -2.671  74.587  0.00  0.00      AP1   
ATOM   1644  HB  THR A 124      31.188  -2.158  73.955  0.00  0.00      AP1   
ATOM   1645  OG1 THR A 124      29.993  -3.903  74.002  0.00  0.00      AP1   
ATOM   1646  HG1 THR A 124      30.809  -4.370  73.808  0.00  0.00      AP1   
ATOM   1647  CG2 THR A 124      31.179  -3.112  75.839  0.00  0.00      AP1   
ATOM   1648 HG21 THR A 124      30.558  -3.742  76.512  0.00  0.00      AP1   
ATOM   1649 HG22 THR A 124      32.070  -3.731  75.599  0.00  0.00      AP1   
ATOM   1650 HG23 THR A 124      31.493  -2.210  76.407  0.00  0.00      AP1   
ATOM   1651  C   THR A 124      29.629  -0.677  75.631  0.00  0.00      AP1   
ATOM   1652  O   THR A 124      29.529  -0.814  76.847  0.00  0.00      AP1   
ATOM   1653  N   TYR A 125      30.127   0.408  75.013  0.00  0.00      AP1   
ATOM   1654  HN  TYR A 125      30.190   0.436  74.018  0.00  0.00      AP1   
ATOM   1655  CA  TYR A 125      30.466   1.693  75.661  0.00  0.00      AP1   
ATOM   1656  HA  TYR A 125      30.964   1.503  76.600  0.00  0.00      AP1   
ATOM   1657  CB  TYR A 125      31.471   2.577  74.889  0.00  0.00      AP1   
ATOM   1658  HB1 TYR A 125      30.956   2.896  73.957  0.00  0.00      AP1   
ATOM   1659  HB2 TYR A 125      31.800   3.542  75.331  0.00  0.00      AP1   
ATOM   1660  CG  TYR A 125      32.654   1.891  74.284  0.00  0.00      AP1   
ATOM   1661  CD1 TYR A 125      33.167   2.451  73.081  0.00  0.00      AP1   
ATOM   1662  HD1 TYR A 125      32.657   3.278  72.610  0.00  0.00      AP1   
ATOM   1663  CE1 TYR A 125      34.330   1.949  72.493  0.00  0.00      AP1   
ATOM   1664  HE1 TYR A 125      34.664   2.390  71.565  0.00  0.00      AP1   
ATOM   1665  CZ  TYR A 125      34.986   0.913  73.136  0.00  0.00      AP1   
ATOM   1666  OH  TYR A 125      36.116   0.410  72.602  0.00  0.00      AP1   
ATOM   1667  HH  TYR A 125      36.478   1.016  71.952  0.00  0.00      AP1   
ATOM   1668  CD2 TYR A 125      33.367   0.830  74.909  0.00  0.00      AP1   
ATOM   1669  HD2 TYR A 125      32.958   0.350  75.786  0.00  0.00      AP1   
ATOM   1670  CE2 TYR A 125      34.500   0.336  74.317  0.00  0.00      AP1   
ATOM   1671  HE2 TYR A 125      35.069  -0.466  74.764  0.00  0.00      AP1   
ATOM   1672  C   TYR A 125      29.216   2.457  75.963  0.00  0.00      AP1   
ATOM   1673  O   TYR A 125      29.059   2.961  77.096  0.00  0.00      AP1   
ATOM   1674  N   VAL A 126      28.213   2.536  75.084  0.00  0.00      AP1   
ATOM   1675  HN  VAL A 126      28.427   2.240  74.157  0.00  0.00      AP1   
ATOM   1676  CA  VAL A 126      26.856   3.060  75.417  0.00  0.00      AP1   
ATOM   1677  HA  VAL A 126      26.947   4.109  75.655  0.00  0.00      AP1   
ATOM   1678  CB  VAL A 126      25.860   2.908  74.243  0.00  0.00      AP1   
ATOM   1679  HB  VAL A 126      25.716   1.845  73.954  0.00  0.00      AP1   
ATOM   1680  CG1 VAL A 126      24.565   3.644  74.646  0.00  0.00      AP1   
ATOM   1681 HG11 VAL A 126      24.709   4.714  74.911  0.00  0.00      AP1   
ATOM   1682 HG12 VAL A 126      23.825   3.728  73.822  0.00  0.00      AP1   
ATOM   1683 HG13 VAL A 126      24.080   3.077  75.468  0.00  0.00      AP1   
ATOM   1684  CG2 VAL A 126      26.476   3.526  72.954  0.00  0.00      AP1   
ATOM   1685 HG21 VAL A 126      25.924   3.425  71.995  0.00  0.00      AP1   
ATOM   1686 HG22 VAL A 126      26.638   4.611  73.130  0.00  0.00      AP1   
ATOM   1687 HG23 VAL A 126      27.472   3.066  72.780  0.00  0.00      AP1   
ATOM   1688  C   VAL A 126      26.275   2.333  76.673  0.00  0.00      AP1   
ATOM   1689  O   VAL A 126      25.652   2.930  77.531  0.00  0.00      AP1   
ATOM   1690  N   ALA A 127      26.349   0.979  76.735  0.00  0.00      AP1   
ATOM   1691  HN  ALA A 127      26.617   0.503  75.901  0.00  0.00      AP1   
ATOM   1692  CA  ALA A 127      26.018   0.181  77.995  0.00  0.00      AP1   
ATOM   1693  HA  ALA A 127      25.000   0.470  78.212  0.00  0.00      AP1   
ATOM   1694  CB  ALA A 127      26.204  -1.327  77.756  0.00  0.00      AP1   
ATOM   1695  HB1 ALA A 127      25.501  -1.739  77.001  0.00  0.00      AP1   
ATOM   1696  HB2 ALA A 127      27.184  -1.544  77.278  0.00  0.00      AP1   
ATOM   1697  HB3 ALA A 127      26.173  -1.932  78.687  0.00  0.00      AP1   
ATOM   1698  C   ALA A 127      26.743   0.571  79.195  0.00  0.00      AP1   
ATOM   1699  O   ALA A 127      26.104   0.939  80.255  0.00  0.00      AP1   
ATOM   1700  N   ARG A 128      28.057   0.723  79.099  0.00  0.00      AP1   
ATOM   1701  HN  ARG A 128      28.602   0.379  78.338  0.00  0.00      AP1   
ATOM   1702  CA  ARG A 128      28.893   1.245  80.215  0.00  0.00      AP1   
ATOM   1703  HA  ARG A 128      28.525   0.669  81.051  0.00  0.00      AP1   
ATOM   1704  CB  ARG A 128      30.428   1.123  79.929  0.00  0.00      AP1   
ATOM   1705  HB1 ARG A 128      30.890   0.147  80.190  0.00  0.00      AP1   
ATOM   1706  HB2 ARG A 128      30.533   1.298  78.837  0.00  0.00      AP1   
ATOM   1707  CG  ARG A 128      31.356   2.221  80.636  0.00  0.00      AP1   
ATOM   1708  HG1 ARG A 128      32.383   1.999  80.277  0.00  0.00      AP1   
ATOM   1709  HG2 ARG A 128      31.197   3.293  80.388  0.00  0.00      AP1   
ATOM   1710  CD  ARG A 128      31.412   2.012  82.158  0.00  0.00      AP1   
ATOM   1711  HD1 ARG A 128      30.432   1.968  82.680  0.00  0.00      AP1   
ATOM   1712  HD2 ARG A 128      31.980   1.082  82.374  0.00  0.00      AP1   
ATOM   1713  NE  ARG A 128      32.062   3.203  82.768  0.00  0.00      AP1   
ATOM   1714  HE  ARG A 128      32.155   4.046  82.238  0.00  0.00      AP1   
ATOM   1715  CZ  ARG A 128      32.847   3.096  83.862  0.00  0.00      AP1   
ATOM   1716  NH1 ARG A 128      32.947   2.006  84.563  0.00  0.00      AP1   
ATOM   1717 HH11 ARG A 128      33.468   1.952  85.415  0.00  0.00      AP1   
ATOM   1718 HH12 ARG A 128      32.269   1.286  84.414  0.00  0.00      AP1   
ATOM   1719  NH2 ARG A 128      33.649   4.072  84.327  0.00  0.00      AP1   
ATOM   1720 HH21 ARG A 128      33.998   3.838  85.234  0.00  0.00      AP1   
ATOM   1721 HH22 ARG A 128      33.291   4.992  84.172  0.00  0.00      AP1   
ATOM   1722  C   ARG A 128      28.457   2.622  80.690  0.00  0.00      AP1   
ATOM   1723  O   ARG A 128      28.269   2.866  81.875  0.00  0.00      AP1   
ATOM   1724  N   PHE A 129      28.246   3.555  79.801  0.00  0.00      AP1   
ATOM   1725  HN  PHE A 129      28.438   3.397  78.836  0.00  0.00      AP1   
ATOM   1726  CA  PHE A 129      27.594   4.816  80.188  0.00  0.00      AP1   
ATOM   1727  HA  PHE A 129      28.212   5.262  80.952  0.00  0.00      AP1   
ATOM   1728  CB  PHE A 129      27.670   5.821  79.034  0.00  0.00      AP1   
ATOM   1729  HB1 PHE A 129      28.708   6.034  78.699  0.00  0.00      AP1   
ATOM   1730  HB2 PHE A 129      27.292   5.208  78.188  0.00  0.00      AP1   
ATOM   1731  CG  PHE A 129      26.820   7.027  79.185  0.00  0.00      AP1   
ATOM   1732  CD1 PHE A 129      27.028   7.897  80.288  0.00  0.00      AP1   
ATOM   1733  HD1 PHE A 129      27.777   7.504  80.960  0.00  0.00      AP1   
ATOM   1734  CE1 PHE A 129      26.210   9.029  80.443  0.00  0.00      AP1   
ATOM   1735  HE1 PHE A 129      26.285   9.641  81.330  0.00  0.00      AP1   
ATOM   1736  CZ  PHE A 129      25.305   9.375  79.444  0.00  0.00      AP1   
ATOM   1737  HZ  PHE A 129      24.629  10.217  79.466  0.00  0.00      AP1   
ATOM   1738  CD2 PHE A 129      25.940   7.394  78.195  0.00  0.00      AP1   
ATOM   1739  HD2 PHE A 129      25.844   6.681  77.390  0.00  0.00      AP1   
ATOM   1740  CE2 PHE A 129      25.205   8.554  78.334  0.00  0.00      AP1   
ATOM   1741  HE2 PHE A 129      24.460   8.778  77.585  0.00  0.00      AP1   
ATOM   1742  C   PHE A 129      26.222   4.644  80.899  0.00  0.00      AP1   
ATOM   1743  O   PHE A 129      26.056   5.141  82.002  0.00  0.00      AP1   
ATOM   1744  N   GLN A 130      25.238   4.019  80.214  0.00  0.00      AP1   
ATOM   1745  HN  GLN A 130      25.354   3.766  79.257  0.00  0.00      AP1   
ATOM   1746  CA  GLN A 130      23.955   3.793  80.919  0.00  0.00      AP1   
ATOM   1747  HA  GLN A 130      23.532   4.780  81.026  0.00  0.00      AP1   
ATOM   1748  CB  GLN A 130      23.025   2.989  79.955  0.00  0.00      AP1   
ATOM   1749  HB1 GLN A 130      23.297   1.931  79.752  0.00  0.00      AP1   
ATOM   1750  HB2 GLN A 130      22.009   2.687  80.289  0.00  0.00      AP1   
ATOM   1751  CG  GLN A 130      22.669   3.803  78.647  0.00  0.00      AP1   
ATOM   1752  HG1 GLN A 130      23.592   4.088  78.098  0.00  0.00      AP1   
ATOM   1753  HG2 GLN A 130      22.050   3.172  77.974  0.00  0.00      AP1   
ATOM   1754  CD  GLN A 130      21.910   5.018  79.004  0.00  0.00      AP1   
ATOM   1755  OE1 GLN A 130      20.774   4.813  79.315  0.00  0.00      AP1   
ATOM   1756  NE2 GLN A 130      22.540   6.195  78.995  0.00  0.00      AP1   
ATOM   1757 HE21 GLN A 130      21.884   6.941  78.881  0.00  0.00      AP1   
ATOM   1758 HE22 GLN A 130      23.535   6.268  78.928  0.00  0.00      AP1   
ATOM   1759  C   GLN A 130      24.017   3.130  82.264  0.00  0.00      AP1   
ATOM   1760  O   GLN A 130      23.306   3.541  83.185  0.00  0.00      AP1   
ATOM   1761  N   LYS A 131      24.806   2.050  82.434  0.00  0.00      AP1   
ATOM   1762  HN  LYS A 131      25.325   1.653  81.681  0.00  0.00      AP1   
ATOM   1763  CA  LYS A 131      24.930   1.192  83.652  0.00  0.00      AP1   
ATOM   1764  HA  LYS A 131      23.936   0.904  83.961  0.00  0.00      AP1   
ATOM   1765  CB  LYS A 131      25.747  -0.072  83.138  0.00  0.00      AP1   
ATOM   1766  HB1 LYS A 131      25.243  -0.522  82.256  0.00  0.00      AP1   
ATOM   1767  HB2 LYS A 131      26.678   0.405  82.764  0.00  0.00      AP1   
ATOM   1768  CG  LYS A 131      26.063  -1.192  84.081  0.00  0.00      AP1   
ATOM   1769  HG1 LYS A 131      26.576  -2.066  83.627  0.00  0.00      AP1   
ATOM   1770  HG2 LYS A 131      26.576  -0.760  84.968  0.00  0.00      AP1   
ATOM   1771  CD  LYS A 131      24.751  -1.930  84.512  0.00  0.00      AP1   
ATOM   1772  HD1 LYS A 131      23.989  -1.277  84.988  0.00  0.00      AP1   
ATOM   1773  HD2 LYS A 131      24.342  -2.234  83.525  0.00  0.00      AP1   
ATOM   1774  CE  LYS A 131      24.909  -3.242  85.235  0.00  0.00      AP1   
ATOM   1775  HE1 LYS A 131      23.896  -3.653  85.436  0.00  0.00      AP1   
ATOM   1776  HE2 LYS A 131      25.465  -3.874  84.510  0.00  0.00      AP1   
ATOM   1777  NZ  LYS A 131      25.665  -3.087  86.499  0.00  0.00      AP1   
ATOM   1778  HZ1 LYS A 131      25.558  -3.982  87.019  0.00  0.00      AP1   
ATOM   1779  HZ2 LYS A 131      26.627  -2.729  86.332  0.00  0.00      AP1   
ATOM   1780  HZ3 LYS A 131      25.253  -2.234  86.927  0.00  0.00      AP1   
ATOM   1781  C   LYS A 131      25.645   1.963  84.754  0.00  0.00      AP1   
ATOM   1782  O   LYS A 131      25.181   2.007  85.892  0.00  0.00      AP1   
ATOM   1783  N   GLU A 132      26.728   2.682  84.495  0.00  0.00      AP1   
ATOM   1784  HN  GLU A 132      27.148   2.807  83.600  0.00  0.00      AP1   
ATOM   1785  CA  GLU A 132      27.583   3.044  85.683  0.00  0.00      AP1   
ATOM   1786  HA  GLU A 132      27.055   2.763  86.582  0.00  0.00      AP1   
ATOM   1787  CB  GLU A 132      28.968   2.455  85.644  0.00  0.00      AP1   
ATOM   1788  HB1 GLU A 132      29.538   2.812  84.759  0.00  0.00      AP1   
ATOM   1789  HB2 GLU A 132      29.502   2.628  86.603  0.00  0.00      AP1   
ATOM   1790  CG  GLU A 132      28.952   0.918  85.471  0.00  0.00      AP1   
ATOM   1791  HG1 GLU A 132      28.120   0.530  86.097  0.00  0.00      AP1   
ATOM   1792  HG2 GLU A 132      28.820   0.665  84.397  0.00  0.00      AP1   
ATOM   1793  CD  GLU A 132      30.152   0.172  86.081  0.00  0.00      AP1   
ATOM   1794  OE1 GLU A 132      30.002  -0.280  87.230  0.00  0.00      AP1   
ATOM   1795  OE2 GLU A 132      31.236   0.012  85.437  0.00  0.00      AP1   
ATOM   1796  C   GLU A 132      27.718   4.624  85.826  0.00  0.00      AP1   
ATOM   1797  O   GLU A 132      28.462   5.129  86.681  0.00  0.00      AP1   
ATOM   1798  N   ALA A 133      26.967   5.421  84.932  0.00  0.00      AP1   
ATOM   1799  HN  ALA A 133      26.265   5.169  84.270  0.00  0.00      AP1   
ATOM   1800  CA  ALA A 133      27.269   6.829  84.899  0.00  0.00      AP1   
ATOM   1801  HA  ALA A 133      27.455   7.108  85.926  0.00  0.00      AP1   
ATOM   1802  CB  ALA A 133      28.531   7.005  83.973  0.00  0.00      AP1   
ATOM   1803  HB1 ALA A 133      29.420   6.626  84.522  0.00  0.00      AP1   
ATOM   1804  HB2 ALA A 133      28.309   6.474  83.023  0.00  0.00      AP1   
ATOM   1805  HB3 ALA A 133      28.615   8.067  83.658  0.00  0.00      AP1   
ATOM   1806  C   ALA A 133      26.190   7.790  84.404  0.00  0.00      AP1   
ATOM   1807  O   ALA A 133      26.376   8.996  84.650  0.00  0.00      AP1   
ATOM   1808  N   TYR A 134      25.150   7.320  83.703  0.00  0.00      AP1   
ATOM   1809  HN  TYR A 134      25.027   6.332  83.647  0.00  0.00      AP1   
ATOM   1810  CA  TYR A 134      23.968   8.137  83.433  0.00  0.00      AP1   
ATOM   1811  HA  TYR A 134      24.368   9.018  82.953  0.00  0.00      AP1   
ATOM   1812  CB  TYR A 134      23.002   7.420  82.366  0.00  0.00      AP1   
ATOM   1813  HB1 TYR A 134      23.651   7.161  81.503  0.00  0.00      AP1   
ATOM   1814  HB2 TYR A 134      22.722   6.490  82.905  0.00  0.00      AP1   
ATOM   1815  CG  TYR A 134      21.810   8.241  81.955  0.00  0.00      AP1   
ATOM   1816  CD1 TYR A 134      20.437   7.809  82.055  0.00  0.00      AP1   
ATOM   1817  HD1 TYR A 134      20.343   6.837  82.516  0.00  0.00      AP1   
ATOM   1818  CE1 TYR A 134      19.454   8.608  81.627  0.00  0.00      AP1   
ATOM   1819  HE1 TYR A 134      18.409   8.369  81.759  0.00  0.00      AP1   
ATOM   1820  CZ  TYR A 134      19.708   9.804  80.949  0.00  0.00      AP1   
ATOM   1821  OH  TYR A 134      18.680  10.605  80.459  0.00  0.00      AP1   
ATOM   1822  HH  TYR A 134      18.816  11.533  80.664  0.00  0.00      AP1   
ATOM   1823  CD2 TYR A 134      22.041   9.416  81.314  0.00  0.00      AP1   
ATOM   1824  HD2 TYR A 134      23.067   9.690  81.114  0.00  0.00      AP1   
ATOM   1825  CE2 TYR A 134      21.016  10.239  80.752  0.00  0.00      AP1   
ATOM   1826  HE2 TYR A 134      21.380  11.121  80.246  0.00  0.00      AP1   
ATOM   1827  C   TYR A 134      23.216   8.609  84.659  0.00  0.00      AP1   
ATOM   1828  O   TYR A 134      22.716   7.763  85.431  0.00  0.00      AP1   
ATOM   1829  N   CYS A 135      23.129   9.951  84.908  0.00  0.00      AP1   
ATOM   1830  HN  CYS A 135      23.468  10.605  84.237  0.00  0.00      AP1   
ATOM   1831  CA  CYS A 135      22.644  10.456  86.147  0.00  0.00      AP1   
ATOM   1832  HA  CYS A 135      23.045  11.440  86.342  0.00  0.00      AP1   
ATOM   1833  CB  CYS A 135      21.093  10.645  86.027  0.00  0.00      AP1   
ATOM   1834  HB1 CYS A 135      20.552   9.688  85.868  0.00  0.00      AP1   
ATOM   1835  HB2 CYS A 135      20.758  10.972  87.035  0.00  0.00      AP1   
ATOM   1836  SG  CYS A 135      20.481  11.810  84.767  0.00  0.00      AP1   
ATOM   1837  C   CYS A 135      23.065   9.777  87.489  0.00  0.00      AP1   
ATOM   1838  O   CYS A 135      22.337   9.001  88.051  0.00  0.00      AP1   
ATOM   1839  N   PRO A 136      24.210  10.059  88.069  0.00  0.00      AP1   
ATOM   1840  CD  PRO A 136      25.259  10.808  87.415  0.00  0.00      AP1   
ATOM   1841  HD1 PRO A 136      25.002  11.846  87.115  0.00  0.00      AP1   
ATOM   1842  HD2 PRO A 136      25.592  10.308  86.480  0.00  0.00      AP1   
ATOM   1843  CA  PRO A 136      24.672   9.456  89.244  0.00  0.00      AP1   
ATOM   1844  HA  PRO A 136      24.327   8.433  89.278  0.00  0.00      AP1   
ATOM   1845  CB  PRO A 136      26.167   9.449  89.120  0.00  0.00      AP1   
ATOM   1846  HB1 PRO A 136      26.428   8.617  88.432  0.00  0.00      AP1   
ATOM   1847  HB2 PRO A 136      26.692   9.410  90.098  0.00  0.00      AP1   
ATOM   1848  CG  PRO A 136      26.437  10.733  88.370  0.00  0.00      AP1   
ATOM   1849  HG1 PRO A 136      27.362  10.700  87.755  0.00  0.00      AP1   
ATOM   1850  HG2 PRO A 136      26.544  11.585  89.075  0.00  0.00      AP1   
ATOM   1851  C   PRO A 136      24.069  10.045  90.537  0.00  0.00      AP1   
ATOM   1852  O   PRO A 136      24.506   9.625  91.592  0.00  0.00      AP1   
ATOM   1853  N   ASN A 137      23.112  10.980  90.499  0.00  0.00      AP1   
ATOM   1854  HN  ASN A 137      22.776  11.457  89.690  0.00  0.00      AP1   
ATOM   1855  CA  ASN A 137      22.691  11.651  91.700  0.00  0.00      AP1   
ATOM   1856  HA  ASN A 137      23.449  11.628  92.469  0.00  0.00      AP1   
ATOM   1857  CB  ASN A 137      22.475  13.086  91.307  0.00  0.00      AP1   
ATOM   1858  HB1 ASN A 137      22.203  13.696  92.195  0.00  0.00      AP1   
ATOM   1859  HB2 ASN A 137      23.380  13.501  90.814  0.00  0.00      AP1   
ATOM   1860  CG  ASN A 137      21.372  13.443  90.282  0.00  0.00      AP1   
ATOM   1861  OD1 ASN A 137      21.400  12.965  89.134  0.00  0.00      AP1   
ATOM   1862  ND2 ASN A 137      20.373  14.265  90.642  0.00  0.00      AP1   
ATOM   1863 HD21 ASN A 137      19.826  14.550  89.854  0.00  0.00      AP1   
ATOM   1864 HD22 ASN A 137      20.213  14.475  91.606  0.00  0.00      AP1   
ATOM   1865  C   ASN A 137      21.298  11.108  92.177  0.00  0.00      AP1   
ATOM   1866  O   ASN A 137      20.422  10.843  91.336  0.00  0.00      AP1   
ATOM   1867  N   LYS A 138      21.082  10.870  93.493  0.00  0.00      AP1   
ATOM   1868  HN  LYS A 138      21.829  11.088  94.117  0.00  0.00      AP1   
ATOM   1869  CA  LYS A 138      19.843  10.547  94.105  0.00  0.00      AP1   
ATOM   1870  HA  LYS A 138      19.116  10.134  93.422  0.00  0.00      AP1   
ATOM   1871  CB  LYS A 138      20.070   9.467  95.280  0.00  0.00      AP1   
ATOM   1872  HB1 LYS A 138      21.094   9.503  95.708  0.00  0.00      AP1   
ATOM   1873  HB2 LYS A 138      19.309   9.517  96.088  0.00  0.00      AP1   
ATOM   1874  CG  LYS A 138      20.051   8.001  94.733  0.00  0.00      AP1   
ATOM   1875  HG1 LYS A 138      20.803   7.852  93.929  0.00  0.00      AP1   
ATOM   1876  HG2 LYS A 138      20.303   7.374  95.615  0.00  0.00      AP1   
ATOM   1877  CD  LYS A 138      18.711   7.419  94.184  0.00  0.00      AP1   
ATOM   1878  HD1 LYS A 138      17.861   8.033  94.550  0.00  0.00      AP1   
ATOM   1879  HD2 LYS A 138      18.731   7.615  93.090  0.00  0.00      AP1   
ATOM   1880  CE  LYS A 138      18.499   5.888  94.581  0.00  0.00      AP1   
ATOM   1881  HE1 LYS A 138      19.436   5.300  94.478  0.00  0.00      AP1   
ATOM   1882  HE2 LYS A 138      18.188   5.690  95.629  0.00  0.00      AP1   
ATOM   1883  NZ  LYS A 138      17.390   5.326  93.809  0.00  0.00      AP1   
ATOM   1884  HZ1 LYS A 138      17.648   5.248  92.804  0.00  0.00      AP1   
ATOM   1885  HZ2 LYS A 138      17.319   4.346  94.149  0.00  0.00      AP1   
ATOM   1886  HZ3 LYS A 138      16.619   5.934  94.149  0.00  0.00      AP1   
ATOM   1887  C   LYS A 138      19.162  11.804  94.699  0.00  0.00      AP1   
ATOM   1888  O   LYS A 138      17.979  11.669  94.976  0.00  0.00      AP1   
ATOM   1889  N   CYS A 139      19.774  12.957  94.751  0.00  0.00      AP1   
ATOM   1890  HN  CYS A 139      20.706  13.122  94.440  0.00  0.00      AP1   
ATOM   1891  CA  CYS A 139      19.116  14.066  95.323  0.00  0.00      AP1   
ATOM   1892  HA  CYS A 139      18.049  14.189  95.212  0.00  0.00      AP1   
ATOM   1893  CB  CYS A 139      19.371  14.150  96.860  0.00  0.00      AP1   
ATOM   1894  HB1 CYS A 139      18.799  15.019  97.251  0.00  0.00      AP1   
ATOM   1895  HB2 CYS A 139      18.882  13.312  97.401  0.00  0.00      AP1   
ATOM   1896  SG  CYS A 139      21.130  14.146  97.395  0.00  0.00      AP1   
ATOM   1897  C   CYS A 139      19.780  15.284  94.611  0.00  0.00      AP1   
ATOM   1898  O   CYS A 139      20.790  15.094  93.918  0.00  0.00      AP1   
ATOM   1899  N   GLY A 140      19.255  16.471  94.790  0.00  0.00      AP1   
ATOM   1900  HN  GLY A 140      18.584  16.515  95.527  0.00  0.00      AP1   
ATOM   1901  CA  GLY A 140      19.677  17.711  94.103  0.00  0.00      AP1   
ATOM   1902  HA1 GLY A 140      20.661  18.031  94.413  0.00  0.00      AP1   
ATOM   1903  HA2 GLY A 140      18.853  18.389  94.267  0.00  0.00      AP1   
ATOM   1904  C   GLY A 140      19.673  17.543  92.644  0.00  0.00      AP1   
ATOM   1905  O   GLY A 140      19.158  16.521  92.132  0.00  0.00      AP1   
ATOM   1906  N   VAL A 141      20.244  18.581  91.873  0.00  0.00      AP1   
ATOM   1907  HN  VAL A 141      20.660  19.364  92.328  0.00  0.00      AP1   
ATOM   1908  CA  VAL A 141      20.360  18.489  90.424  0.00  0.00      AP1   
ATOM   1909  HA  VAL A 141      20.015  17.495  90.178  0.00  0.00      AP1   
ATOM   1910  CB  VAL A 141      19.485  19.625  89.850  0.00  0.00      AP1   
ATOM   1911  HB  VAL A 141      18.436  19.418  90.153  0.00  0.00      AP1   
ATOM   1912  CG1 VAL A 141      19.939  20.948  90.523  0.00  0.00      AP1   
ATOM   1913 HG11 VAL A 141      20.974  21.236  90.241  0.00  0.00      AP1   
ATOM   1914 HG12 VAL A 141      19.207  21.735  90.244  0.00  0.00      AP1   
ATOM   1915 HG13 VAL A 141      19.850  20.947  91.631  0.00  0.00      AP1   
ATOM   1916  CG2 VAL A 141      19.559  19.842  88.297  0.00  0.00      AP1   
ATOM   1917 HG21 VAL A 141      19.407  18.919  87.697  0.00  0.00      AP1   
ATOM   1918 HG22 VAL A 141      18.827  20.666  88.151  0.00  0.00      AP1   
ATOM   1919 HG23 VAL A 141      20.572  20.185  87.998  0.00  0.00      AP1   
ATOM   1920  C   VAL A 141      21.807  18.477  89.858  0.00  0.00      AP1   
ATOM   1921  O   VAL A 141      22.583  19.272  90.341  0.00  0.00      AP1   
ATOM   1922  N   MET A 142      22.129  17.388  89.076  0.00  0.00      AP1   
ATOM   1923  HN  MET A 142      21.507  16.618  88.956  0.00  0.00      AP1   
ATOM   1924  CA  MET A 142      23.331  17.232  88.285  0.00  0.00      AP1   
ATOM   1925  HA  MET A 142      24.088  17.905  88.659  0.00  0.00      AP1   
ATOM   1926  CB  MET A 142      23.912  15.795  88.483  0.00  0.00      AP1   
ATOM   1927  HB1 MET A 142      24.382  15.700  89.485  0.00  0.00      AP1   
ATOM   1928  HB2 MET A 142      22.992  15.175  88.430  0.00  0.00      AP1   
ATOM   1929  CG  MET A 142      24.770  15.181  87.399  0.00  0.00      AP1   
ATOM   1930  HG1 MET A 142      25.036  14.122  87.600  0.00  0.00      AP1   
ATOM   1931  HG2 MET A 142      24.152  15.136  86.477  0.00  0.00      AP1   
ATOM   1932  SD  MET A 142      26.201  16.051  86.952  0.00  0.00      AP1   
ATOM   1933  CE  MET A 142      27.158  14.648  86.156  0.00  0.00      AP1   
ATOM   1934  HE1 MET A 142      26.538  14.090  85.422  0.00  0.00      AP1   
ATOM   1935  HE2 MET A 142      28.076  15.012  85.647  0.00  0.00      AP1   
ATOM   1936  HE3 MET A 142      27.512  13.954  86.948  0.00  0.00      AP1   
ATOM   1937  C   MET A 142      23.158  17.663  86.823  0.00  0.00      AP1   
ATOM   1938  O   MET A 142      22.139  17.324  86.188  0.00  0.00      AP1   
ATOM   1939  N   LEU A 143      24.055  18.551  86.303  0.00  0.00      AP1   
ATOM   1940  HN  LEU A 143      24.810  18.916  86.843  0.00  0.00      AP1   
ATOM   1941  CA  LEU A 143      23.958  19.103  84.957  0.00  0.00      AP1   
ATOM   1942  HA  LEU A 143      23.148  18.561  84.492  0.00  0.00      AP1   
ATOM   1943  CB  LEU A 143      23.759  20.597  84.968  0.00  0.00      AP1   
ATOM   1944  HB1 LEU A 143      24.601  20.987  85.579  0.00  0.00      AP1   
ATOM   1945  HB2 LEU A 143      23.655  21.017  83.944  0.00  0.00      AP1   
ATOM   1946  CG  LEU A 143      22.635  21.151  85.878  0.00  0.00      AP1   
ATOM   1947  HG  LEU A 143      22.741  20.787  86.922  0.00  0.00      AP1   
ATOM   1948  CD1 LEU A 143      22.626  22.695  85.776  0.00  0.00      AP1   
ATOM   1949 HD11 LEU A 143      21.660  23.110  86.135  0.00  0.00      AP1   
ATOM   1950 HD12 LEU A 143      23.444  23.135  86.386  0.00  0.00      AP1   
ATOM   1951 HD13 LEU A 143      22.647  23.089  84.738  0.00  0.00      AP1   
ATOM   1952  CD2 LEU A 143      21.241  20.645  85.492  0.00  0.00      AP1   
ATOM   1953 HD21 LEU A 143      21.213  19.537  85.569  0.00  0.00      AP1   
ATOM   1954 HD22 LEU A 143      20.495  21.198  86.101  0.00  0.00      AP1   
ATOM   1955 HD23 LEU A 143      21.040  20.997  84.458  0.00  0.00      AP1   
ATOM   1956  C   LEU A 143      25.160  18.749  84.159  0.00  0.00      AP1   
ATOM   1957  O   LEU A 143      26.300  19.045  84.550  0.00  0.00      AP1   
ATOM   1958  N   GLN A 144      24.999  18.138  82.985  0.00  0.00      AP1   
ATOM   1959  HN  GLN A 144      24.095  17.934  82.617  0.00  0.00      AP1   
ATOM   1960  CA  GLN A 144      26.203  17.825  82.166  0.00  0.00      AP1   
ATOM   1961  HA  GLN A 144      26.851  18.689  82.164  0.00  0.00      AP1   
ATOM   1962  CB  GLN A 144      26.909  16.557  82.714  0.00  0.00      AP1   
ATOM   1963  HB1 GLN A 144      27.889  16.475  82.197  0.00  0.00      AP1   
ATOM   1964  HB2 GLN A 144      27.144  16.818  83.768  0.00  0.00      AP1   
ATOM   1965  CG  GLN A 144      26.135  15.220  82.529  0.00  0.00      AP1   
ATOM   1966  HG1 GLN A 144      25.703  14.924  83.509  0.00  0.00      AP1   
ATOM   1967  HG2 GLN A 144      25.290  15.191  81.808  0.00  0.00      AP1   
ATOM   1968  CD  GLN A 144      26.927  13.995  82.085  0.00  0.00      AP1   
ATOM   1969  OE1 GLN A 144      26.737  12.888  82.495  0.00  0.00      AP1   
ATOM   1970  NE2 GLN A 144      27.850  14.275  81.077  0.00  0.00      AP1   
ATOM   1971 HE21 GLN A 144      28.533  13.588  80.827  0.00  0.00      AP1   
ATOM   1972 HE22 GLN A 144      27.868  15.074  80.476  0.00  0.00      AP1   
ATOM   1973  C   GLN A 144      25.857  17.760  80.730  0.00  0.00      AP1   
ATOM   1974  O   GLN A 144      24.767  17.554  80.268  0.00  0.00      AP1   
ATOM   1975  N   THR A 145      26.860  18.030  79.867  0.00  0.00      AP1   
ATOM   1976  HN  THR A 145      27.674  18.509  80.185  0.00  0.00      AP1   
ATOM   1977  CA  THR A 145      26.770  17.770  78.413  0.00  0.00      AP1   
ATOM   1978  HA  THR A 145      25.886  18.298  78.087  0.00  0.00      AP1   
ATOM   1979  CB  THR A 145      27.847  18.614  77.713  0.00  0.00      AP1   
ATOM   1980  HB  THR A 145      27.892  18.295  76.650  0.00  0.00      AP1   
ATOM   1981  OG1 THR A 145      29.129  18.713  78.420  0.00  0.00      AP1   
ATOM   1982  HG1 THR A 145      29.544  17.991  77.943  0.00  0.00      AP1   
ATOM   1983  CG2 THR A 145      27.295  20.026  77.681  0.00  0.00      AP1   
ATOM   1984 HG21 THR A 145      26.326  20.158  77.154  0.00  0.00      AP1   
ATOM   1985 HG22 THR A 145      27.222  20.362  78.737  0.00  0.00      AP1   
ATOM   1986 HG23 THR A 145      27.997  20.699  77.144  0.00  0.00      AP1   
ATOM   1987  C   THR A 145      26.747  16.364  77.925  0.00  0.00      AP1   
ATOM   1988  O   THR A 145      27.518  15.539  78.411  0.00  0.00      AP1   
ATOM   1989  N   LEU A 146      25.902  16.030  76.971  0.00  0.00      AP1   
ATOM   1990  HN  LEU A 146      25.329  16.766  76.621  0.00  0.00      AP1   
ATOM   1991  CA  LEU A 146      25.705  14.691  76.400  0.00  0.00      AP1   
ATOM   1992  HA  LEU A 146      26.624  14.138  76.526  0.00  0.00      AP1   
ATOM   1993  CB  LEU A 146      24.435  13.980  76.996  0.00  0.00      AP1   
ATOM   1994  HB1 LEU A 146      23.535  14.569  76.717  0.00  0.00      AP1   
ATOM   1995  HB2 LEU A 146      24.324  12.978  76.529  0.00  0.00      AP1   
ATOM   1996  CG  LEU A 146      24.456  13.586  78.505  0.00  0.00      AP1   
ATOM   1997  HG  LEU A 146      24.457  14.484  79.158  0.00  0.00      AP1   
ATOM   1998  CD1 LEU A 146      23.126  12.795  78.845  0.00  0.00      AP1   
ATOM   1999 HD11 LEU A 146      23.030  12.774  79.951  0.00  0.00      AP1   
ATOM   2000 HD12 LEU A 146      22.256  13.307  78.378  0.00  0.00      AP1   
ATOM   2001 HD13 LEU A 146      23.192  11.772  78.417  0.00  0.00      AP1   
ATOM   2002  CD2 LEU A 146      25.627  12.587  78.850  0.00  0.00      AP1   
ATOM   2003 HD21 LEU A 146      26.598  13.113  78.734  0.00  0.00      AP1   
ATOM   2004 HD22 LEU A 146      25.568  12.185  79.884  0.00  0.00      AP1   
ATOM   2005 HD23 LEU A 146      25.577  11.707  78.173  0.00  0.00      AP1   
ATOM   2006  C   LEU A 146      25.520  14.945  74.872  0.00  0.00      AP1   
ATOM   2007  O   LEU A 146      25.289  16.079  74.361  0.00  0.00      AP1   
ATOM   2008  N   ILE A 147      25.788  13.863  74.066  0.00  0.00      AP1   
ATOM   2009  HN  ILE A 147      26.022  12.968  74.437  0.00  0.00      AP1   
ATOM   2010  CA  ILE A 147      25.679  13.964  72.622  0.00  0.00      AP1   
ATOM   2011  HA  ILE A 147      25.171  14.888  72.392  0.00  0.00      AP1   
ATOM   2012  CB  ILE A 147      27.061  13.831  71.977  0.00  0.00      AP1   
ATOM   2013  HB  ILE A 147      27.669  13.206  72.665  0.00  0.00      AP1   
ATOM   2014  CG2 ILE A 147      27.033  13.090  70.633  0.00  0.00      AP1   
ATOM   2015 HG21 ILE A 147      26.504  12.115  70.685  0.00  0.00      AP1   
ATOM   2016 HG22 ILE A 147      26.477  13.779  69.963  0.00  0.00      AP1   
ATOM   2017 HG23 ILE A 147      27.987  12.912  70.093  0.00  0.00      AP1   
ATOM   2018  CG1 ILE A 147      27.759  15.285  71.899  0.00  0.00      AP1   
ATOM   2019 HG11 ILE A 147      27.188  15.881  71.154  0.00  0.00      AP1   
ATOM   2020 HG12 ILE A 147      27.684  15.837  72.860  0.00  0.00      AP1   
ATOM   2021  CD  ILE A 147      29.222  15.126  71.589  0.00  0.00      AP1   
ATOM   2022  HD1 ILE A 147      29.742  16.107  71.620  0.00  0.00      AP1   
ATOM   2023  HD2 ILE A 147      29.674  14.457  72.353  0.00  0.00      AP1   
ATOM   2024  HD3 ILE A 147      29.456  14.683  70.597  0.00  0.00      AP1   
ATOM   2025  C   ILE A 147      24.687  12.991  72.101  0.00  0.00      AP1   
ATOM   2026  O   ILE A 147      24.633  11.807  72.533  0.00  0.00      AP1   
ATOM   2027  N   TRP A 148      23.814  13.440  71.157  0.00  0.00      AP1   
ATOM   2028  HN  TRP A 148      23.971  14.292  70.663  0.00  0.00      AP1   
ATOM   2029  CA  TRP A 148      22.750  12.681  70.651  0.00  0.00      AP1   
ATOM   2030  HA  TRP A 148      22.546  11.791  71.227  0.00  0.00      AP1   
ATOM   2031  CB  TRP A 148      21.464  13.625  70.556  0.00  0.00      AP1   
ATOM   2032  HB1 TRP A 148      21.733  14.642  70.197  0.00  0.00      AP1   
ATOM   2033  HB2 TRP A 148      20.715  13.284  69.809  0.00  0.00      AP1   
ATOM   2034  CG  TRP A 148      20.642  13.897  71.753  0.00  0.00      AP1   
ATOM   2035  CD1 TRP A 148      19.442  13.303  72.060  0.00  0.00      AP1   
ATOM   2036  HD1 TRP A 148      18.767  12.757  71.417  0.00  0.00      AP1   
ATOM   2037  NE1 TRP A 148      18.997  13.726  73.248  0.00  0.00      AP1   
ATOM   2038  HE1 TRP A 148      18.168  13.446  73.681  0.00  0.00      AP1   
ATOM   2039  CE2 TRP A 148      19.957  14.527  73.831  0.00  0.00      AP1   
ATOM   2040  CD2 TRP A 148      20.992  14.681  72.855  0.00  0.00      AP1   
ATOM   2041  CE3 TRP A 148      22.143  15.502  73.185  0.00  0.00      AP1   
ATOM   2042  HE3 TRP A 148      22.862  15.693  72.403  0.00  0.00      AP1   
ATOM   2043  CZ3 TRP A 148      22.153  16.290  74.381  0.00  0.00      AP1   
ATOM   2044  HZ3 TRP A 148      22.896  17.029  74.643  0.00  0.00      AP1   
ATOM   2045  CZ2 TRP A 148      19.987  15.379  74.948  0.00  0.00      AP1   
ATOM   2046  HZ2 TRP A 148      19.188  15.506  75.664  0.00  0.00      AP1   
ATOM   2047  CH2 TRP A 148      21.108  16.184  75.177  0.00  0.00      AP1   
ATOM   2048  HH2 TRP A 148      21.141  16.786  76.073  0.00  0.00      AP1   
ATOM   2049  C   TRP A 148      23.151  12.254  69.261  0.00  0.00      AP1   
ATOM   2050  O   TRP A 148      23.324  13.077  68.344  0.00  0.00      AP1   
ATOM   2051  N   CYS A 149      23.209  10.986  69.041  0.00  0.00      AP1   
ATOM   2052  HN  CYS A 149      23.227  10.327  69.788  0.00  0.00      AP1   
ATOM   2053  CA  CYS A 149      23.296  10.359  67.710  0.00  0.00      AP1   
ATOM   2054  HA  CYS A 149      24.224  10.726  67.298  0.00  0.00      AP1   
ATOM   2055  CB  CYS A 149      23.309   8.789  67.959  0.00  0.00      AP1   
ATOM   2056  HB1 CYS A 149      22.306   8.576  68.386  0.00  0.00      AP1   
ATOM   2057  HB2 CYS A 149      23.442   8.331  66.955  0.00  0.00      AP1   
ATOM   2058  SG  CYS A 149      24.594   8.232  69.085  0.00  0.00      AP1   
ATOM   2059  C   CYS A 149      22.262  10.757  66.645  0.00  0.00      AP1   
ATOM   2060  O   CYS A 149      22.517  10.752  65.483  0.00  0.00      AP1   
ATOM   2061  N   LYS A 150      21.027  11.069  67.150  0.00  0.00      AP1   
ATOM   2062  HN  LYS A 150      21.008  10.993  68.144  0.00  0.00      AP1   
ATOM   2063  CA  LYS A 150      19.935  11.484  66.217  0.00  0.00      AP1   
ATOM   2064  HA  LYS A 150      19.684  10.645  65.584  0.00  0.00      AP1   
ATOM   2065  CB  LYS A 150      18.697  11.530  67.073  0.00  0.00      AP1   
ATOM   2066  HB1 LYS A 150      18.454  10.509  67.437  0.00  0.00      AP1   
ATOM   2067  HB2 LYS A 150      18.864  12.101  68.011  0.00  0.00      AP1   
ATOM   2068  CG  LYS A 150      17.415  12.091  66.352  0.00  0.00      AP1   
ATOM   2069  HG1 LYS A 150      16.589  12.059  67.095  0.00  0.00      AP1   
ATOM   2070  HG2 LYS A 150      17.572  13.078  65.866  0.00  0.00      AP1   
ATOM   2071  CD  LYS A 150      16.927  11.079  65.313  0.00  0.00      AP1   
ATOM   2072  HD1 LYS A 150      17.564  10.986  64.408  0.00  0.00      AP1   
ATOM   2073  HD2 LYS A 150      17.062  10.111  65.843  0.00  0.00      AP1   
ATOM   2074  CE  LYS A 150      15.476  11.178  64.907  0.00  0.00      AP1   
ATOM   2075  HE1 LYS A 150      14.750  11.355  65.729  0.00  0.00      AP1   
ATOM   2076  HE2 LYS A 150      15.462  12.061  64.233  0.00  0.00      AP1   
ATOM   2077  NZ  LYS A 150      15.212   9.965  64.276  0.00  0.00      AP1   
ATOM   2078  HZ1 LYS A 150      15.556   9.888  63.297  0.00  0.00      AP1   
ATOM   2079  HZ2 LYS A 150      15.599   9.163  64.813  0.00  0.00      AP1   
ATOM   2080  HZ3 LYS A 150      14.175   9.972  64.206  0.00  0.00      AP1   
ATOM   2081  C   LYS A 150      20.214  12.686  65.311  0.00  0.00      AP1   
ATOM   2082  O   LYS A 150      20.008  12.581  64.060  0.00  0.00      AP1   
ATOM   2083  N   ASN A 151      20.670  13.832  65.807  0.00  0.00      AP1   
ATOM   2084  HN  ASN A 151      20.765  13.930  66.795  0.00  0.00      AP1   
ATOM   2085  CA  ASN A 151      20.916  15.004  64.960  0.00  0.00      AP1   
ATOM   2086  HA  ASN A 151      20.597  14.754  63.959  0.00  0.00      AP1   
ATOM   2087  CB  ASN A 151      20.083  16.262  65.490  0.00  0.00      AP1   
ATOM   2088  HB1 ASN A 151      20.161  17.059  64.720  0.00  0.00      AP1   
ATOM   2089  HB2 ASN A 151      19.038  15.905  65.371  0.00  0.00      AP1   
ATOM   2090  CG  ASN A 151      20.225  16.754  66.900  0.00  0.00      AP1   
ATOM   2091  OD1 ASN A 151      20.755  16.071  67.798  0.00  0.00      AP1   
ATOM   2092  ND2 ASN A 151      19.757  17.996  67.173  0.00  0.00      AP1   
ATOM   2093 HD21 ASN A 151      19.824  18.351  68.105  0.00  0.00      AP1   
ATOM   2094 HD22 ASN A 151      19.383  18.481  66.381  0.00  0.00      AP1   
ATOM   2095  C   ASN A 151      22.399  15.390  64.895  0.00  0.00      AP1   
ATOM   2096  O   ASN A 151      22.786  16.352  64.232  0.00  0.00      AP1   
ATOM   2097  N   CYS A 152      23.220  14.670  65.647  0.00  0.00      AP1   
ATOM   2098  HN  CYS A 152      22.841  13.908  66.167  0.00  0.00      AP1   
ATOM   2099  CA  CYS A 152      24.629  14.905  65.929  0.00  0.00      AP1   
ATOM   2100  HA  CYS A 152      24.890  14.200  66.705  0.00  0.00      AP1   
ATOM   2101  CB  CYS A 152      25.675  14.642  64.780  0.00  0.00      AP1   
ATOM   2102  HB1 CYS A 152      25.329  15.234  63.905  0.00  0.00      AP1   
ATOM   2103  HB2 CYS A 152      26.687  15.015  65.050  0.00  0.00      AP1   
ATOM   2104  SG  CYS A 152      25.797  12.943  64.184  0.00  0.00      AP1   
ATOM   2105  C   CYS A 152      24.822  16.326  66.599  0.00  0.00      AP1   
ATOM   2106  O   CYS A 152      25.500  17.217  66.087  0.00  0.00      AP1   
ATOM   2107  N   LYS A 153      24.180  16.679  67.751  0.00  0.00      AP1   
ATOM   2108  HN  LYS A 153      23.596  15.980  68.157  0.00  0.00      AP1   
ATOM   2109  CA  LYS A 153      24.353  17.934  68.483  0.00  0.00      AP1   
ATOM   2110  HA  LYS A 153      25.269  18.353  68.093  0.00  0.00      AP1   
ATOM   2111  CB  LYS A 153      23.024  18.785  68.344  0.00  0.00      AP1   
ATOM   2112  HB1 LYS A 153      22.120  18.178  68.564  0.00  0.00      AP1   
ATOM   2113  HB2 LYS A 153      23.099  19.624  69.069  0.00  0.00      AP1   
ATOM   2114  CG  LYS A 153      22.886  19.332  66.908  0.00  0.00      AP1   
ATOM   2115  HG1 LYS A 153      22.996  18.454  66.236  0.00  0.00      AP1   
ATOM   2116  HG2 LYS A 153      21.817  19.619  66.817  0.00  0.00      AP1   
ATOM   2117  CD  LYS A 153      23.878  20.428  66.488  0.00  0.00      AP1   
ATOM   2118  HD1 LYS A 153      23.660  21.227  67.229  0.00  0.00      AP1   
ATOM   2119  HD2 LYS A 153      24.917  20.084  66.677  0.00  0.00      AP1   
ATOM   2120  CE  LYS A 153      23.874  21.018  65.075  0.00  0.00      AP1   
ATOM   2121  HE1 LYS A 153      24.593  21.866  65.044  0.00  0.00      AP1   
ATOM   2122  HE2 LYS A 153      24.104  20.287  64.271  0.00  0.00      AP1   
ATOM   2123  NZ  LYS A 153      22.507  21.545  64.893  0.00  0.00      AP1   
ATOM   2124  HZ1 LYS A 153      21.910  20.817  64.452  0.00  0.00      AP1   
ATOM   2125  HZ2 LYS A 153      22.074  21.720  65.822  0.00  0.00      AP1   
ATOM   2126  HZ3 LYS A 153      22.455  22.433  64.353  0.00  0.00      AP1   
ATOM   2127  C   LYS A 153      24.621  17.773  69.899  0.00  0.00      AP1   
ATOM   2128  O   LYS A 153      24.021  16.962  70.585  0.00  0.00      AP1   
ATOM   2129  N   LYS A 154      25.648  18.496  70.449  0.00  0.00      AP1   
ATOM   2130  HN  LYS A 154      26.204  19.131  69.919  0.00  0.00      AP1   
ATOM   2131  CA  LYS A 154      25.987  18.465  71.888  0.00  0.00      AP1   
ATOM   2132  HA  LYS A 154      25.738  17.491  72.282  0.00  0.00      AP1   
ATOM   2133  CB  LYS A 154      27.434  18.775  71.983  0.00  0.00      AP1   
ATOM   2134  HB1 LYS A 154      27.944  18.028  71.337  0.00  0.00      AP1   
ATOM   2135  HB2 LYS A 154      27.545  19.781  71.523  0.00  0.00      AP1   
ATOM   2136  CG  LYS A 154      27.904  18.787  73.427  0.00  0.00      AP1   
ATOM   2137  HG1 LYS A 154      27.217  19.354  74.091  0.00  0.00      AP1   
ATOM   2138  HG2 LYS A 154      27.874  17.762  73.854  0.00  0.00      AP1   
ATOM   2139  CD  LYS A 154      29.322  19.364  73.482  0.00  0.00      AP1   
ATOM   2140  HD1 LYS A 154      29.271  20.456  73.283  0.00  0.00      AP1   
ATOM   2141  HD2 LYS A 154      29.605  19.383  74.556  0.00  0.00      AP1   
ATOM   2142  CE  LYS A 154      30.371  18.634  72.610  0.00  0.00      AP1   
ATOM   2143  HE1 LYS A 154      30.354  17.533  72.758  0.00  0.00      AP1   
ATOM   2144  HE2 LYS A 154      30.285  18.896  71.533  0.00  0.00      AP1   
ATOM   2145  NZ  LYS A 154      31.753  19.068  73.029  0.00  0.00      AP1   
ATOM   2146  HZ1 LYS A 154      32.496  18.609  72.464  0.00  0.00      AP1   
ATOM   2147  HZ2 LYS A 154      31.651  20.103  73.022  0.00  0.00      AP1   
ATOM   2148  HZ3 LYS A 154      31.805  18.777  74.026  0.00  0.00      AP1   
ATOM   2149  C   LYS A 154      25.175  19.499  72.692  0.00  0.00      AP1   
ATOM   2150  O   LYS A 154      25.082  20.667  72.261  0.00  0.00      AP1   
ATOM   2151  N   GLU A 155      24.604  19.146  73.835  0.00  0.00      AP1   
ATOM   2152  HN  GLU A 155      24.590  18.232  74.232  0.00  0.00      AP1   
ATOM   2153  CA  GLU A 155      23.755  20.017  74.734  0.00  0.00      AP1   
ATOM   2154  HA  GLU A 155      24.215  20.994  74.736  0.00  0.00      AP1   
ATOM   2155  CB  GLU A 155      22.207  20.109  74.311  0.00  0.00      AP1   
ATOM   2156  HB1 GLU A 155      21.796  19.076  74.310  0.00  0.00      AP1   
ATOM   2157  HB2 GLU A 155      21.593  20.725  75.002  0.00  0.00      AP1   
ATOM   2158  CG  GLU A 155      22.046  20.845  72.981  0.00  0.00      AP1   
ATOM   2159  HG1 GLU A 155      22.523  21.849  72.959  0.00  0.00      AP1   
ATOM   2160  HG2 GLU A 155      22.550  20.237  72.200  0.00  0.00      AP1   
ATOM   2161  CD  GLU A 155      20.565  20.997  72.687  0.00  0.00      AP1   
ATOM   2162  OE1 GLU A 155      19.652  20.190  73.064  0.00  0.00      AP1   
ATOM   2163  OE2 GLU A 155      20.319  22.009  71.931  0.00  0.00      AP1   
ATOM   2164  C   GLU A 155      23.917  19.488  76.165  0.00  0.00      AP1   
ATOM   2165  O   GLU A 155      24.390  18.373  76.317  0.00  0.00      AP1   
ATOM   2166  N   VAL A 156      23.336  20.256  77.080  0.00  0.00      AP1   
ATOM   2167  HN  VAL A 156      22.984  21.127  76.744  0.00  0.00      AP1   
ATOM   2168  CA  VAL A 156      23.264  20.081  78.526  0.00  0.00      AP1   
ATOM   2169  HA  VAL A 156      24.106  19.464  78.804  0.00  0.00      AP1   
ATOM   2170  CB  VAL A 156      23.194  21.394  79.302  0.00  0.00      AP1   
ATOM   2171  HB  VAL A 156      22.382  22.049  78.917  0.00  0.00      AP1   
ATOM   2172  CG1 VAL A 156      22.924  21.192  80.826  0.00  0.00      AP1   
ATOM   2173 HG11 VAL A 156      21.990  20.647  81.080  0.00  0.00      AP1   
ATOM   2174 HG12 VAL A 156      23.789  20.715  81.336  0.00  0.00      AP1   
ATOM   2175 HG13 VAL A 156      22.931  22.207  81.277  0.00  0.00      AP1   
ATOM   2176  CG2 VAL A 156      24.561  22.063  79.266  0.00  0.00      AP1   
ATOM   2177 HG21 VAL A 156      25.499  21.469  79.312  0.00  0.00      AP1   
ATOM   2178 HG22 VAL A 156      24.700  22.597  78.301  0.00  0.00      AP1   
ATOM   2179 HG23 VAL A 156      24.548  22.919  79.973  0.00  0.00      AP1   
ATOM   2180  C   VAL A 156      22.033  19.232  78.776  0.00  0.00      AP1   
ATOM   2181  O   VAL A 156      20.973  19.637  78.281  0.00  0.00      AP1   
ATOM   2182  N   HSD A 157      22.093  18.179  79.633  0.00  0.00      AP1   
ATOM   2183  HN  HSD A 157      22.947  17.960  80.099  0.00  0.00      AP1   
ATOM   2184  CA  HSD A 157      20.925  17.367  79.939  0.00  0.00      AP1   
ATOM   2185  HA  HSD A 157      20.006  17.701  79.481  0.00  0.00      AP1   
ATOM   2186  CB  HSD A 157      21.070  15.869  79.448  0.00  0.00      AP1   
ATOM   2187  HB1 HSD A 157      21.282  15.880  78.357  0.00  0.00      AP1   
ATOM   2188  HB2 HSD A 157      21.918  15.416  80.005  0.00  0.00      AP1   
ATOM   2189  ND1 HSD A 157      19.155  14.330  78.716  0.00  0.00      AP1   
ATOM   2190  HD1 HSD A 157      19.303  14.417  77.731  0.00  0.00      AP1   
ATOM   2191  CG  HSD A 157      19.894  14.973  79.702  0.00  0.00      AP1   
ATOM   2192  CE1 HSD A 157      18.398  13.367  79.370  0.00  0.00      AP1   
ATOM   2193  HE1 HSD A 157      17.686  12.796  78.774  0.00  0.00      AP1   
ATOM   2194  NE2 HSD A 157      18.603  13.372  80.679  0.00  0.00      AP1   
ATOM   2195  CD2 HSD A 157      19.533  14.361  80.876  0.00  0.00      AP1   
ATOM   2196  HD2 HSD A 157      19.984  14.520  81.848  0.00  0.00      AP1   
ATOM   2197  C   HSD A 157      20.826  17.232  81.447  0.00  0.00      AP1   
ATOM   2198  O   HSD A 157      21.728  16.596  82.055  0.00  0.00      AP1   
ATOM   2199  N   ALA A 158      19.831  17.868  82.099  0.00  0.00      AP1   
ATOM   2200  HN  ALA A 158      19.361  18.583  81.587  0.00  0.00      AP1   
ATOM   2201  CA  ALA A 158      19.579  17.758  83.490  0.00  0.00      AP1   
ATOM   2202  HA  ALA A 158      20.441  18.119  84.031  0.00  0.00      AP1   
ATOM   2203  CB  ALA A 158      18.375  18.793  83.807  0.00  0.00      AP1   
ATOM   2204  HB1 ALA A 158      18.180  18.731  84.899  0.00  0.00      AP1   
ATOM   2205  HB2 ALA A 158      18.764  19.795  83.524  0.00  0.00      AP1   
ATOM   2206  HB3 ALA A 158      17.529  18.557  83.127  0.00  0.00      AP1   
ATOM   2207  C   ALA A 158      19.223  16.406  84.083  0.00  0.00      AP1   
ATOM   2208  O   ALA A 158      18.480  15.668  83.488  0.00  0.00      AP1   
ATOM   2209  N   CYS A 159      19.795  16.201  85.247  0.00  0.00      AP1   
ATOM   2210  HN  CYS A 159      20.427  16.816  85.713  0.00  0.00      AP1   
ATOM   2211  CA  CYS A 159      19.330  15.119  86.072  0.00  0.00      AP1   
ATOM   2212  HA  CYS A 159      18.605  14.469  85.605  0.00  0.00      AP1   
ATOM   2213  CB  CYS A 159      20.481  14.135  86.514  0.00  0.00      AP1   
ATOM   2214  HB1 CYS A 159      21.213  14.673  87.153  0.00  0.00      AP1   
ATOM   2215  HB2 CYS A 159      20.074  13.279  87.094  0.00  0.00      AP1   
ATOM   2216  SG  CYS A 159      21.417  13.552  85.107  0.00  0.00      AP1   
ATOM   2217  C   CYS A 159      18.631  15.528  87.343  0.00  0.00      AP1   
ATOM   2218  O   CYS A 159      19.165  15.481  88.431  0.00  0.00      AP1   
ATOM   2219  N   ARG A 160      17.411  16.010  87.267  0.00  0.00      AP1   
ATOM   2220  HN  ARG A 160      16.925  16.023  86.397  0.00  0.00      AP1   
ATOM   2221  CA  ARG A 160      16.632  16.624  88.344  0.00  0.00      AP1   
ATOM   2222  HA  ARG A 160      17.325  17.292  88.834  0.00  0.00      AP1   
ATOM   2223  CB  ARG A 160      15.432  17.308  87.783  0.00  0.00      AP1   
ATOM   2224  HB1 ARG A 160      14.724  16.590  87.317  0.00  0.00      AP1   
ATOM   2225  HB2 ARG A 160      14.941  17.881  88.598  0.00  0.00      AP1   
ATOM   2226  CG  ARG A 160      15.841  18.298  86.682  0.00  0.00      AP1   
ATOM   2227  HG1 ARG A 160      16.754  18.853  86.987  0.00  0.00      AP1   
ATOM   2228  HG2 ARG A 160      16.045  17.826  85.698  0.00  0.00      AP1   
ATOM   2229  CD  ARG A 160      14.744  19.405  86.405  0.00  0.00      AP1   
ATOM   2230  HD1 ARG A 160      13.772  19.027  86.023  0.00  0.00      AP1   
ATOM   2231  HD2 ARG A 160      14.439  20.063  87.248  0.00  0.00      AP1   
ATOM   2232  NE  ARG A 160      15.299  20.251  85.323  0.00  0.00      AP1   
ATOM   2233  HE  ARG A 160      14.814  20.077  84.466  0.00  0.00      AP1   
ATOM   2234  CZ  ARG A 160      16.227  21.217  85.432  0.00  0.00      AP1   
ATOM   2235  NH1 ARG A 160      16.704  21.824  84.352  0.00  0.00      AP1   
ATOM   2236 HH11 ARG A 160      17.462  22.456  84.515  0.00  0.00      AP1   
ATOM   2237 HH12 ARG A 160      16.309  21.681  83.444  0.00  0.00      AP1   
ATOM   2238  NH2 ARG A 160      16.735  21.674  86.577  0.00  0.00      AP1   
ATOM   2239 HH21 ARG A 160      17.383  22.427  86.695  0.00  0.00      AP1   
ATOM   2240 HH22 ARG A 160      16.209  21.466  87.402  0.00  0.00      AP1   
ATOM   2241  C   ARG A 160      16.190  15.612  89.421  0.00  0.00      AP1   
ATOM   2242  O   ARG A 160      15.331  14.790  89.216  0.00  0.00      AP1   
ATOM   2243  N   LYS A 161      16.619  15.815  90.672  0.00  0.00      AP1   
ATOM   2244  HN  LYS A 161      17.321  16.475  90.929  0.00  0.00      AP1   
ATOM   2245  CA  LYS A 161      16.015  15.106  91.849  0.00  0.00      AP1   
ATOM   2246  HA  LYS A 161      15.148  14.587  91.468  0.00  0.00      AP1   
ATOM   2247  CB  LYS A 161      16.911  14.019  92.565  0.00  0.00      AP1   
ATOM   2248  HB1 LYS A 161      17.831  14.601  92.789  0.00  0.00      AP1   
ATOM   2249  HB2 LYS A 161      16.374  13.556  93.420  0.00  0.00      AP1   
ATOM   2250  CG  LYS A 161      17.259  12.955  91.509  0.00  0.00      AP1   
ATOM   2251  HG1 LYS A 161      17.513  13.340  90.498  0.00  0.00      AP1   
ATOM   2252  HG2 LYS A 161      18.204  12.461  91.818  0.00  0.00      AP1   
ATOM   2253  CD  LYS A 161      16.227  11.882  91.200  0.00  0.00      AP1   
ATOM   2254  HD1 LYS A 161      15.946  11.392  92.157  0.00  0.00      AP1   
ATOM   2255  HD2 LYS A 161      15.287  12.386  90.890  0.00  0.00      AP1   
ATOM   2256  CE  LYS A 161      16.595  10.865  90.151  0.00  0.00      AP1   
ATOM   2257  HE1 LYS A 161      16.567  11.403  89.180  0.00  0.00      AP1   
ATOM   2258  HE2 LYS A 161      17.599  10.460  90.401  0.00  0.00      AP1   
ATOM   2259  NZ  LYS A 161      15.700   9.713  90.025  0.00  0.00      AP1   
ATOM   2260  HZ1 LYS A 161      15.688   9.212  90.936  0.00  0.00      AP1   
ATOM   2261  HZ2 LYS A 161      14.763   9.936  89.633  0.00  0.00      AP1   
ATOM   2262  HZ3 LYS A 161      16.139   9.186  89.243  0.00  0.00      AP1   
ATOM   2263  C   LYS A 161      15.639  16.177  92.904  0.00  0.00      AP1   
ATOM   2264  O   LYS A 161      16.037  17.361  92.823  0.00  0.00      AP1   
ATOM   2265  N   SER A 162      14.850  15.778  93.943  0.00  0.00      AP1   
ATOM   2266  HN  SER A 162      14.478  14.853  93.942  0.00  0.00      AP1   
ATOM   2267  CA  SER A 162      14.435  16.693  94.994  0.00  0.00      AP1   
ATOM   2268  HA  SER A 162      13.996  17.534  94.478  0.00  0.00      AP1   
ATOM   2269  CB  SER A 162      13.397  16.141  95.930  0.00  0.00      AP1   
ATOM   2270  HB1 SER A 162      12.521  15.778  95.351  0.00  0.00      AP1   
ATOM   2271  HB2 SER A 162      13.677  15.179  96.412  0.00  0.00      AP1   
ATOM   2272  OG  SER A 162      12.878  17.150  96.845  0.00  0.00      AP1   
ATOM   2273  HG1 SER A 162      11.960  17.355  96.653  0.00  0.00      AP1   
ATOM   2274  C   SER A 162      15.655  17.154  95.802  0.00  0.00      AP1   
ATOM   2275  O   SER A 162      16.614  16.414  96.068  0.00  0.00      AP1   
ATOM   2276  N   TYR A 163      15.721  18.460  96.208  0.00  0.00      AP1   
ATOM   2277  HN  TYR A 163      14.886  19.004  96.174  0.00  0.00      AP1   
ATOM   2278  CA  TYR A 163      16.996  19.103  96.500  0.00  0.00      AP1   
ATOM   2279  HA  TYR A 163      17.694  18.792  95.737  0.00  0.00      AP1   
ATOM   2280  CB  TYR A 163      16.816  20.671  96.462  0.00  0.00      AP1   
ATOM   2281  HB1 TYR A 163      16.019  20.905  97.200  0.00  0.00      AP1   
ATOM   2282  HB2 TYR A 163      17.817  21.105  96.670  0.00  0.00      AP1   
ATOM   2283  CG  TYR A 163      16.300  21.257  95.183  0.00  0.00      AP1   
ATOM   2284  CD1 TYR A 163      15.262  22.223  95.086  0.00  0.00      AP1   
ATOM   2285  HD1 TYR A 163      14.748  22.526  95.986  0.00  0.00      AP1   
ATOM   2286  CE1 TYR A 163      14.983  22.769  93.795  0.00  0.00      AP1   
ATOM   2287  HE1 TYR A 163      14.137  23.430  93.681  0.00  0.00      AP1   
ATOM   2288  CZ  TYR A 163      15.625  22.399  92.673  0.00  0.00      AP1   
ATOM   2289  OH  TYR A 163      15.243  22.744  91.377  0.00  0.00      AP1   
ATOM   2290  HH  TYR A 163      14.303  22.876  91.522  0.00  0.00      AP1   
ATOM   2291  CD2 TYR A 163      16.938  20.871  93.992  0.00  0.00      AP1   
ATOM   2292  HD2 TYR A 163      17.735  20.144  94.023  0.00  0.00      AP1   
ATOM   2293  CE2 TYR A 163      16.690  21.490  92.768  0.00  0.00      AP1   
ATOM   2294  HE2 TYR A 163      17.185  21.158  91.867  0.00  0.00      AP1   
ATOM   2295  C   TYR A 163      17.725  18.676  97.774  0.00  0.00      AP1   
ATOM   2296  O   TYR A 163      18.935  18.879  97.928  0.00  0.00      AP1   
ATOM   2297  N   ASP A 164      16.918  18.214  98.788  0.00  0.00      AP1   
ATOM   2298  HN  ASP A 164      15.929  18.090  98.830  0.00  0.00      AP1   
ATOM   2299  CA  ASP A 164      17.385  17.951 100.135  0.00  0.00      AP1   
ATOM   2300  HA  ASP A 164      18.357  18.408 100.246  0.00  0.00      AP1   
ATOM   2301  CB  ASP A 164      16.454  18.640 101.174  0.00  0.00      AP1   
ATOM   2302  HB1 ASP A 164      17.053  18.749 102.104  0.00  0.00      AP1   
ATOM   2303  HB2 ASP A 164      16.175  19.680 100.900  0.00  0.00      AP1   
ATOM   2304  CG  ASP A 164      15.095  17.966 101.393  0.00  0.00      AP1   
ATOM   2305  OD1 ASP A 164      14.224  17.895 100.441  0.00  0.00      AP1   
ATOM   2306  OD2 ASP A 164      14.776  17.613 102.545  0.00  0.00      AP1   
ATOM   2307  C   ASP A 164      17.627  16.481 100.341  0.00  0.00      AP1   
ATOM   2308  O   ASP A 164      16.796  15.622 100.044  0.00  0.00      AP1   
ATOM   2309  N   CYS A 165      18.808  16.101 100.852  0.00  0.00      AP1   
ATOM   2310  HN  CYS A 165      19.473  16.775 101.163  0.00  0.00      AP1   
ATOM   2311  CA  CYS A 165      19.315  14.756 100.694  0.00  0.00      AP1   
ATOM   2312  HA  CYS A 165      18.918  14.297  99.800  0.00  0.00      AP1   
ATOM   2313  CB  CYS A 165      20.826  14.832 100.329  0.00  0.00      AP1   
ATOM   2314  HB1 CYS A 165      21.283  15.323 101.214  0.00  0.00      AP1   
ATOM   2315  HB2 CYS A 165      21.219  13.792 100.333  0.00  0.00      AP1   
ATOM   2316  SG  CYS A 165      21.303  15.680  98.718  0.00  0.00      AP1   
ATOM   2317  C   CYS A 165      19.029  13.755 101.884  0.00  0.00      AP1   
ATOM   2318  O   CYS A 165      19.717  12.695 101.868  0.00  0.00      AP1   
ATOM   2319  N   GLY A 166      18.218  14.228 102.898  0.00  0.00      AP1   
ATOM   2320  HN  GLY A 166      17.626  14.982 102.625  0.00  0.00      AP1   
ATOM   2321  CA  GLY A 166      17.911  13.532 104.101  0.00  0.00      AP1   
ATOM   2322  HA1 GLY A 166      18.004  12.487 103.844  0.00  0.00      AP1   
ATOM   2323  HA2 GLY A 166      16.877  13.617 104.401  0.00  0.00      AP1   
ATOM   2324  C   GLY A 166      18.813  13.888 105.272  0.00  0.00      AP1   
ATOM   2325  O   GLY A 166      20.045  13.893 105.085  0.00  0.00      AP1   
ATOM   2326  N   GLU A 167      18.329  14.286 106.480  0.00  0.00      AP1   
ATOM   2327  HN  GLU A 167      17.349  14.322 106.661  0.00  0.00      AP1   
ATOM   2328  CA  GLU A 167      19.049  14.655 107.591  0.00  0.00      AP1   
ATOM   2329  HA  GLU A 167      19.705  15.411 107.185  0.00  0.00      AP1   
ATOM   2330  CB  GLU A 167      18.210  15.312 108.686  0.00  0.00      AP1   
ATOM   2331  HB1 GLU A 167      17.811  16.250 108.244  0.00  0.00      AP1   
ATOM   2332  HB2 GLU A 167      17.364  14.626 108.906  0.00  0.00      AP1   
ATOM   2333  CG  GLU A 167      18.938  15.753 109.993  0.00  0.00      AP1   
ATOM   2334  HG1 GLU A 167      19.131  14.854 110.618  0.00  0.00      AP1   
ATOM   2335  HG2 GLU A 167      19.857  16.307 109.705  0.00  0.00      AP1   
ATOM   2336  CD  GLU A 167      17.991  16.756 110.790  0.00  0.00      AP1   
ATOM   2337  OE1 GLU A 167      18.094  17.993 110.585  0.00  0.00      AP1   
ATOM   2338  OE2 GLU A 167      17.167  16.274 111.562  0.00  0.00      AP1   
ATOM   2339  C   GLU A 167      20.060  13.678 108.205  0.00  0.00      AP1   
ATOM   2340  O   GLU A 167      19.693  12.497 108.398  0.00  0.00      AP1   
ATOM   2341  N   ARG A 168      21.309  14.199 108.533  0.00  0.00      AP1   
ATOM   2342  HN  ARG A 168      21.639  15.120 108.340  0.00  0.00      AP1   
ATOM   2343  CA  ARG A 168      22.344  13.451 109.248  0.00  0.00      AP1   
ATOM   2344  HA  ARG A 168      22.346  12.433 108.888  0.00  0.00      AP1   
ATOM   2345  CB  ARG A 168      23.723  13.896 108.761  0.00  0.00      AP1   
ATOM   2346  HB1 ARG A 168      23.756  15.006 108.724  0.00  0.00      AP1   
ATOM   2347  HB2 ARG A 168      24.343  13.638 109.646  0.00  0.00      AP1   
ATOM   2348  CG  ARG A 168      24.286  13.412 107.427  0.00  0.00      AP1   
ATOM   2349  HG1 ARG A 168      25.151  14.073 107.207  0.00  0.00      AP1   
ATOM   2350  HG2 ARG A 168      24.738  12.405 107.548  0.00  0.00      AP1   
ATOM   2351  CD  ARG A 168      23.229  13.411 106.340  0.00  0.00      AP1   
ATOM   2352  HD1 ARG A 168      22.374  12.718 106.493  0.00  0.00      AP1   
ATOM   2353  HD2 ARG A 168      22.852  14.456 106.328  0.00  0.00      AP1   
ATOM   2354  NE  ARG A 168      23.953  13.064 105.070  0.00  0.00      AP1   
ATOM   2355  HE  ARG A 168      24.949  13.118 105.143  0.00  0.00      AP1   
ATOM   2356  CZ  ARG A 168      23.521  12.843 103.856  0.00  0.00      AP1   
ATOM   2357  NH1 ARG A 168      22.251  12.992 103.514  0.00  0.00      AP1   
ATOM   2358 HH11 ARG A 168      22.077  12.736 102.563  0.00  0.00      AP1   
ATOM   2359 HH12 ARG A 168      21.512  12.983 104.188  0.00  0.00      AP1   
ATOM   2360  NH2 ARG A 168      24.467  12.661 102.912  0.00  0.00      AP1   
ATOM   2361 HH21 ARG A 168      24.152  12.620 101.964  0.00  0.00      AP1   
ATOM   2362 HH22 ARG A 168      25.396  12.450 103.218  0.00  0.00      AP1   
ATOM   2363  C   ARG A 168      22.276  13.625 110.755  0.00  0.00      AP1   
ATOM   2364  O   ARG A 168      22.007  14.712 111.274  0.00  0.00      AP1   
ATOM   2365  N   ASN A 169      22.443  12.535 111.605  0.00  0.00      AP1   
ATOM   2366  HN  ASN A 169      22.800  11.672 111.254  0.00  0.00      AP1   
ATOM   2367  CA  ASN A 169      22.329  12.686 113.033  0.00  0.00      AP1   
ATOM   2368  HA  ASN A 169      21.999  13.677 113.310  0.00  0.00      AP1   
ATOM   2369  CB  ASN A 169      21.460  11.529 113.712  0.00  0.00      AP1   
ATOM   2370  HB1 ASN A 169      21.944  10.561 113.458  0.00  0.00      AP1   
ATOM   2371  HB2 ASN A 169      21.251  11.488 114.802  0.00  0.00      AP1   
ATOM   2372  CG  ASN A 169      20.139  11.591 112.962  0.00  0.00      AP1   
ATOM   2373  OD1 ASN A 169      19.500  12.589 113.110  0.00  0.00      AP1   
ATOM   2374  ND2 ASN A 169      19.745  10.569 112.118  0.00  0.00      AP1   
ATOM   2375 HD21 ASN A 169      18.821  10.609 111.738  0.00  0.00      AP1   
ATOM   2376 HD22 ASN A 169      20.336   9.763 112.092  0.00  0.00      AP1   
ATOM   2377  C   ASN A 169      23.655  12.467 113.663  0.00  0.00      AP1   
ATOM   2378  O   ASN A 169      24.316  11.447 113.575  0.00  0.00      AP1   
ATOM   2379  N   VAL A 170      24.113  13.550 114.308  0.00  0.00      AP1   
ATOM   2380  HN  VAL A 170      23.577  14.390 114.267  0.00  0.00      AP1   
ATOM   2381  CA  VAL A 170      25.515  13.766 114.714  0.00  0.00      AP1   
ATOM   2382  HA  VAL A 170      26.147  12.964 114.361  0.00  0.00      AP1   
ATOM   2383  CB  VAL A 170      26.081  15.076 114.218  0.00  0.00      AP1   
ATOM   2384  HB  VAL A 170      25.505  15.941 114.610  0.00  0.00      AP1   
ATOM   2385  CG1 VAL A 170      27.518  15.226 114.750  0.00  0.00      AP1   
ATOM   2386 HG11 VAL A 170      27.905  16.211 114.413  0.00  0.00      AP1   
ATOM   2387 HG12 VAL A 170      27.591  15.017 115.839  0.00  0.00      AP1   
ATOM   2388 HG13 VAL A 170      28.215  14.539 114.224  0.00  0.00      AP1   
ATOM   2389  CG2 VAL A 170      26.038  15.134 112.677  0.00  0.00      AP1   
ATOM   2390 HG21 VAL A 170      26.515  16.074 112.325  0.00  0.00      AP1   
ATOM   2391 HG22 VAL A 170      26.623  14.284 112.264  0.00  0.00      AP1   
ATOM   2392 HG23 VAL A 170      25.007  15.001 112.285  0.00  0.00      AP1   
ATOM   2393  C   VAL A 170      25.466  13.852 116.269  0.00  0.00      AP1   
ATOM   2394  O   VAL A 170      24.950  14.832 116.904  0.00  0.00      AP1   
ATOM   2395  N   GLU A 171      25.944  12.792 116.918  0.00  0.00      AP1   
ATOM   2396  HN  GLU A 171      26.284  12.063 116.330  0.00  0.00      AP1   
ATOM   2397  CA  GLU A 171      26.099  12.601 118.323  0.00  0.00      AP1   
ATOM   2398  HA  GLU A 171      25.454  13.300 118.834  0.00  0.00      AP1   
ATOM   2399  CB  GLU A 171      25.932  11.114 118.555  0.00  0.00      AP1   
ATOM   2400  HB1 GLU A 171      26.627  10.534 117.911  0.00  0.00      AP1   
ATOM   2401  HB2 GLU A 171      26.182  10.799 119.590  0.00  0.00      AP1   
ATOM   2402  CG  GLU A 171      24.503  10.652 118.231  0.00  0.00      AP1   
ATOM   2403  HG1 GLU A 171      23.905  10.970 119.112  0.00  0.00      AP1   
ATOM   2404  HG2 GLU A 171      24.014  11.052 117.317  0.00  0.00      AP1   
ATOM   2405  CD  GLU A 171      24.446   9.117 118.078  0.00  0.00      AP1   
ATOM   2406  OE1 GLU A 171      25.040   8.576 117.128  0.00  0.00      AP1   
ATOM   2407  OE2 GLU A 171      23.865   8.459 118.961  0.00  0.00      AP1   
ATOM   2408  C   GLU A 171      27.431  12.907 118.781  0.00  0.00      AP1   
ATOM   2409  O   GLU A 171      28.362  12.206 118.386  0.00  0.00      AP1   
ATOM   2410  N   VAL A 172      27.616  14.011 119.532  0.00  0.00      AP1   
ATOM   2411  HN  VAL A 172      26.826  14.592 119.713  0.00  0.00      AP1   
ATOM   2412  CA  VAL A 172      28.861  14.664 119.815  0.00  0.00      AP1   
ATOM   2413  HA  VAL A 172      29.614  14.224 119.178  0.00  0.00      AP1   
ATOM   2414  CB  VAL A 172      28.878  16.154 119.433  0.00  0.00      AP1   
ATOM   2415  HB  VAL A 172      28.123  16.734 120.006  0.00  0.00      AP1   
ATOM   2416  CG1 VAL A 172      30.231  16.721 119.826  0.00  0.00      AP1   
ATOM   2417 HG11 VAL A 172      30.345  16.942 120.908  0.00  0.00      AP1   
ATOM   2418 HG12 VAL A 172      31.005  15.977 119.541  0.00  0.00      AP1   
ATOM   2419 HG13 VAL A 172      30.508  17.582 119.180  0.00  0.00      AP1   
ATOM   2420  CG2 VAL A 172      28.565  16.193 117.903  0.00  0.00      AP1   
ATOM   2421 HG21 VAL A 172      27.513  15.883 117.729  0.00  0.00      AP1   
ATOM   2422 HG22 VAL A 172      28.709  17.240 117.560  0.00  0.00      AP1   
ATOM   2423 HG23 VAL A 172      29.332  15.513 117.473  0.00  0.00      AP1   
ATOM   2424  C   VAL A 172      29.247  14.500 121.315  0.00  0.00      AP1   
ATOM   2425  O   VAL A 172      28.586  15.052 122.146  0.00  0.00      AP1   
ATOM   2426  N   PRO A 173      30.254  13.751 121.768  0.00  0.00      AP1   
ATOM   2427  CD  PRO A 173      30.876  12.764 120.978  0.00  0.00      AP1   
ATOM   2428  HD1 PRO A 173      31.601  13.194 120.253  0.00  0.00      AP1   
ATOM   2429  HD2 PRO A 173      30.110  12.217 120.388  0.00  0.00      AP1   
ATOM   2430  CA  PRO A 173      30.998  13.986 122.982  0.00  0.00      AP1   
ATOM   2431  HA  PRO A 173      30.245  13.820 123.738  0.00  0.00      AP1   
ATOM   2432  CB  PRO A 173      32.192  13.072 122.856  0.00  0.00      AP1   
ATOM   2433  HB1 PRO A 173      32.787  12.935 123.784  0.00  0.00      AP1   
ATOM   2434  HB2 PRO A 173      32.884  13.580 122.150  0.00  0.00      AP1   
ATOM   2435  CG  PRO A 173      31.670  11.928 122.019  0.00  0.00      AP1   
ATOM   2436  HG1 PRO A 173      30.836  11.370 122.496  0.00  0.00      AP1   
ATOM   2437  HG2 PRO A 173      32.478  11.348 121.525  0.00  0.00      AP1   
ATOM   2438  C   PRO A 173      31.438  15.391 123.403  0.00  0.00      AP1   
ATOM   2439  O   PRO A 173      31.946  16.119 122.587  0.00  0.00      AP1   
ATOM   2440  N   GLN A 174      31.132  15.838 124.690  0.00  0.00      AP1   
ATOM   2441  HN  GLN A 174      30.659  15.282 125.369  0.00  0.00      AP1   
ATOM   2442  CA  GLN A 174      31.368  17.221 124.905  0.00  0.00      AP1   
ATOM   2443  HA  GLN A 174      30.839  17.798 124.162  0.00  0.00      AP1   
ATOM   2444  CB  GLN A 174      30.760  17.609 126.315  0.00  0.00      AP1   
ATOM   2445  HB1 GLN A 174      29.657  17.476 126.306  0.00  0.00      AP1   
ATOM   2446  HB2 GLN A 174      31.197  16.796 126.934  0.00  0.00      AP1   
ATOM   2447  CG  GLN A 174      31.152  18.985 126.953  0.00  0.00      AP1   
ATOM   2448  HG1 GLN A 174      32.227  18.987 127.234  0.00  0.00      AP1   
ATOM   2449  HG2 GLN A 174      31.036  19.809 126.217  0.00  0.00      AP1   
ATOM   2450  CD  GLN A 174      30.334  19.115 128.237  0.00  0.00      AP1   
ATOM   2451  OE1 GLN A 174      29.249  19.773 128.277  0.00  0.00      AP1   
ATOM   2452  NE2 GLN A 174      30.822  18.659 129.425  0.00  0.00      AP1   
ATOM   2453 HE21 GLN A 174      30.198  18.890 130.171  0.00  0.00      AP1   
ATOM   2454 HE22 GLN A 174      31.575  18.003 129.475  0.00  0.00      AP1   
ATOM   2455  C   GLN A 174      32.820  17.638 124.801  0.00  0.00      AP1   
ATOM   2456  O   GLN A 174      33.738  17.096 125.496  0.00  0.00      AP1   
ATOM   2457  N   MET A 175      33.122  18.675 124.023  0.00  0.00      AP1   
ATOM   2458  HN  MET A 175      32.325  19.052 123.558  0.00  0.00      AP1   
ATOM   2459  CA  MET A 175      34.380  19.395 123.903  0.00  0.00      AP1   
ATOM   2460  HA  MET A 175      34.104  20.286 123.357  0.00  0.00      AP1   
ATOM   2461  CB  MET A 175      34.986  19.892 125.221  0.00  0.00      AP1   
ATOM   2462  HB1 MET A 175      35.069  18.986 125.858  0.00  0.00      AP1   
ATOM   2463  HB2 MET A 175      36.051  20.088 124.972  0.00  0.00      AP1   
ATOM   2464  CG  MET A 175      34.296  21.078 125.923  0.00  0.00      AP1   
ATOM   2465  HG1 MET A 175      33.226  20.909 126.168  0.00  0.00      AP1   
ATOM   2466  HG2 MET A 175      34.727  21.169 126.943  0.00  0.00      AP1   
ATOM   2467  SD  MET A 175      34.489  22.640 124.973  0.00  0.00      AP1   
ATOM   2468  CE  MET A 175      36.272  22.765 125.127  0.00  0.00      AP1   
ATOM   2469  HE1 MET A 175      36.746  23.635 124.624  0.00  0.00      AP1   
ATOM   2470  HE2 MET A 175      36.550  22.633 126.195  0.00  0.00      AP1   
ATOM   2471  HE3 MET A 175      36.696  21.912 124.557  0.00  0.00      AP1   
ATOM   2472  C   MET A 175      35.364  18.682 122.928  0.00  0.00      AP1   
ATOM   2473  O   MET A 175      36.571  19.017 122.791  0.00  0.00      AP1   
ATOM   2474  N   GLU A 176      34.829  17.773 122.124  0.00  0.00      AP1   
ATOM   2475  HN  GLU A 176      33.922  17.470 122.406  0.00  0.00      AP1   
ATOM   2476  CA  GLU A 176      35.431  17.079 120.977  0.00  0.00      AP1   
ATOM   2477  HA  GLU A 176      36.508  17.133 121.034  0.00  0.00      AP1   
ATOM   2478  CB  GLU A 176      35.144  15.618 121.118  0.00  0.00      AP1   
ATOM   2479  HB1 GLU A 176      34.061  15.618 121.369  0.00  0.00      AP1   
ATOM   2480  HB2 GLU A 176      35.321  15.088 120.158  0.00  0.00      AP1   
ATOM   2481  CG  GLU A 176      35.735  14.841 122.334  0.00  0.00      AP1   
ATOM   2482  HG1 GLU A 176      35.190  15.090 123.270  0.00  0.00      AP1   
ATOM   2483  HG2 GLU A 176      35.665  13.742 122.188  0.00  0.00      AP1   
ATOM   2484  CD  GLU A 176      37.218  15.163 122.506  0.00  0.00      AP1   
ATOM   2485  OE1 GLU A 176      37.989  14.837 121.588  0.00  0.00      AP1   
ATOM   2486  OE2 GLU A 176      37.623  15.648 123.617  0.00  0.00      AP1   
ATOM   2487  C   GLU A 176      35.043  17.632 119.580  0.00  0.00      AP1   
ATOM   2488  O   GLU A 176      33.919  18.104 119.397  0.00  0.00      AP1   
ATOM   2489  N   ASP A 177      35.955  17.589 118.585  0.00  0.00      AP1   
ATOM   2490  HN  ASP A 177      36.824  17.153 118.809  0.00  0.00      AP1   
ATOM   2491  CA  ASP A 177      35.798  17.960 117.277  0.00  0.00      AP1   
ATOM   2492  HA  ASP A 177      35.534  19.008 117.284  0.00  0.00      AP1   
ATOM   2493  CB  ASP A 177      37.221  17.962 116.556  0.00  0.00      AP1   
ATOM   2494  HB1 ASP A 177      37.082  18.420 115.553  0.00  0.00      AP1   
ATOM   2495  HB2 ASP A 177      37.777  18.706 117.167  0.00  0.00      AP1   
ATOM   2496  CG  ASP A 177      37.950  16.689 116.360  0.00  0.00      AP1   
ATOM   2497  OD1 ASP A 177      38.022  15.881 117.337  0.00  0.00      AP1   
ATOM   2498  OD2 ASP A 177      38.502  16.437 115.245  0.00  0.00      AP1   
ATOM   2499  C   ASP A 177      34.675  17.193 116.581  0.00  0.00      AP1   
ATOM   2500  O   ASP A 177      34.427  16.046 116.791  0.00  0.00      AP1   
ATOM   2501  N   MET A 178      33.896  17.837 115.694  0.00  0.00      AP1   
ATOM   2502  HN  MET A 178      33.921  18.814 115.494  0.00  0.00      AP1   
ATOM   2503  CA  MET A 178      33.031  17.143 114.722  0.00  0.00      AP1   
ATOM   2504  HA  MET A 178      33.278  16.092 114.715  0.00  0.00      AP1   
ATOM   2505  CB  MET A 178      31.534  17.265 115.265  0.00  0.00      AP1   
ATOM   2506  HB1 MET A 178      30.886  16.682 114.576  0.00  0.00      AP1   
ATOM   2507  HB2 MET A 178      31.513  16.748 116.248  0.00  0.00      AP1   
ATOM   2508  CG  MET A 178      30.956  18.668 115.420  0.00  0.00      AP1   
ATOM   2509  HG1 MET A 178      30.077  18.513 116.082  0.00  0.00      AP1   
ATOM   2510  HG2 MET A 178      31.565  19.410 115.978  0.00  0.00      AP1   
ATOM   2511  SD  MET A 178      30.313  19.519 113.916  0.00  0.00      AP1   
ATOM   2512  CE  MET A 178      29.180  20.632 114.731  0.00  0.00      AP1   
ATOM   2513  HE1 MET A 178      28.561  20.071 115.463  0.00  0.00      AP1   
ATOM   2514  HE2 MET A 178      29.858  21.322 115.277  0.00  0.00      AP1   
ATOM   2515  HE3 MET A 178      28.528  21.208 114.041  0.00  0.00      AP1   
ATOM   2516  C   MET A 178      33.161  17.761 113.340  0.00  0.00      AP1   
ATOM   2517  O   MET A 178      33.416  18.946 113.215  0.00  0.00      AP1   
ATOM   2518  N   ILE A 179      32.805  17.006 112.326  0.00  0.00      AP1   
ATOM   2519  HN  ILE A 179      32.390  16.106 112.439  0.00  0.00      AP1   
ATOM   2520  CA  ILE A 179      32.941  17.370 110.924  0.00  0.00      AP1   
ATOM   2521  HA  ILE A 179      33.323  18.380 110.918  0.00  0.00      AP1   
ATOM   2522  CB  ILE A 179      33.846  16.321 110.226  0.00  0.00      AP1   
ATOM   2523  HB  ILE A 179      33.523  15.324 110.597  0.00  0.00      AP1   
ATOM   2524  CG2 ILE A 179      33.582  16.318 108.698  0.00  0.00      AP1   
ATOM   2525 HG21 ILE A 179      32.619  15.799 108.506  0.00  0.00      AP1   
ATOM   2526 HG22 ILE A 179      33.732  17.287 108.175  0.00  0.00      AP1   
ATOM   2527 HG23 ILE A 179      34.314  15.613 108.249  0.00  0.00      AP1   
ATOM   2528  CG1 ILE A 179      35.310  16.651 110.425  0.00  0.00      AP1   
ATOM   2529 HG11 ILE A 179      35.612  17.595 109.924  0.00  0.00      AP1   
ATOM   2530 HG12 ILE A 179      35.574  16.671 111.504  0.00  0.00      AP1   
ATOM   2531  CD  ILE A 179      36.219  15.566 109.750  0.00  0.00      AP1   
ATOM   2532  HD1 ILE A 179      37.247  15.531 110.170  0.00  0.00      AP1   
ATOM   2533  HD2 ILE A 179      35.792  14.556 109.930  0.00  0.00      AP1   
ATOM   2534  HD3 ILE A 179      36.285  15.601 108.642  0.00  0.00      AP1   
ATOM   2535  C   ILE A 179      31.510  17.348 110.368  0.00  0.00      AP1   
ATOM   2536  O   ILE A 179      30.746  16.395 110.651  0.00  0.00      AP1   
ATOM   2537  N   LEU A 180      31.097  18.440 109.668  0.00  0.00      AP1   
ATOM   2538  HN  LEU A 180      31.674  19.249 109.576  0.00  0.00      AP1   
ATOM   2539  CA  LEU A 180      29.970  18.361 108.799  0.00  0.00      AP1   
ATOM   2540  HA  LEU A 180      29.378  17.483 109.015  0.00  0.00      AP1   
ATOM   2541  CB  LEU A 180      29.082  19.563 109.004  0.00  0.00      AP1   
ATOM   2542  HB1 LEU A 180      29.640  20.498 108.782  0.00  0.00      AP1   
ATOM   2543  HB2 LEU A 180      28.214  19.616 108.313  0.00  0.00      AP1   
ATOM   2544  CG  LEU A 180      28.537  19.766 110.440  0.00  0.00      AP1   
ATOM   2545  HG  LEU A 180      29.434  20.002 111.052  0.00  0.00      AP1   
ATOM   2546  CD1 LEU A 180      27.521  20.830 110.498  0.00  0.00      AP1   
ATOM   2547 HD11 LEU A 180      26.686  20.820 109.765  0.00  0.00      AP1   
ATOM   2548 HD12 LEU A 180      27.000  20.782 111.478  0.00  0.00      AP1   
ATOM   2549 HD13 LEU A 180      27.984  21.835 110.390  0.00  0.00      AP1   
ATOM   2550  CD2 LEU A 180      27.909  18.486 111.015  0.00  0.00      AP1   
ATOM   2551 HD21 LEU A 180      26.932  18.252 110.539  0.00  0.00      AP1   
ATOM   2552 HD22 LEU A 180      28.598  17.620 110.918  0.00  0.00      AP1   
ATOM   2553 HD23 LEU A 180      27.765  18.680 112.099  0.00  0.00      AP1   
ATOM   2554  C   LEU A 180      30.362  18.253 107.341  0.00  0.00      AP1   
ATOM   2555  O   LEU A 180      31.023  19.144 106.806  0.00  0.00      AP1   
ATOM   2556  N   ASP A 181      30.029  17.195 106.626  0.00  0.00      AP1   
ATOM   2557  HN  ASP A 181      29.352  16.601 107.052  0.00  0.00      AP1   
ATOM   2558  CA  ASP A 181      30.487  16.949 105.242  0.00  0.00      AP1   
ATOM   2559  HA  ASP A 181      31.073  17.778 104.873  0.00  0.00      AP1   
ATOM   2560  CB  ASP A 181      31.148  15.545 105.237  0.00  0.00      AP1   
ATOM   2561  HB1 ASP A 181      32.046  15.555 105.893  0.00  0.00      AP1   
ATOM   2562  HB2 ASP A 181      30.414  14.809 105.628  0.00  0.00      AP1   
ATOM   2563  CG  ASP A 181      31.677  15.035 103.858  0.00  0.00      AP1   
ATOM   2564  OD1 ASP A 181      31.387  15.642 102.780  0.00  0.00      AP1   
ATOM   2565  OD2 ASP A 181      32.435  13.996 103.887  0.00  0.00      AP1   
ATOM   2566  C   ASP A 181      29.315  17.128 104.264  0.00  0.00      AP1   
ATOM   2567  O   ASP A 181      28.264  16.498 104.332  0.00  0.00      AP1   
ATOM   2568  N   CYS A 182      29.424  17.996 103.257  0.00  0.00      AP1   
ATOM   2569  HN  CYS A 182      30.203  18.617 103.207  0.00  0.00      AP1   
ATOM   2570  CA  CYS A 182      28.368  18.336 102.327  0.00  0.00      AP1   
ATOM   2571  HA  CYS A 182      27.470  17.820 102.633  0.00  0.00      AP1   
ATOM   2572  CB  CYS A 182      28.110  19.887 102.401  0.00  0.00      AP1   
ATOM   2573  HB1 CYS A 182      28.026  20.002 103.503  0.00  0.00      AP1   
ATOM   2574  HB2 CYS A 182      29.091  20.325 102.115  0.00  0.00      AP1   
ATOM   2575  SG  CYS A 182      26.728  20.707 101.515  0.00  0.00      AP1   
ATOM   2576  C   CYS A 182      28.691  17.828 100.881  0.00  0.00      AP1   
ATOM   2577  O   CYS A 182      27.908  18.209  99.987  0.00  0.00      AP1   
ATOM   2578  N   GLU A 183      29.781  17.110 100.632  0.00  0.00      AP1   
ATOM   2579  HN  GLU A 183      30.461  16.810 101.297  0.00  0.00      AP1   
ATOM   2580  CA  GLU A 183      30.196  16.678  99.319  0.00  0.00      AP1   
ATOM   2581  HA  GLU A 183      29.917  17.465  98.634  0.00  0.00      AP1   
ATOM   2582  CB  GLU A 183      31.768  16.649  99.129  0.00  0.00      AP1   
ATOM   2583  HB1 GLU A 183      32.071  17.708  99.278  0.00  0.00      AP1   
ATOM   2584  HB2 GLU A 183      32.223  15.971  99.883  0.00  0.00      AP1   
ATOM   2585  CG  GLU A 183      32.186  16.309  97.645  0.00  0.00      AP1   
ATOM   2586  HG1 GLU A 183      31.871  15.280  97.367  0.00  0.00      AP1   
ATOM   2587  HG2 GLU A 183      31.751  17.052  96.942  0.00  0.00      AP1   
ATOM   2588  CD  GLU A 183      33.646  16.432  97.428  0.00  0.00      AP1   
ATOM   2589  OE1 GLU A 183      34.398  15.503  97.827  0.00  0.00      AP1   
ATOM   2590  OE2 GLU A 183      34.114  17.513  96.986  0.00  0.00      AP1   
ATOM   2591  C   GLU A 183      29.686  15.325  98.746  0.00  0.00      AP1   
ATOM   2592  O   GLU A 183      30.157  14.234  99.124  0.00  0.00      AP1   
ATOM   2593  N   LEU A 184      28.833  15.387  97.721  0.00  0.00      AP1   
ATOM   2594  HN  LEU A 184      28.474  16.265  97.413  0.00  0.00      AP1   
ATOM   2595  CA  LEU A 184      28.376  14.241  96.999  0.00  0.00      AP1   
ATOM   2596  HA  LEU A 184      28.513  13.430  97.699  0.00  0.00      AP1   
ATOM   2597  CB  LEU A 184      26.925  14.321  96.550  0.00  0.00      AP1   
ATOM   2598  HB1 LEU A 184      26.876  15.003  95.675  0.00  0.00      AP1   
ATOM   2599  HB2 LEU A 184      26.587  13.283  96.346  0.00  0.00      AP1   
ATOM   2600  CG  LEU A 184      25.931  14.801  97.614  0.00  0.00      AP1   
ATOM   2601  HG  LEU A 184      26.196  15.843  97.896  0.00  0.00      AP1   
ATOM   2602  CD1 LEU A 184      24.476  14.869  97.051  0.00  0.00      AP1   
ATOM   2603 HD11 LEU A 184      23.791  15.059  97.905  0.00  0.00      AP1   
ATOM   2604 HD12 LEU A 184      24.325  15.659  96.285  0.00  0.00      AP1   
ATOM   2605 HD13 LEU A 184      24.072  13.913  96.656  0.00  0.00      AP1   
ATOM   2606  CD2 LEU A 184      25.936  14.008  99.003  0.00  0.00      AP1   
ATOM   2607 HD21 LEU A 184      26.962  13.962  99.427  0.00  0.00      AP1   
ATOM   2608 HD22 LEU A 184      25.243  14.600  99.638  0.00  0.00      AP1   
ATOM   2609 HD23 LEU A 184      25.604  12.955  98.876  0.00  0.00      AP1   
ATOM   2610  C   LEU A 184      29.351  14.039  95.900  0.00  0.00      AP1   
ATOM   2611  O   LEU A 184      29.982  14.949  95.401  0.00  0.00      AP1   
ATOM   2612  N   ASN A 185      29.527  12.761  95.441  0.00  0.00      AP1   
ATOM   2613  HN  ASN A 185      29.007  12.076  95.944  0.00  0.00      AP1   
ATOM   2614  CA  ASN A 185      30.517  12.356  94.413  0.00  0.00      AP1   
ATOM   2615  HA  ASN A 185      31.502  12.553  94.810  0.00  0.00      AP1   
ATOM   2616  CB  ASN A 185      30.536  10.830  94.202  0.00  0.00      AP1   
ATOM   2617  HB1 ASN A 185      31.297  10.573  93.434  0.00  0.00      AP1   
ATOM   2618  HB2 ASN A 185      30.939  10.343  95.116  0.00  0.00      AP1   
ATOM   2619  CG  ASN A 185      29.111  10.192  93.824  0.00  0.00      AP1   
ATOM   2620  OD1 ASN A 185      28.032  10.808  93.898  0.00  0.00      AP1   
ATOM   2621  ND2 ASN A 185      29.134   8.959  93.259  0.00  0.00      AP1   
ATOM   2622 HD21 ASN A 185      28.301   8.451  93.043  0.00  0.00      AP1   
ATOM   2623 HD22 ASN A 185      30.015   8.652  92.897  0.00  0.00      AP1   
ATOM   2624  C   ASN A 185      30.560  13.120  93.092  0.00  0.00      AP1   
ATOM   2625  O   ASN A 185      31.546  13.279  92.363  0.00  0.00      AP1   
ATOM   2626  N   TRP A 186      29.408  13.658  92.733  0.00  0.00      AP1   
ATOM   2627  HN  TRP A 186      28.722  13.498  93.439  0.00  0.00      AP1   
ATOM   2628  CA  TRP A 186      29.058  14.264  91.461  0.00  0.00      AP1   
ATOM   2629  HA  TRP A 186      29.766  14.042  90.676  0.00  0.00      AP1   
ATOM   2630  CB  TRP A 186      27.681  13.774  90.949  0.00  0.00      AP1   
ATOM   2631  HB1 TRP A 186      27.465  14.207  89.949  0.00  0.00      AP1   
ATOM   2632  HB2 TRP A 186      27.700  12.694  90.687  0.00  0.00      AP1   
ATOM   2633  CG  TRP A 186      26.628  14.109  91.894  0.00  0.00      AP1   
ATOM   2634  CD1 TRP A 186      26.055  13.187  92.777  0.00  0.00      AP1   
ATOM   2635  HD1 TRP A 186      26.342  12.175  93.022  0.00  0.00      AP1   
ATOM   2636  NE1 TRP A 186      25.006  13.814  93.379  0.00  0.00      AP1   
ATOM   2637  HE1 TRP A 186      24.272  13.352  93.825  0.00  0.00      AP1   
ATOM   2638  CE2 TRP A 186      24.866  15.095  92.986  0.00  0.00      AP1   
ATOM   2639  CD2 TRP A 186      25.863  15.313  92.023  0.00  0.00      AP1   
ATOM   2640  CE3 TRP A 186      25.906  16.535  91.338  0.00  0.00      AP1   
ATOM   2641  HE3 TRP A 186      26.420  16.767  90.417  0.00  0.00      AP1   
ATOM   2642  CZ3 TRP A 186      24.954  17.455  91.608  0.00  0.00      AP1   
ATOM   2643  HZ3 TRP A 186      24.788  18.279  90.931  0.00  0.00      AP1   
ATOM   2644  CZ2 TRP A 186      23.937  15.990  93.322  0.00  0.00      AP1   
ATOM   2645  HZ2 TRP A 186      23.036  15.799  93.886  0.00  0.00      AP1   
ATOM   2646  CH2 TRP A 186      23.957  17.149  92.536  0.00  0.00      AP1   
ATOM   2647  HH2 TRP A 186      23.157  17.861  92.675  0.00  0.00      AP1   
ATOM   2648  C   TRP A 186      29.024  15.839  91.452  0.00  0.00      AP1   
ATOM   2649  O   TRP A 186      28.846  16.488  90.450  0.00  0.00      AP1   
ATOM   2650  N   HSD A 187      29.127  16.503  92.649  0.00  0.00      AP1   
ATOM   2651  HN  HSD A 187      29.357  15.944  93.442  0.00  0.00      AP1   
ATOM   2652  CA  HSD A 187      29.041  17.988  92.620  0.00  0.00      AP1   
ATOM   2653  HA  HSD A 187      28.061  18.186  92.211  0.00  0.00      AP1   
ATOM   2654  CB  HSD A 187      29.334  18.411  94.095  0.00  0.00      AP1   
ATOM   2655  HB1 HSD A 187      30.272  17.900  94.399  0.00  0.00      AP1   
ATOM   2656  HB2 HSD A 187      29.567  19.497  94.062  0.00  0.00      AP1   
ATOM   2657  ND1 HSD A 187      28.368  18.457  96.431  0.00  0.00      AP1   
ATOM   2658  HD1 HSD A 187      29.130  18.972  96.823  0.00  0.00      AP1   
ATOM   2659  CG  HSD A 187      28.181  18.204  95.050  0.00  0.00      AP1   
ATOM   2660  CE1 HSD A 187      27.145  18.417  96.990  0.00  0.00      AP1   
ATOM   2661  HE1 HSD A 187      27.091  18.695  98.042  0.00  0.00      AP1   
ATOM   2662  NE2 HSD A 187      26.168  18.167  96.139  0.00  0.00      AP1   
ATOM   2663  CD2 HSD A 187      26.829  18.132  94.846  0.00  0.00      AP1   
ATOM   2664  HD2 HSD A 187      26.307  17.874  93.933  0.00  0.00      AP1   
ATOM   2665  C   HSD A 187      30.042  18.706  91.681  0.00  0.00      AP1   
ATOM   2666  O   HSD A 187      29.622  19.651  90.977  0.00  0.00      AP1   
ATOM   2667  N   GLN A 188      31.358  18.321  91.744  0.00  0.00      AP1   
ATOM   2668  HN  GLN A 188      31.666  17.634  92.397  0.00  0.00      AP1   
ATOM   2669  CA  GLN A 188      32.332  19.150  91.041  0.00  0.00      AP1   
ATOM   2670  HA  GLN A 188      32.013  20.182  91.061  0.00  0.00      AP1   
ATOM   2671  CB  GLN A 188      33.788  18.942  91.676  0.00  0.00      AP1   
ATOM   2672  HB1 GLN A 188      33.869  17.841  91.797  0.00  0.00      AP1   
ATOM   2673  HB2 GLN A 188      34.591  19.157  90.938  0.00  0.00      AP1   
ATOM   2674  CG  GLN A 188      34.150  19.604  93.072  0.00  0.00      AP1   
ATOM   2675  HG1 GLN A 188      33.899  18.915  93.906  0.00  0.00      AP1   
ATOM   2676  HG2 GLN A 188      35.248  19.699  93.213  0.00  0.00      AP1   
ATOM   2677  CD  GLN A 188      33.640  21.062  93.015  0.00  0.00      AP1   
ATOM   2678  OE1 GLN A 188      34.361  21.931  92.499  0.00  0.00      AP1   
ATOM   2679  NE2 GLN A 188      32.374  21.176  93.562  0.00  0.00      AP1   
ATOM   2680 HE21 GLN A 188      31.936  22.071  93.646  0.00  0.00      AP1   
ATOM   2681 HE22 GLN A 188      31.969  20.384  94.020  0.00  0.00      AP1   
ATOM   2682  C   GLN A 188      32.367  18.963  89.523  0.00  0.00      AP1   
ATOM   2683  O   GLN A 188      32.644  19.795  88.761  0.00  0.00      AP1   
ATOM   2684  N   ALA A 189      31.898  17.880  89.003  0.00  0.00      AP1   
ATOM   2685  HN  ALA A 189      31.769  17.132  89.650  0.00  0.00      AP1   
ATOM   2686  CA  ALA A 189      31.709  17.650  87.637  0.00  0.00      AP1   
ATOM   2687  HA  ALA A 189      32.521  18.073  87.064  0.00  0.00      AP1   
ATOM   2688  CB  ALA A 189      31.817  16.145  87.416  0.00  0.00      AP1   
ATOM   2689  HB1 ALA A 189      30.917  15.619  87.803  0.00  0.00      AP1   
ATOM   2690  HB2 ALA A 189      31.905  15.976  86.322  0.00  0.00      AP1   
ATOM   2691  HB3 ALA A 189      32.767  15.738  87.825  0.00  0.00      AP1   
ATOM   2692  C   ALA A 189      30.333  18.197  87.056  0.00  0.00      AP1   
ATOM   2693  O   ALA A 189      30.165  18.245  85.857  0.00  0.00      AP1   
ATOM   2694  N   SER A 190      29.352  18.593  87.926  0.00  0.00      AP1   
ATOM   2695  HN  SER A 190      29.506  18.413  88.894  0.00  0.00      AP1   
ATOM   2696  CA  SER A 190      28.105  19.269  87.482  0.00  0.00      AP1   
ATOM   2697  HA  SER A 190      27.635  18.754  86.657  0.00  0.00      AP1   
ATOM   2698  CB  SER A 190      27.119  19.264  88.655  0.00  0.00      AP1   
ATOM   2699  HB1 SER A 190      26.906  18.191  88.852  0.00  0.00      AP1   
ATOM   2700  HB2 SER A 190      27.565  19.759  89.544  0.00  0.00      AP1   
ATOM   2701  OG  SER A 190      25.825  19.869  88.352  0.00  0.00      AP1   
ATOM   2702  HG1 SER A 190      25.960  20.797  88.146  0.00  0.00      AP1   
ATOM   2703  C   SER A 190      28.531  20.621  87.022  0.00  0.00      AP1   
ATOM   2704  O   SER A 190      29.271  21.396  87.666  0.00  0.00      AP1   
ATOM   2705  N   GLU A 191      28.004  21.032  85.841  0.00  0.00      AP1   
ATOM   2706  HN  GLU A 191      27.416  20.363  85.394  0.00  0.00      AP1   
ATOM   2707  CA  GLU A 191      28.089  22.358  85.257  0.00  0.00      AP1   
ATOM   2708  HA  GLU A 191      29.121  22.675  85.224  0.00  0.00      AP1   
ATOM   2709  CB  GLU A 191      27.602  22.388  83.797  0.00  0.00      AP1   
ATOM   2710  HB1 GLU A 191      26.628  21.855  83.754  0.00  0.00      AP1   
ATOM   2711  HB2 GLU A 191      27.621  23.469  83.537  0.00  0.00      AP1   
ATOM   2712  CG  GLU A 191      28.433  21.601  82.724  0.00  0.00      AP1   
ATOM   2713  HG1 GLU A 191      28.370  20.550  83.079  0.00  0.00      AP1   
ATOM   2714  HG2 GLU A 191      27.980  21.647  81.710  0.00  0.00      AP1   
ATOM   2715  CD  GLU A 191      29.883  21.992  82.669  0.00  0.00      AP1   
ATOM   2716  OE1 GLU A 191      30.239  23.190  82.518  0.00  0.00      AP1   
ATOM   2717  OE2 GLU A 191      30.738  21.101  82.544  0.00  0.00      AP1   
ATOM   2718  C   GLU A 191      27.286  23.326  86.131  0.00  0.00      AP1   
ATOM   2719  O   GLU A 191      26.250  22.931  86.590  0.00  0.00      AP1   
ATOM   2720  N   GLY A 192      27.796  24.573  86.386  0.00  0.00      AP1   
ATOM   2721  HN  GLY A 192      28.702  24.833  86.061  0.00  0.00      AP1   
ATOM   2722  CA  GLY A 192      27.108  25.719  86.919  0.00  0.00      AP1   
ATOM   2723  HA1 GLY A 192      26.155  25.789  86.416  0.00  0.00      AP1   
ATOM   2724  HA2 GLY A 192      27.689  26.562  86.575  0.00  0.00      AP1   
ATOM   2725  C   GLY A 192      26.789  25.744  88.423  0.00  0.00      AP1   
ATOM   2726  O   GLY A 192      25.920  26.480  88.729  0.00  0.00      AP1   
ATOM   2727  N   LEU A 193      27.479  25.073  89.280  0.00  0.00      AP1   
ATOM   2728  HN  LEU A 193      28.216  24.544  88.867  0.00  0.00      AP1   
ATOM   2729  CA  LEU A 193      27.268  25.049  90.710  0.00  0.00      AP1   
ATOM   2730  HA  LEU A 193      26.374  25.578  91.006  0.00  0.00      AP1   
ATOM   2731  CB  LEU A 193      27.135  23.543  91.229  0.00  0.00      AP1   
ATOM   2732  HB1 LEU A 193      28.061  23.012  90.920  0.00  0.00      AP1   
ATOM   2733  HB2 LEU A 193      27.251  23.448  92.330  0.00  0.00      AP1   
ATOM   2734  CG  LEU A 193      25.891  22.879  90.700  0.00  0.00      AP1   
ATOM   2735  HG  LEU A 193      25.886  22.693  89.605  0.00  0.00      AP1   
ATOM   2736  CD1 LEU A 193      25.857  21.488  91.338  0.00  0.00      AP1   
ATOM   2737 HD11 LEU A 193      26.872  21.040  91.394  0.00  0.00      AP1   
ATOM   2738 HD12 LEU A 193      25.440  21.533  92.366  0.00  0.00      AP1   
ATOM   2739 HD13 LEU A 193      25.135  20.889  90.742  0.00  0.00      AP1   
ATOM   2740  CD2 LEU A 193      24.582  23.647  90.989  0.00  0.00      AP1   
ATOM   2741 HD21 LEU A 193      23.739  22.924  90.979  0.00  0.00      AP1   
ATOM   2742 HD22 LEU A 193      24.735  24.094  91.995  0.00  0.00      AP1   
ATOM   2743 HD23 LEU A 193      24.386  24.465  90.264  0.00  0.00      AP1   
ATOM   2744  C   LEU A 193      28.442  25.622  91.427  0.00  0.00      AP1   
ATOM   2745  O   LEU A 193      29.563  25.288  91.107  0.00  0.00      AP1   
ATOM   2746  N   THR A 194      28.150  26.519  92.445  0.00  0.00      AP1   
ATOM   2747  HN  THR A 194      27.249  26.631  92.857  0.00  0.00      AP1   
ATOM   2748  CA  THR A 194      29.354  27.062  93.114  0.00  0.00      AP1   
ATOM   2749  HA  THR A 194      30.083  26.269  93.192  0.00  0.00      AP1   
ATOM   2750  CB  THR A 194      30.035  28.133  92.275  0.00  0.00      AP1   
ATOM   2751  HB  THR A 194      30.257  27.840  91.227  0.00  0.00      AP1   
ATOM   2752  OG1 THR A 194      31.217  28.584  92.862  0.00  0.00      AP1   
ATOM   2753  HG1 THR A 194      31.015  28.880  93.753  0.00  0.00      AP1   
ATOM   2754  CG2 THR A 194      29.074  29.356  92.001  0.00  0.00      AP1   
ATOM   2755 HG21 THR A 194      28.173  29.006  91.452  0.00  0.00      AP1   
ATOM   2756 HG22 THR A 194      28.713  29.870  92.917  0.00  0.00      AP1   
ATOM   2757 HG23 THR A 194      29.634  30.091  91.385  0.00  0.00      AP1   
ATOM   2758  C   THR A 194      29.060  27.671  94.496  0.00  0.00      AP1   
ATOM   2759  O   THR A 194      27.956  28.208  94.671  0.00  0.00      AP1   
ATOM   2760  N   ASP A 195      29.975  27.430  95.473  0.00  0.00      AP1   
ATOM   2761  HN  ASP A 195      30.697  26.792  95.216  0.00  0.00      AP1   
ATOM   2762  CA  ASP A 195      29.837  27.933  96.851  0.00  0.00      AP1   
ATOM   2763  HA  ASP A 195      30.829  27.880  97.275  0.00  0.00      AP1   
ATOM   2764  CB  ASP A 195      29.758  29.516  96.972  0.00  0.00      AP1   
ATOM   2765  HB1 ASP A 195      28.737  29.953  96.932  0.00  0.00      AP1   
ATOM   2766  HB2 ASP A 195      30.135  29.928  97.933  0.00  0.00      AP1   
ATOM   2767  CG  ASP A 195      30.677  30.292  96.038  0.00  0.00      AP1   
ATOM   2768  OD1 ASP A 195      31.615  29.844  95.372  0.00  0.00      AP1   
ATOM   2769  OD2 ASP A 195      30.462  31.561  96.098  0.00  0.00      AP1   
ATOM   2770  C   ASP A 195      28.757  27.216  97.726  0.00  0.00      AP1   
ATOM   2771  O   ASP A 195      27.544  27.500  97.552  0.00  0.00      AP1   
ATOM   2772  N   TYR A 196      29.141  26.329  98.557  0.00  0.00      AP1   
ATOM   2773  HN  TYR A 196      30.082  25.999  98.554  0.00  0.00      AP1   
ATOM   2774  CA  TYR A 196      28.481  25.934  99.761  0.00  0.00      AP1   
ATOM   2775  HA  TYR A 196      27.513  25.499  99.560  0.00  0.00      AP1   
ATOM   2776  CB  TYR A 196      29.319  24.872 100.507  0.00  0.00      AP1   
ATOM   2777  HB1 TYR A 196      30.352  25.216 100.728  0.00  0.00      AP1   
ATOM   2778  HB2 TYR A 196      28.734  24.648 101.425  0.00  0.00      AP1   
ATOM   2779  CG  TYR A 196      29.544  23.651  99.601  0.00  0.00      AP1   
ATOM   2780  CD1 TYR A 196      28.562  22.834  99.133  0.00  0.00      AP1   
ATOM   2781  HD1 TYR A 196      27.633  22.854  99.683  0.00  0.00      AP1   
ATOM   2782  CE1 TYR A 196      28.817  21.845  98.134  0.00  0.00      AP1   
ATOM   2783  HE1 TYR A 196      28.068  21.120  97.852  0.00  0.00      AP1   
ATOM   2784  CZ  TYR A 196      30.132  21.655  97.633  0.00  0.00      AP1   
ATOM   2785  OH  TYR A 196      30.483  20.673  96.656  0.00  0.00      AP1   
ATOM   2786  HH  TYR A 196      31.415  20.450  96.717  0.00  0.00      AP1   
ATOM   2787  CD2 TYR A 196      30.821  23.482  99.001  0.00  0.00      AP1   
ATOM   2788  HD2 TYR A 196      31.679  24.081  99.269  0.00  0.00      AP1   
ATOM   2789  CE2 TYR A 196      31.146  22.512  98.036  0.00  0.00      AP1   
ATOM   2790  HE2 TYR A 196      32.162  22.425  97.680  0.00  0.00      AP1   
ATOM   2791  C   TYR A 196      28.205  27.087 100.745  0.00  0.00      AP1   
ATOM   2792  O   TYR A 196      29.089  27.927 100.960  0.00  0.00      AP1   
ATOM   2793  N   SER A 197      27.073  26.965 101.405  0.00  0.00      AP1   
ATOM   2794  HN  SER A 197      26.391  26.258 101.235  0.00  0.00      AP1   
ATOM   2795  CA  SER A 197      26.712  27.840 102.471  0.00  0.00      AP1   
ATOM   2796  HA  SER A 197      27.525  28.450 102.838  0.00  0.00      AP1   
ATOM   2797  CB  SER A 197      25.628  28.775 101.881  0.00  0.00      AP1   
ATOM   2798  HB1 SER A 197      24.832  28.239 101.321  0.00  0.00      AP1   
ATOM   2799  HB2 SER A 197      25.237  29.300 102.779  0.00  0.00      AP1   
ATOM   2800  OG  SER A 197      26.173  29.799 101.024  0.00  0.00      AP1   
ATOM   2801  HG1 SER A 197      26.643  29.306 100.347  0.00  0.00      AP1   
ATOM   2802  C   SER A 197      26.215  26.983 103.638  0.00  0.00      AP1   
ATOM   2803  O   SER A 197      25.303  26.253 103.306  0.00  0.00      AP1   
ATOM   2804  N   PHE A 198      26.798  27.094 104.814  0.00  0.00      AP1   
ATOM   2805  HN  PHE A 198      27.643  27.589 105.004  0.00  0.00      AP1   
ATOM   2806  CA  PHE A 198      26.341  26.307 105.946  0.00  0.00      AP1   
ATOM   2807  HA  PHE A 198      25.592  25.614 105.594  0.00  0.00      AP1   
ATOM   2808  CB  PHE A 198      27.546  25.657 106.749  0.00  0.00      AP1   
ATOM   2809  HB1 PHE A 198      28.165  26.521 107.071  0.00  0.00      AP1   
ATOM   2810  HB2 PHE A 198      27.314  25.170 107.720  0.00  0.00      AP1   
ATOM   2811  CG  PHE A 198      28.273  24.809 105.766  0.00  0.00      AP1   
ATOM   2812  CD1 PHE A 198      29.259  25.308 104.918  0.00  0.00      AP1   
ATOM   2813  HD1 PHE A 198      29.529  26.351 104.844  0.00  0.00      AP1   
ATOM   2814  CE1 PHE A 198      29.886  24.497 103.985  0.00  0.00      AP1   
ATOM   2815  HE1 PHE A 198      30.657  24.897 103.344  0.00  0.00      AP1   
ATOM   2816  CZ  PHE A 198      29.666  23.132 104.040  0.00  0.00      AP1   
ATOM   2817  HZ  PHE A 198      30.214  22.430 103.428  0.00  0.00      AP1   
ATOM   2818  CD2 PHE A 198      28.094  23.435 105.876  0.00  0.00      AP1   
ATOM   2819  HD2 PHE A 198      27.402  23.025 106.596  0.00  0.00      AP1   
ATOM   2820  CE2 PHE A 198      28.808  22.622 105.048  0.00  0.00      AP1   
ATOM   2821  HE2 PHE A 198      28.728  21.549 105.146  0.00  0.00      AP1   
ATOM   2822  C   PHE A 198      25.608  27.174 106.916  0.00  0.00      AP1   
ATOM   2823  O   PHE A 198      26.160  28.145 107.405  0.00  0.00      AP1   
ATOM   2824  N   TYR A 199      24.407  26.884 107.281  0.00  0.00      AP1   
ATOM   2825  HN  TYR A 199      23.993  26.061 106.899  0.00  0.00      AP1   
ATOM   2826  CA  TYR A 199      23.592  27.590 108.202  0.00  0.00      AP1   
ATOM   2827  HA  TYR A 199      24.010  28.556 108.442  0.00  0.00      AP1   
ATOM   2828  CB  TYR A 199      22.199  27.852 107.644  0.00  0.00      AP1   
ATOM   2829  HB1 TYR A 199      21.595  26.953 107.395  0.00  0.00      AP1   
ATOM   2830  HB2 TYR A 199      21.599  28.405 108.398  0.00  0.00      AP1   
ATOM   2831  CG  TYR A 199      22.337  28.773 106.424  0.00  0.00      AP1   
ATOM   2832  CD1 TYR A 199      22.580  28.108 105.245  0.00  0.00      AP1   
ATOM   2833  HD1 TYR A 199      22.691  27.035 105.194  0.00  0.00      AP1   
ATOM   2834  CE1 TYR A 199      22.566  28.917 104.042  0.00  0.00      AP1   
ATOM   2835  HE1 TYR A 199      22.688  28.484 103.060  0.00  0.00      AP1   
ATOM   2836  CZ  TYR A 199      22.342  30.299 104.108  0.00  0.00      AP1   
ATOM   2837  OH  TYR A 199      22.338  31.014 102.850  0.00  0.00      AP1   
ATOM   2838  HH  TYR A 199      22.232  30.369 102.147  0.00  0.00      AP1   
ATOM   2839  CD2 TYR A 199      21.978  30.096 106.503  0.00  0.00      AP1   
ATOM   2840  HD2 TYR A 199      21.464  30.490 107.367  0.00  0.00      AP1   
ATOM   2841  CE2 TYR A 199      22.121  30.873 105.327  0.00  0.00      AP1   
ATOM   2842  HE2 TYR A 199      21.869  31.922 105.266  0.00  0.00      AP1   
ATOM   2843  C   TYR A 199      23.350  26.823 109.415  0.00  0.00      AP1   
ATOM   2844  O   TYR A 199      23.137  25.598 109.408  0.00  0.00      AP1   
ATOM   2845  N   ARG A 200      23.199  27.487 110.530  0.00  0.00      AP1   
ATOM   2846  HN  ARG A 200      23.368  28.461 110.665  0.00  0.00      AP1   
ATOM   2847  CA  ARG A 200      22.519  27.123 111.715  0.00  0.00      AP1   
ATOM   2848  HA  ARG A 200      22.309  26.064 111.704  0.00  0.00      AP1   
ATOM   2849  CB  ARG A 200      23.232  27.604 112.983  0.00  0.00      AP1   
ATOM   2850  HB1 ARG A 200      23.451  28.693 113.013  0.00  0.00      AP1   
ATOM   2851  HB2 ARG A 200      22.552  27.445 113.847  0.00  0.00      AP1   
ATOM   2852  CG  ARG A 200      24.511  26.761 113.183  0.00  0.00      AP1   
ATOM   2853  HG1 ARG A 200      24.309  25.669 113.201  0.00  0.00      AP1   
ATOM   2854  HG2 ARG A 200      25.266  26.942 112.388  0.00  0.00      AP1   
ATOM   2855  CD  ARG A 200      25.313  26.949 114.450  0.00  0.00      AP1   
ATOM   2856  HD1 ARG A 200      26.404  26.748 114.511  0.00  0.00      AP1   
ATOM   2857  HD2 ARG A 200      25.277  28.041 114.649  0.00  0.00      AP1   
ATOM   2858  NE  ARG A 200      24.513  26.366 115.626  0.00  0.00      AP1   
ATOM   2859  HE  ARG A 200      23.742  25.780 115.377  0.00  0.00      AP1   
ATOM   2860  CZ  ARG A 200      24.714  26.696 116.887  0.00  0.00      AP1   
ATOM   2861  NH1 ARG A 200      25.717  27.502 117.175  0.00  0.00      AP1   
ATOM   2862 HH11 ARG A 200      25.978  27.527 118.140  0.00  0.00      AP1   
ATOM   2863 HH12 ARG A 200      26.319  27.898 116.481  0.00  0.00      AP1   
ATOM   2864  NH2 ARG A 200      24.115  26.130 117.895  0.00  0.00      AP1   
ATOM   2865 HH21 ARG A 200      24.157  26.480 118.831  0.00  0.00      AP1   
ATOM   2866 HH22 ARG A 200      23.461  25.394 117.724  0.00  0.00      AP1   
ATOM   2867  C   ARG A 200      21.203  27.813 111.874  0.00  0.00      AP1   
ATOM   2868  O   ARG A 200      20.996  29.024 111.628  0.00  0.00      AP1   
ATOM   2869  N   VAL A 201      20.215  27.000 112.229  0.00  0.00      AP1   
ATOM   2870  HN  VAL A 201      20.308  26.026 112.424  0.00  0.00      AP1   
ATOM   2871  CA  VAL A 201      18.772  27.403 112.089  0.00  0.00      AP1   
ATOM   2872  HA  VAL A 201      18.695  28.469 111.935  0.00  0.00      AP1   
ATOM   2873  CB  VAL A 201      18.183  26.849 110.828  0.00  0.00      AP1   
ATOM   2874  HB  VAL A 201      18.594  27.516 110.040  0.00  0.00      AP1   
ATOM   2875  CG1 VAL A 201      18.467  25.366 110.642  0.00  0.00      AP1   
ATOM   2876 HG11 VAL A 201      19.531  25.174 110.382  0.00  0.00      AP1   
ATOM   2877 HG12 VAL A 201      17.998  24.830 111.494  0.00  0.00      AP1   
ATOM   2878 HG13 VAL A 201      17.874  25.018 109.769  0.00  0.00      AP1   
ATOM   2879  CG2 VAL A 201      16.660  27.116 110.730  0.00  0.00      AP1   
ATOM   2880 HG21 VAL A 201      16.307  26.910 109.697  0.00  0.00      AP1   
ATOM   2881 HG22 VAL A 201      16.032  26.584 111.476  0.00  0.00      AP1   
ATOM   2882 HG23 VAL A 201      16.458  28.181 110.973  0.00  0.00      AP1   
ATOM   2883  C   VAL A 201      18.027  26.916 113.393  0.00  0.00      AP1   
ATOM   2884  O   VAL A 201      18.131  25.800 113.880  0.00  0.00      AP1   
ATOM   2885  N   TRP A 202      17.344  27.841 114.089  0.00  0.00      AP1   
ATOM   2886  HN  TRP A 202      17.339  28.803 113.827  0.00  0.00      AP1   
ATOM   2887  CA  TRP A 202      16.721  27.549 115.414  0.00  0.00      AP1   
ATOM   2888  HA  TRP A 202      16.906  26.509 115.640  0.00  0.00      AP1   
ATOM   2889  CB  TRP A 202      17.129  28.503 116.567  0.00  0.00      AP1   
ATOM   2890  HB1 TRP A 202      16.868  29.557 116.329  0.00  0.00      AP1   
ATOM   2891  HB2 TRP A 202      16.505  28.234 117.446  0.00  0.00      AP1   
ATOM   2892  CG  TRP A 202      18.523  28.434 117.024  0.00  0.00      AP1   
ATOM   2893  CD1 TRP A 202      18.932  27.594 118.031  0.00  0.00      AP1   
ATOM   2894  HD1 TRP A 202      18.285  27.135 118.764  0.00  0.00      AP1   
ATOM   2895  NE1 TRP A 202      20.308  27.610 118.111  0.00  0.00      AP1   
ATOM   2896  HE1 TRP A 202      20.840  27.191 118.815  0.00  0.00      AP1   
ATOM   2897  CE2 TRP A 202      20.818  28.395 117.165  0.00  0.00      AP1   
ATOM   2898  CD2 TRP A 202      19.724  28.959 116.427  0.00  0.00      AP1   
ATOM   2899  CE3 TRP A 202      19.915  29.869 115.356  0.00  0.00      AP1   
ATOM   2900  HE3 TRP A 202      19.112  30.298 114.775  0.00  0.00      AP1   
ATOM   2901  CZ3 TRP A 202      21.227  30.351 115.123  0.00  0.00      AP1   
ATOM   2902  HZ3 TRP A 202      21.399  31.065 114.332  0.00  0.00      AP1   
ATOM   2903  CZ2 TRP A 202      22.088  28.878 116.917  0.00  0.00      AP1   
ATOM   2904  HZ2 TRP A 202      22.921  28.495 117.487  0.00  0.00      AP1   
ATOM   2905  CH2 TRP A 202      22.269  29.806 115.874  0.00  0.00      AP1   
ATOM   2906  HH2 TRP A 202      23.279  30.105 115.638  0.00  0.00      AP1   
ATOM   2907  C   TRP A 202      15.204  27.516 115.313  0.00  0.00      AP1   
ATOM   2908  O   TRP A 202      14.501  27.250 116.295  0.00  0.00      AP1   
ATOM   2909  N   GLY A 203      14.649  27.773 114.085  0.00  0.00      AP1   
ATOM   2910  HN  GLY A 203      15.181  28.088 113.303  0.00  0.00      AP1   
ATOM   2911  CA  GLY A 203      13.240  27.838 113.785  0.00  0.00      AP1   
ATOM   2912  HA1 GLY A 203      12.587  27.303 114.458  0.00  0.00      AP1   
ATOM   2913  HA2 GLY A 203      13.183  27.546 112.747  0.00  0.00      AP1   
ATOM   2914  C   GLY A 203      12.727  29.239 113.736  0.00  0.00      AP1   
ATOM   2915  O   GLY A 203      13.324  30.184 114.156  0.00  0.00      AP1   
ATOM   2916  N   ASN A 204      11.515  29.345 113.203  0.00  0.00      AP1   
ATOM   2917  HN  ASN A 204      10.894  28.584 113.032  0.00  0.00      AP1   
ATOM   2918  CA  ASN A 204      10.736  30.598 113.230  0.00  0.00      AP1   
ATOM   2919  HA  ASN A 204       9.863  30.310 112.664  0.00  0.00      AP1   
ATOM   2920  CB  ASN A 204      10.238  30.910 114.714  0.00  0.00      AP1   
ATOM   2921  HB1 ASN A 204       9.931  29.990 115.256  0.00  0.00      AP1   
ATOM   2922  HB2 ASN A 204      11.107  31.323 115.270  0.00  0.00      AP1   
ATOM   2923  CG  ASN A 204       8.956  31.747 114.630  0.00  0.00      AP1   
ATOM   2924  OD1 ASN A 204       8.453  32.126 113.598  0.00  0.00      AP1   
ATOM   2925  ND2 ASN A 204       8.441  32.032 115.794  0.00  0.00      AP1   
ATOM   2926 HD21 ASN A 204       7.678  32.679 115.788  0.00  0.00      AP1   
ATOM   2927 HD22 ASN A 204       8.813  31.593 116.612  0.00  0.00      AP1   
ATOM   2928  C   ASN A 204      11.330  31.870 112.601  0.00  0.00      AP1   
ATOM   2929  O   ASN A 204      11.055  32.952 113.107  0.00  0.00      AP1   
ATOM   2930  N   ASN A 205      12.285  31.730 111.662  0.00  0.00      AP1   
ATOM   2931  HN  ASN A 205      12.499  30.876 111.195  0.00  0.00      AP1   
ATOM   2932  CA  ASN A 205      13.011  32.759 111.074  0.00  0.00      AP1   
ATOM   2933  HA  ASN A 205      13.469  32.412 110.160  0.00  0.00      AP1   
ATOM   2934  CB  ASN A 205      12.124  33.936 110.592  0.00  0.00      AP1   
ATOM   2935  HB1 ASN A 205      11.901  34.665 111.399  0.00  0.00      AP1   
ATOM   2936  HB2 ASN A 205      12.675  34.591 109.884  0.00  0.00      AP1   
ATOM   2937  CG  ASN A 205      10.790  33.500 109.918  0.00  0.00      AP1   
ATOM   2938  OD1 ASN A 205       9.727  33.899 110.426  0.00  0.00      AP1   
ATOM   2939  ND2 ASN A 205      10.909  32.646 108.885  0.00  0.00      AP1   
ATOM   2940 HD21 ASN A 205      10.069  32.314 108.456  0.00  0.00      AP1   
ATOM   2941 HD22 ASN A 205      11.803  32.366 108.535  0.00  0.00      AP1   
ATOM   2942  C   ASN A 205      14.231  33.167 111.871  0.00  0.00      AP1   
ATOM   2943  O   ASN A 205      14.651  34.364 111.877  0.00  0.00      AP1   
ATOM   2944  N   THR A 206      14.860  32.156 112.539  0.00  0.00      AP1   
ATOM   2945  HN  THR A 206      14.406  31.270 112.581  0.00  0.00      AP1   
ATOM   2946  CA  THR A 206      16.043  32.390 113.421  0.00  0.00      AP1   
ATOM   2947  HA  THR A 206      16.247  33.449 113.355  0.00  0.00      AP1   
ATOM   2948  CB  THR A 206      15.807  32.195 114.966  0.00  0.00      AP1   
ATOM   2949  HB  THR A 206      15.972  31.145 115.290  0.00  0.00      AP1   
ATOM   2950  OG1 THR A 206      14.471  32.534 115.222  0.00  0.00      AP1   
ATOM   2951  HG1 THR A 206      13.981  32.134 114.500  0.00  0.00      AP1   
ATOM   2952  CG2 THR A 206      16.694  33.065 115.777  0.00  0.00      AP1   
ATOM   2953 HG21 THR A 206      16.498  34.094 115.406  0.00  0.00      AP1   
ATOM   2954 HG22 THR A 206      16.394  33.085 116.846  0.00  0.00      AP1   
ATOM   2955 HG23 THR A 206      17.782  32.910 115.613  0.00  0.00      AP1   
ATOM   2956  C   THR A 206      17.197  31.647 112.901  0.00  0.00      AP1   
ATOM   2957  O   THR A 206      17.235  30.436 112.994  0.00  0.00      AP1   
ATOM   2958  N   GLU A 207      18.282  32.345 112.418  0.00  0.00      AP1   
ATOM   2959  HN  GLU A 207      18.322  33.341 112.446  0.00  0.00      AP1   
ATOM   2960  CA  GLU A 207      19.254  31.690 111.532  0.00  0.00      AP1   
ATOM   2961  HA  GLU A 207      19.505  30.715 111.922  0.00  0.00      AP1   
ATOM   2962  CB  GLU A 207      18.784  31.601 110.036  0.00  0.00      AP1   
ATOM   2963  HB1 GLU A 207      18.549  32.639 109.717  0.00  0.00      AP1   
ATOM   2964  HB2 GLU A 207      19.662  31.168 109.511  0.00  0.00      AP1   
ATOM   2965  CG  GLU A 207      17.611  30.610 109.808  0.00  0.00      AP1   
ATOM   2966  HG1 GLU A 207      17.705  29.684 110.415  0.00  0.00      AP1   
ATOM   2967  HG2 GLU A 207      16.755  31.153 110.264  0.00  0.00      AP1   
ATOM   2968  CD  GLU A 207      17.171  30.264 108.412  0.00  0.00      AP1   
ATOM   2969  OE1 GLU A 207      16.413  29.280 108.286  0.00  0.00      AP1   
ATOM   2970  OE2 GLU A 207      17.503  30.932 107.421  0.00  0.00      AP1   
ATOM   2971  C   GLU A 207      20.612  32.416 111.563  0.00  0.00      AP1   
ATOM   2972  O   GLU A 207      20.753  33.514 112.117  0.00  0.00      AP1   
ATOM   2973  N   THR A 208      21.654  31.734 111.034  0.00  0.00      AP1   
ATOM   2974  HN  THR A 208      21.501  30.824 110.655  0.00  0.00      AP1   
ATOM   2975  CA  THR A 208      23.030  32.159 111.179  0.00  0.00      AP1   
ATOM   2976  HA  THR A 208      23.071  33.195 110.875  0.00  0.00      AP1   
ATOM   2977  CB  THR A 208      23.642  32.148 112.569  0.00  0.00      AP1   
ATOM   2978  HB  THR A 208      23.629  31.125 113.001  0.00  0.00      AP1   
ATOM   2979  OG1 THR A 208      22.926  33.083 113.380  0.00  0.00      AP1   
ATOM   2980  HG1 THR A 208      22.183  33.465 112.906  0.00  0.00      AP1   
ATOM   2981  CG2 THR A 208      25.065  32.727 112.524  0.00  0.00      AP1   
ATOM   2982 HG21 THR A 208      25.493  32.597 113.541  0.00  0.00      AP1   
ATOM   2983 HG22 THR A 208      25.626  32.075 111.821  0.00  0.00      AP1   
ATOM   2984 HG23 THR A 208      25.075  33.759 112.114  0.00  0.00      AP1   
ATOM   2985  C   THR A 208      23.931  31.380 110.299  0.00  0.00      AP1   
ATOM   2986  O   THR A 208      24.113  30.186 110.533  0.00  0.00      AP1   
ATOM   2987  N   LEU A 209      24.477  31.971 109.240  0.00  0.00      AP1   
ATOM   2988  HN  LEU A 209      24.369  32.927 108.979  0.00  0.00      AP1   
ATOM   2989  CA  LEU A 209      25.460  31.365 108.359  0.00  0.00      AP1   
ATOM   2990  HA  LEU A 209      25.299  30.300 108.276  0.00  0.00      AP1   
ATOM   2991  CB  LEU A 209      25.477  32.098 107.007  0.00  0.00      AP1   
ATOM   2992  HB1 LEU A 209      24.476  32.060 106.526  0.00  0.00      AP1   
ATOM   2993  HB2 LEU A 209      25.654  33.189 107.117  0.00  0.00      AP1   
ATOM   2994  CG  LEU A 209      26.531  31.602 106.000  0.00  0.00      AP1   
ATOM   2995  HG  LEU A 209      26.776  30.555 106.279  0.00  0.00      AP1   
ATOM   2996  CD1 LEU A 209      25.918  31.455 104.583  0.00  0.00      AP1   
ATOM   2997 HD11 LEU A 209      24.942  30.923 104.597  0.00  0.00      AP1   
ATOM   2998 HD12 LEU A 209      25.592  32.495 104.367  0.00  0.00      AP1   
ATOM   2999 HD13 LEU A 209      26.614  31.037 103.825  0.00  0.00      AP1   
ATOM   3000  CD2 LEU A 209      27.774  32.460 105.906  0.00  0.00      AP1   
ATOM   3001 HD21 LEU A 209      27.560  33.491 105.554  0.00  0.00      AP1   
ATOM   3002 HD22 LEU A 209      28.283  32.537 106.890  0.00  0.00      AP1   
ATOM   3003 HD23 LEU A 209      28.514  32.045 105.189  0.00  0.00      AP1   
ATOM   3004  C   LEU A 209      26.822  31.467 109.020  0.00  0.00      AP1   
ATOM   3005  O   LEU A 209      27.233  32.564 109.422  0.00  0.00      AP1   
ATOM   3006  N   VAL A 210      27.524  30.320 109.201  0.00  0.00      AP1   
ATOM   3007  HN  VAL A 210      27.060  29.450 109.059  0.00  0.00      AP1   
ATOM   3008  CA  VAL A 210      28.773  30.307 109.969  0.00  0.00      AP1   
ATOM   3009  HA  VAL A 210      29.021  31.257 110.418  0.00  0.00      AP1   
ATOM   3010  CB  VAL A 210      28.620  29.168 110.970  0.00  0.00      AP1   
ATOM   3011  HB  VAL A 210      29.544  29.171 111.587  0.00  0.00      AP1   
ATOM   3012  CG1 VAL A 210      27.486  29.487 111.974  0.00  0.00      AP1   
ATOM   3013 HG11 VAL A 210      26.548  28.997 111.637  0.00  0.00      AP1   
ATOM   3014 HG12 VAL A 210      27.695  28.963 112.931  0.00  0.00      AP1   
ATOM   3015 HG13 VAL A 210      27.429  30.593 112.072  0.00  0.00      AP1   
ATOM   3016  CG2 VAL A 210      28.467  27.790 110.305  0.00  0.00      AP1   
ATOM   3017 HG21 VAL A 210      27.544  27.751 109.687  0.00  0.00      AP1   
ATOM   3018 HG22 VAL A 210      29.271  27.451 109.617  0.00  0.00      AP1   
ATOM   3019 HG23 VAL A 210      28.480  27.144 111.209  0.00  0.00      AP1   
ATOM   3020  C   VAL A 210      29.927  29.971 109.030  0.00  0.00      AP1   
ATOM   3021  O   VAL A 210      31.050  29.907 109.514  0.00  0.00      AP1   
ATOM   3022  N   SER A 211      29.664  29.746 107.719  0.00  0.00      AP1   
ATOM   3023  HN  SER A 211      28.751  29.776 107.317  0.00  0.00      AP1   
ATOM   3024  CA  SER A 211      30.725  29.279 106.761  0.00  0.00      AP1   
ATOM   3025  HA  SER A 211      31.479  30.046 106.673  0.00  0.00      AP1   
ATOM   3026  CB  SER A 211      31.329  27.945 107.140  0.00  0.00      AP1   
ATOM   3027  HB1 SER A 211      30.575  27.285 107.619  0.00  0.00      AP1   
ATOM   3028  HB2 SER A 211      31.712  27.330 106.298  0.00  0.00      AP1   
ATOM   3029  OG  SER A 211      32.359  28.042 108.111  0.00  0.00      AP1   
ATOM   3030  HG1 SER A 211      32.154  28.748 108.728  0.00  0.00      AP1   
ATOM   3031  C   SER A 211      30.258  29.154 105.270  0.00  0.00      AP1   
ATOM   3032  O   SER A 211      29.074  28.839 105.059  0.00  0.00      AP1   
ATOM   3033  N   LYS A 212      31.155  29.531 104.279  0.00  0.00      AP1   
ATOM   3034  HN  LYS A 212      32.000  29.881 104.674  0.00  0.00      AP1   
ATOM   3035  CA  LYS A 212      30.935  29.438 102.866  0.00  0.00      AP1   
ATOM   3036  HA  LYS A 212      30.457  28.471 102.809  0.00  0.00      AP1   
ATOM   3037  CB  LYS A 212      30.020  30.572 102.479  0.00  0.00      AP1   
ATOM   3038  HB1 LYS A 212      29.914  30.586 101.373  0.00  0.00      AP1   
ATOM   3039  HB2 LYS A 212      29.026  30.492 102.970  0.00  0.00      AP1   
ATOM   3040  CG  LYS A 212      30.417  32.080 102.721  0.00  0.00      AP1   
ATOM   3041  HG1 LYS A 212      29.428  32.499 102.436  0.00  0.00      AP1   
ATOM   3042  HG2 LYS A 212      30.763  32.349 103.742  0.00  0.00      AP1   
ATOM   3043  CD  LYS A 212      31.453  32.491 101.711  0.00  0.00      AP1   
ATOM   3044  HD1 LYS A 212      32.444  32.333 102.186  0.00  0.00      AP1   
ATOM   3045  HD2 LYS A 212      31.488  31.950 100.742  0.00  0.00      AP1   
ATOM   3046  CE  LYS A 212      31.266  33.994 101.316  0.00  0.00      AP1   
ATOM   3047  HE1 LYS A 212      30.255  34.170 100.890  0.00  0.00      AP1   
ATOM   3048  HE2 LYS A 212      31.367  34.622 102.227  0.00  0.00      AP1   
ATOM   3049  NZ  LYS A 212      32.253  34.422 100.355  0.00  0.00      AP1   
ATOM   3050  HZ1 LYS A 212      33.255  34.348 100.626  0.00  0.00      AP1   
ATOM   3051  HZ2 LYS A 212      32.073  33.911  99.467  0.00  0.00      AP1   
ATOM   3052  HZ3 LYS A 212      32.091  35.428 100.148  0.00  0.00      AP1   
ATOM   3053  C   LYS A 212      32.160  29.338 102.010  0.00  0.00      AP1   
ATOM   3054  O   LYS A 212      33.263  29.566 102.561  0.00  0.00      AP1   
ATOM   3055  N   GLY A 213      32.018  29.021 100.697  0.00  0.00      AP1   
ATOM   3056  HN  GLY A 213      31.088  28.873 100.368  0.00  0.00      AP1   
ATOM   3057  CA  GLY A 213      33.029  29.027  99.657  0.00  0.00      AP1   
ATOM   3058  HA1 GLY A 213      33.853  29.618 100.029  0.00  0.00      AP1   
ATOM   3059  HA2 GLY A 213      32.613  29.503  98.782  0.00  0.00      AP1   
ATOM   3060  C   GLY A 213      33.206  27.655  99.217  0.00  0.00      AP1   
ATOM   3061  O   GLY A 213      32.320  26.877  99.071  0.00  0.00      AP1   
ATOM   3062  N   LYS A 214      34.434  27.379  98.832  0.00  0.00      AP1   
ATOM   3063  HN  LYS A 214      35.222  27.936  99.084  0.00  0.00      AP1   
ATOM   3064  CA  LYS A 214      34.726  26.218  98.049  0.00  0.00      AP1   
ATOM   3065  HA  LYS A 214      33.828  26.069  97.468  0.00  0.00      AP1   
ATOM   3066  CB  LYS A 214      35.921  26.420  96.999  0.00  0.00      AP1   
ATOM   3067  HB1 LYS A 214      36.699  26.673  97.751  0.00  0.00      AP1   
ATOM   3068  HB2 LYS A 214      36.217  25.472  96.502  0.00  0.00      AP1   
ATOM   3069  CG  LYS A 214      35.579  27.470  95.978  0.00  0.00      AP1   
ATOM   3070  HG1 LYS A 214      35.207  28.347  96.549  0.00  0.00      AP1   
ATOM   3071  HG2 LYS A 214      36.530  27.744  95.473  0.00  0.00      AP1   
ATOM   3072  CD  LYS A 214      34.635  26.891  94.865  0.00  0.00      AP1   
ATOM   3073  HD1 LYS A 214      35.049  25.951  94.442  0.00  0.00      AP1   
ATOM   3074  HD2 LYS A 214      33.614  26.738  95.275  0.00  0.00      AP1   
ATOM   3075  CE  LYS A 214      34.534  27.935  93.687  0.00  0.00      AP1   
ATOM   3076  HE1 LYS A 214      35.500  28.169  93.191  0.00  0.00      AP1   
ATOM   3077  HE2 LYS A 214      33.851  27.661  92.854  0.00  0.00      AP1   
ATOM   3078  NZ  LYS A 214      34.028  29.139  94.225  0.00  0.00      AP1   
ATOM   3079  HZ1 LYS A 214      34.702  29.413  94.968  0.00  0.00      AP1   
ATOM   3080  HZ2 LYS A 214      34.053  29.861  93.477  0.00  0.00      AP1   
ATOM   3081  HZ3 LYS A 214      33.116  29.097  94.723  0.00  0.00      AP1   
ATOM   3082  C   LYS A 214      34.906  24.815  98.871  0.00  0.00      AP1   
ATOM   3083  O   LYS A 214      34.768  23.718  98.333  0.00  0.00      AP1   
ATOM   3084  N   GLU A 215      35.222  24.891 100.188  0.00  0.00      AP1   
ATOM   3085  HN  GLU A 215      35.307  25.793 100.605  0.00  0.00      AP1   
ATOM   3086  CA  GLU A 215      35.300  23.813 101.110  0.00  0.00      AP1   
ATOM   3087  HA  GLU A 215      35.854  23.120 100.494  0.00  0.00      AP1   
ATOM   3088  CB  GLU A 215      36.087  24.123 102.385  0.00  0.00      AP1   
ATOM   3089  HB1 GLU A 215      35.615  24.964 102.938  0.00  0.00      AP1   
ATOM   3090  HB2 GLU A 215      35.903  23.177 102.937  0.00  0.00      AP1   
ATOM   3091  CG  GLU A 215      37.601  24.549 102.144  0.00  0.00      AP1   
ATOM   3092  HG1 GLU A 215      38.099  23.847 101.441  0.00  0.00      AP1   
ATOM   3093  HG2 GLU A 215      37.594  25.486 101.548  0.00  0.00      AP1   
ATOM   3094  CD  GLU A 215      38.405  24.828 103.424  0.00  0.00      AP1   
ATOM   3095  OE1 GLU A 215      39.008  25.907 103.386  0.00  0.00      AP1   
ATOM   3096  OE2 GLU A 215      38.472  24.059 104.328  0.00  0.00      AP1   
ATOM   3097  C   GLU A 215      33.969  23.136 101.458  0.00  0.00      AP1   
ATOM   3098  O   GLU A 215      33.050  23.774 101.938  0.00  0.00      AP1   
ATOM   3099  N   ALA A 216      33.763  21.782 101.263  0.00  0.00      AP1   
ATOM   3100  HN  ALA A 216      34.548  21.230 100.992  0.00  0.00      AP1   
ATOM   3101  CA  ALA A 216      32.483  21.183 101.412  0.00  0.00      AP1   
ATOM   3102  HA  ALA A 216      31.672  21.891 101.494  0.00  0.00      AP1   
ATOM   3103  CB  ALA A 216      32.111  20.165 100.324  0.00  0.00      AP1   
ATOM   3104  HB1 ALA A 216      31.084  19.753 100.426  0.00  0.00      AP1   
ATOM   3105  HB2 ALA A 216      32.144  20.566  99.288  0.00  0.00      AP1   
ATOM   3106  HB3 ALA A 216      32.827  19.328 100.177  0.00  0.00      AP1   
ATOM   3107  C   ALA A 216      32.535  20.337 102.630  0.00  0.00      AP1   
ATOM   3108  O   ALA A 216      31.591  19.587 102.908  0.00  0.00      AP1   
ATOM   3109  N   THR A 217      33.663  20.435 103.447  0.00  0.00      AP1   
ATOM   3110  HN  THR A 217      34.425  21.008 103.155  0.00  0.00      AP1   
ATOM   3111  CA  THR A 217      33.907  19.790 104.712  0.00  0.00      AP1   
ATOM   3112  HA  THR A 217      32.968  19.498 105.159  0.00  0.00      AP1   
ATOM   3113  CB  THR A 217      35.032  18.832 104.949  0.00  0.00      AP1   
ATOM   3114  HB  THR A 217      35.879  19.186 104.325  0.00  0.00      AP1   
ATOM   3115  OG1 THR A 217      34.608  17.505 104.778  0.00  0.00      AP1   
ATOM   3116  HG1 THR A 217      34.146  17.374 103.947  0.00  0.00      AP1   
ATOM   3117  CG2 THR A 217      35.573  18.828 106.349  0.00  0.00      AP1   
ATOM   3118 HG21 THR A 217      34.733  18.949 107.066  0.00  0.00      AP1   
ATOM   3119 HG22 THR A 217      36.135  17.894 106.562  0.00  0.00      AP1   
ATOM   3120 HG23 THR A 217      36.163  19.738 106.590  0.00  0.00      AP1   
ATOM   3121  C   THR A 217      34.080  21.015 105.633  0.00  0.00      AP1   
ATOM   3122  O   THR A 217      34.992  21.851 105.503  0.00  0.00      AP1   
ATOM   3123  N   LEU A 218      33.096  21.210 106.558  0.00  0.00      AP1   
ATOM   3124  HN  LEU A 218      32.311  20.595 106.567  0.00  0.00      AP1   
ATOM   3125  CA  LEU A 218      33.189  22.167 107.663  0.00  0.00      AP1   
ATOM   3126  HA  LEU A 218      34.043  22.826 107.605  0.00  0.00      AP1   
ATOM   3127  CB  LEU A 218      31.887  22.996 107.811  0.00  0.00      AP1   
ATOM   3128  HB1 LEU A 218      31.874  23.738 106.984  0.00  0.00      AP1   
ATOM   3129  HB2 LEU A 218      30.995  22.380 107.567  0.00  0.00      AP1   
ATOM   3130  CG  LEU A 218      31.546  23.678 109.200  0.00  0.00      AP1   
ATOM   3131  HG  LEU A 218      31.537  22.798 109.878  0.00  0.00      AP1   
ATOM   3132  CD1 LEU A 218      32.492  24.832 109.643  0.00  0.00      AP1   
ATOM   3133 HD11 LEU A 218      32.264  25.152 110.682  0.00  0.00      AP1   
ATOM   3134 HD12 LEU A 218      33.503  24.373 109.694  0.00  0.00      AP1   
ATOM   3135 HD13 LEU A 218      32.402  25.725 108.988  0.00  0.00      AP1   
ATOM   3136  CD2 LEU A 218      30.108  24.236 109.065  0.00  0.00      AP1   
ATOM   3137 HD21 LEU A 218      29.780  24.759 109.989  0.00  0.00      AP1   
ATOM   3138 HD22 LEU A 218      29.921  24.916 108.207  0.00  0.00      AP1   
ATOM   3139 HD23 LEU A 218      29.404  23.378 109.018  0.00  0.00      AP1   
ATOM   3140  C   LEU A 218      33.411  21.418 108.926  0.00  0.00      AP1   
ATOM   3141  O   LEU A 218      32.560  20.616 109.276  0.00  0.00      AP1   
ATOM   3142  N   THR A 219      34.617  21.638 109.583  0.00  0.00      AP1   
ATOM   3143  HN  THR A 219      35.255  22.287 109.177  0.00  0.00      AP1   
ATOM   3144  CA  THR A 219      34.986  21.059 110.849  0.00  0.00      AP1   
ATOM   3145  HA  THR A 219      34.414  20.145 110.909  0.00  0.00      AP1   
ATOM   3146  CB  THR A 219      36.470  20.704 110.961  0.00  0.00      AP1   
ATOM   3147  HB  THR A 219      37.153  21.562 111.143  0.00  0.00      AP1   
ATOM   3148  OG1 THR A 219      36.892  20.121 109.694  0.00  0.00      AP1   
ATOM   3149  HG1 THR A 219      37.034  20.846 109.081  0.00  0.00      AP1   
ATOM   3150  CG2 THR A 219      36.695  19.719 112.110  0.00  0.00      AP1   
ATOM   3151 HG21 THR A 219      36.363  20.183 113.063  0.00  0.00      AP1   
ATOM   3152 HG22 THR A 219      36.071  18.801 112.054  0.00  0.00      AP1   
ATOM   3153 HG23 THR A 219      37.765  19.433 112.028  0.00  0.00      AP1   
ATOM   3154  C   THR A 219      34.623  22.072 111.920  0.00  0.00      AP1   
ATOM   3155  O   THR A 219      34.983  23.244 111.825  0.00  0.00      AP1   
ATOM   3156  N   LYS A 220      34.052  21.666 113.004  0.00  0.00      AP1   
ATOM   3157  HN  LYS A 220      33.847  20.692 113.057  0.00  0.00      AP1   
ATOM   3158  CA  LYS A 220      33.884  22.484 114.236  0.00  0.00      AP1   
ATOM   3159  HA  LYS A 220      34.391  23.436 114.192  0.00  0.00      AP1   
ATOM   3160  CB  LYS A 220      32.403  22.776 114.608  0.00  0.00      AP1   
ATOM   3161  HB1 LYS A 220      32.015  23.319 113.720  0.00  0.00      AP1   
ATOM   3162  HB2 LYS A 220      31.860  21.816 114.746  0.00  0.00      AP1   
ATOM   3163  CG  LYS A 220      32.316  23.549 115.937  0.00  0.00      AP1   
ATOM   3164  HG1 LYS A 220      31.238  23.814 115.962  0.00  0.00      AP1   
ATOM   3165  HG2 LYS A 220      32.552  22.919 116.821  0.00  0.00      AP1   
ATOM   3166  CD  LYS A 220      33.333  24.751 116.099  0.00  0.00      AP1   
ATOM   3167  HD1 LYS A 220      34.325  24.312 116.339  0.00  0.00      AP1   
ATOM   3168  HD2 LYS A 220      33.503  25.233 115.112  0.00  0.00      AP1   
ATOM   3169  CE  LYS A 220      32.840  25.753 117.109  0.00  0.00      AP1   
ATOM   3170  HE1 LYS A 220      33.262  26.761 116.905  0.00  0.00      AP1   
ATOM   3171  HE2 LYS A 220      31.759  25.979 116.988  0.00  0.00      AP1   
ATOM   3172  NZ  LYS A 220      33.192  25.457 118.504  0.00  0.00      AP1   
ATOM   3173  HZ1 LYS A 220      32.250  25.387 118.940  0.00  0.00      AP1   
ATOM   3174  HZ2 LYS A 220      33.752  24.589 118.623  0.00  0.00      AP1   
ATOM   3175  HZ3 LYS A 220      33.669  26.230 119.011  0.00  0.00      AP1   
ATOM   3176  C   LYS A 220      34.585  21.724 115.328  0.00  0.00      AP1   
ATOM   3177  O   LYS A 220      34.045  20.849 115.946  0.00  0.00      AP1   
ATOM   3178  N   PRO A 221      35.842  22.164 115.657  0.00  0.00      AP1   
ATOM   3179  CD  PRO A 221      36.769  22.984 114.835  0.00  0.00      AP1   
ATOM   3180  HD1 PRO A 221      36.554  24.037 115.118  0.00  0.00      AP1   
ATOM   3181  HD2 PRO A 221      36.777  22.743 113.751  0.00  0.00      AP1   
ATOM   3182  CA  PRO A 221      36.555  21.701 116.878  0.00  0.00      AP1   
ATOM   3183  HA  PRO A 221      36.723  20.638 116.780  0.00  0.00      AP1   
ATOM   3184  CB  PRO A 221      37.905  22.424 116.887  0.00  0.00      AP1   
ATOM   3185  HB1 PRO A 221      38.789  22.070 117.458  0.00  0.00      AP1   
ATOM   3186  HB2 PRO A 221      37.733  23.512 117.027  0.00  0.00      AP1   
ATOM   3187  CG  PRO A 221      38.106  22.499 115.372  0.00  0.00      AP1   
ATOM   3188  HG1 PRO A 221      38.288  21.435 115.110  0.00  0.00      AP1   
ATOM   3189  HG2 PRO A 221      38.969  23.127 115.064  0.00  0.00      AP1   
ATOM   3190  C   PRO A 221      35.726  22.004 118.121  0.00  0.00      AP1   
ATOM   3191  O   PRO A 221      34.950  22.936 118.133  0.00  0.00      AP1   
ATOM   3192  N   MET A 222      35.904  21.272 119.235  0.00  0.00      AP1   
ATOM   3193  HN  MET A 222      36.628  20.586 119.231  0.00  0.00      AP1   
ATOM   3194  CA  MET A 222      35.414  21.528 120.578  0.00  0.00      AP1   
ATOM   3195  HA  MET A 222      35.501  20.561 121.052  0.00  0.00      AP1   
ATOM   3196  CB  MET A 222      36.373  22.476 121.332  0.00  0.00      AP1   
ATOM   3197  HB1 MET A 222      36.436  23.432 120.769  0.00  0.00      AP1   
ATOM   3198  HB2 MET A 222      35.924  22.566 122.344  0.00  0.00      AP1   
ATOM   3199  CG  MET A 222      37.866  21.988 121.458  0.00  0.00      AP1   
ATOM   3200  HG1 MET A 222      37.954  21.026 122.007  0.00  0.00      AP1   
ATOM   3201  HG2 MET A 222      38.266  21.906 120.425  0.00  0.00      AP1   
ATOM   3202  SD  MET A 222      38.820  23.229 122.345  0.00  0.00      AP1   
ATOM   3203  CE  MET A 222      40.390  22.282 122.314  0.00  0.00      AP1   
ATOM   3204  HE1 MET A 222      41.266  22.863 122.672  0.00  0.00      AP1   
ATOM   3205  HE2 MET A 222      40.267  21.310 122.838  0.00  0.00      AP1   
ATOM   3206  HE3 MET A 222      40.530  22.068 121.233  0.00  0.00      AP1   
ATOM   3207  C   MET A 222      33.975  21.839 120.860  0.00  0.00      AP1   
ATOM   3208  O   MET A 222      33.673  22.928 121.341  0.00  0.00      AP1   
ATOM   3209  N   VAL A 223      33.039  20.927 120.582  0.00  0.00      AP1   
ATOM   3210  HN  VAL A 223      33.257  20.055 120.150  0.00  0.00      AP1   
ATOM   3211  CA  VAL A 223      31.618  21.237 120.688  0.00  0.00      AP1   
ATOM   3212  HA  VAL A 223      31.511  22.310 120.731  0.00  0.00      AP1   
ATOM   3213  CB  VAL A 223      30.909  20.580 119.529  0.00  0.00      AP1   
ATOM   3214  HB  VAL A 223      31.273  19.531 119.563  0.00  0.00      AP1   
ATOM   3215  CG1 VAL A 223      29.351  20.390 119.678  0.00  0.00      AP1   
ATOM   3216 HG11 VAL A 223      29.048  19.622 118.935  0.00  0.00      AP1   
ATOM   3217 HG12 VAL A 223      29.133  20.033 120.708  0.00  0.00      AP1   
ATOM   3218 HG13 VAL A 223      28.684  21.255 119.473  0.00  0.00      AP1   
ATOM   3219  CG2 VAL A 223      31.341  21.205 118.202  0.00  0.00      AP1   
ATOM   3220 HG21 VAL A 223      32.384  21.026 117.864  0.00  0.00      AP1   
ATOM   3221 HG22 VAL A 223      30.729  20.945 117.312  0.00  0.00      AP1   
ATOM   3222 HG23 VAL A 223      31.319  22.305 118.362  0.00  0.00      AP1   
ATOM   3223  C   VAL A 223      31.145  20.850 122.043  0.00  0.00      AP1   
ATOM   3224  O   VAL A 223      31.185  19.682 122.445  0.00  0.00      AP1   
ATOM   3225  N   GLY A 224      30.624  21.853 122.809  0.00  0.00      AP1   
ATOM   3226  HN  GLY A 224      30.687  22.808 122.532  0.00  0.00      AP1   
ATOM   3227  CA  GLY A 224      29.874  21.645 124.077  0.00  0.00      AP1   
ATOM   3228  HA1 GLY A 224      30.188  22.362 124.821  0.00  0.00      AP1   
ATOM   3229  HA2 GLY A 224      29.853  20.601 124.353  0.00  0.00      AP1   
ATOM   3230  C   GLY A 224      28.363  22.003 123.826  0.00  0.00      AP1   
ATOM   3231  O   GLY A 224      27.939  22.152 122.733  0.00  0.00      AP1   
ATOM   3232  N   PRO A 225      27.456  22.150 124.798  0.00  0.00      AP1   
ATOM   3233  CD  PRO A 225      27.763  21.875 126.187  0.00  0.00      AP1   
ATOM   3234  HD1 PRO A 225      28.187  22.829 126.567  0.00  0.00      AP1   
ATOM   3235  HD2 PRO A 225      28.418  20.984 126.294  0.00  0.00      AP1   
ATOM   3236  CA  PRO A 225      26.031  22.307 124.563  0.00  0.00      AP1   
ATOM   3237  HA  PRO A 225      25.580  21.459 124.069  0.00  0.00      AP1   
ATOM   3238  CB  PRO A 225      25.403  22.428 125.989  0.00  0.00      AP1   
ATOM   3239  HB1 PRO A 225      24.299  22.314 125.943  0.00  0.00      AP1   
ATOM   3240  HB2 PRO A 225      25.630  23.468 126.307  0.00  0.00      AP1   
ATOM   3241  CG  PRO A 225      26.350  21.561 126.793  0.00  0.00      AP1   
ATOM   3242  HG1 PRO A 225      25.984  20.559 126.481  0.00  0.00      AP1   
ATOM   3243  HG2 PRO A 225      26.297  21.696 127.895  0.00  0.00      AP1   
ATOM   3244  C   PRO A 225      25.656  23.481 123.759  0.00  0.00      AP1   
ATOM   3245  O   PRO A 225      24.477  23.522 123.356  0.00  0.00      AP1   
ATOM   3246  N   GLU A 226      26.514  24.520 123.663  0.00  0.00      AP1   
ATOM   3247  HN  GLU A 226      27.409  24.448 124.095  0.00  0.00      AP1   
ATOM   3248  CA  GLU A 226      26.097  25.734 122.876  0.00  0.00      AP1   
ATOM   3249  HA  GLU A 226      25.112  25.980 123.245  0.00  0.00      AP1   
ATOM   3250  CB  GLU A 226      26.947  26.982 123.230  0.00  0.00      AP1   
ATOM   3251  HB1 GLU A 226      28.031  26.741 123.258  0.00  0.00      AP1   
ATOM   3252  HB2 GLU A 226      26.819  27.772 122.459  0.00  0.00      AP1   
ATOM   3253  CG  GLU A 226      26.573  27.644 124.570  0.00  0.00      AP1   
ATOM   3254  HG1 GLU A 226      25.494  27.903 124.622  0.00  0.00      AP1   
ATOM   3255  HG2 GLU A 226      26.826  26.896 125.352  0.00  0.00      AP1   
ATOM   3256  CD  GLU A 226      27.292  29.000 124.907  0.00  0.00      AP1   
ATOM   3257  OE1 GLU A 226      26.670  30.040 125.258  0.00  0.00      AP1   
ATOM   3258  OE2 GLU A 226      28.577  29.016 124.843  0.00  0.00      AP1   
ATOM   3259  C   GLU A 226      26.043  25.427 121.385  0.00  0.00      AP1   
ATOM   3260  O   GLU A 226      25.112  25.957 120.750  0.00  0.00      AP1   
ATOM   3261  N   ASP A 227      26.850  24.467 120.939  0.00  0.00      AP1   
ATOM   3262  HN  ASP A 227      27.448  23.842 121.433  0.00  0.00      AP1   
ATOM   3263  CA  ASP A 227      27.048  24.218 119.549  0.00  0.00      AP1   
ATOM   3264  HA  ASP A 227      26.803  25.098 118.972  0.00  0.00      AP1   
ATOM   3265  CB  ASP A 227      28.595  23.921 119.400  0.00  0.00      AP1   
ATOM   3266  HB1 ASP A 227      28.877  23.138 120.136  0.00  0.00      AP1   
ATOM   3267  HB2 ASP A 227      28.704  23.493 118.380  0.00  0.00      AP1   
ATOM   3268  CG  ASP A 227      29.462  25.086 119.670  0.00  0.00      AP1   
ATOM   3269  OD1 ASP A 227      30.727  24.877 119.739  0.00  0.00      AP1   
ATOM   3270  OD2 ASP A 227      28.945  26.224 119.678  0.00  0.00      AP1   
ATOM   3271  C   ASP A 227      26.008  23.192 118.915  0.00  0.00      AP1   
ATOM   3272  O   ASP A 227      25.993  22.817 117.714  0.00  0.00      AP1   
ATOM   3273  N   ALA A 228      25.058  22.713 119.712  0.00  0.00      AP1   
ATOM   3274  HN  ALA A 228      24.947  22.923 120.680  0.00  0.00      AP1   
ATOM   3275  CA  ALA A 228      24.023  21.871 119.327  0.00  0.00      AP1   
ATOM   3276  HA  ALA A 228      24.372  21.066 118.697  0.00  0.00      AP1   
ATOM   3277  CB  ALA A 228      23.342  21.269 120.597  0.00  0.00      AP1   
ATOM   3278  HB1 ALA A 228      23.025  22.173 121.160  0.00  0.00      AP1   
ATOM   3279  HB2 ALA A 228      22.562  20.517 120.352  0.00  0.00      AP1   
ATOM   3280  HB3 ALA A 228      24.096  20.790 121.258  0.00  0.00      AP1   
ATOM   3281  C   ALA A 228      22.939  22.616 118.439  0.00  0.00      AP1   
ATOM   3282  O   ALA A 228      22.781  23.810 118.531  0.00  0.00      AP1   
ATOM   3283  N   GLY A 229      22.202  21.825 117.590  0.00  0.00      AP1   
ATOM   3284  HN  GLY A 229      22.412  20.851 117.559  0.00  0.00      AP1   
ATOM   3285  CA  GLY A 229      21.048  22.283 116.941  0.00  0.00      AP1   
ATOM   3286  HA1 GLY A 229      21.055  23.362 116.897  0.00  0.00      AP1   
ATOM   3287  HA2 GLY A 229      20.192  21.874 117.457  0.00  0.00      AP1   
ATOM   3288  C   GLY A 229      20.921  21.781 115.547  0.00  0.00      AP1   
ATOM   3289  O   GLY A 229      21.375  20.710 115.099  0.00  0.00      AP1   
ATOM   3290  N   SER A 230      20.125  22.483 114.714  0.00  0.00      AP1   
ATOM   3291  HN  SER A 230      19.662  23.227 115.189  0.00  0.00      AP1   
ATOM   3292  CA  SER A 230      19.801  22.168 113.382  0.00  0.00      AP1   
ATOM   3293  HA  SER A 230      19.992  21.121 113.196  0.00  0.00      AP1   
ATOM   3294  CB  SER A 230      18.282  22.405 112.959  0.00  0.00      AP1   
ATOM   3295  HB1 SER A 230      18.155  23.507 113.027  0.00  0.00      AP1   
ATOM   3296  HB2 SER A 230      18.118  22.178 111.884  0.00  0.00      AP1   
ATOM   3297  OG  SER A 230      17.346  21.676 113.690  0.00  0.00      AP1   
ATOM   3298  HG1 SER A 230      17.547  20.770 113.443  0.00  0.00      AP1   
ATOM   3299  C   SER A 230      20.777  22.932 112.475  0.00  0.00      AP1   
ATOM   3300  O   SER A 230      20.889  24.142 112.492  0.00  0.00      AP1   
ATOM   3301  N   TYR A 231      21.500  22.191 111.638  0.00  0.00      AP1   
ATOM   3302  HN  TYR A 231      21.446  21.199 111.552  0.00  0.00      AP1   
ATOM   3303  CA  TYR A 231      22.468  22.750 110.697  0.00  0.00      AP1   
ATOM   3304  HA  TYR A 231      22.564  23.824 110.756  0.00  0.00      AP1   
ATOM   3305  CB  TYR A 231      23.954  22.222 110.922  0.00  0.00      AP1   
ATOM   3306  HB1 TYR A 231      24.034  21.120 111.040  0.00  0.00      AP1   
ATOM   3307  HB2 TYR A 231      24.492  22.511 109.994  0.00  0.00      AP1   
ATOM   3308  CG  TYR A 231      24.713  22.823 112.115  0.00  0.00      AP1   
ATOM   3309  CD1 TYR A 231      24.250  22.548 113.456  0.00  0.00      AP1   
ATOM   3310  HD1 TYR A 231      23.374  21.939 113.622  0.00  0.00      AP1   
ATOM   3311  CE1 TYR A 231      25.036  22.881 114.539  0.00  0.00      AP1   
ATOM   3312  HE1 TYR A 231      24.760  22.507 115.514  0.00  0.00      AP1   
ATOM   3313  CZ  TYR A 231      26.312  23.428 114.343  0.00  0.00      AP1   
ATOM   3314  OH  TYR A 231      27.145  23.579 115.447  0.00  0.00      AP1   
ATOM   3315  HH  TYR A 231      26.838  23.035 116.176  0.00  0.00      AP1   
ATOM   3316  CD2 TYR A 231      25.920  23.452 111.983  0.00  0.00      AP1   
ATOM   3317  HD2 TYR A 231      26.316  23.518 110.981  0.00  0.00      AP1   
ATOM   3318  CE2 TYR A 231      26.717  23.769 113.088  0.00  0.00      AP1   
ATOM   3319  HE2 TYR A 231      27.740  24.081 112.933  0.00  0.00      AP1   
ATOM   3320  C   TYR A 231      21.899  22.449 109.305  0.00  0.00      AP1   
ATOM   3321  O   TYR A 231      21.215  21.405 109.104  0.00  0.00      AP1   
ATOM   3322  N   ARG A 232      22.239  23.247 108.365  0.00  0.00      AP1   
ATOM   3323  HN  ARG A 232      22.729  24.095 108.549  0.00  0.00      AP1   
ATOM   3324  CA  ARG A 232      21.929  22.985 106.940  0.00  0.00      AP1   
ATOM   3325  HA  ARG A 232      22.233  21.949 106.908  0.00  0.00      AP1   
ATOM   3326  CB  ARG A 232      20.410  23.207 106.539  0.00  0.00      AP1   
ATOM   3327  HB1 ARG A 232      20.139  22.661 105.610  0.00  0.00      AP1   
ATOM   3328  HB2 ARG A 232      19.817  22.734 107.351  0.00  0.00      AP1   
ATOM   3329  CG  ARG A 232      19.923  24.642 106.269  0.00  0.00      AP1   
ATOM   3330  HG1 ARG A 232      19.754  25.154 107.240  0.00  0.00      AP1   
ATOM   3331  HG2 ARG A 232      20.806  25.224 105.928  0.00  0.00      AP1   
ATOM   3332  CD  ARG A 232      18.694  24.991 105.395  0.00  0.00      AP1   
ATOM   3333  HD1 ARG A 232      18.895  24.571 104.386  0.00  0.00      AP1   
ATOM   3334  HD2 ARG A 232      17.719  24.643 105.797  0.00  0.00      AP1   
ATOM   3335  NE  ARG A 232      18.672  26.498 105.292  0.00  0.00      AP1   
ATOM   3336  HE  ARG A 232      19.072  26.858 104.449  0.00  0.00      AP1   
ATOM   3337  CZ  ARG A 232      18.225  27.333 106.212  0.00  0.00      AP1   
ATOM   3338  NH1 ARG A 232      17.508  27.075 107.273  0.00  0.00      AP1   
ATOM   3339 HH11 ARG A 232      17.115  27.875 107.727  0.00  0.00      AP1   
ATOM   3340 HH12 ARG A 232      17.065  26.185 107.381  0.00  0.00      AP1   
ATOM   3341  NH2 ARG A 232      18.495  28.632 105.976  0.00  0.00      AP1   
ATOM   3342 HH21 ARG A 232      18.115  29.278 106.637  0.00  0.00      AP1   
ATOM   3343 HH22 ARG A 232      18.946  28.868 105.115  0.00  0.00      AP1   
ATOM   3344  C   ARG A 232      22.953  23.553 106.101  0.00  0.00      AP1   
ATOM   3345  O   ARG A 232      23.214  24.737 106.013  0.00  0.00      AP1   
ATOM   3346  N   CYS A 233      23.562  22.684 105.288  0.00  0.00      AP1   
ATOM   3347  HN  CYS A 233      23.543  21.700 105.450  0.00  0.00      AP1   
ATOM   3348  CA  CYS A 233      24.282  23.004 104.129  0.00  0.00      AP1   
ATOM   3349  HA  CYS A 233      24.908  23.866 104.303  0.00  0.00      AP1   
ATOM   3350  CB  CYS A 233      25.302  21.888 103.763  0.00  0.00      AP1   
ATOM   3351  HB1 CYS A 233      25.925  21.717 104.668  0.00  0.00      AP1   
ATOM   3352  HB2 CYS A 233      24.860  20.945 103.375  0.00  0.00      AP1   
ATOM   3353  SG  CYS A 233      26.387  22.437 102.447  0.00  0.00      AP1   
ATOM   3354  C   CYS A 233      23.337  23.282 102.938  0.00  0.00      AP1   
ATOM   3355  O   CYS A 233      22.359  22.588 102.764  0.00  0.00      AP1   
ATOM   3356  N   GLU A 234      23.568  24.350 102.077  0.00  0.00      AP1   
ATOM   3357  HN  GLU A 234      24.252  25.021 102.353  0.00  0.00      AP1   
ATOM   3358  CA  GLU A 234      23.000  24.673 100.784  0.00  0.00      AP1   
ATOM   3359  HA  GLU A 234      22.410  23.831 100.453  0.00  0.00      AP1   
ATOM   3360  CB  GLU A 234      22.118  25.932 100.896  0.00  0.00      AP1   
ATOM   3361  HB1 GLU A 234      22.748  26.775 101.253  0.00  0.00      AP1   
ATOM   3362  HB2 GLU A 234      21.845  26.424  99.938  0.00  0.00      AP1   
ATOM   3363  CG  GLU A 234      20.860  25.822 101.712  0.00  0.00      AP1   
ATOM   3364  HG1 GLU A 234      20.140  25.091 101.285  0.00  0.00      AP1   
ATOM   3365  HG2 GLU A 234      21.011  25.385 102.723  0.00  0.00      AP1   
ATOM   3366  CD  GLU A 234      20.122  27.103 101.798  0.00  0.00      AP1   
ATOM   3367  OE1 GLU A 234      19.582  27.308 102.885  0.00  0.00      AP1   
ATOM   3368  OE2 GLU A 234      20.015  27.866 100.754  0.00  0.00      AP1   
ATOM   3369  C   GLU A 234      24.176  24.947  99.817  0.00  0.00      AP1   
ATOM   3370  O   GLU A 234      25.218  25.518 100.152  0.00  0.00      AP1   
ATOM   3371  N   LEU A 235      24.015  24.598  98.516  0.00  0.00      AP1   
ATOM   3372  HN  LEU A 235      23.290  23.999  98.182  0.00  0.00      AP1   
ATOM   3373  CA  LEU A 235      25.035  24.927  97.532  0.00  0.00      AP1   
ATOM   3374  HA  LEU A 235      25.919  25.353  97.984  0.00  0.00      AP1   
ATOM   3375  CB  LEU A 235      25.465  23.574  96.846  0.00  0.00      AP1   
ATOM   3376  HB1 LEU A 235      25.991  22.998  97.637  0.00  0.00      AP1   
ATOM   3377  HB2 LEU A 235      24.518  23.017  96.679  0.00  0.00      AP1   
ATOM   3378  CG  LEU A 235      26.264  23.589  95.567  0.00  0.00      AP1   
ATOM   3379  HG  LEU A 235      25.629  24.044  94.777  0.00  0.00      AP1   
ATOM   3380  CD1 LEU A 235      27.655  24.259  95.735  0.00  0.00      AP1   
ATOM   3381 HD11 LEU A 235      27.558  25.259  96.208  0.00  0.00      AP1   
ATOM   3382 HD12 LEU A 235      28.388  23.686  96.342  0.00  0.00      AP1   
ATOM   3383 HD13 LEU A 235      28.134  24.568  94.781  0.00  0.00      AP1   
ATOM   3384  CD2 LEU A 235      26.523  22.153  95.041  0.00  0.00      AP1   
ATOM   3385 HD21 LEU A 235      25.567  21.659  94.766  0.00  0.00      AP1   
ATOM   3386 HD22 LEU A 235      27.129  22.207  94.111  0.00  0.00      AP1   
ATOM   3387 HD23 LEU A 235      27.119  21.590  95.790  0.00  0.00      AP1   
ATOM   3388  C   LEU A 235      24.426  25.879  96.453  0.00  0.00      AP1   
ATOM   3389  O   LEU A 235      23.216  25.703  96.099  0.00  0.00      AP1   
ATOM   3390  N   GLY A 236      25.116  26.957  95.988  0.00  0.00      AP1   
ATOM   3391  HN  GLY A 236      26.054  27.198  96.226  0.00  0.00      AP1   
ATOM   3392  CA  GLY A 236      24.693  27.905  94.956  0.00  0.00      AP1   
ATOM   3393  HA1 GLY A 236      25.153  28.856  95.180  0.00  0.00      AP1   
ATOM   3394  HA2 GLY A 236      23.643  27.976  95.196  0.00  0.00      AP1   
ATOM   3395  C   GLY A 236      24.818  27.478  93.509  0.00  0.00      AP1   
ATOM   3396  O   GLY A 236      25.164  26.375  93.098  0.00  0.00      AP1   
ATOM   3397  N   SER A 237      24.546  28.444  92.635  0.00  0.00      AP1   
ATOM   3398  HN  SER A 237      24.095  29.276  92.949  0.00  0.00      AP1   
ATOM   3399  CA  SER A 237      24.686  28.182  91.212  0.00  0.00      AP1   
ATOM   3400  HA  SER A 237      25.572  27.584  91.053  0.00  0.00      AP1   
ATOM   3401  CB  SER A 237      23.429  27.549  90.582  0.00  0.00      AP1   
ATOM   3402  HB1 SER A 237      23.301  26.486  90.879  0.00  0.00      AP1   
ATOM   3403  HB2 SER A 237      22.552  28.192  90.807  0.00  0.00      AP1   
ATOM   3404  OG  SER A 237      23.448  27.559  89.123  0.00  0.00      AP1   
ATOM   3405  HG1 SER A 237      24.187  27.003  88.865  0.00  0.00      AP1   
ATOM   3406  C   SER A 237      24.986  29.542  90.551  0.00  0.00      AP1   
ATOM   3407  O   SER A 237      24.551  30.592  91.046  0.00  0.00      AP1   
ATOM   3408  N   VAL A 238      25.836  29.538  89.475  0.00  0.00      AP1   
ATOM   3409  HN  VAL A 238      26.262  28.674  89.217  0.00  0.00      AP1   
ATOM   3410  CA  VAL A 238      26.121  30.820  88.757  0.00  0.00      AP1   
ATOM   3411  HA  VAL A 238      26.107  31.707  89.373  0.00  0.00      AP1   
ATOM   3412  CB  VAL A 238      27.519  30.774  88.148  0.00  0.00      AP1   
ATOM   3413  HB  VAL A 238      28.210  30.513  88.977  0.00  0.00      AP1   
ATOM   3414  CG1 VAL A 238      27.554  29.658  87.087  0.00  0.00      AP1   
ATOM   3415 HG11 VAL A 238      27.226  28.613  87.276  0.00  0.00      AP1   
ATOM   3416 HG12 VAL A 238      27.121  30.049  86.141  0.00  0.00      AP1   
ATOM   3417 HG13 VAL A 238      28.641  29.534  86.896  0.00  0.00      AP1   
ATOM   3418  CG2 VAL A 238      28.030  32.079  87.486  0.00  0.00      AP1   
ATOM   3419 HG21 VAL A 238      28.033  32.914  88.219  0.00  0.00      AP1   
ATOM   3420 HG22 VAL A 238      29.137  32.084  87.395  0.00  0.00      AP1   
ATOM   3421 HG23 VAL A 238      27.585  32.422  86.527  0.00  0.00      AP1   
ATOM   3422  C   VAL A 238      25.084  31.006  87.620  0.00  0.00      AP1   
ATOM   3423  O   VAL A 238      25.109  32.031  86.887  0.00  0.00      AP1   
ATOM   3424  N   ASN A 239      24.151  30.079  87.455  0.00  0.00      AP1   
ATOM   3425  HN  ASN A 239      24.196  29.306  88.082  0.00  0.00      AP1   
ATOM   3426  CA  ASN A 239      23.115  30.161  86.369  0.00  0.00      AP1   
ATOM   3427  HA  ASN A 239      23.220  31.127  85.898  0.00  0.00      AP1   
ATOM   3428  CB  ASN A 239      23.144  29.018  85.384  0.00  0.00      AP1   
ATOM   3429  HB1 ASN A 239      22.801  28.075  85.861  0.00  0.00      AP1   
ATOM   3430  HB2 ASN A 239      22.489  29.190  84.503  0.00  0.00      AP1   
ATOM   3431  CG  ASN A 239      24.535  28.772  84.799  0.00  0.00      AP1   
ATOM   3432  OD1 ASN A 239      25.262  29.755  84.583  0.00  0.00      AP1   
ATOM   3433  ND2 ASN A 239      24.829  27.481  84.503  0.00  0.00      AP1   
ATOM   3434 HD21 ASN A 239      25.676  27.261  84.018  0.00  0.00      AP1   
ATOM   3435 HD22 ASN A 239      24.089  26.814  84.422  0.00  0.00      AP1   
ATOM   3436  C   ASN A 239      21.664  30.220  87.031  0.00  0.00      AP1   
ATOM   3437  O   ASN A 239      20.650  30.003  86.362  0.00  0.00      AP1   
ATOM   3438  N   SER A 240      21.576  30.573  88.392  0.00  0.00      AP1   
ATOM   3439  HN  SER A 240      22.417  30.603  88.927  0.00  0.00      AP1   
ATOM   3440  CA  SER A 240      20.300  30.802  89.129  0.00  0.00      AP1   
ATOM   3441  HA  SER A 240      20.608  31.059  90.132  0.00  0.00      AP1   
ATOM   3442  CB  SER A 240      19.395  31.949  88.579  0.00  0.00      AP1   
ATOM   3443  HB1 SER A 240      19.067  31.777  87.531  0.00  0.00      AP1   
ATOM   3444  HB2 SER A 240      18.540  32.067  89.279  0.00  0.00      AP1   
ATOM   3445  OG  SER A 240      20.050  33.231  88.646  0.00  0.00      AP1   
ATOM   3446  HG1 SER A 240      20.616  33.221  87.871  0.00  0.00      AP1   
ATOM   3447  C   SER A 240      19.476  29.533  89.255  0.00  0.00      AP1   
ATOM   3448  O   SER A 240      18.256  29.504  89.555  0.00  0.00      AP1   
ATOM   3449  N   SER A 241      20.235  28.387  89.288  0.00  0.00      AP1   
ATOM   3450  HN  SER A 241      21.156  28.485  88.918  0.00  0.00      AP1   
ATOM   3451  CA  SER A 241      19.671  27.118  89.708  0.00  0.00      AP1   
ATOM   3452  HA  SER A 241      18.622  27.086  89.451  0.00  0.00      AP1   
ATOM   3453  CB  SER A 241      20.348  25.959  88.953  0.00  0.00      AP1   
ATOM   3454  HB1 SER A 241      20.127  26.030  87.867  0.00  0.00      AP1   
ATOM   3455  HB2 SER A 241      21.436  25.854  89.155  0.00  0.00      AP1   
ATOM   3456  OG  SER A 241      19.810  24.664  89.347  0.00  0.00      AP1   
ATOM   3457  HG1 SER A 241      20.098  24.436  90.233  0.00  0.00      AP1   
ATOM   3458  C   SER A 241      19.675  26.784  91.236  0.00  0.00      AP1   
ATOM   3459  O   SER A 241      20.784  26.613  91.725  0.00  0.00      AP1   
ATOM   3460  N   PRO A 242      18.531  26.703  91.918  0.00  0.00      AP1   
ATOM   3461  CD  PRO A 242      17.242  27.182  91.517  0.00  0.00      AP1   
ATOM   3462  HD1 PRO A 242      16.783  26.605  90.686  0.00  0.00      AP1   
ATOM   3463  HD2 PRO A 242      17.297  28.274  91.322  0.00  0.00      AP1   
ATOM   3464  CA  PRO A 242      18.398  25.751  93.137  0.00  0.00      AP1   
ATOM   3465  HA  PRO A 242      18.771  26.191  94.050  0.00  0.00      AP1   
ATOM   3466  CB  PRO A 242      16.910  25.678  93.269  0.00  0.00      AP1   
ATOM   3467  HB1 PRO A 242      16.543  25.402  94.281  0.00  0.00      AP1   
ATOM   3468  HB2 PRO A 242      16.614  24.917  92.516  0.00  0.00      AP1   
ATOM   3469  CG  PRO A 242      16.399  27.055  92.792  0.00  0.00      AP1   
ATOM   3470  HG1 PRO A 242      16.651  27.822  93.554  0.00  0.00      AP1   
ATOM   3471  HG2 PRO A 242      15.331  27.067  92.486  0.00  0.00      AP1   
ATOM   3472  C   PRO A 242      19.173  24.476  93.019  0.00  0.00      AP1   
ATOM   3473  O   PRO A 242      19.182  23.906  91.945  0.00  0.00      AP1   
ATOM   3474  N   ALA A 243      19.959  24.128  94.031  0.00  0.00      AP1   
ATOM   3475  HN  ALA A 243      19.918  24.623  94.896  0.00  0.00      AP1   
ATOM   3476  CA  ALA A 243      20.936  22.995  94.053  0.00  0.00      AP1   
ATOM   3477  HA  ALA A 243      20.535  22.290  93.340  0.00  0.00      AP1   
ATOM   3478  CB  ALA A 243      22.306  23.476  93.610  0.00  0.00      AP1   
ATOM   3479  HB1 ALA A 243      22.240  24.092  92.689  0.00  0.00      AP1   
ATOM   3480  HB2 ALA A 243      22.960  23.967  94.362  0.00  0.00      AP1   
ATOM   3481  HB3 ALA A 243      22.927  22.585  93.374  0.00  0.00      AP1   
ATOM   3482  C   ALA A 243      20.991  22.396  95.403  0.00  0.00      AP1   
ATOM   3483  O   ALA A 243      20.427  22.993  96.326  0.00  0.00      AP1   
ATOM   3484  N   THR A 244      21.674  21.270  95.568  0.00  0.00      AP1   
ATOM   3485  HN  THR A 244      22.115  20.920  94.746  0.00  0.00      AP1   
ATOM   3486  CA  THR A 244      21.882  20.381  96.709  0.00  0.00      AP1   
ATOM   3487  HA  THR A 244      21.094  19.645  96.645  0.00  0.00      AP1   
ATOM   3488  CB  THR A 244      23.178  19.587  96.707  0.00  0.00      AP1   
ATOM   3489  HB  THR A 244      24.000  20.256  97.042  0.00  0.00      AP1   
ATOM   3490  OG1 THR A 244      23.479  19.103  95.387  0.00  0.00      AP1   
ATOM   3491  HG1 THR A 244      24.277  18.657  95.680  0.00  0.00      AP1   
ATOM   3492  CG2 THR A 244      23.075  18.336  97.494  0.00  0.00      AP1   
ATOM   3493 HG21 THR A 244      22.242  17.696  97.133  0.00  0.00      AP1   
ATOM   3494 HG22 THR A 244      24.001  17.732  97.392  0.00  0.00      AP1   
ATOM   3495 HG23 THR A 244      22.944  18.494  98.586  0.00  0.00      AP1   
ATOM   3496  C   THR A 244      21.803  20.969  98.109  0.00  0.00      AP1   
ATOM   3497  O   THR A 244      22.507  21.892  98.453  0.00  0.00      AP1   
ATOM   3498  N   ILE A 245      20.945  20.418  98.967  0.00  0.00      AP1   
ATOM   3499  HN  ILE A 245      20.331  19.690  98.671  0.00  0.00      AP1   
ATOM   3500  CA  ILE A 245      20.816  20.923 100.310  0.00  0.00      AP1   
ATOM   3501  HA  ILE A 245      21.553  21.646 100.626  0.00  0.00      AP1   
ATOM   3502  CB  ILE A 245      19.467  21.438 100.598  0.00  0.00      AP1   
ATOM   3503  HB  ILE A 245      18.729  20.616 100.479  0.00  0.00      AP1   
ATOM   3504  CG2 ILE A 245      19.445  22.128 101.974  0.00  0.00      AP1   
ATOM   3505 HG21 ILE A 245      19.655  21.510 102.873  0.00  0.00      AP1   
ATOM   3506 HG22 ILE A 245      20.115  23.014 101.989  0.00  0.00      AP1   
ATOM   3507 HG23 ILE A 245      18.411  22.472 102.189  0.00  0.00      AP1   
ATOM   3508  CG1 ILE A 245      19.036  22.509  99.533  0.00  0.00      AP1   
ATOM   3509 HG11 ILE A 245      19.759  23.326  99.319  0.00  0.00      AP1   
ATOM   3510 HG12 ILE A 245      18.924  21.933  98.591  0.00  0.00      AP1   
ATOM   3511  CD  ILE A 245      17.643  23.141  99.745  0.00  0.00      AP1   
ATOM   3512  HD1 ILE A 245      17.526  23.654 100.723  0.00  0.00      AP1   
ATOM   3513  HD2 ILE A 245      17.222  23.655  98.855  0.00  0.00      AP1   
ATOM   3514  HD3 ILE A 245      16.939  22.288  99.855  0.00  0.00      AP1   
ATOM   3515  C   ILE A 245      21.028  19.744 101.237  0.00  0.00      AP1   
ATOM   3516  O   ILE A 245      20.525  18.664 100.881  0.00  0.00      AP1   
ATOM   3517  N   ILE A 246      21.698  19.841 102.432  0.00  0.00      AP1   
ATOM   3518  HN  ILE A 246      21.960  20.727 102.809  0.00  0.00      AP1   
ATOM   3519  CA  ILE A 246      21.952  18.740 103.293  0.00  0.00      AP1   
ATOM   3520  HA  ILE A 246      21.293  17.940 102.991  0.00  0.00      AP1   
ATOM   3521  CB  ILE A 246      23.317  18.139 103.070  0.00  0.00      AP1   
ATOM   3522  HB  ILE A 246      24.068  18.868 103.442  0.00  0.00      AP1   
ATOM   3523  CG2 ILE A 246      23.395  16.820 103.794  0.00  0.00      AP1   
ATOM   3524 HG21 ILE A 246      22.703  16.062 103.370  0.00  0.00      AP1   
ATOM   3525 HG22 ILE A 246      24.436  16.432 103.774  0.00  0.00      AP1   
ATOM   3526 HG23 ILE A 246      23.242  16.891 104.892  0.00  0.00      AP1   
ATOM   3527  CG1 ILE A 246      23.638  17.995 101.573  0.00  0.00      AP1   
ATOM   3528 HG11 ILE A 246      22.877  17.442 100.982  0.00  0.00      AP1   
ATOM   3529 HG12 ILE A 246      23.688  18.934 100.982  0.00  0.00      AP1   
ATOM   3530  CD  ILE A 246      24.949  17.224 101.278  0.00  0.00      AP1   
ATOM   3531  HD1 ILE A 246      25.100  17.211 100.177  0.00  0.00      AP1   
ATOM   3532  HD2 ILE A 246      25.825  17.733 101.733  0.00  0.00      AP1   
ATOM   3533  HD3 ILE A 246      24.796  16.238 101.767  0.00  0.00      AP1   
ATOM   3534  C   ILE A 246      21.732  19.205 104.727  0.00  0.00      AP1   
ATOM   3535  O   ILE A 246      22.429  20.107 105.206  0.00  0.00      AP1   
ATOM   3536  N   ASN A 247      20.769  18.630 105.430  0.00  0.00      AP1   
ATOM   3537  HN  ASN A 247      20.285  17.923 104.919  0.00  0.00      AP1   
ATOM   3538  CA  ASN A 247      20.498  18.887 106.777  0.00  0.00      AP1   
ATOM   3539  HA  ASN A 247      20.708  19.941 106.880  0.00  0.00      AP1   
ATOM   3540  CB  ASN A 247      19.049  18.474 107.022  0.00  0.00      AP1   
ATOM   3541  HB1 ASN A 247      18.840  17.433 106.695  0.00  0.00      AP1   
ATOM   3542  HB2 ASN A 247      18.793  18.690 108.081  0.00  0.00      AP1   
ATOM   3543  CG  ASN A 247      18.030  19.436 106.351  0.00  0.00      AP1   
ATOM   3544  OD1 ASN A 247      18.106  20.617 106.658  0.00  0.00      AP1   
ATOM   3545  ND2 ASN A 247      17.056  19.011 105.506  0.00  0.00      AP1   
ATOM   3546 HD21 ASN A 247      16.365  19.693 105.266  0.00  0.00      AP1   
ATOM   3547 HD22 ASN A 247      17.013  18.043 105.257  0.00  0.00      AP1   
ATOM   3548  C   ASN A 247      21.435  18.140 107.687  0.00  0.00      AP1   
ATOM   3549  O   ASN A 247      21.749  17.033 107.293  0.00  0.00      AP1   
ATOM   3550  N   PHE A 248      21.821  18.682 108.864  0.00  0.00      AP1   
ATOM   3551  HN  PHE A 248      21.649  19.642 109.073  0.00  0.00      AP1   
ATOM   3552  CA  PHE A 248      22.340  17.919 109.972  0.00  0.00      AP1   
ATOM   3553  HA  PHE A 248      22.034  16.886 109.892  0.00  0.00      AP1   
ATOM   3554  CB  PHE A 248      23.956  18.016 110.056  0.00  0.00      AP1   
ATOM   3555  HB1 PHE A 248      24.253  18.735 110.849  0.00  0.00      AP1   
ATOM   3556  HB2 PHE A 248      24.443  17.078 110.398  0.00  0.00      AP1   
ATOM   3557  CG  PHE A 248      24.693  18.292 108.790  0.00  0.00      AP1   
ATOM   3558  CD1 PHE A 248      25.318  17.356 108.016  0.00  0.00      AP1   
ATOM   3559  HD1 PHE A 248      25.296  16.304 108.261  0.00  0.00      AP1   
ATOM   3560  CE1 PHE A 248      25.958  17.658 106.820  0.00  0.00      AP1   
ATOM   3561  HE1 PHE A 248      26.471  16.870 106.288  0.00  0.00      AP1   
ATOM   3562  CZ  PHE A 248      26.134  19.014 106.487  0.00  0.00      AP1   
ATOM   3563  HZ  PHE A 248      26.780  19.201 105.641  0.00  0.00      AP1   
ATOM   3564  CD2 PHE A 248      24.732  19.642 108.362  0.00  0.00      AP1   
ATOM   3565  HD2 PHE A 248      24.291  20.451 108.924  0.00  0.00      AP1   
ATOM   3566  CE2 PHE A 248      25.376  19.958 107.181  0.00  0.00      AP1   
ATOM   3567  HE2 PHE A 248      25.534  20.997 106.933  0.00  0.00      AP1   
ATOM   3568  C   PHE A 248      21.619  18.327 111.298  0.00  0.00      AP1   
ATOM   3569  O   PHE A 248      21.301  19.555 111.500  0.00  0.00      AP1   
ATOM   3570  N   HSD A 249      21.542  17.343 112.197  0.00  0.00      AP1   
ATOM   3571  HN  HSD A 249      21.693  16.413 111.870  0.00  0.00      AP1   
ATOM   3572  CA  HSD A 249      21.184  17.523 113.572  0.00  0.00      AP1   
ATOM   3573  HA  HSD A 249      20.683  18.466 113.731  0.00  0.00      AP1   
ATOM   3574  CB  HSD A 249      20.225  16.455 114.099  0.00  0.00      AP1   
ATOM   3575  HB1 HSD A 249      19.358  16.398 113.406  0.00  0.00      AP1   
ATOM   3576  HB2 HSD A 249      20.663  15.434 114.098  0.00  0.00      AP1   
ATOM   3577  ND1 HSD A 249      19.194  15.753 116.430  0.00  0.00      AP1   
ATOM   3578  HD1 HSD A 249      19.342  14.764 116.412  0.00  0.00      AP1   
ATOM   3579  CG  HSD A 249      19.700  16.702 115.496  0.00  0.00      AP1   
ATOM   3580  CE1 HSD A 249      18.776  16.561 117.435  0.00  0.00      AP1   
ATOM   3581  HE1 HSD A 249      18.421  16.060 118.336  0.00  0.00      AP1   
ATOM   3582  NE2 HSD A 249      18.953  17.809 117.319  0.00  0.00      AP1   
ATOM   3583  CD2 HSD A 249      19.573  17.943 116.073  0.00  0.00      AP1   
ATOM   3584  HD2 HSD A 249      19.802  18.951 115.748  0.00  0.00      AP1   
ATOM   3585  C   HSD A 249      22.484  17.357 114.308  0.00  0.00      AP1   
ATOM   3586  O   HSD A 249      23.174  16.330 114.156  0.00  0.00      AP1   
ATOM   3587  N   VAL A 250      22.776  18.228 115.244  0.00  0.00      AP1   
ATOM   3588  HN  VAL A 250      22.288  19.095 115.301  0.00  0.00      AP1   
ATOM   3589  CA  VAL A 250      23.957  18.109 116.157  0.00  0.00      AP1   
ATOM   3590  HA  VAL A 250      24.474  17.191 115.919  0.00  0.00      AP1   
ATOM   3591  CB  VAL A 250      25.007  19.246 116.096  0.00  0.00      AP1   
ATOM   3592  HB  VAL A 250      24.442  20.201 116.140  0.00  0.00      AP1   
ATOM   3593  CG1 VAL A 250      26.119  19.094 117.175  0.00  0.00      AP1   
ATOM   3594 HG11 VAL A 250      26.931  19.839 117.037  0.00  0.00      AP1   
ATOM   3595 HG12 VAL A 250      25.752  19.205 118.218  0.00  0.00      AP1   
ATOM   3596 HG13 VAL A 250      26.563  18.076 117.167  0.00  0.00      AP1   
ATOM   3597  CG2 VAL A 250      25.636  19.166 114.643  0.00  0.00      AP1   
ATOM   3598 HG21 VAL A 250      24.975  19.566 113.844  0.00  0.00      AP1   
ATOM   3599 HG22 VAL A 250      26.514  19.836 114.518  0.00  0.00      AP1   
ATOM   3600 HG23 VAL A 250      26.083  18.189 114.359  0.00  0.00      AP1   
ATOM   3601  C   VAL A 250      23.399  18.103 117.555  0.00  0.00      AP1   
ATOM   3602  O   VAL A 250      22.592  18.953 117.980  0.00  0.00      AP1   
ATOM   3603  N   THR A 251      23.769  17.085 118.289  0.00  0.00      AP1   
ATOM   3604  HN  THR A 251      24.296  16.367 117.841  0.00  0.00      AP1   
ATOM   3605  CA  THR A 251      23.254  16.930 119.609  0.00  0.00      AP1   
ATOM   3606  HA  THR A 251      23.071  17.905 120.036  0.00  0.00      AP1   
ATOM   3607  CB  THR A 251      21.921  16.125 119.729  0.00  0.00      AP1   
ATOM   3608  HB  THR A 251      21.105  16.577 119.125  0.00  0.00      AP1   
ATOM   3609  OG1 THR A 251      21.473  16.268 121.088  0.00  0.00      AP1   
ATOM   3610  HG1 THR A 251      21.351  17.200 121.283  0.00  0.00      AP1   
ATOM   3611  CG2 THR A 251      22.060  14.643 119.381  0.00  0.00      AP1   
ATOM   3612 HG21 THR A 251      22.965  14.233 119.877  0.00  0.00      AP1   
ATOM   3613 HG22 THR A 251      21.174  13.999 119.565  0.00  0.00      AP1   
ATOM   3614 HG23 THR A 251      22.362  14.491 118.322  0.00  0.00      AP1   
ATOM   3615  C   THR A 251      24.382  16.366 120.512  0.00  0.00      AP1   
ATOM   3616  O   THR A 251      25.158  15.459 120.221  0.00  0.00      AP1   
ATOM   3617  N   VAL A 252      24.540  16.977 121.695  0.00  0.00      AP1   
ATOM   3618  HN  VAL A 252      23.927  17.745 121.865  0.00  0.00      AP1   
ATOM   3619  CA  VAL A 252      25.759  16.927 122.480  0.00  0.00      AP1   
ATOM   3620  HA  VAL A 252      26.546  16.485 121.887  0.00  0.00      AP1   
ATOM   3621  CB  VAL A 252      26.193  18.291 123.091  0.00  0.00      AP1   
ATOM   3622  HB  VAL A 252      25.329  18.721 123.641  0.00  0.00      AP1   
ATOM   3623  CG1 VAL A 252      27.426  18.167 123.954  0.00  0.00      AP1   
ATOM   3624 HG11 VAL A 252      27.273  17.672 124.937  0.00  0.00      AP1   
ATOM   3625 HG12 VAL A 252      28.216  17.601 123.416  0.00  0.00      AP1   
ATOM   3626 HG13 VAL A 252      27.892  19.148 124.191  0.00  0.00      AP1   
ATOM   3627  CG2 VAL A 252      26.513  19.235 121.899  0.00  0.00      AP1   
ATOM   3628 HG21 VAL A 252      25.733  19.244 121.108  0.00  0.00      AP1   
ATOM   3629 HG22 VAL A 252      26.776  20.283 122.159  0.00  0.00      AP1   
ATOM   3630 HG23 VAL A 252      27.461  18.864 121.456  0.00  0.00      AP1   
ATOM   3631  C   VAL A 252      25.580  15.894 123.757  0.00  0.00      AP1   
ATOM   3632  O   VAL A 252      24.525  15.800 124.341  0.00  0.00      AP1   
ATOM   3633  N   LEU A 253      26.646  15.140 124.076  0.00  0.00      AP1   
ATOM   3634  HN  LEU A 253      27.497  15.376 123.613  0.00  0.00      AP1   
ATOM   3635  CA  LEU A 253      26.628  13.957 124.974  0.00  0.00      AP1   
ATOM   3636  HA  LEU A 253      25.656  13.914 125.443  0.00  0.00      AP1   
ATOM   3637  CB  LEU A 253      27.057  12.558 124.425  0.00  0.00      AP1   
ATOM   3638  HB1 LEU A 253      28.164  12.580 124.325  0.00  0.00      AP1   
ATOM   3639  HB2 LEU A 253      26.769  11.810 125.194  0.00  0.00      AP1   
ATOM   3640  CG  LEU A 253      26.446  12.169 123.066  0.00  0.00      AP1   
ATOM   3641  HG  LEU A 253      26.487  12.909 122.239  0.00  0.00      AP1   
ATOM   3642  CD1 LEU A 253      27.236  10.911 122.520  0.00  0.00      AP1   
ATOM   3643 HD11 LEU A 253      28.240  11.285 122.226  0.00  0.00      AP1   
ATOM   3644 HD12 LEU A 253      27.360  10.053 123.216  0.00  0.00      AP1   
ATOM   3645 HD13 LEU A 253      26.700  10.476 121.649  0.00  0.00      AP1   
ATOM   3646  CD2 LEU A 253      24.987  11.823 123.252  0.00  0.00      AP1   
ATOM   3647 HD21 LEU A 253      24.467  11.420 122.357  0.00  0.00      AP1   
ATOM   3648 HD22 LEU A 253      24.954  10.999 123.997  0.00  0.00      AP1   
ATOM   3649 HD23 LEU A 253      24.385  12.613 123.750  0.00  0.00      AP1   
ATOM   3650  C   LEU A 253      27.677  14.349 126.090  0.00  0.00      AP1   
ATOM   3651  O   LEU A 253      28.926  14.216 125.778  0.00  0.00      AP1   
ATOM   3652  N   PRO A 254      27.317  14.707 127.361  0.00  0.00      AP1   
ATOM   3653  CD  PRO A 254      25.967  15.110 127.809  0.00  0.00      AP1   
ATOM   3654  HD1 PRO A 254      25.342  14.194 127.871  0.00  0.00      AP1   
ATOM   3655  HD2 PRO A 254      25.675  15.931 127.120  0.00  0.00      AP1   
ATOM   3656  CA  PRO A 254      28.355  15.241 128.241  0.00  0.00      AP1   
ATOM   3657  HA  PRO A 254      29.138  15.766 127.714  0.00  0.00      AP1   
ATOM   3658  CB  PRO A 254      27.652  16.166 129.157  0.00  0.00      AP1   
ATOM   3659  HB1 PRO A 254      27.548  17.160 128.673  0.00  0.00      AP1   
ATOM   3660  HB2 PRO A 254      28.139  16.168 130.156  0.00  0.00      AP1   
ATOM   3661  CG  PRO A 254      26.172  15.610 129.200  0.00  0.00      AP1   
ATOM   3662  HG1 PRO A 254      25.426  16.359 129.541  0.00  0.00      AP1   
ATOM   3663  HG2 PRO A 254      26.194  14.898 130.052  0.00  0.00      AP1   
ATOM   3664  C   PRO A 254      29.092  14.047 128.817  0.00  0.00      AP1   
ATOM   3665  OT1 PRO A 254      28.411  13.212 129.482  0.00  0.00      AP1   
ATOM   3666  OT2 PRO A 254      30.313  13.973 128.655  0.00  0.00      AP1   
ATOM   3667  N   GLY B  20      14.856  33.152 -25.007  0.00  0.00      BP1   
ATOM   3668  HT1 GLY B  20      15.835  32.919 -24.745  0.00  0.00      BP1   
ATOM   3669  HT2 GLY B  20      14.566  34.019 -24.512  0.00  0.00      BP1   
ATOM   3670  HT3 GLY B  20      14.870  33.239 -26.043  0.00  0.00      BP1   
ATOM   3671  CA  GLY B  20      13.910  32.008 -24.711  0.00  0.00      BP1   
ATOM   3672  HA1 GLY B  20      14.195  31.234 -25.408  0.00  0.00      BP1   
ATOM   3673  HA2 GLY B  20      12.947  32.439 -24.940  0.00  0.00      BP1   
ATOM   3674  C   GLY B  20      13.983  31.491 -23.283  0.00  0.00      BP1   
ATOM   3675  O   GLY B  20      14.495  32.210 -22.450  0.00  0.00      BP1   
ATOM   3676  N   ASP B  21      13.383  30.302 -23.014  0.00  0.00      BP1   
ATOM   3677  HN  ASP B  21      13.043  29.746 -23.769  0.00  0.00      BP1   
ATOM   3678  CA  ASP B  21      13.320  29.765 -21.648  0.00  0.00      BP1   
ATOM   3679  HA  ASP B  21      12.874  28.788 -21.762  0.00  0.00      BP1   
ATOM   3680  CB  ASP B  21      14.755  29.547 -20.980  0.00  0.00      BP1   
ATOM   3681  HB1 ASP B  21      15.351  30.475 -20.838  0.00  0.00      BP1   
ATOM   3682  HB2 ASP B  21      14.738  29.143 -19.945  0.00  0.00      BP1   
ATOM   3683  CG  ASP B  21      15.515  28.475 -21.670  0.00  0.00      BP1   
ATOM   3684  OD1 ASP B  21      14.972  27.561 -22.245  0.00  0.00      BP1   
ATOM   3685  OD2 ASP B  21      16.791  28.525 -21.577  0.00  0.00      BP1   
ATOM   3686  C   ASP B  21      12.361  30.574 -20.738  0.00  0.00      BP1   
ATOM   3687  O   ASP B  21      12.637  31.028 -19.673  0.00  0.00      BP1   
ATOM   3688  N   GLU B  22      11.240  30.997 -21.423  0.00  0.00      BP1   
ATOM   3689  HN  GLU B  22      11.044  30.420 -22.212  0.00  0.00      BP1   
ATOM   3690  CA  GLU B  22      10.147  31.863 -20.936  0.00  0.00      BP1   
ATOM   3691  HA  GLU B  22      10.539  32.758 -20.477  0.00  0.00      BP1   
ATOM   3692  CB  GLU B  22       9.293  32.281 -22.213  0.00  0.00      BP1   
ATOM   3693  HB1 GLU B  22       8.999  31.278 -22.589  0.00  0.00      BP1   
ATOM   3694  HB2 GLU B  22       8.403  32.872 -21.905  0.00  0.00      BP1   
ATOM   3695  CG  GLU B  22       9.990  33.088 -23.349  0.00  0.00      BP1   
ATOM   3696  HG1 GLU B  22       9.812  34.152 -23.082  0.00  0.00      BP1   
ATOM   3697  HG2 GLU B  22      11.071  32.836 -23.413  0.00  0.00      BP1   
ATOM   3698  CD  GLU B  22       9.336  32.764 -24.651  0.00  0.00      BP1   
ATOM   3699  OE1 GLU B  22       9.233  33.659 -25.494  0.00  0.00      BP1   
ATOM   3700  OE2 GLU B  22       8.920  31.613 -24.936  0.00  0.00      BP1   
ATOM   3701  C   GLU B  22       9.402  31.172 -19.879  0.00  0.00      BP1   
ATOM   3702  O   GLU B  22       8.824  31.864 -18.971  0.00  0.00      BP1   
ATOM   3703  N   LEU B  23       9.270  29.822 -19.850  0.00  0.00      BP1   
ATOM   3704  HN  LEU B  23       9.544  29.238 -20.610  0.00  0.00      BP1   
ATOM   3705  CA  LEU B  23       8.452  29.218 -18.872  0.00  0.00      BP1   
ATOM   3706  HA  LEU B  23       8.170  29.870 -18.059  0.00  0.00      BP1   
ATOM   3707  CB  LEU B  23       7.173  28.657 -19.675  0.00  0.00      BP1   
ATOM   3708  HB1 LEU B  23       6.855  29.234 -20.569  0.00  0.00      BP1   
ATOM   3709  HB2 LEU B  23       7.482  27.685 -20.118  0.00  0.00      BP1   
ATOM   3710  CG  LEU B  23       5.948  28.478 -18.731  0.00  0.00      BP1   
ATOM   3711  HG  LEU B  23       6.329  28.058 -17.775  0.00  0.00      BP1   
ATOM   3712  CD1 LEU B  23       5.449  29.861 -18.344  0.00  0.00      BP1   
ATOM   3713 HD11 LEU B  23       6.070  30.428 -17.619  0.00  0.00      BP1   
ATOM   3714 HD12 LEU B  23       5.372  30.508 -19.244  0.00  0.00      BP1   
ATOM   3715 HD13 LEU B  23       4.402  29.846 -17.973  0.00  0.00      BP1   
ATOM   3716  CD2 LEU B  23       4.799  27.622 -19.203  0.00  0.00      BP1   
ATOM   3717 HD21 LEU B  23       3.958  27.595 -18.478  0.00  0.00      BP1   
ATOM   3718 HD22 LEU B  23       4.347  28.127 -20.084  0.00  0.00      BP1   
ATOM   3719 HD23 LEU B  23       5.148  26.636 -19.579  0.00  0.00      BP1   
ATOM   3720  C   LEU B  23       9.238  28.128 -18.156  0.00  0.00      BP1   
ATOM   3721  O   LEU B  23       8.812  26.991 -18.052  0.00  0.00      BP1   
ATOM   3722  N   LEU B  24      10.548  28.408 -18.002  0.00  0.00      BP1   
ATOM   3723  HN  LEU B  24      10.871  29.215 -18.491  0.00  0.00      BP1   
ATOM   3724  CA  LEU B  24      11.480  27.389 -17.528  0.00  0.00      BP1   
ATOM   3725  HA  LEU B  24      10.872  26.690 -16.974  0.00  0.00      BP1   
ATOM   3726  CB  LEU B  24      12.015  26.451 -18.616  0.00  0.00      BP1   
ATOM   3727  HB1 LEU B  24      11.058  26.013 -18.971  0.00  0.00      BP1   
ATOM   3728  HB2 LEU B  24      12.445  27.161 -19.354  0.00  0.00      BP1   
ATOM   3729  CG  LEU B  24      12.872  25.296 -18.265  0.00  0.00      BP1   
ATOM   3730  HG  LEU B  24      13.761  25.589 -17.667  0.00  0.00      BP1   
ATOM   3731  CD1 LEU B  24      12.029  24.346 -17.374  0.00  0.00      BP1   
ATOM   3732 HD11 LEU B  24      12.525  23.362 -17.236  0.00  0.00      BP1   
ATOM   3733 HD12 LEU B  24      11.826  24.840 -16.400  0.00  0.00      BP1   
ATOM   3734 HD13 LEU B  24      11.049  24.139 -17.855  0.00  0.00      BP1   
ATOM   3735  CD2 LEU B  24      13.368  24.520 -19.482  0.00  0.00      BP1   
ATOM   3736 HD21 LEU B  24      12.479  23.948 -19.824  0.00  0.00      BP1   
ATOM   3737 HD22 LEU B  24      13.831  25.221 -20.209  0.00  0.00      BP1   
ATOM   3738 HD23 LEU B  24      14.116  23.734 -19.243  0.00  0.00      BP1   
ATOM   3739  C   LEU B  24      12.482  28.098 -16.676  0.00  0.00      BP1   
ATOM   3740  O   LEU B  24      12.832  29.289 -16.915  0.00  0.00      BP1   
ATOM   3741  N   ASN B  25      12.948  27.462 -15.612  0.00  0.00      BP1   
ATOM   3742  HN  ASN B  25      12.662  26.515 -15.489  0.00  0.00      BP1   
ATOM   3743  CA  ASN B  25      13.784  27.983 -14.607  0.00  0.00      BP1   
ATOM   3744  HA  ASN B  25      14.221  27.155 -14.067  0.00  0.00      BP1   
ATOM   3745  CB  ASN B  25      14.957  28.968 -15.047  0.00  0.00      BP1   
ATOM   3746  HB1 ASN B  25      14.645  29.863 -15.625  0.00  0.00      BP1   
ATOM   3747  HB2 ASN B  25      15.554  29.423 -14.227  0.00  0.00      BP1   
ATOM   3748  CG  ASN B  25      15.883  28.153 -16.015  0.00  0.00      BP1   
ATOM   3749  OD1 ASN B  25      15.719  26.924 -16.201  0.00  0.00      BP1   
ATOM   3750  ND2 ASN B  25      16.858  28.853 -16.686  0.00  0.00      BP1   
ATOM   3751 HD21 ASN B  25      17.387  28.295 -17.324  0.00  0.00      BP1   
ATOM   3752 HD22 ASN B  25      16.909  29.833 -16.495  0.00  0.00      BP1   
ATOM   3753  C   ASN B  25      12.973  28.612 -13.472  0.00  0.00      BP1   
ATOM   3754  O   ASN B  25      13.366  29.666 -12.919  0.00  0.00      BP1   
ATOM   3755  N   ILE B  26      11.793  28.143 -13.186  0.00  0.00      BP1   
ATOM   3756  HN  ILE B  26      11.522  27.392 -13.783  0.00  0.00      BP1   
ATOM   3757  CA  ILE B  26      10.787  28.691 -12.266  0.00  0.00      BP1   
ATOM   3758  HA  ILE B  26      11.312  29.477 -11.744  0.00  0.00      BP1   
ATOM   3759  CB  ILE B  26       9.540  29.133 -13.036  0.00  0.00      BP1   
ATOM   3760  HB  ILE B  26       8.702  29.297 -12.325  0.00  0.00      BP1   
ATOM   3761  CG2 ILE B  26       9.778  30.548 -13.699  0.00  0.00      BP1   
ATOM   3762 HG21 ILE B  26      10.591  30.380 -14.437  0.00  0.00      BP1   
ATOM   3763 HG22 ILE B  26       8.827  30.966 -14.094  0.00  0.00      BP1   
ATOM   3764 HG23 ILE B  26      10.125  31.228 -12.892  0.00  0.00      BP1   
ATOM   3765  CG1 ILE B  26       9.031  28.199 -14.176  0.00  0.00      BP1   
ATOM   3766 HG11 ILE B  26       9.831  27.850 -14.864  0.00  0.00      BP1   
ATOM   3767 HG12 ILE B  26       8.729  27.353 -13.523  0.00  0.00      BP1   
ATOM   3768  CD  ILE B  26       7.846  28.720 -14.916  0.00  0.00      BP1   
ATOM   3769  HD1 ILE B  26       7.159  29.316 -14.279  0.00  0.00      BP1   
ATOM   3770  HD2 ILE B  26       8.129  29.427 -15.725  0.00  0.00      BP1   
ATOM   3771  HD3 ILE B  26       7.223  27.976 -15.457  0.00  0.00      BP1   
ATOM   3772  C   ILE B  26      10.404  27.797 -11.210  0.00  0.00      BP1   
ATOM   3773  O   ILE B  26      10.302  26.599 -11.425  0.00  0.00      BP1   
ATOM   3774  N   CYS B  27      10.156  28.267  -9.984  0.00  0.00      BP1   
ATOM   3775  HN  CYS B  27      10.105  29.251  -9.833  0.00  0.00      BP1   
ATOM   3776  CA  CYS B  27       9.873  27.348  -8.855  0.00  0.00      BP1   
ATOM   3777  HA  CYS B  27      10.251  26.350  -9.022  0.00  0.00      BP1   
ATOM   3778  CB  CYS B  27      10.431  27.877  -7.493  0.00  0.00      BP1   
ATOM   3779  HB1 CYS B  27      10.103  28.932  -7.379  0.00  0.00      BP1   
ATOM   3780  HB2 CYS B  27       9.971  27.395  -6.604  0.00  0.00      BP1   
ATOM   3781  SG  CYS B  27      12.239  27.805  -7.468  0.00  0.00      BP1   
ATOM   3782  C   CYS B  27       8.346  27.164  -8.725  0.00  0.00      BP1   
ATOM   3783  O   CYS B  27       7.591  28.125  -8.885  0.00  0.00      BP1   
ATOM   3784  N   MET B  28       7.790  25.926  -8.402  0.00  0.00      BP1   
ATOM   3785  HN  MET B  28       8.352  25.106  -8.332  0.00  0.00      BP1   
ATOM   3786  CA  MET B  28       6.327  25.907  -8.093  0.00  0.00      BP1   
ATOM   3787  HA  MET B  28       5.694  26.193  -8.919  0.00  0.00      BP1   
ATOM   3788  CB  MET B  28       5.730  24.528  -7.803  0.00  0.00      BP1   
ATOM   3789  HB1 MET B  28       6.327  24.095  -6.972  0.00  0.00      BP1   
ATOM   3790  HB2 MET B  28       4.709  24.621  -7.375  0.00  0.00      BP1   
ATOM   3791  CG  MET B  28       5.764  23.554  -8.985  0.00  0.00      BP1   
ATOM   3792  HG1 MET B  28       5.263  24.114  -9.804  0.00  0.00      BP1   
ATOM   3793  HG2 MET B  28       6.798  23.357  -9.341  0.00  0.00      BP1   
ATOM   3794  SD  MET B  28       4.850  22.078  -8.559  0.00  0.00      BP1   
ATOM   3795  CE  MET B  28       6.212  21.114  -7.718  0.00  0.00      BP1   
ATOM   3796  HE1 MET B  28       7.227  21.412  -8.056  0.00  0.00      BP1   
ATOM   3797  HE2 MET B  28       6.205  21.347  -6.632  0.00  0.00      BP1   
ATOM   3798  HE3 MET B  28       6.128  20.008  -7.793  0.00  0.00      BP1   
ATOM   3799  C   MET B  28       5.910  26.811  -6.880  0.00  0.00      BP1   
ATOM   3800  O   MET B  28       6.595  26.806  -5.869  0.00  0.00      BP1   
ATOM   3801  N   ASN B  29       4.804  27.526  -6.926  0.00  0.00      BP1   
ATOM   3802  HN  ASN B  29       4.341  27.482  -7.808  0.00  0.00      BP1   
ATOM   3803  CA  ASN B  29       4.502  28.571  -5.900  0.00  0.00      BP1   
ATOM   3804  HA  ASN B  29       5.212  29.381  -5.972  0.00  0.00      BP1   
ATOM   3805  CB  ASN B  29       3.176  29.300  -6.380  0.00  0.00      BP1   
ATOM   3806  HB1 ASN B  29       3.392  29.578  -7.434  0.00  0.00      BP1   
ATOM   3807  HB2 ASN B  29       2.381  28.525  -6.416  0.00  0.00      BP1   
ATOM   3808  CG  ASN B  29       2.876  30.566  -5.612  0.00  0.00      BP1   
ATOM   3809  OD1 ASN B  29       3.733  31.297  -5.056  0.00  0.00      BP1   
ATOM   3810  ND2 ASN B  29       1.607  30.985  -5.883  0.00  0.00      BP1   
ATOM   3811 HD21 ASN B  29       1.342  31.893  -5.560  0.00  0.00      BP1   
ATOM   3812 HD22 ASN B  29       0.980  30.376  -6.369  0.00  0.00      BP1   
ATOM   3813  C   ASN B  29       4.484  28.152  -4.392  0.00  0.00      BP1   
ATOM   3814  O   ASN B  29       4.047  27.077  -3.977  0.00  0.00      BP1   
ATOM   3815  N   ALA B  30       4.955  29.057  -3.546  0.00  0.00      BP1   
ATOM   3816  HN  ALA B  30       5.250  29.938  -3.909  0.00  0.00      BP1   
ATOM   3817  CA  ALA B  30       5.175  28.808  -2.133  0.00  0.00      BP1   
ATOM   3818  HA  ALA B  30       4.493  28.050  -1.778  0.00  0.00      BP1   
ATOM   3819  CB  ALA B  30       6.562  28.223  -1.863  0.00  0.00      BP1   
ATOM   3820  HB1 ALA B  30       6.770  27.359  -2.530  0.00  0.00      BP1   
ATOM   3821  HB2 ALA B  30       7.352  28.966  -2.103  0.00  0.00      BP1   
ATOM   3822  HB3 ALA B  30       6.729  27.912  -0.809  0.00  0.00      BP1   
ATOM   3823  C   ALA B  30       4.928  30.207  -1.329  0.00  0.00      BP1   
ATOM   3824  O   ALA B  30       4.954  31.242  -2.001  0.00  0.00      BP1   
ATOM   3825  N   LYS B  31       4.697  30.133  -0.066  0.00  0.00      BP1   
ATOM   3826  HN  LYS B  31       4.666  29.284   0.455  0.00  0.00      BP1   
ATOM   3827  CA  LYS B  31       4.426  31.288   0.730  0.00  0.00      BP1   
ATOM   3828  HA  LYS B  31       3.721  31.817   0.107  0.00  0.00      BP1   
ATOM   3829  CB  LYS B  31       3.733  30.870   2.065  0.00  0.00      BP1   
ATOM   3830  HB1 LYS B  31       4.379  30.103   2.543  0.00  0.00      BP1   
ATOM   3831  HB2 LYS B  31       3.808  31.706   2.793  0.00  0.00      BP1   
ATOM   3832  CG  LYS B  31       2.229  30.420   1.983  0.00  0.00      BP1   
ATOM   3833  HG1 LYS B  31       2.000  29.708   1.161  0.00  0.00      BP1   
ATOM   3834  HG2 LYS B  31       1.978  29.934   2.950  0.00  0.00      BP1   
ATOM   3835  CD  LYS B  31       1.322  31.659   1.784  0.00  0.00      BP1   
ATOM   3836  HD1 LYS B  31       1.680  32.475   2.447  0.00  0.00      BP1   
ATOM   3837  HD2 LYS B  31       1.450  32.084   0.765  0.00  0.00      BP1   
ATOM   3838  CE  LYS B  31      -0.135  31.375   2.162  0.00  0.00      BP1   
ATOM   3839  HE1 LYS B  31      -0.498  30.448   1.668  0.00  0.00      BP1   
ATOM   3840  HE2 LYS B  31      -0.209  31.273   3.265  0.00  0.00      BP1   
ATOM   3841  NZ  LYS B  31      -1.018  32.523   1.812  0.00  0.00      BP1   
ATOM   3842  HZ1 LYS B  31      -2.040  32.461   1.994  0.00  0.00      BP1   
ATOM   3843  HZ2 LYS B  31      -0.820  33.380   2.368  0.00  0.00      BP1   
ATOM   3844  HZ3 LYS B  31      -0.898  32.658   0.788  0.00  0.00      BP1   
ATOM   3845  C   LYS B  31       5.747  32.135   0.922  0.00  0.00      BP1   
ATOM   3846  O   LYS B  31       5.669  33.359   0.996  0.00  0.00      BP1   
ATOM   3847  N   HSD B  32       6.979  31.577   1.062  0.00  0.00      BP1   
ATOM   3848  HN  HSD B  32       7.141  30.596   1.138  0.00  0.00      BP1   
ATOM   3849  CA  HSD B  32       8.125  32.484   1.225  0.00  0.00      BP1   
ATOM   3850  HA  HSD B  32       7.849  33.457   0.847  0.00  0.00      BP1   
ATOM   3851  CB  HSD B  32       8.594  32.612   2.710  0.00  0.00      BP1   
ATOM   3852  HB1 HSD B  32       8.950  31.605   3.015  0.00  0.00      BP1   
ATOM   3853  HB2 HSD B  32       9.398  33.379   2.739  0.00  0.00      BP1   
ATOM   3854  ND1 HSD B  32       6.704  32.176   4.298  0.00  0.00      BP1   
ATOM   3855  HD1 HSD B  32       6.580  31.209   4.078  0.00  0.00      BP1   
ATOM   3856  CG  HSD B  32       7.601  33.076   3.739  0.00  0.00      BP1   
ATOM   3857  CE1 HSD B  32       5.915  32.868   5.194  0.00  0.00      BP1   
ATOM   3858  HE1 HSD B  32       5.309  32.321   5.917  0.00  0.00      BP1   
ATOM   3859  NE2 HSD B  32       6.249  34.146   5.220  0.00  0.00      BP1   
ATOM   3860  CD2 HSD B  32       7.324  34.295   4.293  0.00  0.00      BP1   
ATOM   3861  HD2 HSD B  32       7.788  35.251   4.081  0.00  0.00      BP1   
ATOM   3862  C   HSD B  32       9.403  32.161   0.385  0.00  0.00      BP1   
ATOM   3863  O   HSD B  32      10.380  32.894   0.336  0.00  0.00      BP1   
ATOM   3864  N   HSD B  33       9.446  31.013  -0.268  0.00  0.00      BP1   
ATOM   3865  HN  HSD B  33       8.650  30.413  -0.300  0.00  0.00      BP1   
ATOM   3866  CA  HSD B  33      10.548  30.691  -1.178  0.00  0.00      BP1   
ATOM   3867  HA  HSD B  33      11.505  30.920  -0.733  0.00  0.00      BP1   
ATOM   3868  CB  HSD B  33      10.514  29.217  -1.638  0.00  0.00      BP1   
ATOM   3869  HB1 HSD B  33       9.607  29.046  -2.256  0.00  0.00      BP1   
ATOM   3870  HB2 HSD B  33      11.457  29.103  -2.215  0.00  0.00      BP1   
ATOM   3871  ND1 HSD B  33       9.789  26.960  -0.741  0.00  0.00      BP1   
ATOM   3872  HD1 HSD B  33       9.234  26.754  -1.547  0.00  0.00      BP1   
ATOM   3873  CG  HSD B  33      10.448  28.154  -0.579  0.00  0.00      BP1   
ATOM   3874  CE1 HSD B  33      10.026  26.199   0.357  0.00  0.00      BP1   
ATOM   3875  HE1 HSD B  33       9.424  25.305   0.519  0.00  0.00      BP1   
ATOM   3876  NE2 HSD B  33      10.798  26.868   1.219  0.00  0.00      BP1   
ATOM   3877  CD2 HSD B  33      11.116  28.102   0.615  0.00  0.00      BP1   
ATOM   3878  HD2 HSD B  33      11.816  28.810   1.040  0.00  0.00      BP1   
ATOM   3879  C   HSD B  33      10.597  31.575  -2.433  0.00  0.00      BP1   
ATOM   3880  O   HSD B  33       9.633  32.038  -2.945  0.00  0.00      BP1   
ATOM   3881  N   LYS B  34      11.818  31.883  -2.945  0.00  0.00      BP1   
ATOM   3882  HN  LYS B  34      12.637  31.447  -2.581  0.00  0.00      BP1   
ATOM   3883  CA  LYS B  34      11.962  32.554  -4.279  0.00  0.00      BP1   
ATOM   3884  HA  LYS B  34      11.559  33.548  -4.152  0.00  0.00      BP1   
ATOM   3885  CB  LYS B  34      13.404  32.789  -4.658  0.00  0.00      BP1   
ATOM   3886  HB1 LYS B  34      13.803  31.757  -4.761  0.00  0.00      BP1   
ATOM   3887  HB2 LYS B  34      13.418  33.193  -5.693  0.00  0.00      BP1   
ATOM   3888  CG  LYS B  34      14.281  33.773  -3.885  0.00  0.00      BP1   
ATOM   3889  HG1 LYS B  34      14.469  33.259  -2.918  0.00  0.00      BP1   
ATOM   3890  HG2 LYS B  34      15.281  33.923  -4.344  0.00  0.00      BP1   
ATOM   3891  CD  LYS B  34      13.797  35.189  -3.831  0.00  0.00      BP1   
ATOM   3892  HD1 LYS B  34      13.657  35.550  -4.872  0.00  0.00      BP1   
ATOM   3893  HD2 LYS B  34      12.768  35.210  -3.413  0.00  0.00      BP1   
ATOM   3894  CE  LYS B  34      14.640  36.264  -3.090  0.00  0.00      BP1   
ATOM   3895  HE1 LYS B  34      15.650  36.347  -3.546  0.00  0.00      BP1   
ATOM   3896  HE2 LYS B  34      14.116  37.238  -3.198  0.00  0.00      BP1   
ATOM   3897  NZ  LYS B  34      14.767  35.818  -1.747  0.00  0.00      BP1   
ATOM   3898  HZ1 LYS B  34      15.485  35.066  -1.754  0.00  0.00      BP1   
ATOM   3899  HZ2 LYS B  34      15.050  36.619  -1.146  0.00  0.00      BP1   
ATOM   3900  HZ3 LYS B  34      13.880  35.398  -1.404  0.00  0.00      BP1   
ATOM   3901  C   LYS B  34      11.150  32.008  -5.514  0.00  0.00      BP1   
ATOM   3902  O   LYS B  34      10.990  30.834  -5.649  0.00  0.00      BP1   
ATOM   3903  N   ARG B  35      10.550  32.875  -6.332  0.00  0.00      BP1   
ATOM   3904  HN  ARG B  35      10.575  33.850  -6.125  0.00  0.00      BP1   
ATOM   3905  CA  ARG B  35       9.765  32.409  -7.529  0.00  0.00      BP1   
ATOM   3906  HA  ARG B  35       9.177  31.552  -7.237  0.00  0.00      BP1   
ATOM   3907  CB  ARG B  35       8.727  33.326  -8.089  0.00  0.00      BP1   
ATOM   3908  HB1 ARG B  35       8.012  33.614  -7.289  0.00  0.00      BP1   
ATOM   3909  HB2 ARG B  35       9.123  34.290  -8.474  0.00  0.00      BP1   
ATOM   3910  CG  ARG B  35       8.132  32.935  -9.461  0.00  0.00      BP1   
ATOM   3911  HG1 ARG B  35       7.430  33.744  -9.756  0.00  0.00      BP1   
ATOM   3912  HG2 ARG B  35       8.926  32.836 -10.232  0.00  0.00      BP1   
ATOM   3913  CD  ARG B  35       7.367  31.563  -9.448  0.00  0.00      BP1   
ATOM   3914  HD1 ARG B  35       7.849  30.765 -10.053  0.00  0.00      BP1   
ATOM   3915  HD2 ARG B  35       7.407  31.322  -8.364  0.00  0.00      BP1   
ATOM   3916  NE  ARG B  35       6.047  31.752  -9.985  0.00  0.00      BP1   
ATOM   3917  HE  ARG B  35       5.712  32.660 -10.239  0.00  0.00      BP1   
ATOM   3918  CZ  ARG B  35       5.145  30.727 -10.024  0.00  0.00      BP1   
ATOM   3919  NH1 ARG B  35       3.938  31.021 -10.331  0.00  0.00      BP1   
ATOM   3920 HH11 ARG B  35       3.211  30.335 -10.366  0.00  0.00      BP1   
ATOM   3921 HH12 ARG B  35       3.795  32.008 -10.261  0.00  0.00      BP1   
ATOM   3922  NH2 ARG B  35       5.413  29.500  -9.769  0.00  0.00      BP1   
ATOM   3923 HH21 ARG B  35       4.654  28.874  -9.590  0.00  0.00      BP1   
ATOM   3924 HH22 ARG B  35       6.361  29.283  -9.537  0.00  0.00      BP1   
ATOM   3925  C   ARG B  35      10.768  31.888  -8.662  0.00  0.00      BP1   
ATOM   3926  O   ARG B  35      10.490  31.030  -9.499  0.00  0.00      BP1   
ATOM   3927  N   VAL B  36      12.023  32.400  -8.587  0.00  0.00      BP1   
ATOM   3928  HN  VAL B  36      12.229  32.992  -7.811  0.00  0.00      BP1   
ATOM   3929  CA  VAL B  36      13.126  31.946  -9.380  0.00  0.00      BP1   
ATOM   3930  HA  VAL B  36      12.687  31.405 -10.205  0.00  0.00      BP1   
ATOM   3931  CB  VAL B  36      13.980  32.991  -9.952  0.00  0.00      BP1   
ATOM   3932  HB  VAL B  36      14.629  32.530 -10.726  0.00  0.00      BP1   
ATOM   3933  CG1 VAL B  36      13.237  34.026 -10.790  0.00  0.00      BP1   
ATOM   3934 HG11 VAL B  36      12.698  34.764 -10.158  0.00  0.00      BP1   
ATOM   3935 HG12 VAL B  36      13.923  34.712 -11.333  0.00  0.00      BP1   
ATOM   3936 HG13 VAL B  36      12.585  33.462 -11.491  0.00  0.00      BP1   
ATOM   3937  CG2 VAL B  36      14.891  33.782  -8.992  0.00  0.00      BP1   
ATOM   3938 HG21 VAL B  36      15.487  34.529  -9.558  0.00  0.00      BP1   
ATOM   3939 HG22 VAL B  36      14.371  34.351  -8.191  0.00  0.00      BP1   
ATOM   3940 HG23 VAL B  36      15.628  33.085  -8.538  0.00  0.00      BP1   
ATOM   3941  C   VAL B  36      13.964  31.074  -8.419  0.00  0.00      BP1   
ATOM   3942  O   VAL B  36      13.854  31.261  -7.205  0.00  0.00      BP1   
ATOM   3943  N   PRO B  37      14.756  30.118  -8.840  0.00  0.00      BP1   
ATOM   3944  CD  PRO B  37      14.533  29.583 -10.175  0.00  0.00      BP1   
ATOM   3945  HD1 PRO B  37      15.245  30.136 -10.823  0.00  0.00      BP1   
ATOM   3946  HD2 PRO B  37      13.512  29.364 -10.554  0.00  0.00      BP1   
ATOM   3947  CA  PRO B  37      15.587  29.336  -8.015  0.00  0.00      BP1   
ATOM   3948  HA  PRO B  37      14.992  28.906  -7.223  0.00  0.00      BP1   
ATOM   3949  CB  PRO B  37      16.131  28.311  -9.084  0.00  0.00      BP1   
ATOM   3950  HB1 PRO B  37      16.437  27.316  -8.697  0.00  0.00      BP1   
ATOM   3951  HB2 PRO B  37      16.967  28.756  -9.665  0.00  0.00      BP1   
ATOM   3952  CG  PRO B  37      14.985  28.127 -10.035  0.00  0.00      BP1   
ATOM   3953  HG1 PRO B  37      14.169  27.550  -9.551  0.00  0.00      BP1   
ATOM   3954  HG2 PRO B  37      15.155  27.749 -11.066  0.00  0.00      BP1   
ATOM   3955  C   PRO B  37      16.676  30.036  -7.223  0.00  0.00      BP1   
ATOM   3956  O   PRO B  37      17.179  31.069  -7.706  0.00  0.00      BP1   
ATOM   3957  N   SER B  38      17.025  29.483  -6.043  0.00  0.00      BP1   
ATOM   3958  HN  SER B  38      16.547  28.683  -5.687  0.00  0.00      BP1   
ATOM   3959  CA  SER B  38      17.961  30.181  -5.106  0.00  0.00      BP1   
ATOM   3960  HA  SER B  38      18.365  31.108  -5.486  0.00  0.00      BP1   
ATOM   3961  CB  SER B  38      17.276  30.634  -3.802  0.00  0.00      BP1   
ATOM   3962  HB1 SER B  38      16.382  31.280  -3.936  0.00  0.00      BP1   
ATOM   3963  HB2 SER B  38      16.846  29.729  -3.324  0.00  0.00      BP1   
ATOM   3964  OG  SER B  38      18.103  31.499  -3.050  0.00  0.00      BP1   
ATOM   3965  HG1 SER B  38      18.729  31.020  -2.502  0.00  0.00      BP1   
ATOM   3966  C   SER B  38      19.148  29.212  -4.737  0.00  0.00      BP1   
ATOM   3967  O   SER B  38      18.896  28.178  -4.151  0.00  0.00      BP1   
ATOM   3968  N   PRO B  39      20.389  29.542  -5.164  0.00  0.00      BP1   
ATOM   3969  CD  PRO B  39      20.760  30.735  -5.915  0.00  0.00      BP1   
ATOM   3970  HD1 PRO B  39      20.783  31.667  -5.311  0.00  0.00      BP1   
ATOM   3971  HD2 PRO B  39      20.139  30.992  -6.800  0.00  0.00      BP1   
ATOM   3972  CA  PRO B  39      21.585  28.820  -4.666  0.00  0.00      BP1   
ATOM   3973  HA  PRO B  39      21.481  27.813  -5.042  0.00  0.00      BP1   
ATOM   3974  CB  PRO B  39      22.770  29.653  -5.229  0.00  0.00      BP1   
ATOM   3975  HB1 PRO B  39      23.720  29.086  -5.326  0.00  0.00      BP1   
ATOM   3976  HB2 PRO B  39      23.148  30.418  -4.517  0.00  0.00      BP1   
ATOM   3977  CG  PRO B  39      22.138  30.389  -6.444  0.00  0.00      BP1   
ATOM   3978  HG1 PRO B  39      22.220  29.639  -7.259  0.00  0.00      BP1   
ATOM   3979  HG2 PRO B  39      22.818  31.233  -6.690  0.00  0.00      BP1   
ATOM   3980  C   PRO B  39      21.602  28.627  -3.192  0.00  0.00      BP1   
ATOM   3981  O   PRO B  39      21.621  29.653  -2.481  0.00  0.00      BP1   
ATOM   3982  N   GLU B  40      21.724  27.442  -2.692  0.00  0.00      BP1   
ATOM   3983  HN  GLU B  40      21.577  26.670  -3.306  0.00  0.00      BP1   
ATOM   3984  CA  GLU B  40      21.714  27.096  -1.200  0.00  0.00      BP1   
ATOM   3985  HA  GLU B  40      21.594  27.980  -0.591  0.00  0.00      BP1   
ATOM   3986  CB  GLU B  40      20.554  26.149  -0.843  0.00  0.00      BP1   
ATOM   3987  HB1 GLU B  40      20.620  25.242  -1.482  0.00  0.00      BP1   
ATOM   3988  HB2 GLU B  40      20.658  25.728   0.180  0.00  0.00      BP1   
ATOM   3989  CG  GLU B  40      19.157  26.788  -0.873  0.00  0.00      BP1   
ATOM   3990  HG1 GLU B  40      18.956  27.579  -1.626  0.00  0.00      BP1   
ATOM   3991  HG2 GLU B  40      18.493  25.948  -1.171  0.00  0.00      BP1   
ATOM   3992  CD  GLU B  40      18.665  27.436   0.414  0.00  0.00      BP1   
ATOM   3993  OE1 GLU B  40      18.256  28.621   0.357  0.00  0.00      BP1   
ATOM   3994  OE2 GLU B  40      18.728  26.803   1.494  0.00  0.00      BP1   
ATOM   3995  C   GLU B  40      23.046  26.433  -0.914  0.00  0.00      BP1   
ATOM   3996  O   GLU B  40      23.565  25.606  -1.662  0.00  0.00      BP1   
ATOM   3997  N   ASP B  41      23.637  26.960   0.180  0.00  0.00      BP1   
ATOM   3998  HN  ASP B  41      23.343  27.709   0.769  0.00  0.00      BP1   
ATOM   3999  CA  ASP B  41      24.846  26.298   0.645  0.00  0.00      BP1   
ATOM   4000  HA  ASP B  41      25.559  26.323  -0.167  0.00  0.00      BP1   
ATOM   4001  CB  ASP B  41      25.178  26.992   2.027  0.00  0.00      BP1   
ATOM   4002  HB1 ASP B  41      24.232  27.367   2.473  0.00  0.00      BP1   
ATOM   4003  HB2 ASP B  41      25.645  26.339   2.794  0.00  0.00      BP1   
ATOM   4004  CG  ASP B  41      26.092  28.160   1.796  0.00  0.00      BP1   
ATOM   4005  OD1 ASP B  41      26.552  28.889   2.699  0.00  0.00      BP1   
ATOM   4006  OD2 ASP B  41      26.331  28.404   0.561  0.00  0.00      BP1   
ATOM   4007  C   ASP B  41      24.753  24.844   1.001  0.00  0.00      BP1   
ATOM   4008  O   ASP B  41      25.582  23.893   0.738  0.00  0.00      BP1   
ATOM   4009  N   LYS B  42      23.575  24.560   1.601  0.00  0.00      BP1   
ATOM   4010  HN  LYS B  42      22.992  25.339   1.821  0.00  0.00      BP1   
ATOM   4011  CA  LYS B  42      23.259  23.131   1.805  0.00  0.00      BP1   
ATOM   4012  HA  LYS B  42      23.698  22.514   1.035  0.00  0.00      BP1   
ATOM   4013  CB  LYS B  42      23.842  22.626   3.107  0.00  0.00      BP1   
ATOM   4014  HB1 LYS B  42      23.389  21.664   3.430  0.00  0.00      BP1   
ATOM   4015  HB2 LYS B  42      24.894  22.434   2.806  0.00  0.00      BP1   
ATOM   4016  CG  LYS B  42      24.003  23.524   4.319  0.00  0.00      BP1   
ATOM   4017  HG1 LYS B  42      24.837  24.219   4.082  0.00  0.00      BP1   
ATOM   4018  HG2 LYS B  42      23.183  24.269   4.408  0.00  0.00      BP1   
ATOM   4019  CD  LYS B  42      24.507  22.747   5.526  0.00  0.00      BP1   
ATOM   4020  HD1 LYS B  42      23.660  22.160   5.944  0.00  0.00      BP1   
ATOM   4021  HD2 LYS B  42      25.231  22.010   5.117  0.00  0.00      BP1   
ATOM   4022  CE  LYS B  42      25.185  23.495   6.650  0.00  0.00      BP1   
ATOM   4023  HE1 LYS B  42      26.183  23.968   6.529  0.00  0.00      BP1   
ATOM   4024  HE2 LYS B  42      24.559  24.336   7.019  0.00  0.00      BP1   
ATOM   4025  NZ  LYS B  42      25.358  22.527   7.749  0.00  0.00      BP1   
ATOM   4026  HZ1 LYS B  42      25.709  23.072   8.562  0.00  0.00      BP1   
ATOM   4027  HZ2 LYS B  42      24.438  22.078   7.935  0.00  0.00      BP1   
ATOM   4028  HZ3 LYS B  42      26.105  21.851   7.493  0.00  0.00      BP1   
ATOM   4029  C   LYS B  42      21.784  22.807   1.818  0.00  0.00      BP1   
ATOM   4030  O   LYS B  42      20.956  23.672   1.817  0.00  0.00      BP1   
ATOM   4031  N   LEU B  43      21.395  21.509   1.656  0.00  0.00      BP1   
ATOM   4032  HN  LEU B  43      22.224  20.973   1.513  0.00  0.00      BP1   
ATOM   4033  CA  LEU B  43      20.018  20.956   1.805  0.00  0.00      BP1   
ATOM   4034  HA  LEU B  43      19.399  21.753   2.187  0.00  0.00      BP1   
ATOM   4035  CB  LEU B  43      19.421  20.575   0.350  0.00  0.00      BP1   
ATOM   4036  HB1 LEU B  43      20.007  19.820  -0.217  0.00  0.00      BP1   
ATOM   4037  HB2 LEU B  43      18.401  20.148   0.459  0.00  0.00      BP1   
ATOM   4038  CG  LEU B  43      19.220  21.845  -0.507  0.00  0.00      BP1   
ATOM   4039  HG  LEU B  43      20.212  22.311  -0.686  0.00  0.00      BP1   
ATOM   4040  CD1 LEU B  43      18.702  21.463  -1.988  0.00  0.00      BP1   
ATOM   4041 HD11 LEU B  43      17.715  20.975  -1.840  0.00  0.00      BP1   
ATOM   4042 HD12 LEU B  43      18.554  22.410  -2.549  0.00  0.00      BP1   
ATOM   4043 HD13 LEU B  43      19.355  20.724  -2.501  0.00  0.00      BP1   
ATOM   4044  CD2 LEU B  43      18.212  22.853   0.093  0.00  0.00      BP1   
ATOM   4045 HD21 LEU B  43      18.290  23.733  -0.582  0.00  0.00      BP1   
ATOM   4046 HD22 LEU B  43      17.173  22.502   0.270  0.00  0.00      BP1   
ATOM   4047 HD23 LEU B  43      18.688  23.314   0.985  0.00  0.00      BP1   
ATOM   4048  C   LEU B  43      20.143  19.723   2.735  0.00  0.00      BP1   
ATOM   4049  O   LEU B  43      21.302  19.438   3.071  0.00  0.00      BP1   
ATOM   4050  N   TYR B  44      19.122  19.039   3.164  0.00  0.00      BP1   
ATOM   4051  HN  TYR B  44      18.177  19.023   2.846  0.00  0.00      BP1   
ATOM   4052  CA  TYR B  44      19.245  17.892   4.094  0.00  0.00      BP1   
ATOM   4053  HA  TYR B  44      20.187  17.975   4.616  0.00  0.00      BP1   
ATOM   4054  CB  TYR B  44      18.201  18.010   5.197  0.00  0.00      BP1   
ATOM   4055  HB1 TYR B  44      18.359  18.889   5.857  0.00  0.00      BP1   
ATOM   4056  HB2 TYR B  44      17.172  18.192   4.821  0.00  0.00      BP1   
ATOM   4057  CG  TYR B  44      18.088  16.758   6.122  0.00  0.00      BP1   
ATOM   4058  CD1 TYR B  44      19.129  16.506   7.095  0.00  0.00      BP1   
ATOM   4059  HD1 TYR B  44      19.903  17.225   7.319  0.00  0.00      BP1   
ATOM   4060  CE1 TYR B  44      19.034  15.427   7.955  0.00  0.00      BP1   
ATOM   4061  HE1 TYR B  44      19.775  15.309   8.732  0.00  0.00      BP1   
ATOM   4062  CZ  TYR B  44      17.953  14.562   7.802  0.00  0.00      BP1   
ATOM   4063  OH  TYR B  44      17.952  13.417   8.523  0.00  0.00      BP1   
ATOM   4064  HH  TYR B  44      18.528  13.690   9.241  0.00  0.00      BP1   
ATOM   4065  CD2 TYR B  44      17.044  15.893   5.969  0.00  0.00      BP1   
ATOM   4066  HD2 TYR B  44      16.329  15.925   5.160  0.00  0.00      BP1   
ATOM   4067  CE2 TYR B  44      16.912  14.804   6.848  0.00  0.00      BP1   
ATOM   4068  HE2 TYR B  44      16.175  14.036   6.664  0.00  0.00      BP1   
ATOM   4069  C   TYR B  44      19.271  16.511   3.357  0.00  0.00      BP1   
ATOM   4070  O   TYR B  44      18.538  16.313   2.394  0.00  0.00      BP1   
ATOM   4071  N   GLU B  45      20.316  15.683   3.740  0.00  0.00      BP1   
ATOM   4072  HN  GLU B  45      21.049  15.993   4.341  0.00  0.00      BP1   
ATOM   4073  CA  GLU B  45      20.452  14.296   3.385  0.00  0.00      BP1   
ATOM   4074  HA  GLU B  45      21.462  14.053   3.682  0.00  0.00      BP1   
ATOM   4075  CB  GLU B  45      19.769  13.397   4.381  0.00  0.00      BP1   
ATOM   4076  HB1 GLU B  45      20.068  13.690   5.410  0.00  0.00      BP1   
ATOM   4077  HB2 GLU B  45      18.692  13.655   4.292  0.00  0.00      BP1   
ATOM   4078  CG  GLU B  45      19.975  11.838   4.185  0.00  0.00      BP1   
ATOM   4079  HG1 GLU B  45      19.091  11.450   3.635  0.00  0.00      BP1   
ATOM   4080  HG2 GLU B  45      20.874  11.512   3.620  0.00  0.00      BP1   
ATOM   4081  CD  GLU B  45      20.095  11.111   5.548  0.00  0.00      BP1   
ATOM   4082  OE1 GLU B  45      21.076  11.333   6.336  0.00  0.00      BP1   
ATOM   4083  OE2 GLU B  45      19.150  10.339   5.718  0.00  0.00      BP1   
ATOM   4084  C   GLU B  45      20.335  13.902   1.888  0.00  0.00      BP1   
ATOM   4085  O   GLU B  45      21.309  13.951   1.128  0.00  0.00      BP1   
ATOM   4086  N   GLU B  46      19.155  13.466   1.431  0.00  0.00      BP1   
ATOM   4087  HN  GLU B  46      18.411  13.337   2.082  0.00  0.00      BP1   
ATOM   4088  CA  GLU B  46      18.890  12.972   0.141  0.00  0.00      BP1   
ATOM   4089  HA  GLU B  46      19.779  12.465  -0.205  0.00  0.00      BP1   
ATOM   4090  CB  GLU B  46      17.681  12.001   0.055  0.00  0.00      BP1   
ATOM   4091  HB1 GLU B  46      16.770  12.477   0.477  0.00  0.00      BP1   
ATOM   4092  HB2 GLU B  46      17.383  11.771  -0.991  0.00  0.00      BP1   
ATOM   4093  CG  GLU B  46      17.910  10.651   0.711  0.00  0.00      BP1   
ATOM   4094  HG1 GLU B  46      18.158  10.878   1.770  0.00  0.00      BP1   
ATOM   4095  HG2 GLU B  46      16.982  10.049   0.608  0.00  0.00      BP1   
ATOM   4096  CD  GLU B  46      18.959   9.757   0.121  0.00  0.00      BP1   
ATOM   4097  OE1 GLU B  46      19.225   9.838  -1.070  0.00  0.00      BP1   
ATOM   4098  OE2 GLU B  46      19.434   8.803   0.851  0.00  0.00      BP1   
ATOM   4099  C   GLU B  46      18.616  14.127  -0.900  0.00  0.00      BP1   
ATOM   4100  O   GLU B  46      18.622  13.984  -2.085  0.00  0.00      BP1   
ATOM   4101  N   CYS B  47      18.416  15.329  -0.348  0.00  0.00      BP1   
ATOM   4102  HN  CYS B  47      18.332  15.420   0.641  0.00  0.00      BP1   
ATOM   4103  CA  CYS B  47      18.088  16.507  -1.182  0.00  0.00      BP1   
ATOM   4104  HA  CYS B  47      17.764  16.076  -2.118  0.00  0.00      BP1   
ATOM   4105  CB  CYS B  47      17.008  17.458  -0.489  0.00  0.00      BP1   
ATOM   4106  HB1 CYS B  47      17.457  17.990   0.377  0.00  0.00      BP1   
ATOM   4107  HB2 CYS B  47      16.951  18.254  -1.262  0.00  0.00      BP1   
ATOM   4108  SG  CYS B  47      15.353  16.819  -0.269  0.00  0.00      BP1   
ATOM   4109  C   CYS B  47      19.445  17.210  -1.365  0.00  0.00      BP1   
ATOM   4110  O   CYS B  47      19.445  18.269  -2.026  0.00  0.00      BP1   
ATOM   4111  N   ILE B  48      20.538  16.638  -0.994  0.00  0.00      BP1   
ATOM   4112  HN  ILE B  48      20.496  15.759  -0.525  0.00  0.00      BP1   
ATOM   4113  CA  ILE B  48      21.876  17.135  -1.210  0.00  0.00      BP1   
ATOM   4114  HA  ILE B  48      21.946  18.105  -0.739  0.00  0.00      BP1   
ATOM   4115  CB  ILE B  48      23.041  16.361  -0.440  0.00  0.00      BP1   
ATOM   4116  HB  ILE B  48      23.019  15.268  -0.634  0.00  0.00      BP1   
ATOM   4117  CG2 ILE B  48      24.425  16.627  -0.973  0.00  0.00      BP1   
ATOM   4118 HG21 ILE B  48      25.232  16.206  -0.336  0.00  0.00      BP1   
ATOM   4119 HG22 ILE B  48      24.448  16.151  -1.977  0.00  0.00      BP1   
ATOM   4120 HG23 ILE B  48      24.569  17.722  -1.092  0.00  0.00      BP1   
ATOM   4121  CG1 ILE B  48      22.941  16.562   1.055  0.00  0.00      BP1   
ATOM   4122 HG11 ILE B  48      23.280  17.588   1.314  0.00  0.00      BP1   
ATOM   4123 HG12 ILE B  48      21.875  16.391   1.314  0.00  0.00      BP1   
ATOM   4124  CD  ILE B  48      23.944  15.651   1.879  0.00  0.00      BP1   
ATOM   4125  HD1 ILE B  48      23.720  15.905   2.938  0.00  0.00      BP1   
ATOM   4126  HD2 ILE B  48      23.804  14.570   1.668  0.00  0.00      BP1   
ATOM   4127  HD3 ILE B  48      24.989  15.985   1.703  0.00  0.00      BP1   
ATOM   4128  C   ILE B  48      22.319  17.450  -2.743  0.00  0.00      BP1   
ATOM   4129  O   ILE B  48      22.811  18.577  -3.013  0.00  0.00      BP1   
ATOM   4130  N   PRO B  49      21.925  16.607  -3.776  0.00  0.00      BP1   
ATOM   4131  CD  PRO B  49      21.872  15.170  -3.538  0.00  0.00      BP1   
ATOM   4132  HD1 PRO B  49      20.812  14.983  -3.262  0.00  0.00      BP1   
ATOM   4133  HD2 PRO B  49      22.620  14.910  -2.759  0.00  0.00      BP1   
ATOM   4134  CA  PRO B  49      22.151  16.913  -5.225  0.00  0.00      BP1   
ATOM   4135  HA  PRO B  49      23.186  17.206  -5.323  0.00  0.00      BP1   
ATOM   4136  CB  PRO B  49      21.853  15.593  -5.956  0.00  0.00      BP1   
ATOM   4137  HB1 PRO B  49      22.401  15.522  -6.920  0.00  0.00      BP1   
ATOM   4138  HB2 PRO B  49      20.784  15.343  -6.122  0.00  0.00      BP1   
ATOM   4139  CG  PRO B  49      22.260  14.536  -4.841  0.00  0.00      BP1   
ATOM   4140  HG1 PRO B  49      23.371  14.535  -4.838  0.00  0.00      BP1   
ATOM   4141  HG2 PRO B  49      21.849  13.534  -5.086  0.00  0.00      BP1   
ATOM   4142  C   PRO B  49      21.314  17.998  -5.822  0.00  0.00      BP1   
ATOM   4143  O   PRO B  49      21.532  18.196  -7.000  0.00  0.00      BP1   
ATOM   4144  N   TRP B  50      20.474  18.733  -5.072  0.00  0.00      BP1   
ATOM   4145  HN  TRP B  50      20.403  18.487  -4.109  0.00  0.00      BP1   
ATOM   4146  CA  TRP B  50      19.629  19.792  -5.708  0.00  0.00      BP1   
ATOM   4147  HA  TRP B  50      19.687  19.676  -6.780  0.00  0.00      BP1   
ATOM   4148  CB  TRP B  50      18.146  19.677  -5.334  0.00  0.00      BP1   
ATOM   4149  HB1 TRP B  50      18.090  19.369  -4.268  0.00  0.00      BP1   
ATOM   4150  HB2 TRP B  50      17.526  20.588  -5.474  0.00  0.00      BP1   
ATOM   4151  CG  TRP B  50      17.442  18.716  -6.228  0.00  0.00      BP1   
ATOM   4152  CD1 TRP B  50      16.896  18.991  -7.464  0.00  0.00      BP1   
ATOM   4153  HD1 TRP B  50      16.626  19.982  -7.798  0.00  0.00      BP1   
ATOM   4154  NE1 TRP B  50      16.320  17.805  -7.965  0.00  0.00      BP1   
ATOM   4155  HE1 TRP B  50      16.041  17.599  -8.877  0.00  0.00      BP1   
ATOM   4156  CE2 TRP B  50      16.806  16.732  -7.222  0.00  0.00      BP1   
ATOM   4157  CD2 TRP B  50      17.578  17.285  -6.140  0.00  0.00      BP1   
ATOM   4158  CE3 TRP B  50      18.020  16.424  -5.126  0.00  0.00      BP1   
ATOM   4159  HE3 TRP B  50      18.324  16.814  -4.166  0.00  0.00      BP1   
ATOM   4160  CZ3 TRP B  50      18.028  15.100  -5.387  0.00  0.00      BP1   
ATOM   4161  HZ3 TRP B  50      18.514  14.423  -4.700  0.00  0.00      BP1   
ATOM   4162  CZ2 TRP B  50      16.710  15.345  -7.384  0.00  0.00      BP1   
ATOM   4163  HZ2 TRP B  50      16.224  14.872  -8.224  0.00  0.00      BP1   
ATOM   4164  CH2 TRP B  50      17.437  14.543  -6.554  0.00  0.00      BP1   
ATOM   4165  HH2 TRP B  50      17.460  13.463  -6.560  0.00  0.00      BP1   
ATOM   4166  C   TRP B  50      20.181  21.181  -5.385  0.00  0.00      BP1   
ATOM   4167  O   TRP B  50      19.523  22.136  -5.832  0.00  0.00      BP1   
ATOM   4168  N   LYS B  51      21.375  21.305  -4.756  0.00  0.00      BP1   
ATOM   4169  HN  LYS B  51      21.848  20.455  -4.541  0.00  0.00      BP1   
ATOM   4170  CA  LYS B  51      21.719  22.448  -3.985  0.00  0.00      BP1   
ATOM   4171  HA  LYS B  51      20.828  22.713  -3.436  0.00  0.00      BP1   
ATOM   4172  CB  LYS B  51      22.740  22.269  -2.851  0.00  0.00      BP1   
ATOM   4173  HB1 LYS B  51      22.867  23.137  -2.168  0.00  0.00      BP1   
ATOM   4174  HB2 LYS B  51      22.230  21.524  -2.204  0.00  0.00      BP1   
ATOM   4175  CG  LYS B  51      24.014  21.675  -3.352  0.00  0.00      BP1   
ATOM   4176  HG1 LYS B  51      24.382  20.838  -2.721  0.00  0.00      BP1   
ATOM   4177  HG2 LYS B  51      23.863  21.035  -4.248  0.00  0.00      BP1   
ATOM   4178  CD  LYS B  51      25.096  22.663  -3.756  0.00  0.00      BP1   
ATOM   4179  HD1 LYS B  51      24.690  23.325  -4.550  0.00  0.00      BP1   
ATOM   4180  HD2 LYS B  51      25.365  23.208  -2.826  0.00  0.00      BP1   
ATOM   4181  CE  LYS B  51      26.491  22.026  -4.055  0.00  0.00      BP1   
ATOM   4182  HE1 LYS B  51      27.330  22.662  -3.700  0.00  0.00      BP1   
ATOM   4183  HE2 LYS B  51      26.610  21.073  -3.495  0.00  0.00      BP1   
ATOM   4184  NZ  LYS B  51      26.684  21.710  -5.526  0.00  0.00      BP1   
ATOM   4185  HZ1 LYS B  51      26.051  20.958  -5.867  0.00  0.00      BP1   
ATOM   4186  HZ2 LYS B  51      26.625  22.488  -6.215  0.00  0.00      BP1   
ATOM   4187  HZ3 LYS B  51      27.666  21.374  -5.586  0.00  0.00      BP1   
ATOM   4188  C   LYS B  51      22.058  23.663  -4.815  0.00  0.00      BP1   
ATOM   4189  O   LYS B  51      21.799  24.817  -4.370  0.00  0.00      BP1   
ATOM   4190  N   ASP B  52      22.650  23.490  -6.028  0.00  0.00      BP1   
ATOM   4191  HN  ASP B  52      22.860  22.569  -6.349  0.00  0.00      BP1   
ATOM   4192  CA  ASP B  52      22.793  24.714  -6.821  0.00  0.00      BP1   
ATOM   4193  HA  ASP B  52      22.908  25.547  -6.143  0.00  0.00      BP1   
ATOM   4194  CB  ASP B  52      24.042  24.568  -7.713  0.00  0.00      BP1   
ATOM   4195  HB1 ASP B  52      24.062  23.621  -8.293  0.00  0.00      BP1   
ATOM   4196  HB2 ASP B  52      24.207  25.446  -8.372  0.00  0.00      BP1   
ATOM   4197  CG  ASP B  52      25.386  24.672  -6.953  0.00  0.00      BP1   
ATOM   4198  OD1 ASP B  52      25.514  25.641  -6.184  0.00  0.00      BP1   
ATOM   4199  OD2 ASP B  52      26.327  23.844  -7.198  0.00  0.00      BP1   
ATOM   4200  C   ASP B  52      21.536  24.862  -7.656  0.00  0.00      BP1   
ATOM   4201  O   ASP B  52      20.999  23.908  -8.248  0.00  0.00      BP1   
ATOM   4202  N   ASN B  53      21.028  26.105  -7.723  0.00  0.00      BP1   
ATOM   4203  HN  ASN B  53      21.581  26.860  -7.380  0.00  0.00      BP1   
ATOM   4204  CA  ASN B  53      19.687  26.397  -8.256  0.00  0.00      BP1   
ATOM   4205  HA  ASN B  53      19.449  27.349  -7.804  0.00  0.00      BP1   
ATOM   4206  CB  ASN B  53      19.641  26.542  -9.804  0.00  0.00      BP1   
ATOM   4207  HB1 ASN B  53      20.111  25.672 -10.311  0.00  0.00      BP1   
ATOM   4208  HB2 ASN B  53      18.576  26.701 -10.079  0.00  0.00      BP1   
ATOM   4209  CG  ASN B  53      20.550  27.728 -10.298  0.00  0.00      BP1   
ATOM   4210  OD1 ASN B  53      21.587  28.104  -9.742  0.00  0.00      BP1   
ATOM   4211  ND2 ASN B  53      19.992  28.379 -11.373  0.00  0.00      BP1   
ATOM   4212 HD21 ASN B  53      20.320  29.273 -11.680  0.00  0.00      BP1   
ATOM   4213 HD22 ASN B  53      19.404  27.969 -12.070  0.00  0.00      BP1   
ATOM   4214  C   ASN B  53      18.575  25.545  -7.713  0.00  0.00      BP1   
ATOM   4215  O   ASN B  53      17.776  24.864  -8.441  0.00  0.00      BP1   
ATOM   4216  N   ALA B  54      18.483  25.601  -6.366  0.00  0.00      BP1   
ATOM   4217  HN  ALA B  54      19.062  26.203  -5.821  0.00  0.00      BP1   
ATOM   4218  CA  ALA B  54      17.444  24.888  -5.659  0.00  0.00      BP1   
ATOM   4219  HA  ALA B  54      17.300  23.962  -6.196  0.00  0.00      BP1   
ATOM   4220  CB  ALA B  54      17.822  24.467  -4.232  0.00  0.00      BP1   
ATOM   4221  HB1 ALA B  54      17.870  25.343  -3.549  0.00  0.00      BP1   
ATOM   4222  HB2 ALA B  54      17.062  23.732  -3.892  0.00  0.00      BP1   
ATOM   4223  HB3 ALA B  54      18.850  24.049  -4.280  0.00  0.00      BP1   
ATOM   4224  C   ALA B  54      16.103  25.614  -5.638  0.00  0.00      BP1   
ATOM   4225  O   ALA B  54      16.032  26.861  -5.535  0.00  0.00      BP1   
ATOM   4226  N   CYS B  55      14.894  24.885  -5.546  0.00  0.00      BP1   
ATOM   4227  HN  CYS B  55      14.884  23.999  -6.003  0.00  0.00      BP1   
ATOM   4228  CA  CYS B  55      13.535  25.394  -5.295  0.00  0.00      BP1   
ATOM   4229  HA  CYS B  55      13.512  26.473  -5.251  0.00  0.00      BP1   
ATOM   4230  CB  CYS B  55      12.503  24.950  -6.328  0.00  0.00      BP1   
ATOM   4231  HB1 CYS B  55      12.486  23.857  -6.527  0.00  0.00      BP1   
ATOM   4232  HB2 CYS B  55      11.543  25.323  -5.912  0.00  0.00      BP1   
ATOM   4233  SG  CYS B  55      12.713  25.904  -7.934  0.00  0.00      BP1   
ATOM   4234  C   CYS B  55      13.086  25.016  -3.897  0.00  0.00      BP1   
ATOM   4235  O   CYS B  55      11.964  25.182  -3.558  0.00  0.00      BP1   
ATOM   4236  N   CYS B  56      14.109  24.679  -3.071  0.00  0.00      BP1   
ATOM   4237  HN  CYS B  56      15.007  24.528  -3.479  0.00  0.00      BP1   
ATOM   4238  CA  CYS B  56      13.894  24.331  -1.685  0.00  0.00      BP1   
ATOM   4239  HA  CYS B  56      12.991  24.848  -1.394  0.00  0.00      BP1   
ATOM   4240  CB  CYS B  56      13.630  22.777  -1.570  0.00  0.00      BP1   
ATOM   4241  HB1 CYS B  56      13.106  22.669  -0.596  0.00  0.00      BP1   
ATOM   4242  HB2 CYS B  56      12.882  22.390  -2.295  0.00  0.00      BP1   
ATOM   4243  SG  CYS B  56      15.182  21.752  -1.632  0.00  0.00      BP1   
ATOM   4244  C   CYS B  56      14.907  24.905  -0.835  0.00  0.00      BP1   
ATOM   4245  O   CYS B  56      15.814  25.659  -1.213  0.00  0.00      BP1   
ATOM   4246  N   THR B  57      14.797  24.696   0.513  0.00  0.00      BP1   
ATOM   4247  HN  THR B  57      14.066  24.174   0.947  0.00  0.00      BP1   
ATOM   4248  CA  THR B  57      15.839  25.206   1.398  0.00  0.00      BP1   
ATOM   4249  HA  THR B  57      16.766  25.326   0.856  0.00  0.00      BP1   
ATOM   4250  CB  THR B  57      15.574  26.607   2.117  0.00  0.00      BP1   
ATOM   4251  HB  THR B  57      15.632  27.326   1.272  0.00  0.00      BP1   
ATOM   4252  OG1 THR B  57      16.587  27.016   3.079  0.00  0.00      BP1   
ATOM   4253  HG1 THR B  57      17.419  27.011   2.601  0.00  0.00      BP1   
ATOM   4254  CG2 THR B  57      14.211  26.620   2.845  0.00  0.00      BP1   
ATOM   4255 HG21 THR B  57      14.173  25.769   3.557  0.00  0.00      BP1   
ATOM   4256 HG22 THR B  57      14.001  27.619   3.284  0.00  0.00      BP1   
ATOM   4257 HG23 THR B  57      13.328  26.558   2.173  0.00  0.00      BP1   
ATOM   4258  C   THR B  57      16.149  24.165   2.459  0.00  0.00      BP1   
ATOM   4259  O   THR B  57      15.401  23.205   2.596  0.00  0.00      BP1   
ATOM   4260  N   LEU B  58      17.273  24.357   3.259  0.00  0.00      BP1   
ATOM   4261  HN  LEU B  58      17.930  25.068   3.021  0.00  0.00      BP1   
ATOM   4262  CA  LEU B  58      17.717  23.491   4.371  0.00  0.00      BP1   
ATOM   4263  HA  LEU B  58      18.266  22.670   3.935  0.00  0.00      BP1   
ATOM   4264  CB  LEU B  58      18.707  24.190   5.294  0.00  0.00      BP1   
ATOM   4265  HB1 LEU B  58      19.570  24.494   4.664  0.00  0.00      BP1   
ATOM   4266  HB2 LEU B  58      18.360  25.102   5.825  0.00  0.00      BP1   
ATOM   4267  CG  LEU B  58      19.444  23.282   6.314  0.00  0.00      BP1   
ATOM   4268  HG  LEU B  58      18.678  22.679   6.847  0.00  0.00      BP1   
ATOM   4269  CD1 LEU B  58      20.482  22.355   5.820  0.00  0.00      BP1   
ATOM   4270 HD11 LEU B  58      20.164  21.568   5.103  0.00  0.00      BP1   
ATOM   4271 HD12 LEU B  58      21.254  22.915   5.250  0.00  0.00      BP1   
ATOM   4272 HD13 LEU B  58      20.979  21.853   6.678  0.00  0.00      BP1   
ATOM   4273  CD2 LEU B  58      20.047  24.256   7.309  0.00  0.00      BP1   
ATOM   4274 HD21 LEU B  58      19.436  24.538   8.193  0.00  0.00      BP1   
ATOM   4275 HD22 LEU B  58      20.940  23.794   7.782  0.00  0.00      BP1   
ATOM   4276 HD23 LEU B  58      20.418  25.136   6.741  0.00  0.00      BP1   
ATOM   4277  C   LEU B  58      16.639  22.993   5.325  0.00  0.00      BP1   
ATOM   4278  O   LEU B  58      16.323  21.817   5.404  0.00  0.00      BP1   
ATOM   4279  N   THR B  59      15.936  23.871   6.001  0.00  0.00      BP1   
ATOM   4280  HN  THR B  59      16.216  24.827   5.954  0.00  0.00      BP1   
ATOM   4281  CA  THR B  59      14.771  23.512   6.776  0.00  0.00      BP1   
ATOM   4282  HA  THR B  59      15.092  22.776   7.499  0.00  0.00      BP1   
ATOM   4283  CB  THR B  59      14.052  24.606   7.600  0.00  0.00      BP1   
ATOM   4284  HB  THR B  59      13.180  24.176   8.138  0.00  0.00      BP1   
ATOM   4285  OG1 THR B  59      13.593  25.685   6.851  0.00  0.00      BP1   
ATOM   4286  HG1 THR B  59      14.371  26.208   6.646  0.00  0.00      BP1   
ATOM   4287  CG2 THR B  59      14.992  25.087   8.755  0.00  0.00      BP1   
ATOM   4288 HG21 THR B  59      14.484  25.843   9.392  0.00  0.00      BP1   
ATOM   4289 HG22 THR B  59      15.287  24.169   9.307  0.00  0.00      BP1   
ATOM   4290 HG23 THR B  59      15.946  25.486   8.350  0.00  0.00      BP1   
ATOM   4291  C   THR B  59      13.656  22.929   5.947  0.00  0.00      BP1   
ATOM   4292  O   THR B  59      13.257  21.800   6.285  0.00  0.00      BP1   
ATOM   4293  N   THR B  60      13.274  23.509   4.787  0.00  0.00      BP1   
ATOM   4294  HN  THR B  60      13.594  24.387   4.440  0.00  0.00      BP1   
ATOM   4295  CA  THR B  60      12.202  22.810   4.035  0.00  0.00      BP1   
ATOM   4296  HA  THR B  60      11.362  22.705   4.706  0.00  0.00      BP1   
ATOM   4297  CB  THR B  60      11.513  23.575   2.974  0.00  0.00      BP1   
ATOM   4298  HB  THR B  60      10.723  22.893   2.593  0.00  0.00      BP1   
ATOM   4299  OG1 THR B  60      12.271  24.086   1.880  0.00  0.00      BP1   
ATOM   4300  HG1 THR B  60      11.808  24.927   1.878  0.00  0.00      BP1   
ATOM   4301  CG2 THR B  60      10.850  24.760   3.685  0.00  0.00      BP1   
ATOM   4302 HG21 THR B  60      11.604  25.491   4.048  0.00  0.00      BP1   
ATOM   4303 HG22 THR B  60      10.043  25.198   3.059  0.00  0.00      BP1   
ATOM   4304 HG23 THR B  60      10.244  24.575   4.597  0.00  0.00      BP1   
ATOM   4305  C   THR B  60      12.507  21.394   3.451  0.00  0.00      BP1   
ATOM   4306  O   THR B  60      11.656  20.564   3.267  0.00  0.00      BP1   
ATOM   4307  N   SER B  61      13.744  21.199   3.054  0.00  0.00      BP1   
ATOM   4308  HN  SER B  61      14.368  21.959   2.885  0.00  0.00      BP1   
ATOM   4309  CA  SER B  61      14.223  19.850   2.621  0.00  0.00      BP1   
ATOM   4310  HA  SER B  61      13.585  19.332   1.921  0.00  0.00      BP1   
ATOM   4311  CB  SER B  61      15.522  19.877   1.912  0.00  0.00      BP1   
ATOM   4312  HB1 SER B  61      15.871  18.835   1.752  0.00  0.00      BP1   
ATOM   4313  HB2 SER B  61      15.388  20.440   0.963  0.00  0.00      BP1   
ATOM   4314  OG  SER B  61      16.649  20.421   2.705  0.00  0.00      BP1   
ATOM   4315  HG1 SER B  61      16.336  21.279   3.002  0.00  0.00      BP1   
ATOM   4316  C   SER B  61      14.382  18.891   3.842  0.00  0.00      BP1   
ATOM   4317  O   SER B  61      14.342  17.673   3.711  0.00  0.00      BP1   
ATOM   4318  N   TRP B  62      14.523  19.396   5.124  0.00  0.00      BP1   
ATOM   4319  HN  TRP B  62      14.595  20.361   5.365  0.00  0.00      BP1   
ATOM   4320  CA  TRP B  62      14.456  18.582   6.322  0.00  0.00      BP1   
ATOM   4321  HA  TRP B  62      15.051  17.682   6.280  0.00  0.00      BP1   
ATOM   4322  CB  TRP B  62      15.110  19.258   7.526  0.00  0.00      BP1   
ATOM   4323  HB1 TRP B  62      16.174  19.303   7.211  0.00  0.00      BP1   
ATOM   4324  HB2 TRP B  62      14.954  20.357   7.578  0.00  0.00      BP1   
ATOM   4325  CG  TRP B  62      15.049  18.639   8.897  0.00  0.00      BP1   
ATOM   4326  CD1 TRP B  62      15.952  17.722   9.397  0.00  0.00      BP1   
ATOM   4327  HD1 TRP B  62      16.715  17.333   8.739  0.00  0.00      BP1   
ATOM   4328  NE1 TRP B  62      15.636  17.415  10.647  0.00  0.00      BP1   
ATOM   4329  HE1 TRP B  62      16.184  16.914  11.280  0.00  0.00      BP1   
ATOM   4330  CE2 TRP B  62      14.551  18.171  11.064  0.00  0.00      BP1   
ATOM   4331  CD2 TRP B  62      14.121  18.908   9.989  0.00  0.00      BP1   
ATOM   4332  CE3 TRP B  62      13.098  19.846  10.160  0.00  0.00      BP1   
ATOM   4333  HE3 TRP B  62      12.889  20.504   9.329  0.00  0.00      BP1   
ATOM   4334  CZ3 TRP B  62      12.436  19.956  11.387  0.00  0.00      BP1   
ATOM   4335  HZ3 TRP B  62      11.619  20.645  11.545  0.00  0.00      BP1   
ATOM   4336  CZ2 TRP B  62      13.984  18.366  12.254  0.00  0.00      BP1   
ATOM   4337  HZ2 TRP B  62      14.460  17.831  13.062  0.00  0.00      BP1   
ATOM   4338  CH2 TRP B  62      12.935  19.256  12.468  0.00  0.00      BP1   
ATOM   4339  HH2 TRP B  62      12.582  19.354  13.485  0.00  0.00      BP1   
ATOM   4340  C   TRP B  62      13.048  18.104   6.623  0.00  0.00      BP1   
ATOM   4341  O   TRP B  62      12.763  17.022   7.120  0.00  0.00      BP1   
ATOM   4342  N   GLU B  63      12.047  18.909   6.308  0.00  0.00      BP1   
ATOM   4343  HN  GLU B  63      12.212  19.858   6.051  0.00  0.00      BP1   
ATOM   4344  CA  GLU B  63      10.644  18.591   6.337  0.00  0.00      BP1   
ATOM   4345  HA  GLU B  63      10.467  18.190   7.324  0.00  0.00      BP1   
ATOM   4346  CB  GLU B  63       9.786  19.856   6.248  0.00  0.00      BP1   
ATOM   4347  HB1 GLU B  63       9.851  20.480   5.331  0.00  0.00      BP1   
ATOM   4348  HB2 GLU B  63       8.734  19.525   6.387  0.00  0.00      BP1   
ATOM   4349  CG  GLU B  63       9.982  20.813   7.555  0.00  0.00      BP1   
ATOM   4350  HG1 GLU B  63      10.250  20.131   8.390  0.00  0.00      BP1   
ATOM   4351  HG2 GLU B  63      10.837  21.500   7.382  0.00  0.00      BP1   
ATOM   4352  CD  GLU B  63       8.786  21.628   7.972  0.00  0.00      BP1   
ATOM   4353  OE1 GLU B  63       8.271  21.328   9.139  0.00  0.00      BP1   
ATOM   4354  OE2 GLU B  63       8.354  22.572   7.220  0.00  0.00      BP1   
ATOM   4355  C   GLU B  63      10.236  17.496   5.319  0.00  0.00      BP1   
ATOM   4356  O   GLU B  63       9.315  16.704   5.567  0.00  0.00      BP1   
ATOM   4357  N   ALA B  64      10.952  17.428   4.152  0.00  0.00      BP1   
ATOM   4358  HN  ALA B  64      11.499  18.192   3.817  0.00  0.00      BP1   
ATOM   4359  CA  ALA B  64      10.844  16.385   3.142  0.00  0.00      BP1   
ATOM   4360  HA  ALA B  64       9.855  16.472   2.717  0.00  0.00      BP1   
ATOM   4361  CB  ALA B  64      11.919  16.628   1.979  0.00  0.00      BP1   
ATOM   4362  HB1 ALA B  64      11.818  15.927   1.123  0.00  0.00      BP1   
ATOM   4363  HB2 ALA B  64      11.831  17.682   1.639  0.00  0.00      BP1   
ATOM   4364  HB3 ALA B  64      12.922  16.541   2.448  0.00  0.00      BP1   
ATOM   4365  C   ALA B  64      10.975  14.961   3.666  0.00  0.00      BP1   
ATOM   4366  O   ALA B  64      10.391  14.004   3.236  0.00  0.00      BP1   
ATOM   4367  N   HSD B  65      11.900  14.832   4.601  0.00  0.00      BP1   
ATOM   4368  HN  HSD B  65      12.255  15.595   5.137  0.00  0.00      BP1   
ATOM   4369  CA  HSD B  65      12.375  13.507   4.994  0.00  0.00      BP1   
ATOM   4370  HA  HSD B  65      12.347  12.812   4.168  0.00  0.00      BP1   
ATOM   4371  CB  HSD B  65      13.867  13.525   5.441  0.00  0.00      BP1   
ATOM   4372  HB1 HSD B  65      14.078  14.265   6.243  0.00  0.00      BP1   
ATOM   4373  HB2 HSD B  65      14.020  12.525   5.900  0.00  0.00      BP1   
ATOM   4374  ND1 HSD B  65      14.809  14.696   3.329  0.00  0.00      BP1   
ATOM   4375  HD1 HSD B  65      14.202  15.490   3.298  0.00  0.00      BP1   
ATOM   4376  CG  HSD B  65      14.805  13.688   4.253  0.00  0.00      BP1   
ATOM   4377  CE1 HSD B  65      15.898  14.576   2.606  0.00  0.00      BP1   
ATOM   4378  HE1 HSD B  65      16.298  15.304   1.900  0.00  0.00      BP1   
ATOM   4379  NE2 HSD B  65      16.584  13.546   2.970  0.00  0.00      BP1   
ATOM   4380  CD2 HSD B  65      15.904  13.028   3.993  0.00  0.00      BP1   
ATOM   4381  HD2 HSD B  65      16.329  12.197   4.542  0.00  0.00      BP1   
ATOM   4382  C   HSD B  65      11.486  13.032   6.134  0.00  0.00      BP1   
ATOM   4383  O   HSD B  65      11.549  11.845   6.557  0.00  0.00      BP1   
ATOM   4384  N   LEU B  66      10.582  13.888   6.736  0.00  0.00      BP1   
ATOM   4385  HN  LEU B  66      10.568  14.835   6.423  0.00  0.00      BP1   
ATOM   4386  CA  LEU B  66       9.753  13.497   7.834  0.00  0.00      BP1   
ATOM   4387  HA  LEU B  66      10.346  13.004   8.590  0.00  0.00      BP1   
ATOM   4388  CB  LEU B  66       9.025  14.762   8.452  0.00  0.00      BP1   
ATOM   4389  HB1 LEU B  66       8.393  15.257   7.684  0.00  0.00      BP1   
ATOM   4390  HB2 LEU B  66       8.404  14.465   9.324  0.00  0.00      BP1   
ATOM   4391  CG  LEU B  66       9.863  15.767   9.252  0.00  0.00      BP1   
ATOM   4392  HG  LEU B  66      10.642  16.252   8.628  0.00  0.00      BP1   
ATOM   4393  CD1 LEU B  66       8.939  16.876   9.820  0.00  0.00      BP1   
ATOM   4394 HD11 LEU B  66       8.086  16.475  10.409  0.00  0.00      BP1   
ATOM   4395 HD12 LEU B  66       9.494  17.582  10.474  0.00  0.00      BP1   
ATOM   4396 HD13 LEU B  66       8.595  17.543   9.001  0.00  0.00      BP1   
ATOM   4397  CD2 LEU B  66      10.523  15.134  10.451  0.00  0.00      BP1   
ATOM   4398 HD21 LEU B  66      11.238  14.373  10.073  0.00  0.00      BP1   
ATOM   4399 HD22 LEU B  66      11.137  15.852  11.036  0.00  0.00      BP1   
ATOM   4400 HD23 LEU B  66       9.825  14.686  11.190  0.00  0.00      BP1   
ATOM   4401  C   LEU B  66       8.674  12.446   7.488  0.00  0.00      BP1   
ATOM   4402  O   LEU B  66       8.086  12.403   6.386  0.00  0.00      BP1   
ATOM   4403  N   ASP B  67       8.473  11.512   8.427  0.00  0.00      BP1   
ATOM   4404  HN  ASP B  67       9.007  11.503   9.270  0.00  0.00      BP1   
ATOM   4405  CA  ASP B  67       7.401  10.584   8.309  0.00  0.00      BP1   
ATOM   4406  HA  ASP B  67       7.540   9.994   7.416  0.00  0.00      BP1   
ATOM   4407  CB  ASP B  67       7.573   9.643   9.557  0.00  0.00      BP1   
ATOM   4408  HB1 ASP B  67       7.586  10.217  10.508  0.00  0.00      BP1   
ATOM   4409  HB2 ASP B  67       6.693   8.986   9.729  0.00  0.00      BP1   
ATOM   4410  CG  ASP B  67       8.730   8.768   9.353  0.00  0.00      BP1   
ATOM   4411  OD1 ASP B  67       8.772   8.118   8.305  0.00  0.00      BP1   
ATOM   4412  OD2 ASP B  67       9.602   8.701  10.268  0.00  0.00      BP1   
ATOM   4413  C   ASP B  67       5.994  11.197   8.360  0.00  0.00      BP1   
ATOM   4414  O   ASP B  67       5.615  11.829   9.332  0.00  0.00      BP1   
ATOM   4415  N   VAL B  68       5.223  11.073   7.257  0.00  0.00      BP1   
ATOM   4416  HN  VAL B  68       5.596  10.726   6.399  0.00  0.00      BP1   
ATOM   4417  CA  VAL B  68       3.912  11.702   7.042  0.00  0.00      BP1   
ATOM   4418  HA  VAL B  68       3.499  11.397   6.093  0.00  0.00      BP1   
ATOM   4419  CB  VAL B  68       2.824  11.278   7.907  0.00  0.00      BP1   
ATOM   4420  HB  VAL B  68       3.186  11.615   8.902  0.00  0.00      BP1   
ATOM   4421  CG1 VAL B  68       1.473  11.835   7.405  0.00  0.00      BP1   
ATOM   4422 HG11 VAL B  68       1.477  12.946   7.420  0.00  0.00      BP1   
ATOM   4423 HG12 VAL B  68       1.392  11.482   6.355  0.00  0.00      BP1   
ATOM   4424 HG13 VAL B  68       0.623  11.362   7.942  0.00  0.00      BP1   
ATOM   4425  CG2 VAL B  68       2.776   9.675   7.979  0.00  0.00      BP1   
ATOM   4426 HG21 VAL B  68       3.803   9.252   7.950  0.00  0.00      BP1   
ATOM   4427 HG22 VAL B  68       2.253   9.421   8.926  0.00  0.00      BP1   
ATOM   4428 HG23 VAL B  68       2.242   9.232   7.112  0.00  0.00      BP1   
ATOM   4429  C   VAL B  68       4.153  13.252   6.888  0.00  0.00      BP1   
ATOM   4430  O   VAL B  68       3.858  14.048   7.805  0.00  0.00      BP1   
ATOM   4431  N   SER B  69       4.889  13.614   5.778  0.00  0.00      BP1   
ATOM   4432  HN  SER B  69       5.219  12.917   5.146  0.00  0.00      BP1   
ATOM   4433  CA  SER B  69       5.569  14.889   5.592  0.00  0.00      BP1   
ATOM   4434  HA  SER B  69       6.193  14.912   6.473  0.00  0.00      BP1   
ATOM   4435  CB  SER B  69       6.570  14.822   4.359  0.00  0.00      BP1   
ATOM   4436  HB1 SER B  69       7.406  14.102   4.489  0.00  0.00      BP1   
ATOM   4437  HB2 SER B  69       5.961  14.496   3.489  0.00  0.00      BP1   
ATOM   4438  OG  SER B  69       7.241  16.087   4.103  0.00  0.00      BP1   
ATOM   4439  HG1 SER B  69       8.041  16.130   4.632  0.00  0.00      BP1   
ATOM   4440  C   SER B  69       4.734  16.180   5.565  0.00  0.00      BP1   
ATOM   4441  O   SER B  69       3.700  16.204   4.911  0.00  0.00      BP1   
ATOM   4442  N   PRO B  70       4.993  17.243   6.467  0.00  0.00      BP1   
ATOM   4443  CD  PRO B  70       6.168  17.381   7.288  0.00  0.00      BP1   
ATOM   4444  HD1 PRO B  70       7.008  17.546   6.580  0.00  0.00      BP1   
ATOM   4445  HD2 PRO B  70       6.237  16.512   7.977  0.00  0.00      BP1   
ATOM   4446  CA  PRO B  70       4.224  18.527   6.342  0.00  0.00      BP1   
ATOM   4447  HA  PRO B  70       3.329  18.290   6.899  0.00  0.00      BP1   
ATOM   4448  CB  PRO B  70       5.191  19.476   7.049  0.00  0.00      BP1   
ATOM   4449  HB1 PRO B  70       4.606  20.332   7.448  0.00  0.00      BP1   
ATOM   4450  HB2 PRO B  70       6.030  19.798   6.397  0.00  0.00      BP1   
ATOM   4451  CG  PRO B  70       5.908  18.628   8.164  0.00  0.00      BP1   
ATOM   4452  HG1 PRO B  70       5.343  18.336   9.075  0.00  0.00      BP1   
ATOM   4453  HG2 PRO B  70       6.860  19.000   8.599  0.00  0.00      BP1   
ATOM   4454  C   PRO B  70       3.816  19.006   4.894  0.00  0.00      BP1   
ATOM   4455  O   PRO B  70       4.651  18.935   3.950  0.00  0.00      BP1   
ATOM   4456  N   LEU B  71       2.556  19.429   4.724  0.00  0.00      BP1   
ATOM   4457  HN  LEU B  71       2.008  19.425   5.557  0.00  0.00      BP1   
ATOM   4458  CA  LEU B  71       1.820  19.883   3.453  0.00  0.00      BP1   
ATOM   4459  HA  LEU B  71       0.868  20.278   3.776  0.00  0.00      BP1   
ATOM   4460  CB  LEU B  71       2.451  21.098   2.792  0.00  0.00      BP1   
ATOM   4461  HB1 LEU B  71       3.420  20.717   2.404  0.00  0.00      BP1   
ATOM   4462  HB2 LEU B  71       1.838  21.498   1.956  0.00  0.00      BP1   
ATOM   4463  CG  LEU B  71       2.707  22.343   3.695  0.00  0.00      BP1   
ATOM   4464  HG  LEU B  71       3.150  22.070   4.676  0.00  0.00      BP1   
ATOM   4465  CD1 LEU B  71       3.699  23.282   3.030  0.00  0.00      BP1   
ATOM   4466 HD11 LEU B  71       4.054  23.980   3.818  0.00  0.00      BP1   
ATOM   4467 HD12 LEU B  71       4.612  22.705   2.769  0.00  0.00      BP1   
ATOM   4468 HD13 LEU B  71       3.356  23.866   2.149  0.00  0.00      BP1   
ATOM   4469  CD2 LEU B  71       1.390  23.048   4.025  0.00  0.00      BP1   
ATOM   4470 HD21 LEU B  71       0.809  22.455   4.763  0.00  0.00      BP1   
ATOM   4471 HD22 LEU B  71       1.619  24.069   4.398  0.00  0.00      BP1   
ATOM   4472 HD23 LEU B  71       0.846  23.010   3.056  0.00  0.00      BP1   
ATOM   4473  C   LEU B  71       1.462  18.835   2.536  0.00  0.00      BP1   
ATOM   4474  O   LEU B  71       0.317  18.799   2.047  0.00  0.00      BP1   
ATOM   4475  N   TYR B  72       2.315  17.872   2.299  0.00  0.00      BP1   
ATOM   4476  HN  TYR B  72       3.160  17.757   2.816  0.00  0.00      BP1   
ATOM   4477  CA  TYR B  72       1.904  16.691   1.580  0.00  0.00      BP1   
ATOM   4478  HA  TYR B  72       1.554  16.967   0.597  0.00  0.00      BP1   
ATOM   4479  CB  TYR B  72       3.100  15.705   1.303  0.00  0.00      BP1   
ATOM   4480  HB1 TYR B  72       3.486  15.282   2.255  0.00  0.00      BP1   
ATOM   4481  HB2 TYR B  72       2.730  14.935   0.594  0.00  0.00      BP1   
ATOM   4482  CG  TYR B  72       4.216  16.432   0.570  0.00  0.00      BP1   
ATOM   4483  CD1 TYR B  72       4.311  16.349  -0.822  0.00  0.00      BP1   
ATOM   4484  HD1 TYR B  72       3.671  15.728  -1.430  0.00  0.00      BP1   
ATOM   4485  CE1 TYR B  72       5.451  16.985  -1.409  0.00  0.00      BP1   
ATOM   4486  HE1 TYR B  72       5.603  16.923  -2.477  0.00  0.00      BP1   
ATOM   4487  CZ  TYR B  72       6.270  17.882  -0.667  0.00  0.00      BP1   
ATOM   4488  OH  TYR B  72       7.294  18.577  -1.293  0.00  0.00      BP1   
ATOM   4489  HH  TYR B  72       7.680  19.191  -0.663  0.00  0.00      BP1   
ATOM   4490  CD2 TYR B  72       5.071  17.177   1.319  0.00  0.00      BP1   
ATOM   4491  HD2 TYR B  72       5.019  17.112   2.396  0.00  0.00      BP1   
ATOM   4492  CE2 TYR B  72       6.062  17.930   0.703  0.00  0.00      BP1   
ATOM   4493  HE2 TYR B  72       6.664  18.522   1.375  0.00  0.00      BP1   
ATOM   4494  C   TYR B  72       0.791  15.935   2.315  0.00  0.00      BP1   
ATOM   4495  O   TYR B  72      -0.296  15.648   1.754  0.00  0.00      BP1   
ATOM   4496  N   ASN B  73       0.996  15.706   3.636  0.00  0.00      BP1   
ATOM   4497  HN  ASN B  73       1.847  16.005   4.062  0.00  0.00      BP1   
ATOM   4498  CA  ASN B  73       0.058  15.152   4.596  0.00  0.00      BP1   
ATOM   4499  HA  ASN B  73       0.514  15.107   5.574  0.00  0.00      BP1   
ATOM   4500  CB  ASN B  73      -1.092  16.205   4.968  0.00  0.00      BP1   
ATOM   4501  HB1 ASN B  73      -1.592  16.492   4.018  0.00  0.00      BP1   
ATOM   4502  HB2 ASN B  73      -1.765  15.723   5.708  0.00  0.00      BP1   
ATOM   4503  CG  ASN B  73      -0.351  17.316   5.701  0.00  0.00      BP1   
ATOM   4504  OD1 ASN B  73       0.543  17.114   6.525  0.00  0.00      BP1   
ATOM   4505  ND2 ASN B  73      -0.666  18.604   5.270  0.00  0.00      BP1   
ATOM   4506 HD21 ASN B  73      -0.045  19.328   5.571  0.00  0.00      BP1   
ATOM   4507 HD22 ASN B  73      -1.529  18.611   4.764  0.00  0.00      BP1   
ATOM   4508  C   ASN B  73      -0.473  13.777   4.290  0.00  0.00      BP1   
ATOM   4509  O   ASN B  73      -1.413  13.375   4.937  0.00  0.00      BP1   
ATOM   4510  N   PHE B  74       0.153  13.050   3.442  0.00  0.00      BP1   
ATOM   4511  HN  PHE B  74       0.977  13.429   3.028  0.00  0.00      BP1   
ATOM   4512  CA  PHE B  74      -0.101  11.704   2.987  0.00  0.00      BP1   
ATOM   4513  HA  PHE B  74      -1.084  11.459   3.360  0.00  0.00      BP1   
ATOM   4514  CB  PHE B  74      -0.071  11.655   1.458  0.00  0.00      BP1   
ATOM   4515  HB1 PHE B  74      -0.887  12.291   1.053  0.00  0.00      BP1   
ATOM   4516  HB2 PHE B  74       0.847  12.126   1.046  0.00  0.00      BP1   
ATOM   4517  CG  PHE B  74      -0.179  10.308   0.801  0.00  0.00      BP1   
ATOM   4518  CD1 PHE B  74      -1.373   9.563   0.672  0.00  0.00      BP1   
ATOM   4519  HD1 PHE B  74      -2.248   9.957   1.168  0.00  0.00      BP1   
ATOM   4520  CE1 PHE B  74      -1.391   8.280   0.158  0.00  0.00      BP1   
ATOM   4521  HE1 PHE B  74      -2.282   7.694   0.332  0.00  0.00      BP1   
ATOM   4522  CZ  PHE B  74      -0.243   7.680  -0.371  0.00  0.00      BP1   
ATOM   4523  HZ  PHE B  74      -0.284   6.727  -0.877  0.00  0.00      BP1   
ATOM   4524  CD2 PHE B  74       0.945   9.700   0.266  0.00  0.00      BP1   
ATOM   4525  HD2 PHE B  74       1.907  10.189   0.219  0.00  0.00      BP1   
ATOM   4526  CE2 PHE B  74       0.940   8.471  -0.387  0.00  0.00      BP1   
ATOM   4527  HE2 PHE B  74       1.796   7.898  -0.710  0.00  0.00      BP1   
ATOM   4528  C   PHE B  74       0.765  10.627   3.597  0.00  0.00      BP1   
ATOM   4529  O   PHE B  74       1.999  10.799   3.788  0.00  0.00      BP1   
ATOM   4530  N   SER B  75       0.157   9.448   3.843  0.00  0.00      BP1   
ATOM   4531  HN  SER B  75      -0.777   9.335   3.512  0.00  0.00      BP1   
ATOM   4532  CA  SER B  75       0.789   8.281   4.499  0.00  0.00      BP1   
ATOM   4533  HA  SER B  75       1.776   8.643   4.744  0.00  0.00      BP1   
ATOM   4534  CB  SER B  75      -0.071   7.833   5.775  0.00  0.00      BP1   
ATOM   4535  HB1 SER B  75      -0.336   8.671   6.454  0.00  0.00      BP1   
ATOM   4536  HB2 SER B  75      -0.986   7.318   5.412  0.00  0.00      BP1   
ATOM   4537  OG  SER B  75       0.682   6.869   6.453  0.00  0.00      BP1   
ATOM   4538  HG1 SER B  75       0.042   6.324   6.917  0.00  0.00      BP1   
ATOM   4539  C   SER B  75       1.019   7.100   3.547  0.00  0.00      BP1   
ATOM   4540  O   SER B  75       0.157   6.700   2.733  0.00  0.00      BP1   
ATOM   4541  N   LEU B  76       2.232   6.509   3.571  0.00  0.00      BP1   
ATOM   4542  HN  LEU B  76       2.927   7.001   4.089  0.00  0.00      BP1   
ATOM   4543  CA  LEU B  76       2.598   5.395   2.627  0.00  0.00      BP1   
ATOM   4544  HA  LEU B  76       1.888   5.274   1.822  0.00  0.00      BP1   
ATOM   4545  CB  LEU B  76       4.100   5.547   2.108  0.00  0.00      BP1   
ATOM   4546  HB1 LEU B  76       4.826   5.670   2.941  0.00  0.00      BP1   
ATOM   4547  HB2 LEU B  76       4.503   4.728   1.475  0.00  0.00      BP1   
ATOM   4548  CG  LEU B  76       4.254   6.766   1.153  0.00  0.00      BP1   
ATOM   4549  HG  LEU B  76       3.296   6.973   0.629  0.00  0.00      BP1   
ATOM   4550  CD1 LEU B  76       4.590   8.065   1.917  0.00  0.00      BP1   
ATOM   4551 HD11 LEU B  76       3.718   8.371   2.534  0.00  0.00      BP1   
ATOM   4552 HD12 LEU B  76       5.502   7.941   2.540  0.00  0.00      BP1   
ATOM   4553 HD13 LEU B  76       4.801   8.894   1.209  0.00  0.00      BP1   
ATOM   4554  CD2 LEU B  76       5.432   6.766   0.109  0.00  0.00      BP1   
ATOM   4555 HD21 LEU B  76       5.302   5.804  -0.431  0.00  0.00      BP1   
ATOM   4556 HD22 LEU B  76       5.356   7.589  -0.633  0.00  0.00      BP1   
ATOM   4557 HD23 LEU B  76       6.391   6.954   0.638  0.00  0.00      BP1   
ATOM   4558  C   LEU B  76       2.577   4.086   3.406  0.00  0.00      BP1   
ATOM   4559  O   LEU B  76       2.282   3.018   2.920  0.00  0.00      BP1   
ATOM   4560  N   PHE B  77       2.876   4.198   4.685  0.00  0.00      BP1   
ATOM   4561  HN  PHE B  77       3.033   5.104   5.070  0.00  0.00      BP1   
ATOM   4562  CA  PHE B  77       3.110   3.050   5.503  0.00  0.00      BP1   
ATOM   4563  HA  PHE B  77       3.533   2.259   4.901  0.00  0.00      BP1   
ATOM   4564  CB  PHE B  77       4.214   3.310   6.503  0.00  0.00      BP1   
ATOM   4565  HB1 PHE B  77       4.336   2.346   7.043  0.00  0.00      BP1   
ATOM   4566  HB2 PHE B  77       5.202   3.303   5.996  0.00  0.00      BP1   
ATOM   4567  CG  PHE B  77       4.121   4.566   7.422  0.00  0.00      BP1   
ATOM   4568  CD1 PHE B  77       2.951   4.872   8.098  0.00  0.00      BP1   
ATOM   4569  HD1 PHE B  77       2.064   4.255   8.116  0.00  0.00      BP1   
ATOM   4570  CE1 PHE B  77       2.881   5.919   8.968  0.00  0.00      BP1   
ATOM   4571  HE1 PHE B  77       1.920   6.232   9.349  0.00  0.00      BP1   
ATOM   4572  CZ  PHE B  77       4.016   6.590   9.367  0.00  0.00      BP1   
ATOM   4573  HZ  PHE B  77       3.892   7.432  10.033  0.00  0.00      BP1   
ATOM   4574  CD2 PHE B  77       5.261   5.416   7.700  0.00  0.00      BP1   
ATOM   4575  HD2 PHE B  77       6.231   5.242   7.258  0.00  0.00      BP1   
ATOM   4576  CE2 PHE B  77       5.181   6.481   8.576  0.00  0.00      BP1   
ATOM   4577  HE2 PHE B  77       5.950   7.203   8.806  0.00  0.00      BP1   
ATOM   4578  C   PHE B  77       1.794   2.501   6.130  0.00  0.00      BP1   
ATOM   4579  O   PHE B  77       1.737   1.954   7.222  0.00  0.00      BP1   
ATOM   4580  N   HSD B  78       0.580   2.751   5.542  0.00  0.00      BP1   
ATOM   4581  HN  HSD B  78       0.557   3.343   4.740  0.00  0.00      BP1   
ATOM   4582  CA  HSD B  78      -0.699   2.296   6.002  0.00  0.00      BP1   
ATOM   4583  HA  HSD B  78      -0.878   2.796   6.942  0.00  0.00      BP1   
ATOM   4584  CB  HSD B  78      -1.787   2.788   5.016  0.00  0.00      BP1   
ATOM   4585  HB1 HSD B  78      -2.798   2.489   5.364  0.00  0.00      BP1   
ATOM   4586  HB2 HSD B  78      -1.764   3.888   5.169  0.00  0.00      BP1   
ATOM   4587  ND1 HSD B  78      -0.875   3.757   2.793  0.00  0.00      BP1   
ATOM   4588  HD1 HSD B  78      -0.865   4.749   2.918  0.00  0.00      BP1   
ATOM   4589  CG  HSD B  78      -1.427   2.735   3.550  0.00  0.00      BP1   
ATOM   4590  CE1 HSD B  78      -0.522   3.229   1.548  0.00  0.00      BP1   
ATOM   4591  HE1 HSD B  78      -0.100   3.886   0.788  0.00  0.00      BP1   
ATOM   4592  NE2 HSD B  78      -0.912   1.978   1.429  0.00  0.00      BP1   
ATOM   4593  CD2 HSD B  78      -1.442   1.644   2.680  0.00  0.00      BP1   
ATOM   4594  HD2 HSD B  78      -1.818   0.638   2.819  0.00  0.00      BP1   
ATOM   4595  C   HSD B  78      -0.775   0.748   6.148  0.00  0.00      BP1   
ATOM   4596  O   HSD B  78      -1.408   0.306   7.097  0.00  0.00      BP1   
ATOM   4597  N   CYS B  79      -0.012  -0.045   5.300  0.00  0.00      BP1   
ATOM   4598  HN  CYS B  79       0.390   0.319   4.463  0.00  0.00      BP1   
ATOM   4599  CA  CYS B  79       0.151  -1.477   5.546  0.00  0.00      BP1   
ATOM   4600  HA  CYS B  79      -0.532  -1.830   6.304  0.00  0.00      BP1   
ATOM   4601  CB  CYS B  79       0.088  -2.386   4.239  0.00  0.00      BP1   
ATOM   4602  HB1 CYS B  79       0.994  -2.092   3.668  0.00  0.00      BP1   
ATOM   4603  HB2 CYS B  79       0.343  -3.450   4.431  0.00  0.00      BP1   
ATOM   4604  SG  CYS B  79      -1.411  -2.224   3.318  0.00  0.00      BP1   
ATOM   4605  C   CYS B  79       1.472  -1.800   6.325  0.00  0.00      BP1   
ATOM   4606  O   CYS B  79       1.958  -2.924   6.116  0.00  0.00      BP1   
ATOM   4607  N   GLY B  80       2.075  -0.902   7.167  0.00  0.00      BP1   
ATOM   4608  HN  GLY B  80       1.601  -0.028   7.099  0.00  0.00      BP1   
ATOM   4609  CA  GLY B  80       3.372  -1.208   7.767  0.00  0.00      BP1   
ATOM   4610  HA1 GLY B  80       3.688  -2.240   7.710  0.00  0.00      BP1   
ATOM   4611  HA2 GLY B  80       3.357  -0.821   8.775  0.00  0.00      BP1   
ATOM   4612  C   GLY B  80       4.390  -0.436   7.070  0.00  0.00      BP1   
ATOM   4613  O   GLY B  80       4.303   0.058   5.921  0.00  0.00      BP1   
ATOM   4614  N   LEU B  81       5.537  -0.265   7.804  0.00  0.00      BP1   
ATOM   4615  HN  LEU B  81       5.592  -0.637   8.728  0.00  0.00      BP1   
ATOM   4616  CA  LEU B  81       6.731   0.549   7.427  0.00  0.00      BP1   
ATOM   4617  HA  LEU B  81       6.306   1.524   7.240  0.00  0.00      BP1   
ATOM   4618  CB  LEU B  81       7.759   0.610   8.586  0.00  0.00      BP1   
ATOM   4619  HB1 LEU B  81       8.398  -0.294   8.683  0.00  0.00      BP1   
ATOM   4620  HB2 LEU B  81       8.478   1.399   8.280  0.00  0.00      BP1   
ATOM   4621  CG  LEU B  81       7.145   0.982   9.914  0.00  0.00      BP1   
ATOM   4622  HG  LEU B  81       6.437   0.205  10.272  0.00  0.00      BP1   
ATOM   4623  CD1 LEU B  81       8.328   1.182  10.921  0.00  0.00      BP1   
ATOM   4624 HD11 LEU B  81       7.906   1.038  11.939  0.00  0.00      BP1   
ATOM   4625 HD12 LEU B  81       9.069   0.363  10.799  0.00  0.00      BP1   
ATOM   4626 HD13 LEU B  81       8.819   2.129  10.613  0.00  0.00      BP1   
ATOM   4627  CD2 LEU B  81       6.462   2.351   9.721  0.00  0.00      BP1   
ATOM   4628 HD21 LEU B  81       5.507   2.269   9.160  0.00  0.00      BP1   
ATOM   4629 HD22 LEU B  81       6.224   2.745  10.732  0.00  0.00      BP1   
ATOM   4630 HD23 LEU B  81       7.171   3.039   9.212  0.00  0.00      BP1   
ATOM   4631  C   LEU B  81       7.384   0.052   6.180  0.00  0.00      BP1   
ATOM   4632  O   LEU B  81       7.544  -1.138   5.971  0.00  0.00      BP1   
ATOM   4633  N   LEU B  82       7.840   0.967   5.315  0.00  0.00      BP1   
ATOM   4634  HN  LEU B  82       7.957   1.898   5.652  0.00  0.00      BP1   
ATOM   4635  CA  LEU B  82       8.549   0.655   4.049  0.00  0.00      BP1   
ATOM   4636  HA  LEU B  82       7.876   0.097   3.416  0.00  0.00      BP1   
ATOM   4637  CB  LEU B  82       8.824   1.797   3.122  0.00  0.00      BP1   
ATOM   4638  HB1 LEU B  82       9.096   2.703   3.706  0.00  0.00      BP1   
ATOM   4639  HB2 LEU B  82       9.627   1.506   2.411  0.00  0.00      BP1   
ATOM   4640  CG  LEU B  82       7.796   2.199   2.032  0.00  0.00      BP1   
ATOM   4641  HG  LEU B  82       7.689   1.400   1.267  0.00  0.00      BP1   
ATOM   4642  CD1 LEU B  82       6.397   2.258   2.709  0.00  0.00      BP1   
ATOM   4643 HD11 LEU B  82       6.430   2.797   3.680  0.00  0.00      BP1   
ATOM   4644 HD12 LEU B  82       5.655   2.859   2.142  0.00  0.00      BP1   
ATOM   4645 HD13 LEU B  82       5.967   1.254   2.912  0.00  0.00      BP1   
ATOM   4646  CD2 LEU B  82       8.068   3.566   1.268  0.00  0.00      BP1   
ATOM   4647 HD21 LEU B  82       7.213   3.670   0.566  0.00  0.00      BP1   
ATOM   4648 HD22 LEU B  82       8.154   4.358   2.042  0.00  0.00      BP1   
ATOM   4649 HD23 LEU B  82       9.055   3.441   0.774  0.00  0.00      BP1   
ATOM   4650  C   LEU B  82       9.843  -0.112   4.193  0.00  0.00      BP1   
ATOM   4651  O   LEU B  82      10.643   0.218   5.058  0.00  0.00      BP1   
ATOM   4652  N   MET B  83      10.099  -1.067   3.244  0.00  0.00      BP1   
ATOM   4653  HN  MET B  83       9.391  -1.149   2.547  0.00  0.00      BP1   
ATOM   4654  CA  MET B  83      11.358  -1.800   3.010  0.00  0.00      BP1   
ATOM   4655  HA  MET B  83      11.679  -2.193   3.963  0.00  0.00      BP1   
ATOM   4656  CB  MET B  83      11.255  -2.911   1.953  0.00  0.00      BP1   
ATOM   4657  HB1 MET B  83      10.969  -2.471   0.974  0.00  0.00      BP1   
ATOM   4658  HB2 MET B  83      12.204  -3.473   1.820  0.00  0.00      BP1   
ATOM   4659  CG  MET B  83      10.207  -4.018   2.252  0.00  0.00      BP1   
ATOM   4660  HG1 MET B  83       9.194  -3.564   2.288  0.00  0.00      BP1   
ATOM   4661  HG2 MET B  83      10.108  -4.815   1.484  0.00  0.00      BP1   
ATOM   4662  SD  MET B  83      10.504  -4.785   3.889  0.00  0.00      BP1   
ATOM   4663  CE  MET B  83      12.167  -5.645   3.870  0.00  0.00      BP1   
ATOM   4664  HE1 MET B  83      12.911  -4.863   3.606  0.00  0.00      BP1   
ATOM   4665  HE2 MET B  83      12.373  -6.271   4.765  0.00  0.00      BP1   
ATOM   4666  HE3 MET B  83      12.239  -6.259   2.947  0.00  0.00      BP1   
ATOM   4667  C   MET B  83      12.376  -0.724   2.610  0.00  0.00      BP1   
ATOM   4668  O   MET B  83      12.029   0.339   2.004  0.00  0.00      BP1   
ATOM   4669  N   PRO B  84      13.731  -0.889   2.891  0.00  0.00      BP1   
ATOM   4670  CD  PRO B  84      14.273  -2.084   3.564  0.00  0.00      BP1   
ATOM   4671  HD1 PRO B  84      14.067  -2.999   2.970  0.00  0.00      BP1   
ATOM   4672  HD2 PRO B  84      13.815  -2.058   4.576  0.00  0.00      BP1   
ATOM   4673  CA  PRO B  84      14.649   0.197   3.059  0.00  0.00      BP1   
ATOM   4674  HA  PRO B  84      14.120   0.894   3.692  0.00  0.00      BP1   
ATOM   4675  CB  PRO B  84      15.909  -0.267   3.786  0.00  0.00      BP1   
ATOM   4676  HB1 PRO B  84      15.806   0.083   4.835  0.00  0.00      BP1   
ATOM   4677  HB2 PRO B  84      16.891   0.101   3.419  0.00  0.00      BP1   
ATOM   4678  CG  PRO B  84      15.781  -1.797   3.855  0.00  0.00      BP1   
ATOM   4679  HG1 PRO B  84      16.153  -2.195   4.824  0.00  0.00      BP1   
ATOM   4680  HG2 PRO B  84      16.329  -2.213   2.982  0.00  0.00      BP1   
ATOM   4681  C   PRO B  84      15.022   0.937   1.767  0.00  0.00      BP1   
ATOM   4682  O   PRO B  84      15.388   2.124   1.833  0.00  0.00      BP1   
ATOM   4683  N   GLY B  85      14.957   0.255   0.606  0.00  0.00      BP1   
ATOM   4684  HN  GLY B  85      14.831  -0.732   0.531  0.00  0.00      BP1   
ATOM   4685  CA  GLY B  85      15.171   0.904  -0.688  0.00  0.00      BP1   
ATOM   4686  HA1 GLY B  85      15.344   0.140  -1.431  0.00  0.00      BP1   
ATOM   4687  HA2 GLY B  85      16.093   1.466  -0.659  0.00  0.00      BP1   
ATOM   4688  C   GLY B  85      14.008   1.717  -1.220  0.00  0.00      BP1   
ATOM   4689  O   GLY B  85      14.146   2.753  -1.843  0.00  0.00      BP1   
ATOM   4690  N   CYS B  86      12.712   1.247  -0.955  0.00  0.00      BP1   
ATOM   4691  HN  CYS B  86      12.675   0.338  -0.546  0.00  0.00      BP1   
ATOM   4692  CA  CYS B  86      11.502   1.912  -1.212  0.00  0.00      BP1   
ATOM   4693  HA  CYS B  86      11.315   2.135  -2.252  0.00  0.00      BP1   
ATOM   4694  CB  CYS B  86      10.258   1.004  -0.758  0.00  0.00      BP1   
ATOM   4695  HB1 CYS B  86      10.560  -0.054  -0.910  0.00  0.00      BP1   
ATOM   4696  HB2 CYS B  86      10.199   1.156   0.341  0.00  0.00      BP1   
ATOM   4697  SG  CYS B  86       8.680   1.433  -1.487  0.00  0.00      BP1   
ATOM   4698  C   CYS B  86      11.373   3.192  -0.567  0.00  0.00      BP1   
ATOM   4699  O   CYS B  86      10.946   4.148  -1.189  0.00  0.00      BP1   
ATOM   4700  N   ARG B  87      11.823   3.324   0.722  0.00  0.00      BP1   
ATOM   4701  HN  ARG B  87      12.339   2.544   1.068  0.00  0.00      BP1   
ATOM   4702  CA  ARG B  87      11.649   4.496   1.509  0.00  0.00      BP1   
ATOM   4703  HA  ARG B  87      10.595   4.704   1.399  0.00  0.00      BP1   
ATOM   4704  CB  ARG B  87      11.862   4.167   3.015  0.00  0.00      BP1   
ATOM   4705  HB1 ARG B  87      11.086   3.394   3.201  0.00  0.00      BP1   
ATOM   4706  HB2 ARG B  87      12.827   3.641   3.176  0.00  0.00      BP1   
ATOM   4707  CG  ARG B  87      11.698   5.388   3.971  0.00  0.00      BP1   
ATOM   4708  HG1 ARG B  87      12.453   6.183   3.790  0.00  0.00      BP1   
ATOM   4709  HG2 ARG B  87      10.685   5.777   3.735  0.00  0.00      BP1   
ATOM   4710  CD  ARG B  87      11.619   4.966   5.471  0.00  0.00      BP1   
ATOM   4711  HD1 ARG B  87      10.811   4.213   5.592  0.00  0.00      BP1   
ATOM   4712  HD2 ARG B  87      12.520   4.402   5.796  0.00  0.00      BP1   
ATOM   4713  NE  ARG B  87      11.084   6.117   6.291  0.00  0.00      BP1   
ATOM   4714  HE  ARG B  87      10.181   6.093   6.719  0.00  0.00      BP1   
ATOM   4715  CZ  ARG B  87      11.865   7.120   6.703  0.00  0.00      BP1   
ATOM   4716  NH1 ARG B  87      13.113   7.138   6.285  0.00  0.00      BP1   
ATOM   4717 HH11 ARG B  87      13.667   7.955   6.445  0.00  0.00      BP1   
ATOM   4718 HH12 ARG B  87      13.474   6.377   5.746  0.00  0.00      BP1   
ATOM   4719  NH2 ARG B  87      11.420   7.829   7.681  0.00  0.00      BP1   
ATOM   4720 HH21 ARG B  87      11.896   8.656   7.980  0.00  0.00      BP1   
ATOM   4721 HH22 ARG B  87      10.432   7.902   7.819  0.00  0.00      BP1   
ATOM   4722  C   ARG B  87      12.399   5.676   0.986  0.00  0.00      BP1   
ATOM   4723  O   ARG B  87      11.968   6.843   1.000  0.00  0.00      BP1   
ATOM   4724  N   LYS B  88      13.659   5.387   0.582  0.00  0.00      BP1   
ATOM   4725  HN  LYS B  88      14.054   4.491   0.769  0.00  0.00      BP1   
ATOM   4726  CA  LYS B  88      14.528   6.322  -0.134  0.00  0.00      BP1   
ATOM   4727  HA  LYS B  88      14.621   7.198   0.491  0.00  0.00      BP1   
ATOM   4728  CB  LYS B  88      15.930   5.614  -0.241  0.00  0.00      BP1   
ATOM   4729  HB1 LYS B  88      15.801   4.570  -0.598  0.00  0.00      BP1   
ATOM   4730  HB2 LYS B  88      16.563   6.222  -0.922  0.00  0.00      BP1   
ATOM   4731  CG  LYS B  88      16.728   5.383   1.066  0.00  0.00      BP1   
ATOM   4732  HG1 LYS B  88      16.306   4.545   1.661  0.00  0.00      BP1   
ATOM   4733  HG2 LYS B  88      17.717   5.009   0.725  0.00  0.00      BP1   
ATOM   4734  CD  LYS B  88      16.970   6.671   1.957  0.00  0.00      BP1   
ATOM   4735  HD1 LYS B  88      17.333   7.443   1.246  0.00  0.00      BP1   
ATOM   4736  HD2 LYS B  88      16.053   6.900   2.541  0.00  0.00      BP1   
ATOM   4737  CE  LYS B  88      18.207   6.659   2.927  0.00  0.00      BP1   
ATOM   4738  HE1 LYS B  88      18.085   6.061   3.856  0.00  0.00      BP1   
ATOM   4739  HE2 LYS B  88      19.008   6.230   2.288  0.00  0.00      BP1   
ATOM   4740  NZ  LYS B  88      18.524   8.058   3.173  0.00  0.00      BP1   
ATOM   4741  HZ1 LYS B  88      19.457   8.076   3.632  0.00  0.00      BP1   
ATOM   4742  HZ2 LYS B  88      18.600   8.590   2.283  0.00  0.00      BP1   
ATOM   4743  HZ3 LYS B  88      17.791   8.387   3.833  0.00  0.00      BP1   
ATOM   4744  C   LYS B  88      14.010   6.780  -1.443  0.00  0.00      BP1   
ATOM   4745  O   LYS B  88      14.006   7.974  -1.729  0.00  0.00      BP1   
ATOM   4746  N   HSD B  89      13.428   5.872  -2.318  0.00  0.00      BP1   
ATOM   4747  HN  HSD B  89      13.550   4.896  -2.157  0.00  0.00      BP1   
ATOM   4748  CA  HSD B  89      12.802   6.162  -3.546  0.00  0.00      BP1   
ATOM   4749  HA  HSD B  89      13.567   6.583  -4.181  0.00  0.00      BP1   
ATOM   4750  CB  HSD B  89      12.224   4.984  -4.290  0.00  0.00      BP1   
ATOM   4751  HB1 HSD B  89      11.716   4.146  -3.765  0.00  0.00      BP1   
ATOM   4752  HB2 HSD B  89      11.595   5.351  -5.128  0.00  0.00      BP1   
ATOM   4753  ND1 HSD B  89      13.921   3.232  -4.713  0.00  0.00      BP1   
ATOM   4754  HD1 HSD B  89      13.750   2.743  -3.858  0.00  0.00      BP1   
ATOM   4755  CG  HSD B  89      13.329   4.377  -5.005  0.00  0.00      BP1   
ATOM   4756  CE1 HSD B  89      14.889   3.005  -5.618  0.00  0.00      BP1   
ATOM   4757  HE1 HSD B  89      15.677   2.253  -5.664  0.00  0.00      BP1   
ATOM   4758  NE2 HSD B  89      15.006   4.077  -6.437  0.00  0.00      BP1   
ATOM   4759  CD2 HSD B  89      13.960   4.862  -6.063  0.00  0.00      BP1   
ATOM   4760  HD2 HSD B  89      13.757   5.772  -6.614  0.00  0.00      BP1   
ATOM   4761  C   HSD B  89      11.651   7.162  -3.364  0.00  0.00      BP1   
ATOM   4762  O   HSD B  89      11.575   8.204  -4.007  0.00  0.00      BP1   
ATOM   4763  N   PHE B  90      10.681   6.963  -2.471  0.00  0.00      BP1   
ATOM   4764  HN  PHE B  90      10.610   6.063  -2.047  0.00  0.00      BP1   
ATOM   4765  CA  PHE B  90       9.652   7.872  -2.142  0.00  0.00      BP1   
ATOM   4766  HA  PHE B  90       9.166   8.242  -3.033  0.00  0.00      BP1   
ATOM   4767  CB  PHE B  90       8.635   7.211  -1.221  0.00  0.00      BP1   
ATOM   4768  HB1 PHE B  90       9.068   6.482  -0.504  0.00  0.00      BP1   
ATOM   4769  HB2 PHE B  90       7.962   7.995  -0.810  0.00  0.00      BP1   
ATOM   4770  CG  PHE B  90       7.569   6.513  -2.141  0.00  0.00      BP1   
ATOM   4771  CD1 PHE B  90       6.655   7.286  -2.978  0.00  0.00      BP1   
ATOM   4772  HD1 PHE B  90       6.901   8.324  -3.147  0.00  0.00      BP1   
ATOM   4773  CE1 PHE B  90       5.791   6.567  -3.785  0.00  0.00      BP1   
ATOM   4774  HE1 PHE B  90       5.198   7.030  -4.559  0.00  0.00      BP1   
ATOM   4775  CZ  PHE B  90       5.590   5.250  -3.653  0.00  0.00      BP1   
ATOM   4776  HZ  PHE B  90       4.912   4.719  -4.305  0.00  0.00      BP1   
ATOM   4777  CD2 PHE B  90       7.470   5.110  -2.151  0.00  0.00      BP1   
ATOM   4778  HD2 PHE B  90       8.108   4.512  -1.517  0.00  0.00      BP1   
ATOM   4779  CE2 PHE B  90       6.502   4.516  -2.913  0.00  0.00      BP1   
ATOM   4780  HE2 PHE B  90       6.458   3.444  -3.038  0.00  0.00      BP1   
ATOM   4781  C   PHE B  90      10.141   9.147  -1.635  0.00  0.00      BP1   
ATOM   4782  O   PHE B  90       9.533  10.209  -1.944  0.00  0.00      BP1   
ATOM   4783  N   ILE B  91      11.205   9.225  -0.795  0.00  0.00      BP1   
ATOM   4784  HN  ILE B  91      11.430   8.313  -0.459  0.00  0.00      BP1   
ATOM   4785  CA  ILE B  91      11.754  10.454  -0.309  0.00  0.00      BP1   
ATOM   4786  HA  ILE B  91      11.001  11.198  -0.093  0.00  0.00      BP1   
ATOM   4787  CB  ILE B  91      12.652  10.292   0.930  0.00  0.00      BP1   
ATOM   4788  HB  ILE B  91      13.405   9.504   0.713  0.00  0.00      BP1   
ATOM   4789  CG2 ILE B  91      13.315  11.581   1.192  0.00  0.00      BP1   
ATOM   4790 HG21 ILE B  91      14.059  11.901   0.432  0.00  0.00      BP1   
ATOM   4791 HG22 ILE B  91      12.579  12.367   1.465  0.00  0.00      BP1   
ATOM   4792 HG23 ILE B  91      14.041  11.479   2.026  0.00  0.00      BP1   
ATOM   4793  CG1 ILE B  91      11.728   9.830   2.062  0.00  0.00      BP1   
ATOM   4794 HG11 ILE B  91      11.020  10.629   2.368  0.00  0.00      BP1   
ATOM   4795 HG12 ILE B  91      10.964   9.083   1.758  0.00  0.00      BP1   
ATOM   4796  CD  ILE B  91      12.451   9.165   3.254  0.00  0.00      BP1   
ATOM   4797  HD1 ILE B  91      13.030   9.892   3.864  0.00  0.00      BP1   
ATOM   4798  HD2 ILE B  91      11.739   8.802   4.026  0.00  0.00      BP1   
ATOM   4799  HD3 ILE B  91      12.975   8.227   2.971  0.00  0.00      BP1   
ATOM   4800  C   ILE B  91      12.558  11.243  -1.398  0.00  0.00      BP1   
ATOM   4801  O   ILE B  91      12.425  12.452  -1.592  0.00  0.00      BP1   
ATOM   4802  N   GLN B  92      13.275  10.499  -2.311  0.00  0.00      BP1   
ATOM   4803  HN  GLN B  92      13.386   9.525  -2.130  0.00  0.00      BP1   
ATOM   4804  CA  GLN B  92      13.754  11.020  -3.475  0.00  0.00      BP1   
ATOM   4805  HA  GLN B  92      14.300  11.922  -3.242  0.00  0.00      BP1   
ATOM   4806  CB  GLN B  92      14.702   9.923  -4.170  0.00  0.00      BP1   
ATOM   4807  HB1 GLN B  92      14.209   8.935  -4.294  0.00  0.00      BP1   
ATOM   4808  HB2 GLN B  92      14.992  10.177  -5.212  0.00  0.00      BP1   
ATOM   4809  CG  GLN B  92      16.081   9.745  -3.464  0.00  0.00      BP1   
ATOM   4810  HG1 GLN B  92      16.614  10.720  -3.439  0.00  0.00      BP1   
ATOM   4811  HG2 GLN B  92      15.964   9.408  -2.412  0.00  0.00      BP1   
ATOM   4812  CD  GLN B  92      16.958   8.741  -4.164  0.00  0.00      BP1   
ATOM   4813  OE1 GLN B  92      16.619   8.040  -5.093  0.00  0.00      BP1   
ATOM   4814  NE2 GLN B  92      18.215   8.656  -3.698  0.00  0.00      BP1   
ATOM   4815 HE21 GLN B  92      18.825   8.006  -4.152  0.00  0.00      BP1   
ATOM   4816 HE22 GLN B  92      18.384   9.033  -2.787  0.00  0.00      BP1   
ATOM   4817  C   GLN B  92      12.793  11.570  -4.511  0.00  0.00      BP1   
ATOM   4818  O   GLN B  92      13.037  12.482  -5.290  0.00  0.00      BP1   
ATOM   4819  N   ALA B  93      11.573  11.009  -4.560  0.00  0.00      BP1   
ATOM   4820  HN  ALA B  93      11.229  10.210  -4.073  0.00  0.00      BP1   
ATOM   4821  CA  ALA B  93      10.509  11.661  -5.342  0.00  0.00      BP1   
ATOM   4822  HA  ALA B  93      10.787  11.722  -6.384  0.00  0.00      BP1   
ATOM   4823  CB  ALA B  93       9.151  10.863  -5.304  0.00  0.00      BP1   
ATOM   4824  HB1 ALA B  93       8.712  10.835  -4.284  0.00  0.00      BP1   
ATOM   4825  HB2 ALA B  93       8.399  11.379  -5.940  0.00  0.00      BP1   
ATOM   4826  HB3 ALA B  93       9.335   9.860  -5.746  0.00  0.00      BP1   
ATOM   4827  C   ALA B  93      10.135  13.008  -4.780  0.00  0.00      BP1   
ATOM   4828  O   ALA B  93      10.001  13.921  -5.557  0.00  0.00      BP1   
ATOM   4829  N   ILE B  94      10.135  13.165  -3.394  0.00  0.00      BP1   
ATOM   4830  HN  ILE B  94      10.297  12.414  -2.759  0.00  0.00      BP1   
ATOM   4831  CA  ILE B  94       9.795  14.479  -2.670  0.00  0.00      BP1   
ATOM   4832  HA  ILE B  94       8.944  14.885  -3.196  0.00  0.00      BP1   
ATOM   4833  CB  ILE B  94       9.557  14.414  -1.181  0.00  0.00      BP1   
ATOM   4834  HB  ILE B  94      10.422  14.002  -0.618  0.00  0.00      BP1   
ATOM   4835  CG2 ILE B  94       9.340  15.821  -0.521  0.00  0.00      BP1   
ATOM   4836 HG21 ILE B  94       9.181  15.729   0.575  0.00  0.00      BP1   
ATOM   4837 HG22 ILE B  94      10.145  16.580  -0.615  0.00  0.00      BP1   
ATOM   4838 HG23 ILE B  94       8.422  16.223  -1.000  0.00  0.00      BP1   
ATOM   4839  CG1 ILE B  94       8.335  13.529  -0.812  0.00  0.00      BP1   
ATOM   4840 HG11 ILE B  94       7.467  13.770  -1.463  0.00  0.00      BP1   
ATOM   4841 HG12 ILE B  94       8.567  12.481  -1.100  0.00  0.00      BP1   
ATOM   4842  CD  ILE B  94       7.970  13.537   0.723  0.00  0.00      BP1   
ATOM   4843  HD1 ILE B  94       7.367  12.682   1.098  0.00  0.00      BP1   
ATOM   4844  HD2 ILE B  94       8.897  13.462   1.331  0.00  0.00      BP1   
ATOM   4845  HD3 ILE B  94       7.538  14.540   0.925  0.00  0.00      BP1   
ATOM   4846  C   ILE B  94      10.864  15.500  -2.964  0.00  0.00      BP1   
ATOM   4847  O   ILE B  94      10.566  16.630  -3.230  0.00  0.00      BP1   
ATOM   4848  N   CYS B  95      12.166  15.114  -2.980  0.00  0.00      BP1   
ATOM   4849  HN  CYS B  95      12.398  14.172  -2.750  0.00  0.00      BP1   
ATOM   4850  CA  CYS B  95      13.322  16.019  -3.202  0.00  0.00      BP1   
ATOM   4851  HA  CYS B  95      13.073  16.885  -2.607  0.00  0.00      BP1   
ATOM   4852  CB  CYS B  95      14.719  15.518  -3.034  0.00  0.00      BP1   
ATOM   4853  HB1 CYS B  95      14.810  14.527  -3.529  0.00  0.00      BP1   
ATOM   4854  HB2 CYS B  95      15.428  16.185  -3.570  0.00  0.00      BP1   
ATOM   4855  SG  CYS B  95      15.212  15.039  -1.338  0.00  0.00      BP1   
ATOM   4856  C   CYS B  95      13.228  16.506  -4.641  0.00  0.00      BP1   
ATOM   4857  O   CYS B  95      13.480  17.682  -4.963  0.00  0.00      BP1   
ATOM   4858  N   PHE B  96      12.990  15.604  -5.586  0.00  0.00      BP1   
ATOM   4859  HN  PHE B  96      12.940  14.616  -5.461  0.00  0.00      BP1   
ATOM   4860  CA  PHE B  96      12.708  16.007  -6.941  0.00  0.00      BP1   
ATOM   4861  HA  PHE B  96      13.615  16.493  -7.267  0.00  0.00      BP1   
ATOM   4862  CB  PHE B  96      12.596  14.760  -7.809  0.00  0.00      BP1   
ATOM   4863  HB1 PHE B  96      13.447  14.084  -7.578  0.00  0.00      BP1   
ATOM   4864  HB2 PHE B  96      11.696  14.210  -7.459  0.00  0.00      BP1   
ATOM   4865  CG  PHE B  96      12.517  15.028  -9.331  0.00  0.00      BP1   
ATOM   4866  CD1 PHE B  96      13.673  15.361 -10.072  0.00  0.00      BP1   
ATOM   4867  HD1 PHE B  96      14.621  15.535  -9.585  0.00  0.00      BP1   
ATOM   4868  CE1 PHE B  96      13.631  15.421 -11.490  0.00  0.00      BP1   
ATOM   4869  HE1 PHE B  96      14.460  15.854 -12.030  0.00  0.00      BP1   
ATOM   4870  CZ  PHE B  96      12.439  15.099 -12.201  0.00  0.00      BP1   
ATOM   4871  HZ  PHE B  96      12.456  15.083 -13.280  0.00  0.00      BP1   
ATOM   4872  CD2 PHE B  96      11.332  14.809 -10.077  0.00  0.00      BP1   
ATOM   4873  HD2 PHE B  96      10.441  14.507  -9.547  0.00  0.00      BP1   
ATOM   4874  CE2 PHE B  96      11.292  14.908 -11.469  0.00  0.00      BP1   
ATOM   4875  HE2 PHE B  96      10.334  14.791 -11.953  0.00  0.00      BP1   
ATOM   4876  C   PHE B  96      11.493  16.971  -7.106  0.00  0.00      BP1   
ATOM   4877  O   PHE B  96      11.486  17.962  -7.886  0.00  0.00      BP1   
ATOM   4878  N   TYR B  97      10.330  16.617  -6.483  0.00  0.00      BP1   
ATOM   4879  HN  TYR B  97      10.272  15.758  -5.982  0.00  0.00      BP1   
ATOM   4880  CA  TYR B  97       9.125  17.473  -6.646  0.00  0.00      BP1   
ATOM   4881  HA  TYR B  97       9.070  17.800  -7.674  0.00  0.00      BP1   
ATOM   4882  CB  TYR B  97       7.882  16.756  -6.127  0.00  0.00      BP1   
ATOM   4883  HB1 TYR B  97       7.837  15.793  -6.679  0.00  0.00      BP1   
ATOM   4884  HB2 TYR B  97       8.077  16.483  -5.068  0.00  0.00      BP1   
ATOM   4885  CG  TYR B  97       6.527  17.488  -6.225  0.00  0.00      BP1   
ATOM   4886  CD1 TYR B  97       6.078  18.218  -5.124  0.00  0.00      BP1   
ATOM   4887  HD1 TYR B  97       6.702  18.399  -4.261  0.00  0.00      BP1   
ATOM   4888  CE1 TYR B  97       4.776  18.802  -5.131  0.00  0.00      BP1   
ATOM   4889  HE1 TYR B  97       4.503  19.385  -4.264  0.00  0.00      BP1   
ATOM   4890  CZ  TYR B  97       3.890  18.530  -6.172  0.00  0.00      BP1   
ATOM   4891  OH  TYR B  97       2.581  18.922  -6.160  0.00  0.00      BP1   
ATOM   4892  HH  TYR B  97       2.536  19.744  -5.666  0.00  0.00      BP1   
ATOM   4893  CD2 TYR B  97       5.579  17.205  -7.235  0.00  0.00      BP1   
ATOM   4894  HD2 TYR B  97       5.823  16.524  -8.037  0.00  0.00      BP1   
ATOM   4895  CE2 TYR B  97       4.316  17.648  -7.211  0.00  0.00      BP1   
ATOM   4896  HE2 TYR B  97       3.504  17.275  -7.818  0.00  0.00      BP1   
ATOM   4897  C   TYR B  97       9.358  18.863  -5.948  0.00  0.00      BP1   
ATOM   4898  O   TYR B  97       9.115  19.967  -6.453  0.00  0.00      BP1   
ATOM   4899  N   GLU B  98       9.897  18.825  -4.703  0.00  0.00      BP1   
ATOM   4900  HN  GLU B  98      10.119  17.880  -4.478  0.00  0.00      BP1   
ATOM   4901  CA  GLU B  98      10.223  20.013  -3.916  0.00  0.00      BP1   
ATOM   4902  HA  GLU B  98       9.368  20.672  -3.967  0.00  0.00      BP1   
ATOM   4903  CB  GLU B  98      10.570  19.510  -2.521  0.00  0.00      BP1   
ATOM   4904  HB1 GLU B  98       9.804  18.742  -2.280  0.00  0.00      BP1   
ATOM   4905  HB2 GLU B  98      11.553  18.993  -2.488  0.00  0.00      BP1   
ATOM   4906  CG  GLU B  98      10.495  20.448  -1.294  0.00  0.00      BP1   
ATOM   4907  HG1 GLU B  98      10.860  19.889  -0.406  0.00  0.00      BP1   
ATOM   4908  HG2 GLU B  98      11.163  21.329  -1.396  0.00  0.00      BP1   
ATOM   4909  CD  GLU B  98       9.065  21.027  -1.038  0.00  0.00      BP1   
ATOM   4910  OE1 GLU B  98       8.580  21.877  -1.803  0.00  0.00      BP1   
ATOM   4911  OE2 GLU B  98       8.458  20.656  -0.051  0.00  0.00      BP1   
ATOM   4912  C   GLU B  98      11.393  20.891  -4.310  0.00  0.00      BP1   
ATOM   4913  O   GLU B  98      11.320  22.062  -4.208  0.00  0.00      BP1   
ATOM   4914  N   CYS B  99      12.476  20.262  -4.797  0.00  0.00      BP1   
ATOM   4915  HN  CYS B  99      12.645  19.281  -4.751  0.00  0.00      BP1   
ATOM   4916  CA  CYS B  99      13.663  21.027  -5.053  0.00  0.00      BP1   
ATOM   4917  HA  CYS B  99      13.547  22.043  -4.706  0.00  0.00      BP1   
ATOM   4918  CB  CYS B  99      14.884  20.353  -4.378  0.00  0.00      BP1   
ATOM   4919  HB1 CYS B  99      15.294  19.492  -4.949  0.00  0.00      BP1   
ATOM   4920  HB2 CYS B  99      15.707  21.096  -4.443  0.00  0.00      BP1   
ATOM   4921  SG  CYS B  99      14.599  19.977  -2.610  0.00  0.00      BP1   
ATOM   4922  C   CYS B  99      13.966  21.246  -6.537  0.00  0.00      BP1   
ATOM   4923  O   CYS B  99      14.788  22.079  -6.927  0.00  0.00      BP1   
ATOM   4924  N   SER B 100      13.331  20.508  -7.460  0.00  0.00      BP1   
ATOM   4925  HN  SER B 100      12.611  19.841  -7.287  0.00  0.00      BP1   
ATOM   4926  CA  SER B 100      13.623  20.621  -8.908  0.00  0.00      BP1   
ATOM   4927  HA  SER B 100      14.663  20.355  -9.023  0.00  0.00      BP1   
ATOM   4928  CB  SER B 100      12.882  19.588  -9.840  0.00  0.00      BP1   
ATOM   4929  HB1 SER B 100      13.144  18.548  -9.552  0.00  0.00      BP1   
ATOM   4930  HB2 SER B 100      11.803  19.802  -9.683  0.00  0.00      BP1   
ATOM   4931  OG  SER B 100      13.336  19.690 -11.156  0.00  0.00      BP1   
ATOM   4932  HG1 SER B 100      14.109  19.124 -11.214  0.00  0.00      BP1   
ATOM   4933  C   SER B 100      13.463  22.090  -9.438  0.00  0.00      BP1   
ATOM   4934  O   SER B 100      12.388  22.705  -9.405  0.00  0.00      BP1   
ATOM   4935  N   PRO B 101      14.502  22.610 -10.071  0.00  0.00      BP1   
ATOM   4936  CD  PRO B 101      15.965  22.162 -10.069  0.00  0.00      BP1   
ATOM   4937  HD1 PRO B 101      16.033  21.125 -10.462  0.00  0.00      BP1   
ATOM   4938  HD2 PRO B 101      16.351  22.076  -9.031  0.00  0.00      BP1   
ATOM   4939  CA  PRO B 101      14.374  23.741 -10.930  0.00  0.00      BP1   
ATOM   4940  HA  PRO B 101      13.706  24.525 -10.606  0.00  0.00      BP1   
ATOM   4941  CB  PRO B 101      15.760  24.304 -11.092  0.00  0.00      BP1   
ATOM   4942  HB1 PRO B 101      15.923  24.936 -10.194  0.00  0.00      BP1   
ATOM   4943  HB2 PRO B 101      15.970  24.935 -11.983  0.00  0.00      BP1   
ATOM   4944  CG  PRO B 101      16.715  23.199 -10.902  0.00  0.00      BP1   
ATOM   4945  HG1 PRO B 101      17.705  23.573 -10.564  0.00  0.00      BP1   
ATOM   4946  HG2 PRO B 101      16.855  22.764 -11.915  0.00  0.00      BP1   
ATOM   4947  C   PRO B 101      13.903  23.378 -12.360  0.00  0.00      BP1   
ATOM   4948  O   PRO B 101      13.921  24.295 -13.185  0.00  0.00      BP1   
ATOM   4949  N   ASN B 102      13.393  22.155 -12.653  0.00  0.00      BP1   
ATOM   4950  HN  ASN B 102      13.326  21.493 -11.910  0.00  0.00      BP1   
ATOM   4951  CA  ASN B 102      13.180  21.698 -14.054  0.00  0.00      BP1   
ATOM   4952  HA  ASN B 102      13.642  22.319 -14.807  0.00  0.00      BP1   
ATOM   4953  CB  ASN B 102      13.922  20.346 -14.336  0.00  0.00      BP1   
ATOM   4954  HB1 ASN B 102      13.359  19.594 -13.743  0.00  0.00      BP1   
ATOM   4955  HB2 ASN B 102      13.916  20.053 -15.408  0.00  0.00      BP1   
ATOM   4956  CG  ASN B 102      15.380  20.322 -13.988  0.00  0.00      BP1   
ATOM   4957  OD1 ASN B 102      15.935  19.320 -13.505  0.00  0.00      BP1   
ATOM   4958  ND2 ASN B 102      16.138  21.435 -14.272  0.00  0.00      BP1   
ATOM   4959 HD21 ASN B 102      17.054  21.436 -13.872  0.00  0.00      BP1   
ATOM   4960 HD22 ASN B 102      15.785  22.282 -14.669  0.00  0.00      BP1   
ATOM   4961  C   ASN B 102      11.780  21.450 -14.569  0.00  0.00      BP1   
ATOM   4962  O   ASN B 102      11.584  20.909 -15.667  0.00  0.00      BP1   
ATOM   4963  N   LEU B 103      10.767  21.909 -13.775  0.00  0.00      BP1   
ATOM   4964  HN  LEU B 103      10.871  22.371 -12.897  0.00  0.00      BP1   
ATOM   4965  CA  LEU B 103       9.451  21.416 -13.931  0.00  0.00      BP1   
ATOM   4966  HA  LEU B 103       9.669  20.497 -14.454  0.00  0.00      BP1   
ATOM   4967  CB  LEU B 103       8.762  21.386 -12.538  0.00  0.00      BP1   
ATOM   4968  HB1 LEU B 103       8.536  22.353 -12.040  0.00  0.00      BP1   
ATOM   4969  HB2 LEU B 103       7.801  20.845 -12.670  0.00  0.00      BP1   
ATOM   4970  CG  LEU B 103       9.502  20.573 -11.390  0.00  0.00      BP1   
ATOM   4971  HG  LEU B 103      10.446  21.045 -11.042  0.00  0.00      BP1   
ATOM   4972  CD1 LEU B 103       8.735  20.373 -10.132  0.00  0.00      BP1   
ATOM   4973 HD11 LEU B 103       8.409  21.394  -9.841  0.00  0.00      BP1   
ATOM   4974 HD12 LEU B 103       7.885  19.673 -10.278  0.00  0.00      BP1   
ATOM   4975 HD13 LEU B 103       9.382  19.955  -9.332  0.00  0.00      BP1   
ATOM   4976  CD2 LEU B 103       9.945  19.179 -11.916  0.00  0.00      BP1   
ATOM   4977 HD21 LEU B 103      10.226  18.387 -11.189  0.00  0.00      BP1   
ATOM   4978 HD22 LEU B 103       9.079  18.749 -12.463  0.00  0.00      BP1   
ATOM   4979 HD23 LEU B 103      10.771  19.252 -12.655  0.00  0.00      BP1   
ATOM   4980  C   LEU B 103       8.541  22.242 -14.842  0.00  0.00      BP1   
ATOM   4981  O   LEU B 103       7.642  21.769 -15.548  0.00  0.00      BP1   
ATOM   4982  N   GLY B 104       8.783  23.571 -14.884  0.00  0.00      BP1   
ATOM   4983  HN  GLY B 104       9.619  23.800 -14.392  0.00  0.00      BP1   
ATOM   4984  CA  GLY B 104       8.293  24.566 -15.874  0.00  0.00      BP1   
ATOM   4985  HA1 GLY B 104       9.003  24.575 -16.688  0.00  0.00      BP1   
ATOM   4986  HA2 GLY B 104       8.345  25.530 -15.389  0.00  0.00      BP1   
ATOM   4987  C   GLY B 104       6.894  24.443 -16.320  0.00  0.00      BP1   
ATOM   4988  O   GLY B 104       5.919  24.738 -15.584  0.00  0.00      BP1   
ATOM   4989  N   PRO B 105       6.683  24.000 -17.602  0.00  0.00      BP1   
ATOM   4990  CD  PRO B 105       7.733  23.410 -18.467  0.00  0.00      BP1   
ATOM   4991  HD1 PRO B 105       8.309  22.608 -17.957  0.00  0.00      BP1   
ATOM   4992  HD2 PRO B 105       8.411  24.262 -18.686  0.00  0.00      BP1   
ATOM   4993  CA  PRO B 105       5.367  24.044 -18.365  0.00  0.00      BP1   
ATOM   4994  HA  PRO B 105       4.853  24.964 -18.128  0.00  0.00      BP1   
ATOM   4995  CB  PRO B 105       5.779  23.817 -19.806  0.00  0.00      BP1   
ATOM   4996  HB1 PRO B 105       6.160  24.714 -20.339  0.00  0.00      BP1   
ATOM   4997  HB2 PRO B 105       4.929  23.344 -20.343  0.00  0.00      BP1   
ATOM   4998  CG  PRO B 105       7.056  22.913 -19.700  0.00  0.00      BP1   
ATOM   4999  HG1 PRO B 105       7.674  22.868 -20.622  0.00  0.00      BP1   
ATOM   5000  HG2 PRO B 105       6.850  21.847 -19.467  0.00  0.00      BP1   
ATOM   5001  C   PRO B 105       4.368  23.054 -17.847  0.00  0.00      BP1   
ATOM   5002  O   PRO B 105       3.158  23.234 -17.815  0.00  0.00      BP1   
ATOM   5003  N   TRP B 106       4.883  21.924 -17.280  0.00  0.00      BP1   
ATOM   5004  HN  TRP B 106       5.879  21.882 -17.269  0.00  0.00      BP1   
ATOM   5005  CA  TRP B 106       4.058  20.851 -16.731  0.00  0.00      BP1   
ATOM   5006  HA  TRP B 106       3.226  20.697 -17.402  0.00  0.00      BP1   
ATOM   5007  CB  TRP B 106       4.930  19.572 -16.625  0.00  0.00      BP1   
ATOM   5008  HB1 TRP B 106       5.681  19.588 -15.807  0.00  0.00      BP1   
ATOM   5009  HB2 TRP B 106       4.181  18.810 -16.320  0.00  0.00      BP1   
ATOM   5010  CG  TRP B 106       5.707  19.149 -17.850  0.00  0.00      BP1   
ATOM   5011  CD1 TRP B 106       5.084  18.968 -19.050  0.00  0.00      BP1   
ATOM   5012  HD1 TRP B 106       4.018  19.107 -19.149  0.00  0.00      BP1   
ATOM   5013  NE1 TRP B 106       6.079  18.824 -20.031  0.00  0.00      BP1   
ATOM   5014  HE1 TRP B 106       5.894  19.029 -20.967  0.00  0.00      BP1   
ATOM   5015  CE2 TRP B 106       7.290  18.871 -19.414  0.00  0.00      BP1   
ATOM   5016  CD2 TRP B 106       7.142  19.013 -18.043  0.00  0.00      BP1   
ATOM   5017  CE3 TRP B 106       8.252  19.231 -17.224  0.00  0.00      BP1   
ATOM   5018  HE3 TRP B 106       8.094  19.659 -16.245  0.00  0.00      BP1   
ATOM   5019  CZ3 TRP B 106       9.541  19.197 -17.769  0.00  0.00      BP1   
ATOM   5020  HZ3 TRP B 106      10.413  19.420 -17.171  0.00  0.00      BP1   
ATOM   5021  CZ2 TRP B 106       8.571  18.777 -19.956  0.00  0.00      BP1   
ATOM   5022  HZ2 TRP B 106       8.745  18.721 -21.020  0.00  0.00      BP1   
ATOM   5023  CH2 TRP B 106       9.688  18.895 -19.135  0.00  0.00      BP1   
ATOM   5024  HH2 TRP B 106      10.699  18.939 -19.512  0.00  0.00      BP1   
ATOM   5025  C   TRP B 106       3.427  21.121 -15.328  0.00  0.00      BP1   
ATOM   5026  O   TRP B 106       2.506  20.354 -14.905  0.00  0.00      BP1   
ATOM   5027  N   ILE B 107       3.856  22.275 -14.752  0.00  0.00      BP1   
ATOM   5028  HN  ILE B 107       4.709  22.654 -15.102  0.00  0.00      BP1   
ATOM   5029  CA  ILE B 107       3.232  23.015 -13.694  0.00  0.00      BP1   
ATOM   5030  HA  ILE B 107       3.173  22.298 -12.889  0.00  0.00      BP1   
ATOM   5031  CB  ILE B 107       3.936  24.249 -13.067  0.00  0.00      BP1   
ATOM   5032  HB  ILE B 107       4.121  25.115 -13.737  0.00  0.00      BP1   
ATOM   5033  CG2 ILE B 107       3.093  24.705 -11.851  0.00  0.00      BP1   
ATOM   5034 HG21 ILE B 107       2.748  23.893 -11.175  0.00  0.00      BP1   
ATOM   5035 HG22 ILE B 107       3.738  25.421 -11.297  0.00  0.00      BP1   
ATOM   5036 HG23 ILE B 107       2.231  25.192 -12.355  0.00  0.00      BP1   
ATOM   5037  CG1 ILE B 107       5.397  23.759 -12.669  0.00  0.00      BP1   
ATOM   5038 HG11 ILE B 107       5.355  23.111 -11.767  0.00  0.00      BP1   
ATOM   5039 HG12 ILE B 107       5.892  23.229 -13.511  0.00  0.00      BP1   
ATOM   5040  CD  ILE B 107       6.432  24.915 -12.314  0.00  0.00      BP1   
ATOM   5041  HD1 ILE B 107       6.490  25.536 -13.233  0.00  0.00      BP1   
ATOM   5042  HD2 ILE B 107       6.058  25.512 -11.455  0.00  0.00      BP1   
ATOM   5043  HD3 ILE B 107       7.463  24.577 -12.077  0.00  0.00      BP1   
ATOM   5044  C   ILE B 107       1.786  23.393 -14.055  0.00  0.00      BP1   
ATOM   5045  O   ILE B 107       1.522  23.881 -15.161  0.00  0.00      BP1   
ATOM   5046  N   GLN B 108       0.803  23.177 -13.146  0.00  0.00      BP1   
ATOM   5047  HN  GLN B 108       1.148  22.658 -12.368  0.00  0.00      BP1   
ATOM   5048  CA  GLN B 108      -0.542  23.675 -13.404  0.00  0.00      BP1   
ATOM   5049  HA  GLN B 108      -0.468  24.625 -13.913  0.00  0.00      BP1   
ATOM   5050  CB  GLN B 108      -1.213  22.641 -14.361  0.00  0.00      BP1   
ATOM   5051  HB1 GLN B 108      -2.089  23.217 -14.728  0.00  0.00      BP1   
ATOM   5052  HB2 GLN B 108      -0.477  22.396 -15.157  0.00  0.00      BP1   
ATOM   5053  CG  GLN B 108      -1.566  21.285 -13.678  0.00  0.00      BP1   
ATOM   5054  HG1 GLN B 108      -0.626  20.723 -13.491  0.00  0.00      BP1   
ATOM   5055  HG2 GLN B 108      -2.084  21.568 -12.737  0.00  0.00      BP1   
ATOM   5056  CD  GLN B 108      -2.526  20.389 -14.532  0.00  0.00      BP1   
ATOM   5057  OE1 GLN B 108      -2.306  20.041 -15.677  0.00  0.00      BP1   
ATOM   5058  NE2 GLN B 108      -3.750  20.012 -13.990  0.00  0.00      BP1   
ATOM   5059 HE21 GLN B 108      -4.288  19.248 -14.345  0.00  0.00      BP1   
ATOM   5060 HE22 GLN B 108      -4.117  20.505 -13.201  0.00  0.00      BP1   
ATOM   5061  C   GLN B 108      -1.215  23.890 -12.063  0.00  0.00      BP1   
ATOM   5062  O   GLN B 108      -0.761  23.385 -11.012  0.00  0.00      BP1
[truncated: 21,994,079 more chars]
