# Supplementary material for: Multi-state catch bond formed in the Izumo1:Juno complex that initiates human fertilization
Source: Nat Commun. 2025 Aug 26;16:7952. doi: 10.1038/s41467-025-62427-0 (PMC12381214; doi:10.1038/s41467-025-62427-0)
Supplement: Supplementary file 9 — Source data [file 41467_2025_62427_MOESM9_ESM.zip › Source Data Zip/Input file JUNO-IZUMO-HIS177GLN.pdb]

CRYST1  134.872  134.872  175.811  90.00  90.00  90.00 P 1           1
ATOM      1  N   CYS A  22     -15.896  12.260   0.805  0.00  0.00      AP1  N
ATOM      2  HT1 CYS A  22     -14.982  12.490   0.473  0.00  0.00      AP1   
ATOM      3  HT2 CYS A  22     -16.112  12.808   1.615  0.00  0.00      AP1   
ATOM      4  HT3 CYS A  22     -16.573  12.431   0.088  0.00  0.00      AP1   
ATOM      5  CA  CYS A  22     -15.933  10.798   1.178  0.00  0.00      AP1  C
ATOM      6  HA  CYS A  22     -15.727  10.271   0.252  0.00  0.00      AP1   
ATOM      7  CB  CYS A  22     -14.788  10.440   2.156  0.00  0.00      AP1   
ATOM      8  HB1 CYS A  22     -13.981  11.194   2.009  0.00  0.00      AP1   
ATOM      9  HB2 CYS A  22     -15.137  10.562   3.205  0.00  0.00      AP1   
ATOM     10  SG  CYS A  22     -14.140   8.779   1.825  0.00  0.00      AP1   
ATOM     11  C   CYS A  22     -17.274  10.304   1.704  0.00  0.00      AP1  C
ATOM     12  O   CYS A  22     -17.665   9.176   1.459  0.00  0.00      AP1  O
ATOM     13  N   VAL A  23     -18.047  11.173   2.375  0.00  0.00      AP1  N
ATOM     14  HN  VAL A  23     -17.659  12.072   2.564  0.00  0.00      AP1   
ATOM     15  CA  VAL A  23     -19.403  10.986   2.876  0.00  0.00      AP1  C
ATOM     16  HA  VAL A  23     -19.281  10.367   3.755  0.00  0.00      AP1   
ATOM     17  CB  VAL A  23     -19.845  12.382   3.284  0.00  0.00      AP1  C
ATOM     18  HB  VAL A  23     -19.823  13.024   2.370  0.00  0.00      AP1   
ATOM     19  CG1 VAL A  23     -21.256  12.398   3.850  0.00  0.00      AP1  C
ATOM     20 HG11 VAL A  23     -21.529  13.426   4.174  0.00  0.00      AP1   
ATOM     21 HG12 VAL A  23     -22.004  12.080   3.095  0.00  0.00      AP1   
ATOM     22 HG13 VAL A  23     -21.332  11.728   4.733  0.00  0.00      AP1   
ATOM     23  CG2 VAL A  23     -18.941  12.918   4.408  0.00  0.00      AP1  C
ATOM     24 HG21 VAL A  23     -19.282  13.921   4.741  0.00  0.00      AP1   
ATOM     25 HG22 VAL A  23     -18.960  12.234   5.283  0.00  0.00      AP1   
ATOM     26 HG23 VAL A  23     -17.890  13.016   4.066  0.00  0.00      AP1   
ATOM     27  C   VAL A  23     -20.415  10.280   1.949  0.00  0.00      AP1  C
ATOM     28  O   VAL A  23     -21.292   9.568   2.413  0.00  0.00      AP1  O
ATOM     29  N   ILE A  24     -20.293  10.378   0.605  0.00  0.00      AP1  N
ATOM     30  HN  ILE A  24     -19.604  10.962   0.183  0.00  0.00      AP1   
ATOM     31  CA  ILE A  24     -21.138   9.659  -0.351  0.00  0.00      AP1  C
ATOM     32  HA  ILE A  24     -22.143   9.800   0.026  0.00  0.00      AP1   
ATOM     33  CB  ILE A  24     -21.035  10.178  -1.771  0.00  0.00      AP1  C
ATOM     34  HB  ILE A  24     -21.382   9.325  -2.406  0.00  0.00      AP1   
ATOM     35  CG2 ILE A  24     -22.005  11.344  -1.735  0.00  0.00      AP1  C
ATOM     36 HG21 ILE A  24     -22.167  11.748  -2.756  0.00  0.00      AP1   
ATOM     37 HG22 ILE A  24     -22.992  11.027  -1.338  0.00  0.00      AP1   
ATOM     38 HG23 ILE A  24     -21.616  12.166  -1.095  0.00  0.00      AP1   
ATOM     39  CG1 ILE A  24     -19.581  10.468  -2.224  0.00  0.00      AP1  C
ATOM     40 HG11 ILE A  24     -19.110  11.206  -1.535  0.00  0.00      AP1   
ATOM     41 HG12 ILE A  24     -18.986   9.529  -2.157  0.00  0.00      AP1   
ATOM     42  CD  ILE A  24     -19.467  10.995  -3.666  0.00  0.00      AP1   
ATOM     43  HD1 ILE A  24     -18.398  11.127  -3.945  0.00  0.00      AP1   
ATOM     44  HD2 ILE A  24     -19.928  10.282  -4.382  0.00  0.00      AP1   
ATOM     45  HD3 ILE A  24     -19.972  11.978  -3.771  0.00  0.00      AP1   
ATOM     46  C   ILE A  24     -20.918   8.192  -0.450  0.00  0.00      AP1  C
ATOM     47  O   ILE A  24     -21.715   7.459  -1.024  0.00  0.00      AP1  O
ATOM     48  N   CYS A  25     -19.838   7.706   0.152  0.00  0.00      AP1  N
ATOM     49  HN  CYS A  25     -19.125   8.266   0.571  0.00  0.00      AP1   
ATOM     50  CA  CYS A  25     -19.620   6.292   0.237  0.00  0.00      AP1  C
ATOM     51  HA  CYS A  25     -19.913   5.874  -0.719  0.00  0.00      AP1   
ATOM     52  CB  CYS A  25     -18.123   6.020   0.463  0.00  0.00      AP1   
ATOM     53  HB1 CYS A  25     -17.844   6.494   1.431  0.00  0.00      AP1   
ATOM     54  HB2 CYS A  25     -17.953   4.929   0.596  0.00  0.00      AP1   
ATOM     55  SG  CYS A  25     -17.091   6.720  -0.872  0.00  0.00      AP1   
ATOM     56  C   CYS A  25     -20.509   5.669   1.305  0.00  0.00      AP1  C
ATOM     57  O   CYS A  25     -20.583   4.452   1.432  0.00  0.00      AP1  O
ATOM     58  N   ASP A  26     -21.245   6.507   2.064  0.00  0.00      AP1  N
ATOM     59  HN  ASP A  26     -21.090   7.491   2.102  0.00  0.00      AP1   
ATOM     60  CA  ASP A  26     -22.335   6.077   2.903  0.00  0.00      AP1  C
ATOM     61  HA  ASP A  26     -22.069   5.111   3.314  0.00  0.00      AP1   
ATOM     62  CB  ASP A  26     -22.518   7.116   4.022  0.00  0.00      AP1  C
ATOM     63  HB1 ASP A  26     -21.583   7.184   4.615  0.00  0.00      AP1   
ATOM     64  HB2 ASP A  26     -22.733   8.116   3.597  0.00  0.00      AP1   
ATOM     65  CG  ASP A  26     -23.626   6.796   5.009  0.00  0.00      AP1  C
ATOM     66  OD1 ASP A  26     -24.810   7.016   4.655  0.00  0.00      AP1  O
ATOM     67  OD2 ASP A  26     -23.315   6.387   6.149  0.00  0.00      AP1  O
ATOM     68  C   ASP A  26     -23.597   5.868   2.054  0.00  0.00      AP1  C
ATOM     69  O   ASP A  26     -23.972   6.779   1.317  0.00  0.00      AP1  O
ATOM     70  N   PRO A  27     -24.282   4.717   2.086  0.00  0.00      AP1  N
ATOM     71  CD  PRO A  27     -23.873   3.547   2.848  0.00  0.00      AP1  C
ATOM     72  HD1 PRO A  27     -24.150   3.643   3.922  0.00  0.00      AP1   
ATOM     73  HD2 PRO A  27     -22.774   3.374   2.773  0.00  0.00      AP1   
ATOM     74  CA  PRO A  27     -25.533   4.496   1.368  0.00  0.00      AP1  C
ATOM     75  HA  PRO A  27     -25.372   4.621   0.303  0.00  0.00      AP1   
ATOM     76  CB  PRO A  27     -25.901   3.021   1.649  0.00  0.00      AP1  C
ATOM     77  HB1 PRO A  27     -26.191   2.485   0.717  0.00  0.00      AP1   
ATOM     78  HB2 PRO A  27     -26.715   2.939   2.403  0.00  0.00      AP1   
ATOM     79  CG  PRO A  27     -24.628   2.385   2.217  0.00  0.00      AP1  C
ATOM     80  HG1 PRO A  27     -24.055   1.884   1.412  0.00  0.00      AP1   
ATOM     81  HG2 PRO A  27     -24.853   1.625   3.000  0.00  0.00      AP1   
ATOM     82  C   PRO A  27     -26.649   5.422   1.813  0.00  0.00      AP1  C
ATOM     83  O   PRO A  27     -27.395   5.921   0.973  0.00  0.00      AP1  O
ATOM     84  N   SER A  28     -26.791   5.653   3.133  0.00  0.00      AP1  N
ATOM     85  HN  SER A  28     -26.138   5.280   3.791  0.00  0.00      AP1   
ATOM     86  CA  SER A  28     -27.864   6.435   3.734  0.00  0.00      AP1  C
ATOM     87  HA  SER A  28     -28.787   6.031   3.341  0.00  0.00      AP1   
ATOM     88  CB  SER A  28     -27.913   6.381   5.291  0.00  0.00      AP1  C
ATOM     89  HB1 SER A  28     -27.018   6.916   5.683  0.00  0.00      AP1   
ATOM     90  HB2 SER A  28     -28.810   6.923   5.670  0.00  0.00      AP1   
ATOM     91  OG  SER A  28     -27.889   5.054   5.817  0.00  0.00      AP1  O
ATOM     92  HG1 SER A  28     -27.696   5.125   6.760  0.00  0.00      AP1   
ATOM     93  C   SER A  28     -27.788   7.888   3.301  0.00  0.00      AP1  C
ATOM     94  O   SER A  28     -28.811   8.521   3.055  0.00  0.00      AP1  O
ATOM     95  N   VAL A  29     -26.564   8.446   3.158  0.00  0.00      AP1  N
ATOM     96  HN  VAL A  29     -25.744   7.981   3.482  0.00  0.00      AP1   
ATOM     97  CA  VAL A  29     -26.316   9.746   2.534  0.00  0.00      AP1  C
ATOM     98  HA  VAL A  29     -26.869  10.470   3.118  0.00  0.00      AP1   
ATOM     99  CB  VAL A  29     -24.841  10.170   2.581  0.00  0.00      AP1  C
ATOM    100  HB  VAL A  29     -24.230   9.314   2.201  0.00  0.00      AP1   
ATOM    101  CG1 VAL A  29     -24.543  11.406   1.693  0.00  0.00      AP1  C
ATOM    102 HG11 VAL A  29     -23.476  11.700   1.789  0.00  0.00      AP1   
ATOM    103 HG12 VAL A  29     -24.735  11.195   0.620  0.00  0.00      AP1   
ATOM    104 HG13 VAL A  29     -25.168  12.271   2.002  0.00  0.00      AP1   
ATOM    105  CG2 VAL A  29     -24.479  10.470   4.046  0.00  0.00      AP1  C
ATOM    106 HG21 VAL A  29     -23.428  10.821   4.127  0.00  0.00      AP1   
ATOM    107 HG22 VAL A  29     -25.145  11.258   4.458  0.00  0.00      AP1   
ATOM    108 HG23 VAL A  29     -24.578   9.564   4.677  0.00  0.00      AP1   
ATOM    109  C   VAL A  29     -26.809   9.844   1.096  0.00  0.00      AP1  C
ATOM    110  O   VAL A  29     -27.571  10.756   0.771  0.00  0.00      AP1  O
ATOM    111  N   VAL A  30     -26.449   8.908   0.184  0.00  0.00      AP1  N
ATOM    112  HN  VAL A  30     -25.852   8.137   0.385  0.00  0.00      AP1   
ATOM    113  CA  VAL A  30     -26.924   8.962  -1.202  0.00  0.00      AP1  C
ATOM    114  HA  VAL A  30     -26.669   9.943  -1.582  0.00  0.00      AP1   
ATOM    115  CB  VAL A  30     -26.134   8.125  -2.233  0.00  0.00      AP1  C
ATOM    116  HB  VAL A  30     -25.613   8.838  -2.918  0.00  0.00      AP1   
ATOM    117  CG1 VAL A  30     -25.079   7.232  -1.566  0.00  0.00      AP1  C
ATOM    118 HG11 VAL A  30     -24.557   6.616  -2.330  0.00  0.00      AP1   
ATOM    119 HG12 VAL A  30     -24.307   7.831  -1.042  0.00  0.00      AP1   
ATOM    120 HG13 VAL A  30     -25.552   6.543  -0.835  0.00  0.00      AP1   
ATOM    121  CG2 VAL A  30     -27.031   7.293  -3.175  0.00  0.00      AP1  C
ATOM    122 HG21 VAL A  30     -26.413   6.683  -3.867  0.00  0.00      AP1   
ATOM    123 HG22 VAL A  30     -27.684   6.610  -2.591  0.00  0.00      AP1   
ATOM    124 HG23 VAL A  30     -27.679   7.948  -3.795  0.00  0.00      AP1   
ATOM    125  C   VAL A  30     -28.442   8.811  -1.306  0.00  0.00      AP1  C
ATOM    126  O   VAL A  30     -29.107   9.506  -2.077  0.00  0.00      AP1  O
ATOM    127  N   LEU A  31     -29.045   7.922  -0.495  0.00  0.00      AP1  N
ATOM    128  HN  LEU A  31     -28.539   7.287   0.083  0.00  0.00      AP1   
ATOM    129  CA  LEU A  31     -30.490   7.807  -0.388  0.00  0.00      AP1  C
ATOM    130  HA  LEU A  31     -30.841   7.686  -1.405  0.00  0.00      AP1   
ATOM    131  CB  LEU A  31     -30.914   6.526   0.358  0.00  0.00      AP1  C
ATOM    132  HB1 LEU A  31     -30.551   6.623   1.408  0.00  0.00      AP1   
ATOM    133  HB2 LEU A  31     -32.025   6.493   0.419  0.00  0.00      AP1   
ATOM    134  CG  LEU A  31     -30.362   5.214  -0.239  0.00  0.00      AP1  C
ATOM    135  HG  LEU A  31     -29.256   5.361  -0.276  0.00  0.00      AP1   
ATOM    136  CD1 LEU A  31     -30.685   4.041   0.698  0.00  0.00      AP1  C
ATOM    137 HD11 LEU A  31     -30.336   3.083   0.258  0.00  0.00      AP1   
ATOM    138 HD12 LEU A  31     -30.184   4.177   1.681  0.00  0.00      AP1   
ATOM    139 HD13 LEU A  31     -31.780   3.966   0.870  0.00  0.00      AP1   
ATOM    140  CD2 LEU A  31     -30.854   4.945  -1.671  0.00  0.00      AP1  C
ATOM    141 HD21 LEU A  31     -30.414   4.000  -2.059  0.00  0.00      AP1   
ATOM    142 HD22 LEU A  31     -31.958   4.845  -1.714  0.00  0.00      AP1   
ATOM    143 HD23 LEU A  31     -30.551   5.773  -2.348  0.00  0.00      AP1   
ATOM    144  C   LEU A  31     -31.187   9.039   0.198  0.00  0.00      AP1  C
ATOM    145  O   LEU A  31     -32.239   9.446  -0.290  0.00  0.00      AP1  O
ATOM    146  N   ALA A  32     -30.603   9.697   1.224  0.00  0.00      AP1  N
ATOM    147  HN  ALA A  32     -29.807   9.305   1.686  0.00  0.00      AP1   
ATOM    148  CA  ALA A  32     -31.053  10.980   1.737  0.00  0.00      AP1  C
ATOM    149  HA  ALA A  32     -32.086  10.898   2.055  0.00  0.00      AP1   
ATOM    150  CB  ALA A  32     -30.207  11.401   2.948  0.00  0.00      AP1  C
ATOM    151  HB1 ALA A  32     -30.267  10.617   3.734  0.00  0.00      AP1   
ATOM    152  HB2 ALA A  32     -29.139  11.523   2.666  0.00  0.00      AP1   
ATOM    153  HB3 ALA A  32     -30.568  12.355   3.387  0.00  0.00      AP1   
ATOM    154  C   ALA A  32     -31.009  12.103   0.705  0.00  0.00      AP1  C
ATOM    155  O   ALA A  32     -31.936  12.901   0.589  0.00  0.00      AP1  O
ATOM    156  N   LEU A  33     -29.936  12.173  -0.102  0.00  0.00      AP1  N
ATOM    157  HN  LEU A  33     -29.131  11.599   0.041  0.00  0.00      AP1   
ATOM    158  CA  LEU A  33     -29.833  13.069  -1.242  0.00  0.00      AP1  C
ATOM    159  HA  LEU A  33     -30.044  14.057  -0.853  0.00  0.00      AP1   
ATOM    160  CB  LEU A  33     -28.391  13.101  -1.799  0.00  0.00      AP1  C
ATOM    161  HB1 LEU A  33     -28.108  12.050  -2.041  0.00  0.00      AP1   
ATOM    162  HB2 LEU A  33     -28.388  13.651  -2.767  0.00  0.00      AP1   
ATOM    163  CG  LEU A  33     -27.336  13.691  -0.834  0.00  0.00      AP1  C
ATOM    164  HG  LEU A  33     -27.317  13.007   0.048  0.00  0.00      AP1   
ATOM    165  CD1 LEU A  33     -25.957  13.699  -1.511  0.00  0.00      AP1  C
ATOM    166 HD11 LEU A  33     -25.199  14.166  -0.846  0.00  0.00      AP1   
ATOM    167 HD12 LEU A  33     -25.628  12.664  -1.742  0.00  0.00      AP1   
ATOM    168 HD13 LEU A  33     -25.988  14.277  -2.459  0.00  0.00      AP1   
ATOM    169  CD2 LEU A  33     -27.703  15.099  -0.338  0.00  0.00      AP1  C
ATOM    170 HD21 LEU A  33     -26.928  15.475   0.365  0.00  0.00      AP1   
ATOM    171 HD22 LEU A  33     -27.778  15.822  -1.175  0.00  0.00      AP1   
ATOM    172 HD23 LEU A  33     -28.677  15.080   0.197  0.00  0.00      AP1   
ATOM    173  C   LEU A  33     -30.849  12.781  -2.348  0.00  0.00      AP1  C
ATOM    174  O   LEU A  33     -31.452  13.693  -2.909  0.00  0.00      AP1  O
ATOM    175  N   LYS A  34     -31.105  11.499  -2.671  0.00  0.00      AP1  N
ATOM    176  HN  LYS A  34     -30.575  10.737  -2.301  0.00  0.00      AP1   
ATOM    177  CA  LYS A  34     -32.173  11.123  -3.584  0.00  0.00      AP1  C
ATOM    178  HA  LYS A  34     -32.002  11.707  -4.481  0.00  0.00      AP1   
ATOM    179  CB  LYS A  34     -32.052   9.649  -4.026  0.00  0.00      AP1  C
ATOM    180  HB1 LYS A  34     -30.967   9.393  -4.019  0.00  0.00      AP1   
ATOM    181  HB2 LYS A  34     -32.530   9.002  -3.258  0.00  0.00      AP1   
ATOM    182  CG  LYS A  34     -32.651   9.451  -5.425  0.00  0.00      AP1  C
ATOM    183  HG1 LYS A  34     -33.758   9.363  -5.339  0.00  0.00      AP1   
ATOM    184  HG2 LYS A  34     -32.439  10.354  -6.042  0.00  0.00      AP1   
ATOM    185  CD  LYS A  34     -32.134   8.205  -6.159  0.00  0.00      AP1  C
ATOM    186  HD1 LYS A  34     -31.806   8.509  -7.180  0.00  0.00      AP1   
ATOM    187  HD2 LYS A  34     -31.235   7.832  -5.616  0.00  0.00      AP1   
ATOM    188  CE  LYS A  34     -33.154   7.074  -6.271  0.00  0.00      AP1  C
ATOM    189  HE1 LYS A  34     -33.271   6.557  -5.292  0.00  0.00      AP1   
ATOM    190  HE2 LYS A  34     -34.146   7.470  -6.581  0.00  0.00      AP1   
ATOM    191  NZ  LYS A  34     -32.684   6.096  -7.281  0.00  0.00      AP1  N
ATOM    192  HZ1 LYS A  34     -33.369   5.317  -7.367  0.00  0.00      AP1   
ATOM    193  HZ2 LYS A  34     -32.582   6.570  -8.202  0.00  0.00      AP1   
ATOM    194  HZ3 LYS A  34     -31.763   5.713  -6.989  0.00  0.00      AP1   
ATOM    195  C   LYS A  34     -33.593  11.441  -3.095  0.00  0.00      AP1  C
ATOM    196  O   LYS A  34     -34.425  11.918  -3.860  0.00  0.00      AP1  O
ATOM    197  N   SER A  35     -33.874  11.221  -1.787  0.00  0.00      AP1  N
ATOM    198  HN  SER A  35     -33.220  10.701  -1.239  0.00  0.00      AP1   
ATOM    199  CA  SER A  35     -35.066  11.670  -1.042  0.00  0.00      AP1  C
ATOM    200  HA  SER A  35     -35.925  11.259  -1.558  0.00  0.00      AP1   
ATOM    201  CB  SER A  35     -34.971  11.161   0.441  0.00  0.00      AP1  C
ATOM    202  HB1 SER A  35     -35.161  10.063   0.443  0.00  0.00      AP1   
ATOM    203  HB2 SER A  35     -33.944  11.316   0.840  0.00  0.00      AP1   
ATOM    204  OG  SER A  35     -35.884  11.706   1.389  0.00  0.00      AP1  O
ATOM    205  HG1 SER A  35     -35.848  11.143   2.172  0.00  0.00      AP1   
ATOM    206  C   SER A  35     -35.183  13.177  -1.102  0.00  0.00      AP1  C
ATOM    207  O   SER A  35     -36.230  13.725  -1.430  0.00  0.00      AP1  O
ATOM    208  N   LEU A  36     -34.074  13.918  -0.908  0.00  0.00      AP1  N
ATOM    209  HN  LEU A  36     -33.188  13.536  -0.651  0.00  0.00      AP1   
ATOM    210  CA  LEU A  36     -34.079  15.361  -1.059  0.00  0.00      AP1  C
ATOM    211  HA  LEU A  36     -34.818  15.723  -0.357  0.00  0.00      AP1   
ATOM    212  CB  LEU A  36     -32.696  15.978  -0.752  0.00  0.00      AP1  C
ATOM    213  HB1 LEU A  36     -32.361  15.563   0.227  0.00  0.00      AP1   
ATOM    214  HB2 LEU A  36     -31.963  15.616  -1.507  0.00  0.00      AP1   
ATOM    215  CG  LEU A  36     -32.683  17.517  -0.674  0.00  0.00      AP1  C
ATOM    216  HG  LEU A  36     -33.301  17.879  -1.531  0.00  0.00      AP1   
ATOM    217  CD1 LEU A  36     -33.310  18.006   0.636  0.00  0.00      AP1  C
ATOM    218 HD11 LEU A  36     -33.253  19.114   0.706  0.00  0.00      AP1   
ATOM    219 HD12 LEU A  36     -34.378  17.708   0.694  0.00  0.00      AP1   
ATOM    220 HD13 LEU A  36     -32.777  17.576   1.511  0.00  0.00      AP1   
ATOM    221  CD2 LEU A  36     -31.258  18.053  -0.858  0.00  0.00      AP1  C
ATOM    222 HD21 LEU A  36     -31.256  19.163  -0.819  0.00  0.00      AP1   
ATOM    223 HD22 LEU A  36     -30.577  17.687  -0.065  0.00  0.00      AP1   
ATOM    224 HD23 LEU A  36     -30.849  17.737  -1.843  0.00  0.00      AP1   
ATOM    225  C   LEU A  36     -34.495  15.830  -2.445  0.00  0.00      AP1  C
ATOM    226  O   LEU A  36     -35.323  16.732  -2.581  0.00  0.00      AP1  O
ATOM    227  N   GLU A  37     -33.963  15.206  -3.512  0.00  0.00      AP1  N
ATOM    228  HN  GLU A  37     -33.252  14.509  -3.461  0.00  0.00      AP1   
ATOM    229  CA  GLU A  37     -34.393  15.510  -4.859  0.00  0.00      AP1  C
ATOM    230  HA  GLU A  37     -34.279  16.579  -4.989  0.00  0.00      AP1   
ATOM    231  CB  GLU A  37     -33.545  14.785  -5.923  0.00  0.00      AP1  C
ATOM    232  HB1 GLU A  37     -32.472  15.015  -5.728  0.00  0.00      AP1   
ATOM    233  HB2 GLU A  37     -33.648  13.684  -5.802  0.00  0.00      AP1   
ATOM    234  CG  GLU A  37     -33.948  15.244  -7.347  0.00  0.00      AP1  C
ATOM    235  HG1 GLU A  37     -35.030  15.072  -7.498  0.00  0.00      AP1   
ATOM    236  HG2 GLU A  37     -33.726  16.319  -7.496  0.00  0.00      AP1   
ATOM    237  CD  GLU A  37     -33.281  14.488  -8.493  0.00  0.00      AP1  C
ATOM    238  OE1 GLU A  37     -32.954  13.286  -8.310  0.00  0.00      AP1  O
ATOM    239  OE2 GLU A  37     -33.245  15.077  -9.604  0.00  0.00      AP1  O
ATOM    240  C   GLU A  37     -35.852  15.173  -5.140  0.00  0.00      AP1  C
ATOM    241  O   GLU A  37     -36.603  15.993  -5.666  0.00  0.00      AP1  O
ATOM    242  N   LYS A  38     -36.294  13.941  -4.812  0.00  0.00      AP1  N
ATOM    243  HN  LYS A  38     -35.777  13.284  -4.264  0.00  0.00      AP1   
ATOM    244  CA  LYS A  38     -37.601  13.482  -5.252  0.00  0.00      AP1  C
ATOM    245  HA  LYS A  38     -37.779  13.960  -6.207  0.00  0.00      AP1   
ATOM    246  CB  LYS A  38     -37.673  11.957  -5.557  0.00  0.00      AP1  C
ATOM    247  HB1 LYS A  38     -37.666  11.427  -4.577  0.00  0.00      AP1   
ATOM    248  HB2 LYS A  38     -38.654  11.729  -6.029  0.00  0.00      AP1   
ATOM    249  CG  LYS A  38     -36.550  11.334  -6.423  0.00  0.00      AP1  C
ATOM    250  HG1 LYS A  38     -35.696  11.052  -5.765  0.00  0.00      AP1   
ATOM    251  HG2 LYS A  38     -36.930  10.397  -6.892  0.00  0.00      AP1   
ATOM    252  CD  LYS A  38     -35.945  12.191  -7.551  0.00  0.00      AP1  C
ATOM    253  HD1 LYS A  38     -35.462  13.085  -7.094  0.00  0.00      AP1   
ATOM    254  HD2 LYS A  38     -35.143  11.597  -8.047  0.00  0.00      AP1   
ATOM    255  CE  LYS A  38     -36.853  12.703  -8.663  0.00  0.00      AP1  C
ATOM    256  HE1 LYS A  38     -37.827  13.042  -8.246  0.00  0.00      AP1   
ATOM    257  HE2 LYS A  38     -36.381  13.561  -9.191  0.00  0.00      AP1   
ATOM    258  NZ  LYS A  38     -37.093  11.616  -9.625  0.00  0.00      AP1  N
ATOM    259  HZ1 LYS A  38     -37.714  11.948 -10.391  0.00  0.00      AP1   
ATOM    260  HZ2 LYS A  38     -36.187  11.301 -10.026  0.00  0.00      AP1   
ATOM    261  HZ3 LYS A  38     -37.546  10.816  -9.136  0.00  0.00      AP1   
ATOM    262  C   LYS A  38     -38.730  13.892  -4.322  0.00  0.00      AP1  C
ATOM    263  O   LYS A  38     -39.802  14.270  -4.787  0.00  0.00      AP1  O
ATOM    264  N   ASP A  39     -38.510  13.839  -2.998  0.00  0.00      AP1  N
ATOM    265  HN  ASP A  39     -37.617  13.655  -2.595  0.00  0.00      AP1   
ATOM    266  CA  ASP A  39     -39.546  14.042  -2.006  0.00  0.00      AP1  C
ATOM    267  HA  ASP A  39     -40.493  13.835  -2.489  0.00  0.00      AP1   
ATOM    268  CB  ASP A  39     -39.322  13.087  -0.796  0.00  0.00      AP1  C
ATOM    269  HB1 ASP A  39     -38.351  13.326  -0.316  0.00  0.00      AP1   
ATOM    270  HB2 ASP A  39     -40.125  13.216  -0.042  0.00  0.00      AP1   
ATOM    271  CG  ASP A  39     -39.275  11.609  -1.193  0.00  0.00      AP1  C
ATOM    272  OD1 ASP A  39     -39.708  11.240  -2.314  0.00  0.00      AP1  O
ATOM    273  OD2 ASP A  39     -38.775  10.822  -0.344  0.00  0.00      AP1  O
ATOM    274  C   ASP A  39     -39.594  15.501  -1.545  0.00  0.00      AP1  C
ATOM    275  O   ASP A  39     -40.663  16.081  -1.350  0.00  0.00      AP1  O
ATOM    276  N   TYR A  40     -38.418  16.151  -1.371  0.00  0.00      AP1  N
ATOM    277  HN  TYR A  40     -37.534  15.739  -1.585  0.00  0.00      AP1   
ATOM    278  CA  TYR A  40     -38.342  17.509  -0.855  0.00  0.00      AP1  C
ATOM    279  HA  TYR A  40     -39.209  17.618  -0.217  0.00  0.00      AP1   
ATOM    280  CB  TYR A  40     -37.071  17.719   0.002  0.00  0.00      AP1  C
ATOM    281  HB1 TYR A  40     -36.886  16.806   0.608  0.00  0.00      AP1   
ATOM    282  HB2 TYR A  40     -36.181  17.871  -0.645  0.00  0.00      AP1   
ATOM    283  CG  TYR A  40     -37.251  18.877   0.945  0.00  0.00      AP1  C
ATOM    284  CD1 TYR A  40     -38.063  18.716   2.075  0.00  0.00      AP1  C
ATOM    285  HD1 TYR A  40     -38.572  17.776   2.241  0.00  0.00      AP1   
ATOM    286  CE1 TYR A  40     -38.239  19.768   2.979  0.00  0.00      AP1  C
ATOM    287  HE1 TYR A  40     -38.874  19.647   3.845  0.00  0.00      AP1   
ATOM    288  CZ  TYR A  40     -37.596  20.985   2.761  0.00  0.00      AP1  C
ATOM    289  OH  TYR A  40     -37.744  22.006   3.707  0.00  0.00      AP1  O
ATOM    290  HH  TYR A  40     -37.183  22.735   3.434  0.00  0.00      AP1   
ATOM    291  CD2 TYR A  40     -36.643  20.120   0.712  0.00  0.00      AP1  C
ATOM    292  HD2 TYR A  40     -36.072  20.283  -0.192  0.00  0.00      AP1   
ATOM    293  CE2 TYR A  40     -36.813  21.176   1.620  0.00  0.00      AP1  C
ATOM    294  HE2 TYR A  40     -36.356  22.133   1.420  0.00  0.00      AP1   
ATOM    295  C   TYR A  40     -38.434  18.585  -1.920  0.00  0.00      AP1  C
ATOM    296  O   TYR A  40     -39.170  19.551  -1.773  0.00  0.00      AP1  O
ATOM    297  N   LEU A  41     -37.712  18.489  -3.053  0.00  0.00      AP1  N
ATOM    298  HN  LEU A  41     -37.108  17.735  -3.303  0.00  0.00      AP1   
ATOM    299  CA  LEU A  41     -37.778  19.560  -4.044  0.00  0.00      AP1  C
ATOM    300  HA  LEU A  41     -37.402  20.424  -3.512  0.00  0.00      AP1   
ATOM    301  CB  LEU A  41     -36.793  19.375  -5.218  0.00  0.00      AP1  C
ATOM    302  HB1 LEU A  41     -37.088  18.441  -5.752  0.00  0.00      AP1   
ATOM    303  HB2 LEU A  41     -36.938  20.205  -5.946  0.00  0.00      AP1   
ATOM    304  CG  LEU A  41     -35.310  19.264  -4.831  0.00  0.00      AP1  C
ATOM    305  HG  LEU A  41     -35.207  18.249  -4.375  0.00  0.00      AP1   
ATOM    306  CD1 LEU A  41     -34.465  19.345  -6.106  0.00  0.00      AP1  C
ATOM    307 HD11 LEU A  41     -33.382  19.316  -5.859  0.00  0.00      AP1   
ATOM    308 HD12 LEU A  41     -34.692  18.492  -6.780  0.00  0.00      AP1   
ATOM    309 HD13 LEU A  41     -34.670  20.290  -6.653  0.00  0.00      AP1   
ATOM    310  CD2 LEU A  41     -34.826  20.297  -3.805  0.00  0.00      AP1  C
ATOM    311 HD21 LEU A  41     -33.752  20.134  -3.568  0.00  0.00      AP1   
ATOM    312 HD22 LEU A  41     -34.935  21.332  -4.184  0.00  0.00      AP1   
ATOM    313 HD23 LEU A  41     -35.407  20.207  -2.861  0.00  0.00      AP1   
ATOM    314  C   LEU A  41     -39.160  19.930  -4.612  0.00  0.00      AP1  C
ATOM    315  O   LEU A  41     -39.419  21.135  -4.697  0.00  0.00      AP1  O
ATOM    316  N   PRO A  42     -40.089  19.041  -4.977  0.00  0.00      AP1  N
ATOM    317  CD  PRO A  42     -39.925  17.584  -4.966  0.00  0.00      AP1  C
ATOM    318  HD1 PRO A  42     -40.106  17.154  -3.954  0.00  0.00      AP1   
ATOM    319  HD2 PRO A  42     -38.910  17.279  -5.312  0.00  0.00      AP1   
ATOM    320  CA  PRO A  42     -41.405  19.419  -5.489  0.00  0.00      AP1  C
ATOM    321  HA  PRO A  42     -41.267  19.872  -6.464  0.00  0.00      AP1   
ATOM    322  CB  PRO A  42     -42.118  18.078  -5.729  0.00  0.00      AP1  C
ATOM    323  HB1 PRO A  42     -42.758  18.098  -6.640  0.00  0.00      AP1   
ATOM    324  HB2 PRO A  42     -42.720  17.759  -4.849  0.00  0.00      AP1   
ATOM    325  CG  PRO A  42     -40.980  17.082  -5.943  0.00  0.00      AP1  C
ATOM    326  HG1 PRO A  42     -40.631  17.082  -6.994  0.00  0.00      AP1   
ATOM    327  HG2 PRO A  42     -41.260  16.037  -5.676  0.00  0.00      AP1   
ATOM    328  C   PRO A  42     -42.224  20.354  -4.620  0.00  0.00      AP1  C
ATOM    329  O   PRO A  42     -42.888  21.227  -5.172  0.00  0.00      AP1  O
ATOM    330  N   GLY A  43     -42.229  20.182  -3.281  0.00  0.00      AP1  N
ATOM    331  HN  GLY A  43     -41.680  19.473  -2.843  0.00  0.00      AP1   
ATOM    332  CA  GLY A  43     -43.031  21.012  -2.378  0.00  0.00      AP1  C
ATOM    333  HA1 GLY A  43     -43.249  20.380  -1.528  0.00  0.00      AP1   
ATOM    334  HA2 GLY A  43     -43.902  21.305  -2.948  0.00  0.00      AP1   
ATOM    335  C   GLY A  43     -42.364  22.264  -1.869  0.00  0.00      AP1  C
ATOM    336  O   GLY A  43     -42.996  23.093  -1.207  0.00  0.00      AP1  O
ATOM    337  N   HSD A  44     -41.055  22.427  -2.143  0.00  0.00      AP1  N
ATOM    338  HN  HSD A  44     -40.567  21.893  -2.833  0.00  0.00      AP1   
ATOM    339  CA  HSD A  44     -40.252  23.410  -1.440  0.00  0.00      AP1  C
ATOM    340  HA  HSD A  44     -40.955  24.083  -0.966  0.00  0.00      AP1   
ATOM    341  CB  HSD A  44     -39.365  22.722  -0.382  0.00  0.00      AP1  C
ATOM    342  HB1 HSD A  44     -38.688  22.000  -0.889  0.00  0.00      AP1   
ATOM    343  HB2 HSD A  44     -38.716  23.480   0.108  0.00  0.00      AP1   
ATOM    344  ND1 HSD A  44     -40.667  20.737   0.406  0.00  0.00      AP1  N
ATOM    345  HD1 HSD A  44     -40.491  20.179  -0.406  0.00  0.00      AP1   
ATOM    346  CG  HSD A  44     -40.159  21.995   0.658  0.00  0.00      AP1  C
ATOM    347  CE1 HSD A  44     -41.315  20.397   1.494  0.00  0.00      AP1  C
ATOM    348  HE1 HSD A  44     -41.826  19.440   1.625  0.00  0.00      AP1   
ATOM    349  NE2 HSD A  44     -41.263  21.371   2.424  0.00  0.00      AP1  N
ATOM    350  CD2 HSD A  44     -40.521  22.399   1.897  0.00  0.00      AP1  C
ATOM    351  HD2 HSD A  44     -40.325  23.339   2.403  0.00  0.00      AP1   
ATOM    352  C   HSD A  44     -39.348  24.246  -2.321  0.00  0.00      AP1  C
ATOM    353  O   HSD A  44     -38.750  25.215  -1.852  0.00  0.00      AP1  O
ATOM    354  N   LEU A  45     -39.252  23.959  -3.625  0.00  0.00      AP1  N
ATOM    355  HN  LEU A  45     -39.695  23.174  -4.053  0.00  0.00      AP1   
ATOM    356  CA  LEU A  45     -38.484  24.778  -4.537  0.00  0.00      AP1  C
ATOM    357  HA  LEU A  45     -38.444  25.785  -4.141  0.00  0.00      AP1   
ATOM    358  CB  LEU A  45     -37.081  24.161  -4.766  0.00  0.00      AP1  C
ATOM    359  HB1 LEU A  45     -36.591  24.078  -3.768  0.00  0.00      AP1   
ATOM    360  HB2 LEU A  45     -37.200  23.119  -5.138  0.00  0.00      AP1   
ATOM    361  CG  LEU A  45     -36.134  24.941  -5.699  0.00  0.00      AP1  C
ATOM    362  HG  LEU A  45     -36.703  25.115  -6.644  0.00  0.00      AP1   
ATOM    363  CD1 LEU A  45     -35.705  26.289  -5.105  0.00  0.00      AP1  C
ATOM    364 HD11 LEU A  45     -34.988  26.803  -5.781  0.00  0.00      AP1   
ATOM    365 HD12 LEU A  45     -36.585  26.953  -4.964  0.00  0.00      AP1   
ATOM    366 HD13 LEU A  45     -35.211  26.145  -4.121  0.00  0.00      AP1   
ATOM    367  CD2 LEU A  45     -34.916  24.071  -6.032  0.00  0.00      AP1  C
ATOM    368 HD21 LEU A  45     -34.232  24.613  -6.720  0.00  0.00      AP1   
ATOM    369 HD22 LEU A  45     -34.340  23.809  -5.122  0.00  0.00      AP1   
ATOM    370 HD23 LEU A  45     -35.235  23.129  -6.529  0.00  0.00      AP1   
ATOM    371  C   LEU A  45     -39.243  24.832  -5.850  0.00  0.00      AP1  C
ATOM    372  O   LEU A  45     -39.853  23.846  -6.256  0.00  0.00      AP1  O
ATOM    373  N   ASP A  46     -39.239  25.980  -6.565  0.00  0.00      AP1  N
ATOM    374  HN  ASP A  46     -38.829  26.833  -6.253  0.00  0.00      AP1   
ATOM    375  CA  ASP A  46     -39.839  26.090  -7.879  0.00  0.00      AP1  C
ATOM    376  HA  ASP A  46     -40.892  25.869  -7.749  0.00  0.00      AP1   
ATOM    377  CB  ASP A  46     -39.577  27.481  -8.513  0.00  0.00      AP1  C
ATOM    378  HB1 ASP A  46     -38.484  27.632  -8.622  0.00  0.00      AP1   
ATOM    379  HB2 ASP A  46     -40.040  27.545  -9.517  0.00  0.00      AP1   
ATOM    380  CG  ASP A  46     -40.092  28.654  -7.698  0.00  0.00      AP1  C
ATOM    381  OD1 ASP A  46     -40.922  28.449  -6.782  0.00  0.00      AP1  O
ATOM    382  OD2 ASP A  46     -39.631  29.781  -8.022  0.00  0.00      AP1  O
ATOM    383  C   ASP A  46     -39.291  25.063  -8.872  0.00  0.00      AP1  C
ATOM    384  O   ASP A  46     -38.082  24.859  -8.990  0.00  0.00      AP1  O
ATOM    385  N   ALA A  47     -40.188  24.422  -9.657  0.00  0.00      AP1  N
ATOM    386  HN  ALA A  47     -41.148  24.696  -9.638  0.00  0.00      AP1   
ATOM    387  CA  ALA A  47     -39.867  23.324 -10.560  0.00  0.00      AP1  C
ATOM    388  HA  ALA A  47     -39.490  22.490  -9.979  0.00  0.00      AP1   
ATOM    389  CB  ALA A  47     -41.161  22.857 -11.255  0.00  0.00      AP1  C
ATOM    390  HB1 ALA A  47     -41.915  22.579 -10.488  0.00  0.00      AP1   
ATOM    391  HB2 ALA A  47     -41.594  23.668 -11.881  0.00  0.00      AP1   
ATOM    392  HB3 ALA A  47     -40.982  21.970 -11.899  0.00  0.00      AP1   
ATOM    393  C   ALA A  47     -38.793  23.647 -11.598  0.00  0.00      AP1  C
ATOM    394  O   ALA A  47     -37.976  22.815 -11.994  0.00  0.00      AP1  O
ATOM    395  N   LYS A  48     -38.741  24.920 -12.027  0.00  0.00      AP1  N
ATOM    396  HN  LYS A  48     -39.418  25.577 -11.698  0.00  0.00      AP1   
ATOM    397  CA  LYS A  48     -37.768  25.454 -12.952  0.00  0.00      AP1  C
ATOM    398  HA  LYS A  48     -37.800  24.804 -13.818  0.00  0.00      AP1   
ATOM    399  CB  LYS A  48     -38.208  26.870 -13.403  0.00  0.00      AP1  C
ATOM    400  HB1 LYS A  48     -37.544  27.167 -14.246  0.00  0.00      AP1   
ATOM    401  HB2 LYS A  48     -39.238  26.811 -13.822  0.00  0.00      AP1   
ATOM    402  CG  LYS A  48     -38.145  27.972 -12.331  0.00  0.00      AP1  C
ATOM    403  HG1 LYS A  48     -38.677  27.622 -11.417  0.00  0.00      AP1   
ATOM    404  HG2 LYS A  48     -37.082  28.145 -12.050  0.00  0.00      AP1   
ATOM    405  CD  LYS A  48     -38.797  29.271 -12.835  0.00  0.00      AP1  C
ATOM    406  HD1 LYS A  48     -38.641  29.338 -13.937  0.00  0.00      AP1   
ATOM    407  HD2 LYS A  48     -39.895  29.201 -12.658  0.00  0.00      AP1   
ATOM    408  CE  LYS A  48     -38.262  30.544 -12.170  0.00  0.00      AP1  C
ATOM    409  HE1 LYS A  48     -38.825  30.759 -11.236  0.00  0.00      AP1   
ATOM    410  HE2 LYS A  48     -37.187  30.428 -11.914  0.00  0.00      AP1   
ATOM    411  NZ  LYS A  48     -38.419  31.683 -13.106  0.00  0.00      AP1  N
ATOM    412  HZ1 LYS A  48     -38.063  32.555 -12.667  0.00  0.00      AP1   
ATOM    413  HZ2 LYS A  48     -37.887  31.492 -13.979  0.00  0.00      AP1   
ATOM    414  HZ3 LYS A  48     -39.426  31.802 -13.339  0.00  0.00      AP1   
ATOM    415  C   LYS A  48     -36.329  25.445 -12.429  0.00  0.00      AP1  C
ATOM    416  O   LYS A  48     -35.385  25.457 -13.215  0.00  0.00      AP1  O
ATOM    417  N   HSD A  49     -36.135  25.367 -11.092  0.00  0.00      AP1  N
ATOM    418  HN  HSD A  49     -36.910  25.313 -10.465  0.00  0.00      AP1   
ATOM    419  CA  HSD A  49     -34.827  25.353 -10.460  0.00  0.00      AP1  C
ATOM    420  HA  HSD A  49     -34.123  25.706 -11.203  0.00  0.00      AP1   
ATOM    421  CB  HSD A  49     -34.834  26.240  -9.194  0.00  0.00      AP1  C
ATOM    422  HB1 HSD A  49     -35.666  25.918  -8.529  0.00  0.00      AP1   
ATOM    423  HB2 HSD A  49     -33.891  26.083  -8.626  0.00  0.00      AP1   
ATOM    424  ND1 HSD A  49     -34.077  28.283 -10.335  0.00  0.00      AP1  N
ATOM    425  HD1 HSD A  49     -33.381  27.814 -10.877  0.00  0.00      AP1   
ATOM    426  CG  HSD A  49     -34.996  27.689  -9.500  0.00  0.00      AP1  C
ATOM    427  CE1 HSD A  49     -34.395  29.559 -10.346  0.00  0.00      AP1  C
ATOM    428  HE1 HSD A  49     -33.855  30.317 -10.922  0.00  0.00      AP1   
ATOM    429  NE2 HSD A  49     -35.472  29.813  -9.568  0.00  0.00      AP1  N
ATOM    430  CD2 HSD A  49     -35.867  28.613  -9.018  0.00  0.00      AP1  C
ATOM    431  HD2 HSD A  49     -36.687  28.491  -8.321  0.00  0.00      AP1   
ATOM    432  C   HSD A  49     -34.375  23.966 -10.025  0.00  0.00      AP1  C
ATOM    433  O   HSD A  49     -33.241  23.789  -9.589  0.00  0.00      AP1  O
ATOM    434  N   HSD A  50     -35.225  22.923 -10.147  0.00  0.00      AP1  N
ATOM    435  HN  HSD A  50     -36.123  23.006 -10.577  0.00  0.00      AP1   
ATOM    436  CA  HSD A  50     -34.892  21.585  -9.654  0.00  0.00      AP1  C
ATOM    437  HA  HSD A  50     -34.674  21.706  -8.600  0.00  0.00      AP1   
ATOM    438  CB  HSD A  50     -36.048  20.586  -9.829  0.00  0.00      AP1  C
ATOM    439  HB1 HSD A  50     -36.378  20.596 -10.891  0.00  0.00      AP1   
ATOM    440  HB2 HSD A  50     -35.686  19.557  -9.615  0.00  0.00      AP1   
ATOM    441  ND1 HSD A  50     -38.223  19.917  -8.941  0.00  0.00      AP1  N
ATOM    442  HD1 HSD A  50     -38.206  19.029  -9.400  0.00  0.00      AP1   
ATOM    443  CG  HSD A  50     -37.230  20.866  -8.974  0.00  0.00      AP1  C
ATOM    444  CE1 HSD A  50     -39.115  20.384  -8.096  0.00  0.00      AP1  C
ATOM    445  HE1 HSD A  50     -40.037  19.860  -7.830  0.00  0.00      AP1   
ATOM    446  NE2 HSD A  50     -38.748  21.585  -7.592  0.00  0.00      AP1  N
ATOM    447  CD2 HSD A  50     -37.531  21.904  -8.151  0.00  0.00      AP1  C
ATOM    448  HD2 HSD A  50     -36.986  22.822  -7.967  0.00  0.00      AP1   
ATOM    449  C   HSD A  50     -33.679  20.942 -10.295  0.00  0.00      AP1  C
ATOM    450  O   HSD A  50     -32.815  20.396  -9.614  0.00  0.00      AP1  O
ATOM    451  N   LYS A  51     -33.587  21.033 -11.632  0.00  0.00      AP1  N
ATOM    452  HN  LYS A  51     -34.296  21.511 -12.149  0.00  0.00      AP1   
ATOM    453  CA  LYS A  51     -32.508  20.481 -12.431  0.00  0.00      AP1  C
ATOM    454  HA  LYS A  51     -32.483  19.420 -12.212  0.00  0.00      AP1   
ATOM    455  CB  LYS A  51     -32.847  20.793 -13.913  0.00  0.00      AP1  C
ATOM    456  HB1 LYS A  51     -33.038  21.889 -13.981  0.00  0.00      AP1   
ATOM    457  HB2 LYS A  51     -31.949  20.591 -14.539  0.00  0.00      AP1   
ATOM    458  CG  LYS A  51     -34.079  20.023 -14.435  0.00  0.00      AP1  C
ATOM    459  HG1 LYS A  51     -33.748  19.037 -14.838  0.00  0.00      AP1   
ATOM    460  HG2 LYS A  51     -34.767  19.818 -13.583  0.00  0.00      AP1   
ATOM    461  CD  LYS A  51     -34.859  20.749 -15.551  0.00  0.00      AP1  C
ATOM    462  HD1 LYS A  51     -34.935  21.827 -15.282  0.00  0.00      AP1   
ATOM    463  HD2 LYS A  51     -34.264  20.680 -16.492  0.00  0.00      AP1   
ATOM    464  CE  LYS A  51     -36.252  20.137 -15.752  0.00  0.00      AP1  C
ATOM    465  HE1 LYS A  51     -36.168  19.084 -16.104  0.00  0.00      AP1   
ATOM    466  HE2 LYS A  51     -36.824  20.144 -14.798  0.00  0.00      AP1   
ATOM    467  NZ  LYS A  51     -37.038  20.888 -16.758  0.00  0.00      AP1  N
ATOM    468  HZ1 LYS A  51     -37.975  20.452 -16.876  0.00  0.00      AP1   
ATOM    469  HZ2 LYS A  51     -37.151  21.873 -16.445  0.00  0.00      AP1   
ATOM    470  HZ3 LYS A  51     -36.535  20.876 -17.669  0.00  0.00      AP1   
ATOM    471  C   LYS A  51     -31.139  21.053 -12.070  0.00  0.00      AP1  C
ATOM    472  O   LYS A  51     -30.217  20.327 -11.706  0.00  0.00      AP1  O
ATOM    473  N   ALA A  52     -31.026  22.395 -12.064  0.00  0.00      AP1  N
ATOM    474  HN  ALA A  52     -31.816  22.971 -12.274  0.00  0.00      AP1   
ATOM    475  CA  ALA A  52     -29.801  23.108 -11.766  0.00  0.00      AP1  C
ATOM    476  HA  ALA A  52     -28.981  22.663 -12.320  0.00  0.00      AP1   
ATOM    477  CB  ALA A  52     -29.932  24.567 -12.233  0.00  0.00      AP1  C
ATOM    478  HB1 ALA A  52     -30.172  24.592 -13.317  0.00  0.00      AP1   
ATOM    479  HB2 ALA A  52     -30.752  25.088 -11.691  0.00  0.00      AP1   
ATOM    480  HB3 ALA A  52     -28.989  25.135 -12.077  0.00  0.00      AP1   
ATOM    481  C   ALA A  52     -29.406  23.054 -10.294  0.00  0.00      AP1  C
ATOM    482  O   ALA A  52     -28.223  23.050  -9.950  0.00  0.00      AP1  O
ATOM    483  N   MET A  53     -30.393  22.979  -9.365  0.00  0.00      AP1  N
ATOM    484  HN  MET A  53     -31.358  23.073  -9.604  0.00  0.00      AP1   
ATOM    485  CA  MET A  53     -30.143  22.758  -7.949  0.00  0.00      AP1  C
ATOM    486  HA  MET A  53     -29.500  23.561  -7.610  0.00  0.00      AP1   
ATOM    487  CB  MET A  53     -31.478  22.664  -7.157  0.00  0.00      AP1  C
ATOM    488  HB1 MET A  53     -31.882  23.701  -7.080  0.00  0.00      AP1   
ATOM    489  HB2 MET A  53     -32.218  22.084  -7.751  0.00  0.00      AP1   
ATOM    490  CG  MET A  53     -31.410  22.085  -5.728  0.00  0.00      AP1  C
ATOM    491  HG1 MET A  53     -32.432  21.960  -5.313  0.00  0.00      AP1   
ATOM    492  HG2 MET A  53     -30.932  21.082  -5.753  0.00  0.00      AP1   
ATOM    493  SD  MET A  53     -30.492  23.101  -4.556  0.00  0.00      AP1  S
ATOM    494  CE  MET A  53     -31.938  23.350  -3.504  0.00  0.00      AP1  C
ATOM    495  HE1 MET A  53     -31.688  23.991  -2.632  0.00  0.00      AP1   
ATOM    496  HE2 MET A  53     -32.761  23.842  -4.068  0.00  0.00      AP1   
ATOM    497  HE3 MET A  53     -32.321  22.381  -3.117  0.00  0.00      AP1   
ATOM    498  C   MET A  53     -29.411  21.465  -7.718  0.00  0.00      AP1  C
ATOM    499  O   MET A  53     -28.391  21.418  -7.031  0.00  0.00      AP1  O
ATOM    500  N   MET A  54     -29.914  20.380  -8.321  0.00  0.00      AP1  N
ATOM    501  HN  MET A  54     -30.718  20.390  -8.913  0.00  0.00      AP1   
ATOM    502  CA  MET A  54     -29.316  19.088  -8.157  0.00  0.00      AP1  C
ATOM    503  HA  MET A  54     -29.224  18.934  -7.088  0.00  0.00      AP1   
ATOM    504  CB  MET A  54     -30.260  17.981  -8.629  0.00  0.00      AP1  C
ATOM    505  HB1 MET A  54     -30.661  18.299  -9.621  0.00  0.00      AP1   
ATOM    506  HB2 MET A  54     -29.676  17.051  -8.814  0.00  0.00      AP1   
ATOM    507  CG  MET A  54     -31.404  17.772  -7.627  0.00  0.00      AP1  C
ATOM    508  HG1 MET A  54     -32.041  18.680  -7.572  0.00  0.00      AP1   
ATOM    509  HG2 MET A  54     -32.048  16.930  -7.966  0.00  0.00      AP1   
ATOM    510  SD  MET A  54     -30.895  17.402  -5.907  0.00  0.00      AP1  S
ATOM    511  CE  MET A  54     -29.843  15.956  -6.242  0.00  0.00      AP1  C
ATOM    512  HE1 MET A  54     -29.421  15.546  -5.299  0.00  0.00      AP1   
ATOM    513  HE2 MET A  54     -30.423  15.146  -6.736  0.00  0.00      AP1   
ATOM    514  HE3 MET A  54     -28.995  16.224  -6.907  0.00  0.00      AP1   
ATOM    515  C   MET A  54     -27.940  18.984  -8.751  0.00  0.00      AP1  C
ATOM    516  O   MET A  54     -27.030  18.574  -8.048  0.00  0.00      AP1  O
ATOM    517  N   GLU A  55     -27.709  19.487  -9.977  0.00  0.00      AP1  N
ATOM    518  HN  GLU A  55     -28.441  19.841 -10.553  0.00  0.00      AP1   
ATOM    519  CA  GLU A  55     -26.387  19.565 -10.586  0.00  0.00      AP1  C
ATOM    520  HA  GLU A  55     -26.042  18.551 -10.740  0.00  0.00      AP1   
ATOM    521  CB  GLU A  55     -26.489  20.363 -11.903  0.00  0.00      AP1  C
ATOM    522  HB1 GLU A  55     -26.993  21.334 -11.684  0.00  0.00      AP1   
ATOM    523  HB2 GLU A  55     -25.469  20.624 -12.267  0.00  0.00      AP1   
ATOM    524  CG  GLU A  55     -27.267  19.661 -13.042  0.00  0.00      AP1  C
ATOM    525  HG1 GLU A  55     -26.680  18.801 -13.414  0.00  0.00      AP1   
ATOM    526  HG2 GLU A  55     -28.255  19.302 -12.684  0.00  0.00      AP1   
ATOM    527  CD  GLU A  55     -27.480  20.584 -14.244  0.00  0.00      AP1  C
ATOM    528  OE1 GLU A  55     -26.899  21.701 -14.260  0.00  0.00      AP1  O
ATOM    529  OE2 GLU A  55     -28.243  20.176 -15.158  0.00  0.00      AP1  O
ATOM    530  C   GLU A  55     -25.359  20.263  -9.695  0.00  0.00      AP1  C
ATOM    531  O   GLU A  55     -24.221  19.818  -9.516  0.00  0.00      AP1  O
ATOM    532  N   ARG A  56     -25.781  21.364  -9.050  0.00  0.00      AP1  N
ATOM    533  HN  ARG A  56     -26.677  21.745  -9.271  0.00  0.00      AP1   
ATOM    534  CA  ARG A  56     -25.016  22.053  -8.037  0.00  0.00      AP1  C
ATOM    535  HA  ARG A  56     -24.054  22.278  -8.482  0.00  0.00      AP1   
ATOM    536  CB  ARG A  56     -25.737  23.372  -7.696  0.00  0.00      AP1  C
ATOM    537  HB1 ARG A  56     -26.108  23.789  -8.664  0.00  0.00      AP1   
ATOM    538  HB2 ARG A  56     -26.645  23.155  -7.090  0.00  0.00      AP1   
ATOM    539  CG  ARG A  56     -24.846  24.422  -7.015  0.00  0.00      AP1  C
ATOM    540  HG1 ARG A  56     -24.267  23.922  -6.208  0.00  0.00      AP1   
ATOM    541  HG2 ARG A  56     -24.088  24.783  -7.747  0.00  0.00      AP1   
ATOM    542  CD  ARG A  56     -25.656  25.616  -6.515  0.00  0.00      AP1  C
ATOM    543  HD1 ARG A  56     -25.946  26.255  -7.380  0.00  0.00      AP1   
ATOM    544  HD2 ARG A  56     -26.582  25.289  -5.986  0.00  0.00      AP1   
ATOM    545  NE  ARG A  56     -24.787  26.365  -5.553  0.00  0.00      AP1  N
ATOM    546  HE  ARG A  56     -23.816  26.109  -5.618  0.00  0.00      AP1   
ATOM    547  CZ  ARG A  56     -25.257  27.281  -4.696  0.00  0.00      AP1  C
ATOM    548  NH1 ARG A  56     -26.533  27.653  -4.721  0.00  0.00      AP1  N
ATOM    549 HH11 ARG A  56     -26.867  28.349  -4.101  0.00  0.00      AP1   
ATOM    550 HH12 ARG A  56     -27.083  27.297  -5.479  0.00  0.00      AP1   
ATOM    551  NH2 ARG A  56     -24.445  27.823  -3.788  0.00  0.00      AP1  N
ATOM    552 HH21 ARG A  56     -24.811  28.434  -3.100  0.00  0.00      AP1   
ATOM    553 HH22 ARG A  56     -23.538  27.431  -3.707  0.00  0.00      AP1   
ATOM    554  C   ARG A  56     -24.731  21.243  -6.758  0.00  0.00      AP1  C
ATOM    555  O   ARG A  56     -23.610  21.259  -6.253  0.00  0.00      AP1  O
ATOM    556  N   VAL A  57     -25.730  20.507  -6.204  0.00  0.00      AP1  N
ATOM    557  HN  VAL A  57     -26.660  20.562  -6.555  0.00  0.00      AP1   
ATOM    558  CA  VAL A  57     -25.562  19.585  -5.072  0.00  0.00      AP1  C
ATOM    559  HA  VAL A  57     -25.079  20.142  -4.279  0.00  0.00      AP1   
ATOM    560  CB  VAL A  57     -26.873  19.036  -4.482  0.00  0.00      AP1  C
ATOM    561  HB  VAL A  57     -27.389  18.457  -5.288  0.00  0.00      AP1   
ATOM    562  CG1 VAL A  57     -26.600  18.093  -3.288  0.00  0.00      AP1  C
ATOM    563 HG11 VAL A  57     -27.557  17.737  -2.850  0.00  0.00      AP1   
ATOM    564 HG12 VAL A  57     -26.023  17.196  -3.597  0.00  0.00      AP1   
ATOM    565 HG13 VAL A  57     -26.034  18.623  -2.491  0.00  0.00      AP1   
ATOM    566  CG2 VAL A  57     -27.763  20.182  -3.980  0.00  0.00      AP1  C
ATOM    567 HG21 VAL A  57     -28.692  19.785  -3.518  0.00  0.00      AP1   
ATOM    568 HG22 VAL A  57     -27.226  20.790  -3.220  0.00  0.00      AP1   
ATOM    569 HG23 VAL A  57     -28.062  20.852  -4.813  0.00  0.00      AP1   
ATOM    570  C   VAL A  57     -24.662  18.415  -5.423  0.00  0.00      AP1  C
ATOM    571  O   VAL A  57     -23.767  18.055  -4.658  0.00  0.00      AP1  O
ATOM    572  N   GLU A  58     -24.826  17.803  -6.614  0.00  0.00      AP1  N
ATOM    573  HN  GLU A  58     -25.507  18.075  -7.289  0.00  0.00      AP1   
ATOM    574  CA  GLU A  58     -24.010  16.677  -7.021  0.00  0.00      AP1  C
ATOM    575  HA  GLU A  58     -24.103  15.907  -6.266  0.00  0.00      AP1   
ATOM    576  CB  GLU A  58     -24.402  16.075  -8.389  0.00  0.00      AP1  C
ATOM    577  HB1 GLU A  58     -23.970  16.720  -9.188  0.00  0.00      AP1   
ATOM    578  HB2 GLU A  58     -23.926  15.077  -8.512  0.00  0.00      AP1   
ATOM    579  CG  GLU A  58     -25.899  15.910  -8.725  0.00  0.00      AP1  C
ATOM    580  HG1 GLU A  58     -26.483  15.852  -7.788  0.00  0.00      AP1   
ATOM    581  HG2 GLU A  58     -26.266  16.762  -9.330  0.00  0.00      AP1   
ATOM    582  CD  GLU A  58     -26.177  14.609  -9.480  0.00  0.00      AP1  C
ATOM    583  OE1 GLU A  58     -25.193  13.982  -9.982  0.00  0.00      AP1  O
ATOM    584  OE2 GLU A  58     -27.372  14.242  -9.564  0.00  0.00      AP1  O
ATOM    585  C   GLU A  58     -22.544  17.055  -7.103  0.00  0.00      AP1  C
ATOM    586  O   GLU A  58     -21.662  16.375  -6.587  0.00  0.00      AP1  O
ATOM    587  N   ASN A  59     -22.268  18.223  -7.706  0.00  0.00      AP1  N
ATOM    588  HN  ASN A  59     -22.987  18.756  -8.148  0.00  0.00      AP1   
ATOM    589  CA  ASN A  59     -20.948  18.816  -7.780  0.00  0.00      AP1  C
ATOM    590  HA  ASN A  59     -20.323  18.031  -8.194  0.00  0.00      AP1   
ATOM    591  CB  ASN A  59     -20.931  20.024  -8.732  0.00  0.00      AP1  C
ATOM    592  HB1 ASN A  59     -21.809  20.661  -8.487  0.00  0.00      AP1   
ATOM    593  HB2 ASN A  59     -20.019  20.633  -8.563  0.00  0.00      AP1   
ATOM    594  CG  ASN A  59     -21.037  19.541 -10.174  0.00  0.00      AP1  C
ATOM    595  OD1 ASN A  59     -21.000  18.352 -10.500  0.00  0.00      AP1  O
ATOM    596  ND2 ASN A  59     -21.124  20.524 -11.099  0.00  0.00      AP1  N
ATOM    597 HD21 ASN A  59     -21.206  20.248 -12.054  0.00  0.00      AP1   
ATOM    598 HD22 ASN A  59     -21.135  21.478 -10.814  0.00  0.00      AP1   
ATOM    599  C   ASN A  59     -20.362  19.211  -6.438  0.00  0.00      AP1  C
ATOM    600  O   ASN A  59     -19.162  19.052  -6.226  0.00  0.00      AP1  O
ATOM    601  N   ALA A  60     -21.180  19.697  -5.474  0.00  0.00      AP1  N
ATOM    602  HN  ALA A  60     -22.151  19.863  -5.646  0.00  0.00      AP1   
ATOM    603  CA  ALA A  60     -20.723  20.011  -4.129  0.00  0.00      AP1  C
ATOM    604  HA  ALA A  60     -19.946  20.766  -4.155  0.00  0.00      AP1   
ATOM    605  CB  ALA A  60     -21.879  20.489  -3.223  0.00  0.00      AP1  C
ATOM    606  HB1 ALA A  60     -22.326  21.415  -3.645  0.00  0.00      AP1   
ATOM    607  HB2 ALA A  60     -22.680  19.720  -3.157  0.00  0.00      AP1   
ATOM    608  HB3 ALA A  60     -21.524  20.719  -2.195  0.00  0.00      AP1   
ATOM    609  C   ALA A  60     -20.115  18.800  -3.470  0.00  0.00      AP1  C
ATOM    610  O   ALA A  60     -19.112  18.860  -2.777  0.00  0.00      AP1  O
ATOM    611  N   VAL A  61     -20.735  17.657  -3.700  0.00  0.00      AP1  N
ATOM    612  HN  VAL A  61     -21.559  17.613  -4.258  0.00  0.00      AP1   
ATOM    613  CA  VAL A  61     -20.305  16.400  -3.189  0.00  0.00      AP1  C
ATOM    614  HA  VAL A  61     -19.917  16.605  -2.199  0.00  0.00      AP1   
ATOM    615  CB  VAL A  61     -21.558  15.581  -3.111  0.00  0.00      AP1  C
ATOM    616  HB  VAL A  61     -21.949  15.462  -4.152  0.00  0.00      AP1   
ATOM    617  CG1 VAL A  61     -21.213  14.241  -2.531  0.00  0.00      AP1  C
ATOM    618 HG11 VAL A  61     -22.128  13.620  -2.422  0.00  0.00      AP1   
ATOM    619 HG12 VAL A  61     -20.510  13.682  -3.181  0.00  0.00      AP1   
ATOM    620 HG13 VAL A  61     -20.755  14.355  -1.525  0.00  0.00      AP1   
ATOM    621  CG2 VAL A  61     -22.581  16.191  -2.130  0.00  0.00      AP1  C
ATOM    622 HG21 VAL A  61     -23.485  15.550  -2.056  0.00  0.00      AP1   
ATOM    623 HG22 VAL A  61     -22.138  16.289  -1.115  0.00  0.00      AP1   
ATOM    624 HG23 VAL A  61     -22.910  17.196  -2.465  0.00  0.00      AP1   
ATOM    625  C   VAL A  61     -19.180  15.726  -3.995  0.00  0.00      AP1  C
ATOM    626  O   VAL A  61     -18.328  15.051  -3.411  0.00  0.00      AP1  O
ATOM    627  N   LYS A  62     -19.119  15.909  -5.337  0.00  0.00      AP1  N
ATOM    628  HN  LYS A  62     -19.779  16.508  -5.787  0.00  0.00      AP1   
ATOM    629  CA  LYS A  62     -18.138  15.286  -6.227  0.00  0.00      AP1  C
ATOM    630  HA  LYS A  62     -18.119  14.245  -5.930  0.00  0.00      AP1   
ATOM    631  CB  LYS A  62     -18.574  15.349  -7.721  0.00  0.00      AP1  C
ATOM    632  HB1 LYS A  62     -18.941  16.383  -7.913  0.00  0.00      AP1   
ATOM    633  HB2 LYS A  62     -17.677  15.211  -8.367  0.00  0.00      AP1   
ATOM    634  CG  LYS A  62     -19.679  14.338  -8.081  0.00  0.00      AP1  C
ATOM    635  HG1 LYS A  62     -19.324  13.310  -7.842  0.00  0.00      AP1   
ATOM    636  HG2 LYS A  62     -20.573  14.537  -7.446  0.00  0.00      AP1   
ATOM    637  CD  LYS A  62     -20.070  14.391  -9.571  0.00  0.00      AP1  C
ATOM    638  HD1 LYS A  62     -19.924  15.433  -9.937  0.00  0.00      AP1   
ATOM    639  HD2 LYS A  62     -19.367  13.736 -10.137  0.00  0.00      AP1   
ATOM    640  CE  LYS A  62     -21.515  13.941  -9.823  0.00  0.00      AP1  C
ATOM    641  HE1 LYS A  62     -21.673  12.907  -9.446  0.00  0.00      AP1   
ATOM    642  HE2 LYS A  62     -22.230  14.616  -9.305  0.00  0.00      AP1   
ATOM    643  NZ  LYS A  62     -21.855  13.949 -11.265  0.00  0.00      AP1  N
ATOM    644  HZ1 LYS A  62     -22.839  13.638 -11.401  0.00  0.00      AP1   
ATOM    645  HZ2 LYS A  62     -21.741  14.911 -11.644  0.00  0.00      AP1   
ATOM    646  HZ3 LYS A  62     -21.216  13.304 -11.773  0.00  0.00      AP1   
ATOM    647  C   LYS A  62     -16.707  15.812  -6.135  0.00  0.00      AP1  C
ATOM    648  O   LYS A  62     -15.782  15.120  -6.529  0.00  0.00      AP1  O
ATOM    649  N   ASP A  63     -16.496  17.028  -5.592  0.00  0.00      AP1  N
ATOM    650  HN  ASP A  63     -17.214  17.669  -5.338  0.00  0.00      AP1   
ATOM    651  CA  ASP A  63     -15.173  17.527  -5.320  0.00  0.00      AP1  C
ATOM    652  HA  ASP A  63     -14.467  16.722  -5.487  0.00  0.00      AP1   
ATOM    653  CB  ASP A  63     -14.802  18.698  -6.271  0.00  0.00      AP1  C
ATOM    654  HB1 ASP A  63     -14.939  18.373  -7.321  0.00  0.00      AP1   
ATOM    655  HB2 ASP A  63     -15.457  19.572  -6.089  0.00  0.00      AP1   
ATOM    656  CG  ASP A  63     -13.344  19.105  -6.080  0.00  0.00      AP1  C
ATOM    657  OD1 ASP A  63     -12.563  18.288  -5.519  0.00  0.00      AP1  O
ATOM    658  OD2 ASP A  63     -13.010  20.261  -6.433  0.00  0.00      AP1  O
ATOM    659  C   ASP A  63     -15.084  17.891  -3.842  0.00  0.00      AP1  C
ATOM    660  O   ASP A  63     -16.029  18.454  -3.249  0.00  0.00      AP1  O
ATOM    661  N   PHE A  64     -13.973  17.582  -3.163  0.00  0.00      AP1  N
ATOM    662  HN  PHE A  64     -13.211  17.109  -3.603  0.00  0.00      AP1   
ATOM    663  CA  PHE A  64     -13.760  17.889  -1.758  0.00  0.00      AP1  C
ATOM    664  HA  PHE A  64     -14.527  18.589  -1.447  0.00  0.00      AP1   
ATOM    665  CB  PHE A  64     -13.779  16.566  -0.928  0.00  0.00      AP1  C
ATOM    666  HB1 PHE A  64     -14.816  16.167  -0.904  0.00  0.00      AP1   
ATOM    667  HB2 PHE A  64     -13.140  15.790  -1.400  0.00  0.00      AP1   
ATOM    668  CG  PHE A  64     -13.372  16.684   0.522  0.00  0.00      AP1  C
ATOM    669  CD1 PHE A  64     -14.262  17.177   1.489  0.00  0.00      AP1  C
ATOM    670  HD1 PHE A  64     -15.260  17.472   1.195  0.00  0.00      AP1   
ATOM    671  CE1 PHE A  64     -13.877  17.301   2.827  0.00  0.00      AP1  C
ATOM    672  HE1 PHE A  64     -14.562  17.716   3.552  0.00  0.00      AP1   
ATOM    673  CZ  PHE A  64     -12.607  16.879   3.223  0.00  0.00      AP1  C
ATOM    674  HZ  PHE A  64     -12.314  16.958   4.261  0.00  0.00      AP1   
ATOM    675  CD2 PHE A  64     -12.096  16.264   0.942  0.00  0.00      AP1  C
ATOM    676  HD2 PHE A  64     -11.386  15.887   0.219  0.00  0.00      AP1   
ATOM    677  CE2 PHE A  64     -11.719  16.349   2.286  0.00  0.00      AP1  C
ATOM    678  HE2 PHE A  64     -10.741  16.005   2.594  0.00  0.00      AP1   
ATOM    679  C   PHE A  64     -12.430  18.614  -1.660  0.00  0.00      AP1  C
ATOM    680  O   PHE A  64     -11.373  18.010  -1.717  0.00  0.00      AP1  O
ATOM    681  N   GLN A  65     -12.460  19.955  -1.486  0.00  0.00      AP1  N
ATOM    682  HN  GLN A  65     -13.264  20.488  -1.227  0.00  0.00      AP1   
ATOM    683  CA  GLN A  65     -11.256  20.739  -1.677  0.00  0.00      AP1  C
ATOM    684  HA  GLN A  65     -10.602  20.126  -2.284  0.00  0.00      AP1   
ATOM    685  CB  GLN A  65     -11.648  22.053  -2.389  0.00  0.00      AP1  C
ATOM    686  HB1 GLN A  65     -12.348  22.592  -1.709  0.00  0.00      AP1   
ATOM    687  HB2 GLN A  65     -10.748  22.702  -2.487  0.00  0.00      AP1   
ATOM    688  CG  GLN A  65     -12.321  21.805  -3.757  0.00  0.00      AP1  C
ATOM    689  HG1 GLN A  65     -11.623  21.279  -4.444  0.00  0.00      AP1   
ATOM    690  HG2 GLN A  65     -13.225  21.172  -3.641  0.00  0.00      AP1   
ATOM    691  CD  GLN A  65     -12.712  23.107  -4.446  0.00  0.00      AP1  C
ATOM    692  OE1 GLN A  65     -13.859  23.551  -4.389  0.00  0.00      AP1  O
ATOM    693  NE2 GLN A  65     -11.719  23.759  -5.098  0.00  0.00      AP1  N
ATOM    694 HE21 GLN A  65     -11.963  24.614  -5.548  0.00  0.00      AP1   
ATOM    695 HE22 GLN A  65     -10.805  23.369  -5.123  0.00  0.00      AP1   
ATOM    696  C   GLN A  65     -10.516  21.063  -0.385  0.00  0.00      AP1  C
ATOM    697  O   GLN A  65      -9.358  21.465  -0.421  0.00  0.00      AP1  O
ATOM    698  N   GLU A  66     -11.123  20.825   0.793  0.00  0.00      AP1  N
ATOM    699  HN  GLU A  66     -11.963  20.291   0.826  0.00  0.00      AP1   
ATOM    700  CA  GLU A  66     -10.661  21.289   2.098  0.00  0.00      AP1  C
ATOM    701  HA  GLU A  66     -10.657  22.370   2.039  0.00  0.00      AP1   
ATOM    702  CB  GLU A  66     -11.638  20.856   3.205  0.00  0.00      AP1  C
ATOM    703  HB1 GLU A  66     -11.635  19.743   3.255  0.00  0.00      AP1   
ATOM    704  HB2 GLU A  66     -11.266  21.206   4.194  0.00  0.00      AP1   
ATOM    705  CG  GLU A  66     -13.101  21.334   3.009  0.00  0.00      AP1  C
ATOM    706  HG1 GLU A  66     -13.494  20.937   2.054  0.00  0.00      AP1   
ATOM    707  HG2 GLU A  66     -13.748  20.989   3.840  0.00  0.00      AP1   
ATOM    708  CD  GLU A  66     -13.345  22.848   2.889  0.00  0.00      AP1  C
ATOM    709  OE1 GLU A  66     -12.394  23.616   2.622  0.00  0.00      AP1  O
ATOM    710  OE2 GLU A  66     -14.553  23.202   2.932  0.00  0.00      AP1  O
ATOM    711  C   GLU A  66      -9.282  20.859   2.515  0.00  0.00      AP1  C
ATOM    712  O   GLU A  66      -8.557  21.550   3.227  0.00  0.00      AP1  O
ATOM    713  N   LEU A  67      -8.855  19.688   2.036  0.00  0.00      AP1  N
ATOM    714  HN  LEU A  67      -9.449  19.080   1.511  0.00  0.00      AP1   
ATOM    715  CA  LEU A  67      -7.516  19.189   2.223  0.00  0.00      AP1  C
ATOM    716  HA  LEU A  67      -7.381  19.153   3.296  0.00  0.00      AP1   
ATOM    717  CB  LEU A  67      -7.386  17.808   1.583  0.00  0.00      AP1  C
ATOM    718  HB1 LEU A  67      -6.437  17.360   1.957  0.00  0.00      AP1   
ATOM    719  HB2 LEU A  67      -8.205  17.156   1.961  0.00  0.00      AP1   
ATOM    720  CG  LEU A  67      -7.361  17.801   0.045  0.00  0.00      AP1  C
ATOM    721  HG  LEU A  67      -7.774  18.786  -0.281  0.00  0.00      AP1   
ATOM    722  CD1 LEU A  67      -5.941  17.660  -0.509  0.00  0.00      AP1  C
ATOM    723 HD11 LEU A  67      -5.958  17.609  -1.618  0.00  0.00      AP1   
ATOM    724 HD12 LEU A  67      -5.316  18.529  -0.208  0.00  0.00      AP1   
ATOM    725 HD13 LEU A  67      -5.460  16.735  -0.126  0.00  0.00      AP1   
ATOM    726  CD2 LEU A  67      -8.292  16.719  -0.447  0.00  0.00      AP1  C
ATOM    727 HD21 LEU A  67      -8.310  16.702  -1.558  0.00  0.00      AP1   
ATOM    728 HD22 LEU A  67      -7.974  15.715  -0.100  0.00  0.00      AP1   
ATOM    729 HD23 LEU A  67      -9.327  16.903  -0.085  0.00  0.00      AP1   
ATOM    730  C   LEU A  67      -6.418  20.063   1.654  0.00  0.00      AP1  C
ATOM    731  O   LEU A  67      -5.287  20.014   2.124  0.00  0.00      AP1  O
ATOM    732  N   SER A  68      -6.734  20.880   0.620  0.00  0.00      AP1  N
ATOM    733  HN  SER A  68      -7.680  20.975   0.313  0.00  0.00      AP1   
ATOM    734  CA  SER A  68      -5.780  21.681  -0.134  0.00  0.00      AP1  C
ATOM    735  HA  SER A  68      -4.927  21.039  -0.318  0.00  0.00      AP1   
ATOM    736  CB  SER A  68      -6.328  22.157  -1.522  0.00  0.00      AP1  C
ATOM    737  HB1 SER A  68      -5.463  22.484  -2.142  0.00  0.00      AP1   
ATOM    738  HB2 SER A  68      -6.814  21.310  -2.058  0.00  0.00      AP1   
ATOM    739  OG  SER A  68      -7.236  23.257  -1.422  0.00  0.00      AP1  O
ATOM    740  HG1 SER A  68      -7.341  23.619  -2.312  0.00  0.00      AP1   
ATOM    741  C   SER A  68      -5.291  22.856   0.689  0.00  0.00      AP1  C
ATOM    742  O   SER A  68      -4.251  23.447   0.403  0.00  0.00      AP1  O
ATOM    743  N   LEU A  69      -6.032  23.172   1.769  0.00  0.00      AP1  N
ATOM    744  HN  LEU A  69      -6.866  22.670   1.986  0.00  0.00      AP1   
ATOM    745  CA  LEU A  69      -5.718  24.232   2.699  0.00  0.00      AP1  C
ATOM    746  HA  LEU A  69      -5.051  24.906   2.179  0.00  0.00      AP1   
ATOM    747  CB  LEU A  69      -7.017  24.929   3.169  0.00  0.00      AP1  C
ATOM    748  HB1 LEU A  69      -7.623  24.165   3.708  0.00  0.00      AP1   
ATOM    749  HB2 LEU A  69      -6.760  25.706   3.923  0.00  0.00      AP1   
ATOM    750  CG  LEU A  69      -7.885  25.540   2.051  0.00  0.00      AP1  C
ATOM    751  HG  LEU A  69      -8.147  24.699   1.364  0.00  0.00      AP1   
ATOM    752  CD1 LEU A  69      -9.171  26.122   2.658  0.00  0.00      AP1  C
ATOM    753 HD11 LEU A  69      -9.787  26.610   1.873  0.00  0.00      AP1   
ATOM    754 HD12 LEU A  69      -9.779  25.321   3.131  0.00  0.00      AP1   
ATOM    755 HD13 LEU A  69      -8.930  26.882   3.432  0.00  0.00      AP1   
ATOM    756  CD2 LEU A  69      -7.127  26.601   1.235  0.00  0.00      AP1  C
ATOM    757 HD21 LEU A  69      -7.776  27.004   0.428  0.00  0.00      AP1   
ATOM    758 HD22 LEU A  69      -6.807  27.453   1.867  0.00  0.00      AP1   
ATOM    759 HD23 LEU A  69      -6.223  26.156   0.764  0.00  0.00      AP1   
ATOM    760  C   LEU A  69      -4.978  23.712   3.932  0.00  0.00      AP1  C
ATOM    761  O   LEU A  69      -4.540  24.487   4.782  0.00  0.00      AP1  O
ATOM    762  N   ASN A  70      -4.772  22.384   4.032  0.00  0.00      AP1  N
ATOM    763  HN  ASN A  70      -5.064  21.759   3.310  0.00  0.00      AP1   
ATOM    764  CA  ASN A  70      -4.124  21.740   5.157  0.00  0.00      AP1  C
ATOM    765  HA  ASN A  70      -3.995  22.494   5.926  0.00  0.00      AP1   
ATOM    766  CB  ASN A  70      -4.910  20.497   5.661  0.00  0.00      AP1  C
ATOM    767  HB1 ASN A  70      -5.062  19.816   4.795  0.00  0.00      AP1   
ATOM    768  HB2 ASN A  70      -4.316  19.944   6.417  0.00  0.00      AP1   
ATOM    769  CG  ASN A  70      -6.265  20.932   6.208  0.00  0.00      AP1  C
ATOM    770  OD1 ASN A  70      -6.351  21.894   6.969  0.00  0.00      AP1  O
ATOM    771  ND2 ASN A  70      -7.351  20.200   5.861  0.00  0.00      AP1  N
ATOM    772 HD21 ASN A  70      -8.234  20.497   6.213  0.00  0.00      AP1   
ATOM    773 HD22 ASN A  70      -7.251  19.418   5.253  0.00  0.00      AP1   
ATOM    774  C   ASN A  70      -2.738  21.286   4.719  0.00  0.00      AP1  C
ATOM    775  O   ASN A  70      -2.558  20.751   3.632  0.00  0.00      AP1  O
ATOM    776  N   GLU A  71      -1.707  21.494   5.561  0.00  0.00      AP1  N
ATOM    777  HN  GLU A  71      -1.808  21.995   6.416  0.00  0.00      AP1   
ATOM    778  CA  GLU A  71      -0.351  21.012   5.313  0.00  0.00      AP1  C
ATOM    779  HA  GLU A  71      -0.060  21.413   4.350  0.00  0.00      AP1   
ATOM    780  CB  GLU A  71       0.604  21.506   6.409  0.00  0.00      AP1  C
ATOM    781  HB1 GLU A  71       0.173  21.224   7.398  0.00  0.00      AP1   
ATOM    782  HB2 GLU A  71       1.575  20.967   6.335  0.00  0.00      AP1   
ATOM    783  CG  GLU A  71       0.854  23.032   6.395  0.00  0.00      AP1  C
ATOM    784  HG1 GLU A  71       1.372  23.312   5.459  0.00  0.00      AP1   
ATOM    785  HG2 GLU A  71      -0.100  23.592   6.465  0.00  0.00      AP1   
ATOM    786  CD  GLU A  71       1.774  23.462   7.541  0.00  0.00      AP1  C
ATOM    787  OE1 GLU A  71       2.078  22.603   8.408  0.00  0.00      AP1  O
ATOM    788  OE2 GLU A  71       2.173  24.652   7.556  0.00  0.00      AP1  O
ATOM    789  C   GLU A  71      -0.200  19.492   5.235  0.00  0.00      AP1  C
ATOM    790  O   GLU A  71       0.561  18.965   4.420  0.00  0.00      AP1  O
ATOM    791  N   ASP A  72      -0.927  18.750   6.097  0.00  0.00      AP1  N
ATOM    792  HN  ASP A  72      -1.413  19.160   6.863  0.00  0.00      AP1   
ATOM    793  CA  ASP A  72      -1.095  17.307   6.027  0.00  0.00      AP1  C
ATOM    794  HA  ASP A  72      -0.107  16.863   5.998  0.00  0.00      AP1   
ATOM    795  CB  ASP A  72      -1.857  16.807   7.294  0.00  0.00      AP1  C
ATOM    796  HB1 ASP A  72      -1.394  17.253   8.198  0.00  0.00      AP1   
ATOM    797  HB2 ASP A  72      -2.920  17.116   7.257  0.00  0.00      AP1   
ATOM    798  CG  ASP A  72      -1.831  15.295   7.504  0.00  0.00      AP1  C
ATOM    799  OD1 ASP A  72      -1.149  14.579   6.733  0.00  0.00      AP1  O
ATOM    800  OD2 ASP A  72      -2.506  14.838   8.466  0.00  0.00      AP1  O
ATOM    801  C   ASP A  72      -1.786  16.928   4.717  0.00  0.00      AP1  C
ATOM    802  O   ASP A  72      -2.975  17.168   4.512  0.00  0.00      AP1  O
ATOM    803  N   ALA A  73      -1.004  16.378   3.765  0.00  0.00      AP1  N
ATOM    804  HN  ALA A  73      -0.022  16.268   3.910  0.00  0.00      AP1   
ATOM    805  CA  ALA A  73      -1.500  15.915   2.490  0.00  0.00      AP1  C
ATOM    806  HA  ALA A  73      -2.062  16.706   2.008  0.00  0.00      AP1   
ATOM    807  CB  ALA A  73      -0.347  15.591   1.522  0.00  0.00      AP1  C
ATOM    808  HB1 ALA A  73       0.304  16.483   1.408  0.00  0.00      AP1   
ATOM    809  HB2 ALA A  73       0.279  14.758   1.911  0.00  0.00      AP1   
ATOM    810  HB3 ALA A  73      -0.724  15.310   0.517  0.00  0.00      AP1   
ATOM    811  C   ALA A  73      -2.443  14.730   2.611  0.00  0.00      AP1  C
ATOM    812  O   ALA A  73      -2.158  13.709   3.229  0.00  0.00      AP1  O
ATOM    813  N   TYR A  74      -3.637  14.862   2.002  0.00  0.00      AP1  N
ATOM    814  HN  TYR A  74      -3.896  15.684   1.496  0.00  0.00      AP1   
ATOM    815  CA  TYR A  74      -4.648  13.826   2.025  0.00  0.00      AP1  C
ATOM    816  HA  TYR A  74      -4.732  13.525   3.062  0.00  0.00      AP1   
ATOM    817  CB  TYR A  74      -5.958  14.381   1.451  0.00  0.00      AP1  C
ATOM    818  HB1 TYR A  74      -6.320  15.207   2.101  0.00  0.00      AP1   
ATOM    819  HB2 TYR A  74      -5.793  14.808   0.438  0.00  0.00      AP1   
ATOM    820  CG  TYR A  74      -7.155  13.486   1.324  0.00  0.00      AP1  C
ATOM    821  CD1 TYR A  74      -7.878  13.021   2.426  0.00  0.00      AP1  C
ATOM    822  HD1 TYR A  74      -7.405  12.970   3.397  0.00  0.00      AP1   
ATOM    823  CE1 TYR A  74      -9.205  12.602   2.253  0.00  0.00      AP1  C
ATOM    824  HE1 TYR A  74      -9.768  12.201   3.084  0.00  0.00      AP1   
ATOM    825  CZ  TYR A  74      -9.817  12.690   1.002  0.00  0.00      AP1  C
ATOM    826  OH  TYR A  74     -11.196  12.462   0.861  0.00  0.00      AP1  O
ATOM    827  HH  TYR A  74     -11.425  12.640  -0.055  0.00  0.00      AP1   
ATOM    828  CD2 TYR A  74      -7.719  13.368   0.049  0.00  0.00      AP1  C
ATOM    829  HD2 TYR A  74      -7.099  13.479  -0.829  0.00  0.00      AP1   
ATOM    830  CE2 TYR A  74      -9.068  13.058  -0.111  0.00  0.00      AP1  C
ATOM    831  HE2 TYR A  74      -9.512  13.087  -1.095  0.00  0.00      AP1   
ATOM    832  C   TYR A  74      -4.265  12.603   1.237  0.00  0.00      AP1  C
ATOM    833  O   TYR A  74      -3.787  12.683   0.108  0.00  0.00      AP1  O
ATOM    834  N   MET A  75      -4.558  11.424   1.799  0.00  0.00      AP1  N
ATOM    835  HN  MET A  75      -4.954  11.298   2.706  0.00  0.00      AP1   
ATOM    836  CA  MET A  75      -4.304  10.200   1.087  0.00  0.00      AP1  C
ATOM    837  HA  MET A  75      -3.601  10.444   0.299  0.00  0.00      AP1   
ATOM    838  CB  MET A  75      -3.698   9.190   2.072  0.00  0.00      AP1  C
ATOM    839  HB1 MET A  75      -4.457   9.020   2.871  0.00  0.00      AP1   
ATOM    840  HB2 MET A  75      -3.562   8.211   1.561  0.00  0.00      AP1   
ATOM    841  CG  MET A  75      -2.385   9.686   2.705  0.00  0.00      AP1  C
ATOM    842  HG1 MET A  75      -1.590   9.764   1.933  0.00  0.00      AP1   
ATOM    843  HG2 MET A  75      -2.537  10.698   3.135  0.00  0.00      AP1   
ATOM    844  SD  MET A  75      -1.758   8.599   4.019  0.00  0.00      AP1  S
ATOM    845  CE  MET A  75      -3.121   8.860   5.190  0.00  0.00      AP1  C
ATOM    846  HE1 MET A  75      -2.957   8.282   6.124  0.00  0.00      AP1   
ATOM    847  HE2 MET A  75      -3.211   9.934   5.464  0.00  0.00      AP1   
ATOM    848  HE3 MET A  75      -4.090   8.537   4.754  0.00  0.00      AP1   
ATOM    849  C   MET A  75      -5.555   9.632   0.426  0.00  0.00      AP1  C
ATOM    850  O   MET A  75      -5.500   8.643  -0.302  0.00  0.00      AP1  O
ATOM    851  N   GLY A  76      -6.740  10.261   0.601  0.00  0.00      AP1  N
ATOM    852  HN  GLY A  76      -6.868  11.046   1.205  0.00  0.00      AP1   
ATOM    853  CA  GLY A  76      -7.937   9.806  -0.109  0.00  0.00      AP1  C
ATOM    854  HA1 GLY A  76      -7.603   9.525  -1.098  0.00  0.00      AP1   
ATOM    855  HA2 GLY A  76      -8.628  10.637  -0.092  0.00  0.00      AP1   
ATOM    856  C   GLY A  76      -8.623   8.620   0.503  0.00  0.00      AP1  C
ATOM    857  O   GLY A  76      -9.406   7.941  -0.166  0.00  0.00      AP1  O
ATOM    858  N   VAL A  77      -8.335   8.353   1.785  0.00  0.00      AP1  N
ATOM    859  HN  VAL A  77      -7.793   8.989   2.330  0.00  0.00      AP1   
ATOM    860  CA  VAL A  77      -8.757   7.167   2.494  0.00  0.00      AP1  C
ATOM    861  HA  VAL A  77      -9.591   6.733   1.959  0.00  0.00      AP1   
ATOM    862  CB  VAL A  77      -7.666   6.111   2.681  0.00  0.00      AP1  C
ATOM    863  HB  VAL A  77      -8.083   5.307   3.338  0.00  0.00      AP1   
ATOM    864  CG1 VAL A  77      -7.289   5.520   1.311  0.00  0.00      AP1  C
ATOM    865 HG11 VAL A  77      -6.469   4.778   1.424  0.00  0.00      AP1   
ATOM    866 HG12 VAL A  77      -8.147   4.997   0.840  0.00  0.00      AP1   
ATOM    867 HG13 VAL A  77      -6.937   6.318   0.624  0.00  0.00      AP1   
ATOM    868  CG2 VAL A  77      -6.450   6.696   3.432  0.00  0.00      AP1  C
ATOM    869 HG21 VAL A  77      -5.646   5.936   3.529  0.00  0.00      AP1   
ATOM    870 HG22 VAL A  77      -6.039   7.572   2.886  0.00  0.00      AP1   
ATOM    871 HG23 VAL A  77      -6.730   7.021   4.456  0.00  0.00      AP1   
ATOM    872  C   VAL A  77      -9.251   7.552   3.863  0.00  0.00      AP1  C
ATOM    873  O   VAL A  77      -8.855   8.560   4.443  0.00  0.00      AP1  O
ATOM    874  N   VAL A  78     -10.179   6.741   4.381  0.00  0.00      AP1  N
ATOM    875  HN  VAL A  78     -10.381   5.865   3.950  0.00  0.00      AP1   
ATOM    876  CA  VAL A  78     -10.962   7.020   5.566  0.00  0.00      AP1  C
ATOM    877  HA  VAL A  78     -10.367   7.557   6.295  0.00  0.00      AP1   
ATOM    878  CB  VAL A  78     -12.240   7.761   5.145  0.00  0.00      AP1  C
ATOM    879  HB  VAL A  78     -12.800   7.094   4.445  0.00  0.00      AP1   
ATOM    880  CG1 VAL A  78     -13.157   8.087   6.312  0.00  0.00      AP1  C
ATOM    881 HG11 VAL A  78     -14.044   8.654   5.958  0.00  0.00      AP1   
ATOM    882 HG12 VAL A  78     -13.530   7.168   6.811  0.00  0.00      AP1   
ATOM    883 HG13 VAL A  78     -12.628   8.711   7.064  0.00  0.00      AP1   
ATOM    884  CG2 VAL A  78     -11.940   9.124   4.506  0.00  0.00      AP1  C
ATOM    885 HG21 VAL A  78     -12.883   9.653   4.248  0.00  0.00      AP1   
ATOM    886 HG22 VAL A  78     -11.360   9.763   5.205  0.00  0.00      AP1   
ATOM    887 HG23 VAL A  78     -11.356   9.009   3.571  0.00  0.00      AP1   
ATOM    888  C   VAL A  78     -11.268   5.637   6.151  0.00  0.00      AP1  C
ATOM    889  O   VAL A  78     -11.338   4.668   5.396  0.00  0.00      AP1  O
ATOM    890  N   ASP A  79     -11.423   5.455   7.490  0.00  0.00      AP1  N
ATOM    891  HN  ASP A  79     -11.207   6.133   8.188  0.00  0.00      AP1   
ATOM    892  CA  ASP A  79     -11.939   4.209   8.046  0.00  0.00      AP1  C
ATOM    893  HA  ASP A  79     -11.674   3.410   7.363  0.00  0.00      AP1   
ATOM    894  CB  ASP A  79     -11.269   3.794   9.397  0.00  0.00      AP1  C
ATOM    895  HB1 ASP A  79     -11.721   2.846   9.754  0.00  0.00      AP1   
ATOM    896  HB2 ASP A  79     -10.181   3.631   9.260  0.00  0.00      AP1   
ATOM    897  CG  ASP A  79     -11.431   4.789  10.533  0.00  0.00      AP1  C
ATOM    898  OD1 ASP A  79     -12.327   5.664  10.426  0.00  0.00      AP1  O
ATOM    899  OD2 ASP A  79     -10.657   4.696  11.514  0.00  0.00      AP1  O
ATOM    900  C   ASP A  79     -13.470   4.258   8.099  0.00  0.00      AP1  C
ATOM    901  O   ASP A  79     -14.106   5.266   7.803  0.00  0.00      AP1  O
ATOM    902  N   GLU A  80     -14.136   3.147   8.448  0.00  0.00      AP1  N
ATOM    903  HN  GLU A  80     -13.688   2.276   8.625  0.00  0.00      AP1   
ATOM    904  CA  GLU A  80     -15.587   3.110   8.601  0.00  0.00      AP1  C
ATOM    905  HA  GLU A  80     -16.014   3.463   7.670  0.00  0.00      AP1   
ATOM    906  CB  GLU A  80     -16.002   1.637   8.808  0.00  0.00      AP1  C
ATOM    907  HB1 GLU A  80     -15.570   1.034   7.976  0.00  0.00      AP1   
ATOM    908  HB2 GLU A  80     -15.541   1.243   9.741  0.00  0.00      AP1   
ATOM    909  CG  GLU A  80     -17.529   1.373   8.851  0.00  0.00      AP1  C
ATOM    910  HG1 GLU A  80     -17.713   0.288   8.952  0.00  0.00      AP1   
ATOM    911  HG2 GLU A  80     -17.999   1.904   9.702  0.00  0.00      AP1   
ATOM    912  CD  GLU A  80     -18.230   1.798   7.559  0.00  0.00      AP1  C
ATOM    913  OE1 GLU A  80     -17.658   1.497   6.474  0.00  0.00      AP1  O
ATOM    914  OE2 GLU A  80     -19.325   2.393   7.631  0.00  0.00      AP1  O
ATOM    915  C   GLU A  80     -16.109   4.022   9.716  0.00  0.00      AP1  C
ATOM    916  O   GLU A  80     -17.158   4.656   9.607  0.00  0.00      AP1  O
ATOM    917  N   ALA A  81     -15.352   4.137  10.825  0.00  0.00      AP1  N
ATOM    918  HN  ALA A  81     -14.507   3.611  10.918  0.00  0.00      AP1   
ATOM    919  CA  ALA A  81     -15.676   4.997  11.944  0.00  0.00      AP1  C
ATOM    920  HA  ALA A  81     -16.661   4.737  12.312  0.00  0.00      AP1   
ATOM    921  CB  ALA A  81     -14.644   4.753  13.059  0.00  0.00      AP1  C
ATOM    922  HB1 ALA A  81     -14.646   3.677  13.339  0.00  0.00      AP1   
ATOM    923  HB2 ALA A  81     -13.620   5.017  12.720  0.00  0.00      AP1   
ATOM    924  HB3 ALA A  81     -14.879   5.344  13.970  0.00  0.00      AP1   
ATOM    925  C   ALA A  81     -15.720   6.491  11.609  0.00  0.00      AP1  C
ATOM    926  O   ALA A  81     -16.684   7.182  11.940  0.00  0.00      AP1  O
ATOM    927  N   THR A  82     -14.699   7.015  10.897  0.00  0.00      AP1  N
ATOM    928  HN  THR A  82     -13.889   6.474  10.673  0.00  0.00      AP1   
ATOM    929  CA  THR A  82     -14.664   8.393  10.390  0.00  0.00      AP1  C
ATOM    930  HA  THR A  82     -14.869   9.016  11.250  0.00  0.00      AP1   
ATOM    931  CB  THR A  82     -13.346   8.757   9.720  0.00  0.00      AP1  C
ATOM    932  HB  THR A  82     -13.173   7.983   8.932  0.00  0.00      AP1   
ATOM    933  OG1 THR A  82     -12.300   8.662  10.671  0.00  0.00      AP1  O
ATOM    934  HG1 THR A  82     -11.499   8.912  10.198  0.00  0.00      AP1   
ATOM    935  CG2 THR A  82     -13.302  10.206   9.188  0.00  0.00      AP1  C
ATOM    936 HG21 THR A  82     -12.371  10.387   8.610  0.00  0.00      AP1   
ATOM    937 HG22 THR A  82     -14.164  10.397   8.513  0.00  0.00      AP1   
ATOM    938 HG23 THR A  82     -13.343  10.940  10.021  0.00  0.00      AP1   
ATOM    939  C   THR A  82     -15.754   8.676   9.385  0.00  0.00      AP1  C
ATOM    940  O   THR A  82     -16.404   9.723   9.429  0.00  0.00      AP1  O
ATOM    941  N   LEU A  83     -16.002   7.726   8.454  0.00  0.00      AP1  N
ATOM    942  HN  LEU A  83     -15.461   6.892   8.378  0.00  0.00      AP1   
ATOM    943  CA  LEU A  83     -17.074   7.831   7.480  0.00  0.00      AP1  C
ATOM    944  HA  LEU A  83     -16.899   8.741   6.921  0.00  0.00      AP1   
ATOM    945  CB  LEU A  83     -17.055   6.633   6.499  0.00  0.00      AP1  C
ATOM    946  HB1 LEU A  83     -16.078   6.662   5.964  0.00  0.00      AP1   
ATOM    947  HB2 LEU A  83     -17.056   5.686   7.083  0.00  0.00      AP1   
ATOM    948  CG  LEU A  83     -18.182   6.593   5.440  0.00  0.00      AP1  C
ATOM    949  HG  LEU A  83     -19.111   6.463   6.045  0.00  0.00      AP1   
ATOM    950  CD1 LEU A  83     -18.282   7.870   4.595  0.00  0.00      AP1  C
ATOM    951 HD11 LEU A  83     -19.074   7.766   3.822  0.00  0.00      AP1   
ATOM    952 HD12 LEU A  83     -18.532   8.744   5.235  0.00  0.00      AP1   
ATOM    953 HD13 LEU A  83     -17.320   8.076   4.079  0.00  0.00      AP1   
ATOM    954  CD2 LEU A  83     -18.035   5.368   4.526  0.00  0.00      AP1  C
ATOM    955 HD21 LEU A  83     -18.859   5.340   3.781  0.00  0.00      AP1   
ATOM    956 HD22 LEU A  83     -17.078   5.386   3.966  0.00  0.00      AP1   
ATOM    957 HD23 LEU A  83     -18.073   4.430   5.122  0.00  0.00      AP1   
ATOM    958  C   LEU A  83     -18.429   7.965   8.165  0.00  0.00      AP1  C
ATOM    959  O   LEU A  83     -19.121   8.955   7.956  0.00  0.00      AP1  O
ATOM    960  N   GLN A  84     -18.756   7.058   9.113  0.00  0.00      AP1  N
ATOM    961  HN  GLN A  84     -18.164   6.277   9.304  0.00  0.00      AP1   
ATOM    962  CA  GLN A  84     -19.959   7.115   9.929  0.00  0.00      AP1  C
ATOM    963  HA  GLN A  84     -20.786   7.097   9.231  0.00  0.00      AP1   
ATOM    964  CB  GLN A  84     -20.052   5.891  10.881  0.00  0.00      AP1  C
ATOM    965  HB1 GLN A  84     -19.028   5.716  11.283  0.00  0.00      AP1   
ATOM    966  HB2 GLN A  84     -20.688   6.153  11.758  0.00  0.00      AP1   
ATOM    967  CG  GLN A  84     -20.562   4.593  10.210  0.00  0.00      AP1  C
ATOM    968  HG1 GLN A  84     -19.844   4.250   9.434  0.00  0.00      AP1   
ATOM    969  HG2 GLN A  84     -20.671   3.781  10.958  0.00  0.00      AP1   
ATOM    970  CD  GLN A  84     -21.902   4.785   9.499  0.00  0.00      AP1  C
ATOM    971  OE1 GLN A  84     -22.030   4.499   8.316  0.00  0.00      AP1  O
ATOM    972  NE2 GLN A  84     -22.938   5.298  10.207  0.00  0.00      AP1  N
ATOM    973 HE21 GLN A  84     -23.801   5.409   9.723  0.00  0.00      AP1   
ATOM    974 HE22 GLN A  84     -22.808   5.557  11.157  0.00  0.00      AP1   
ATOM    975  C   GLN A  84     -20.087   8.378  10.758  0.00  0.00      AP1  C
ATOM    976  O   GLN A  84     -21.163   8.969  10.838  0.00  0.00      AP1  O
ATOM    977  N   LYS A  85     -18.989   8.855  11.374  0.00  0.00      AP1  N
ATOM    978  HN  LYS A  85     -18.115   8.377  11.318  0.00  0.00      AP1   
ATOM    979  CA  LYS A  85     -18.973  10.082  12.158  0.00  0.00      AP1  C
ATOM    980  HA  LYS A  85     -19.716   9.952  12.936  0.00  0.00      AP1   
ATOM    981  CB  LYS A  85     -17.567  10.298  12.757  0.00  0.00      AP1  C
ATOM    982  HB1 LYS A  85     -17.229   9.318  13.164  0.00  0.00      AP1   
ATOM    983  HB2 LYS A  85     -16.859  10.556  11.936  0.00  0.00      AP1   
ATOM    984  CG  LYS A  85     -17.544  11.353  13.867  0.00  0.00      AP1  C
ATOM    985  HG1 LYS A  85     -17.748  12.354  13.423  0.00  0.00      AP1   
ATOM    986  HG2 LYS A  85     -18.364  11.137  14.590  0.00  0.00      AP1   
ATOM    987  CD  LYS A  85     -16.196  11.400  14.593  0.00  0.00      AP1  C
ATOM    988  HD1 LYS A  85     -15.851  10.354  14.759  0.00  0.00      AP1   
ATOM    989  HD2 LYS A  85     -15.457  11.893  13.921  0.00  0.00      AP1   
ATOM    990  CE  LYS A  85     -16.290  12.151  15.917  0.00  0.00      AP1  C
ATOM    991  HE1 LYS A  85     -16.194  13.247  15.750  0.00  0.00      AP1   
ATOM    992  HE2 LYS A  85     -17.268  11.955  16.410  0.00  0.00      AP1   
ATOM    993  NZ  LYS A  85     -15.202  11.699  16.806  0.00  0.00      AP1  N
ATOM    994  HZ1 LYS A  85     -15.251  12.205  17.714  0.00  0.00      AP1   
ATOM    995  HZ2 LYS A  85     -15.292  10.677  16.974  0.00  0.00      AP1   
ATOM    996  HZ3 LYS A  85     -14.285  11.892  16.355  0.00  0.00      AP1   
ATOM    997  C   LYS A  85     -19.364  11.315  11.357  0.00  0.00      AP1  C
ATOM    998  O   LYS A  85     -20.129  12.177  11.798  0.00  0.00      AP1  O
ATOM    999  N   GLY A  86     -18.855  11.393  10.119  0.00  0.00      AP1  N
ATOM   1000  HN  GLY A  86     -18.205  10.704   9.800  0.00  0.00      AP1   
ATOM   1001  CA  GLY A  86     -19.183  12.430   9.169  0.00  0.00      AP1  C
ATOM   1002  HA1 GLY A  86     -18.450  12.346   8.379  0.00  0.00      AP1   
ATOM   1003  HA2 GLY A  86     -19.137  13.361   9.720  0.00  0.00      AP1   
ATOM   1004  C   GLY A  86     -20.553  12.323   8.547  0.00  0.00      AP1  C
ATOM   1005  O   GLY A  86     -21.277  13.312   8.447  0.00  0.00      AP1  O
ATOM   1006  N   SER A  87     -20.949  11.108   8.132  0.00  0.00      AP1  N
ATOM   1007  HN  SER A  87     -20.354  10.307   8.194  0.00  0.00      AP1   
ATOM   1008  CA  SER A  87     -22.266  10.833   7.554  0.00  0.00      AP1  C
ATOM   1009  HA  SER A  87     -22.369  11.540   6.742  0.00  0.00      AP1   
ATOM   1010  CB  SER A  87     -22.410   9.389   7.044  0.00  0.00      AP1  C
ATOM   1011  HB1 SER A  87     -22.282   8.701   7.911  0.00  0.00      AP1   
ATOM   1012  HB2 SER A  87     -23.435   9.220   6.642  0.00  0.00      AP1   
ATOM   1013  OG  SER A  87     -21.406   9.123   6.073  0.00  0.00      AP1  O
ATOM   1014  HG1 SER A  87     -21.381   8.167   5.944  0.00  0.00      AP1   
ATOM   1015  C   SER A  87     -23.407  11.080   8.512  0.00  0.00      AP1  C
ATOM   1016  O   SER A  87     -24.390  11.731   8.173  0.00  0.00      AP1  O
ATOM   1017  N   TRP A  88     -23.278  10.621   9.775  0.00  0.00      AP1  N
ATOM   1018  HN  TRP A  88     -22.481  10.084  10.041  0.00  0.00      AP1   
ATOM   1019  CA  TRP A  88     -24.245  10.853  10.833  0.00  0.00      AP1  C
ATOM   1020  HA  TRP A  88     -25.197  10.478  10.475  0.00  0.00      AP1   
ATOM   1021  CB  TRP A  88     -23.806  10.110  12.122  0.00  0.00      AP1  C
ATOM   1022  HB1 TRP A  88     -23.847   9.017  11.916  0.00  0.00      AP1   
ATOM   1023  HB2 TRP A  88     -22.747  10.356  12.357  0.00  0.00      AP1   
ATOM   1024  CG  TRP A  88     -24.670  10.349  13.353  0.00  0.00      AP1  C
ATOM   1025  CD1 TRP A  88     -24.512  11.298  14.321  0.00  0.00      AP1  C
ATOM   1026  HD1 TRP A  88     -23.713  12.027  14.333  0.00  0.00      AP1   
ATOM   1027  NE1 TRP A  88     -25.531  11.217  15.242  0.00  0.00      AP1  N
ATOM   1028  HE1 TRP A  88     -25.661  11.783  16.028  0.00  0.00      AP1   
ATOM   1029  CE2 TRP A  88     -26.393  10.219  14.846  0.00  0.00      AP1  C
ATOM   1030  CD2 TRP A  88     -25.869   9.634  13.674  0.00  0.00      AP1  C
ATOM   1031  CE3 TRP A  88     -26.503   8.565  13.058  0.00  0.00      AP1  C
ATOM   1032  HE3 TRP A  88     -26.111   8.112  12.157  0.00  0.00      AP1   
ATOM   1033  CZ3 TRP A  88     -27.676   8.075  13.643  0.00  0.00      AP1  C
ATOM   1034  HZ3 TRP A  88     -28.180   7.229  13.196  0.00  0.00      AP1   
ATOM   1035  CZ2 TRP A  88     -27.570   9.750  15.414  0.00  0.00      AP1  C
ATOM   1036  HZ2 TRP A  88     -27.997  10.200  16.298  0.00  0.00      AP1   
ATOM   1037  CH2 TRP A  88     -28.207   8.661  14.801  0.00  0.00      AP1  C
ATOM   1038  HH2 TRP A  88     -29.119   8.268  15.228  0.00  0.00      AP1   
ATOM   1039  C   TRP A  88     -24.439  12.328  11.140  0.00  0.00      AP1  C
ATOM   1040  O   TRP A  88     -25.558  12.793  11.340  0.00  0.00      AP1  O
ATOM   1041  N   SER A  89     -23.332  13.098  11.175  0.00  0.00      AP1  N
ATOM   1042  HN  SER A  89     -22.414  12.708  11.101  0.00  0.00      AP1   
ATOM   1043  CA  SER A  89     -23.355  14.548  11.323  0.00  0.00      AP1  C
ATOM   1044  HA  SER A  89     -23.880  14.737  12.250  0.00  0.00      AP1   
ATOM   1045  CB  SER A  89     -21.897  15.082  11.398  0.00  0.00      AP1  C
ATOM   1046  HB1 SER A  89     -21.324  14.425  12.090  0.00  0.00      AP1   
ATOM   1047  HB2 SER A  89     -21.408  15.012  10.400  0.00  0.00      AP1   
ATOM   1048  OG  SER A  89     -21.824  16.418  11.893  0.00  0.00      AP1  O
ATOM   1049  HG1 SER A  89     -20.901  16.587  12.118  0.00  0.00      AP1   
ATOM   1050  C   SER A  89     -24.147  15.234  10.204  0.00  0.00      AP1  C
ATOM   1051  O   SER A  89     -25.139  15.910  10.468  0.00  0.00      AP1  O
ATOM   1052  N   LEU A  90     -23.814  14.950   8.921  0.00  0.00      AP1  N
ATOM   1053  HN  LEU A  90     -23.049  14.355   8.683  0.00  0.00      AP1   
ATOM   1054  CA  LEU A  90     -24.538  15.486   7.771  0.00  0.00      AP1  C
ATOM   1055  HA  LEU A  90     -24.520  16.561   7.900  0.00  0.00      AP1   
ATOM   1056  CB  LEU A  90     -23.802  15.144   6.446  0.00  0.00      AP1  C
ATOM   1057  HB1 LEU A  90     -22.978  15.884   6.326  0.00  0.00      AP1   
ATOM   1058  HB2 LEU A  90     -23.311  14.150   6.551  0.00  0.00      AP1   
ATOM   1059  CG  LEU A  90     -24.637  15.161   5.136  0.00  0.00      AP1  C
ATOM   1060  HG  LEU A  90     -25.402  14.368   5.324  0.00  0.00      AP1   
ATOM   1061  CD1 LEU A  90     -25.306  16.495   4.778  0.00  0.00      AP1  C
ATOM   1062 HD11 LEU A  90     -25.836  16.417   3.805  0.00  0.00      AP1   
ATOM   1063 HD12 LEU A  90     -26.043  16.784   5.557  0.00  0.00      AP1   
ATOM   1064 HD13 LEU A  90     -24.547  17.303   4.696  0.00  0.00      AP1   
ATOM   1065  CD2 LEU A  90     -23.793  14.729   3.937  0.00  0.00      AP1  C
ATOM   1066 HD21 LEU A  90     -24.408  14.728   3.012  0.00  0.00      AP1   
ATOM   1067 HD22 LEU A  90     -22.937  15.413   3.772  0.00  0.00      AP1   
ATOM   1068 HD23 LEU A  90     -23.396  13.701   4.091  0.00  0.00      AP1   
ATOM   1069  C   LEU A  90     -25.994  15.058   7.690  0.00  0.00      AP1  C
ATOM   1070  O   LEU A  90     -26.879  15.885   7.500  0.00  0.00      AP1  O
ATOM   1071  N   LEU A  91     -26.313  13.764   7.868  0.00  0.00      AP1  N
ATOM   1072  HN  LEU A  91     -25.631  13.067   8.075  0.00  0.00      AP1   
ATOM   1073  CA  LEU A  91     -27.675  13.259   7.777  0.00  0.00      AP1  C
ATOM   1074  HA  LEU A  91     -28.025  13.523   6.786  0.00  0.00      AP1   
ATOM   1075  CB  LEU A  91     -27.687  11.733   8.018  0.00  0.00      AP1  C
ATOM   1076  HB1 LEU A  91     -26.933  11.519   8.810  0.00  0.00      AP1   
ATOM   1077  HB2 LEU A  91     -28.673  11.443   8.445  0.00  0.00      AP1   
ATOM   1078  CG  LEU A  91     -27.360  10.893   6.777  0.00  0.00      AP1  C
ATOM   1079  HG  LEU A  91     -26.602  11.442   6.168  0.00  0.00      AP1   
ATOM   1080  CD1 LEU A  91     -26.790   9.531   7.193  0.00  0.00      AP1  C
ATOM   1081 HD11 LEU A  91     -26.596   8.900   6.300  0.00  0.00      AP1   
ATOM   1082 HD12 LEU A  91     -25.833   9.660   7.744  0.00  0.00      AP1   
ATOM   1083 HD13 LEU A  91     -27.503   8.992   7.852  0.00  0.00      AP1   
ATOM   1084  CD2 LEU A  91     -28.619  10.724   5.923  0.00  0.00      AP1  C
ATOM   1085 HD21 LEU A  91     -28.391  10.132   5.011  0.00  0.00      AP1   
ATOM   1086 HD22 LEU A  91     -29.421  10.193   6.476  0.00  0.00      AP1   
ATOM   1087 HD23 LEU A  91     -29.010  11.714   5.607  0.00  0.00      AP1   
ATOM   1088  C   LEU A  91     -28.608  13.903   8.777  0.00  0.00      AP1  C
ATOM   1089  O   LEU A  91     -29.750  14.247   8.474  0.00  0.00      AP1  O
ATOM   1090  N   LYS A  92     -28.116  14.102  10.005  0.00  0.00      AP1  N
ATOM   1091  HN  LYS A  92     -27.208  13.782  10.271  0.00  0.00      AP1   
ATOM   1092  CA  LYS A  92     -28.845  14.787  11.037  0.00  0.00      AP1  C
ATOM   1093  HA  LYS A  92     -29.788  14.261  11.120  0.00  0.00      AP1   
ATOM   1094  CB  LYS A  92     -28.028  14.694  12.330  0.00  0.00      AP1  C
ATOM   1095  HB1 LYS A  92     -27.909  13.611  12.565  0.00  0.00      AP1   
ATOM   1096  HB2 LYS A  92     -27.003  15.087  12.141  0.00  0.00      AP1   
ATOM   1097  CG  LYS A  92     -28.686  15.407  13.518  0.00  0.00      AP1  C
ATOM   1098  HG1 LYS A  92     -28.109  16.330  13.754  0.00  0.00      AP1   
ATOM   1099  HG2 LYS A  92     -29.714  15.722  13.228  0.00  0.00      AP1   
ATOM   1100  CD  LYS A  92     -28.764  14.563  14.796  0.00  0.00      AP1  C
ATOM   1101  HD1 LYS A  92     -29.150  15.208  15.619  0.00  0.00      AP1   
ATOM   1102  HD2 LYS A  92     -29.508  13.750  14.631  0.00  0.00      AP1   
ATOM   1103  CE  LYS A  92     -27.449  13.932  15.243  0.00  0.00      AP1  C
ATOM   1104  HE1 LYS A  92     -27.549  13.505  16.266  0.00  0.00      AP1   
ATOM   1105  HE2 LYS A  92     -27.152  13.114  14.549  0.00  0.00      AP1   
ATOM   1106  NZ  LYS A  92     -26.378  14.946  15.261  0.00  0.00      AP1  N
ATOM   1107  HZ1 LYS A  92     -25.483  14.514  15.567  0.00  0.00      AP1   
ATOM   1108  HZ2 LYS A  92     -26.261  15.344  14.306  0.00  0.00      AP1   
ATOM   1109  HZ3 LYS A  92     -26.636  15.709  15.919  0.00  0.00      AP1   
ATOM   1110  C   LYS A  92     -29.161  16.246  10.736  0.00  0.00      AP1  C
ATOM   1111  O   LYS A  92     -30.303  16.670  10.891  0.00  0.00      AP1  O
ATOM   1112  N   ASP A  93     -28.168  17.031  10.274  0.00  0.00      AP1  N
ATOM   1113  HN  ASP A  93     -27.229  16.717  10.173  0.00  0.00      AP1   
ATOM   1114  CA  ASP A  93     -28.349  18.411   9.873  0.00  0.00      AP1  C
ATOM   1115  HA  ASP A  93     -28.904  18.885  10.674  0.00  0.00      AP1   
ATOM   1116  CB  ASP A  93     -26.983  19.128   9.780  0.00  0.00      AP1  C
ATOM   1117  HB1 ASP A  93     -26.212  18.402   9.455  0.00  0.00      AP1   
ATOM   1118  HB2 ASP A  93     -27.023  19.950   9.039  0.00  0.00      AP1   
ATOM   1119  CG  ASP A  93     -26.584  19.684  11.149  0.00  0.00      AP1  C
ATOM   1120  OD1 ASP A  93     -27.367  19.542  12.133  0.00  0.00      AP1  O
ATOM   1121  OD2 ASP A  93     -25.500  20.314  11.214  0.00  0.00      AP1  O
ATOM   1122  C   ASP A  93     -29.179  18.568   8.612  0.00  0.00      AP1  C
ATOM   1123  O   ASP A  93     -30.017  19.459   8.504  0.00  0.00      AP1  O
ATOM   1124  N   LEU A  94     -29.012  17.665   7.631  0.00  0.00      AP1  N
ATOM   1125  HN  LEU A  94     -28.306  16.960   7.653  0.00  0.00      AP1   
ATOM   1126  CA  LEU A  94     -29.852  17.632   6.446  0.00  0.00      AP1  C
ATOM   1127  HA  LEU A  94     -29.783  18.619   6.009  0.00  0.00      AP1   
ATOM   1128  CB  LEU A  94     -29.366  16.563   5.446  0.00  0.00      AP1  C
ATOM   1129  HB1 LEU A  94     -28.303  16.794   5.207  0.00  0.00      AP1   
ATOM   1130  HB2 LEU A  94     -29.357  15.572   5.953  0.00  0.00      AP1   
ATOM   1131  CG  LEU A  94     -30.166  16.491   4.128  0.00  0.00      AP1  C
ATOM   1132  HG  LEU A  94     -31.207  16.237   4.444  0.00  0.00      AP1   
ATOM   1133  CD1 LEU A  94     -30.181  17.833   3.380  0.00  0.00      AP1  C
ATOM   1134 HD11 LEU A  94     -30.723  17.734   2.414  0.00  0.00      AP1   
ATOM   1135 HD12 LEU A  94     -30.686  18.613   3.986  0.00  0.00      AP1   
ATOM   1136 HD13 LEU A  94     -29.146  18.172   3.163  0.00  0.00      AP1   
ATOM   1137  CD2 LEU A  94     -29.647  15.350   3.241  0.00  0.00      AP1  C
ATOM   1138 HD21 LEU A  94     -30.239  15.290   2.301  0.00  0.00      AP1   
ATOM   1139 HD22 LEU A  94     -28.586  15.499   2.960  0.00  0.00      AP1   
ATOM   1140 HD23 LEU A  94     -29.736  14.375   3.769  0.00  0.00      AP1   
ATOM   1141  C   LEU A  94     -31.316  17.370   6.756  0.00  0.00      AP1  C
ATOM   1142  O   LEU A  94     -32.209  18.052   6.254  0.00  0.00      AP1  O
ATOM   1143  N   LYS A  95     -31.600  16.393   7.637  0.00  0.00      AP1  N
ATOM   1144  HN  LYS A  95     -30.906  15.783   8.016  0.00  0.00      AP1   
ATOM   1145  CA  LYS A  95     -32.948  16.155   8.102  0.00  0.00      AP1  C
ATOM   1146  HA  LYS A  95     -33.570  16.081   7.219  0.00  0.00      AP1   
ATOM   1147  CB  LYS A  95     -33.089  14.779   8.786  0.00  0.00      AP1  C
ATOM   1148  HB1 LYS A  95     -32.648  14.024   8.095  0.00  0.00      AP1   
ATOM   1149  HB2 LYS A  95     -32.461  14.766   9.705  0.00  0.00      AP1   
ATOM   1150  CG  LYS A  95     -34.553  14.439   9.083  0.00  0.00      AP1  C
ATOM   1151  HG1 LYS A  95     -34.962  15.184   9.803  0.00  0.00      AP1   
ATOM   1152  HG2 LYS A  95     -35.144  14.527   8.142  0.00  0.00      AP1   
ATOM   1153  CD  LYS A  95     -34.775  13.046   9.680  0.00  0.00      AP1  C
ATOM   1154  HD1 LYS A  95     -34.724  12.298   8.855  0.00  0.00      AP1   
ATOM   1155  HD2 LYS A  95     -33.934  12.829  10.379  0.00  0.00      AP1   
ATOM   1156  CE  LYS A  95     -36.113  12.931  10.419  0.00  0.00      AP1  C
ATOM   1157  HE1 LYS A  95     -36.945  13.295   9.775  0.00  0.00      AP1   
ATOM   1158  HE2 LYS A  95     -36.317  11.873  10.695  0.00  0.00      AP1   
ATOM   1159  NZ  LYS A  95     -36.087  13.740  11.651  0.00  0.00      AP1  N
ATOM   1160  HZ1 LYS A  95     -36.997  13.660  12.149  0.00  0.00      AP1   
ATOM   1161  HZ2 LYS A  95     -35.323  13.402  12.273  0.00  0.00      AP1   
ATOM   1162  HZ3 LYS A  95     -35.914  14.736  11.408  0.00  0.00      AP1   
ATOM   1163  C   LYS A  95     -33.488  17.304   8.942  0.00  0.00      AP1  C
ATOM   1164  O   LYS A  95     -34.663  17.635   8.878  0.00  0.00      AP1  O
ATOM   1165  N   ARG A  96     -32.631  18.009   9.701  0.00  0.00      AP1  N
ATOM   1166  HN  ARG A  96     -31.687  17.699   9.791  0.00  0.00      AP1   
ATOM   1167  CA  ARG A  96     -32.990  19.221  10.420  0.00  0.00      AP1  C
ATOM   1168  HA  ARG A  96     -33.785  18.964  11.109  0.00  0.00      AP1   
ATOM   1169  CB  ARG A  96     -31.729  19.700  11.175  0.00  0.00      AP1  C
ATOM   1170  HB1 ARG A  96     -31.081  18.801  11.310  0.00  0.00      AP1   
ATOM   1171  HB2 ARG A  96     -31.152  20.400  10.529  0.00  0.00      AP1   
ATOM   1172  CG  ARG A  96     -31.911  20.329  12.562  0.00  0.00      AP1  C
ATOM   1173  HG1 ARG A  96     -32.525  21.249  12.455  0.00  0.00      AP1   
ATOM   1174  HG2 ARG A  96     -32.515  19.638  13.195  0.00  0.00      AP1   
ATOM   1175  CD  ARG A  96     -30.543  20.567  13.216  0.00  0.00      AP1  C
ATOM   1176  HD1 ARG A  96     -29.893  19.677  13.052  0.00  0.00      AP1   
ATOM   1177  HD2 ARG A  96     -30.036  21.464  12.791  0.00  0.00      AP1   
ATOM   1178  NE  ARG A  96     -30.778  20.799  14.680  0.00  0.00      AP1  N
ATOM   1179  HE  ARG A  96     -31.284  20.049  15.123  0.00  0.00      AP1   
ATOM   1180  CZ  ARG A  96     -30.372  21.877  15.363  0.00  0.00      AP1  C
ATOM   1181  NH1 ARG A  96     -29.868  22.942  14.749  0.00  0.00      AP1  N
ATOM   1182 HH11 ARG A  96     -29.550  23.720  15.270  0.00  0.00      AP1   
ATOM   1183 HH12 ARG A  96     -29.708  22.851  13.764  0.00  0.00      AP1   
ATOM   1184  NH2 ARG A  96     -30.453  21.877  16.693  0.00  0.00      AP1  N
ATOM   1185 HH21 ARG A  96     -30.238  22.698  17.200  0.00  0.00      AP1   
ATOM   1186 HH22 ARG A  96     -30.929  21.115  17.113  0.00  0.00      AP1   
ATOM   1187  C   ARG A  96     -33.538  20.330   9.512  0.00  0.00      AP1  C
ATOM   1188  O   ARG A  96     -34.514  21.000   9.846  0.00  0.00      AP1  O
ATOM   1189  N   ILE A  97     -32.920  20.511   8.322  0.00  0.00      AP1  N
ATOM   1190  HN  ILE A  97     -32.058  20.051   8.126  0.00  0.00      AP1   
ATOM   1191  CA  ILE A  97     -33.408  21.355   7.233  0.00  0.00      AP1  C
ATOM   1192  HA  ILE A  97     -33.611  22.319   7.682  0.00  0.00      AP1   
ATOM   1193  CB  ILE A  97     -32.357  21.491   6.121  0.00  0.00      AP1  C
ATOM   1194  HB  ILE A  97     -31.979  20.449   5.966  0.00  0.00      AP1   
ATOM   1195  CG2 ILE A  97     -32.948  22.100   4.822  0.00  0.00      AP1  C
ATOM   1196 HG21 ILE A  97     -32.212  22.041   3.994  0.00  0.00      AP1   
ATOM   1197 HG22 ILE A  97     -33.857  21.548   4.504  0.00  0.00      AP1   
ATOM   1198 HG23 ILE A  97     -33.218  23.167   4.972  0.00  0.00      AP1   
ATOM   1199  CG1 ILE A  97     -31.163  22.334   6.623  0.00  0.00      AP1  C
ATOM   1200 HG11 ILE A  97     -31.523  23.333   6.956  0.00  0.00      AP1   
ATOM   1201 HG12 ILE A  97     -30.715  21.832   7.512  0.00  0.00      AP1   
ATOM   1202  CD  ILE A  97     -30.051  22.530   5.578  0.00  0.00      AP1   
ATOM   1203  HD1 ILE A  97     -29.201  23.093   6.021  0.00  0.00      AP1   
ATOM   1204  HD2 ILE A  97     -29.671  21.549   5.224  0.00  0.00      AP1   
ATOM   1205  HD3 ILE A  97     -30.423  23.102   4.702  0.00  0.00      AP1   
ATOM   1206  C   ILE A  97     -34.718  20.863   6.639  0.00  0.00      AP1  C
ATOM   1207  O   ILE A  97     -35.640  21.636   6.413  0.00  0.00      AP1  O
ATOM   1208  N   THR A  98     -34.863  19.560   6.343  0.00  0.00      AP1  N
ATOM   1209  HN  THR A  98     -34.170  18.857   6.504  0.00  0.00      AP1   
ATOM   1210  CA  THR A  98     -36.096  19.061   5.743  0.00  0.00      AP1  C
ATOM   1211  HA  THR A  98     -36.342  19.791   4.984  0.00  0.00      AP1   
ATOM   1212  CB  THR A  98     -35.952  17.754   4.979  0.00  0.00      AP1  C
ATOM   1213  HB  THR A  98     -36.986  17.456   4.677  0.00  0.00      AP1   
ATOM   1214  OG1 THR A  98     -35.445  16.702   5.784  0.00  0.00      AP1  O
ATOM   1215  HG1 THR A  98     -35.387  15.937   5.199  0.00  0.00      AP1   
ATOM   1216  CG2 THR A  98     -34.961  17.949   3.823  0.00  0.00      AP1  C
ATOM   1217 HG21 THR A  98     -34.921  17.046   3.179  0.00  0.00      AP1   
ATOM   1218 HG22 THR A  98     -35.270  18.807   3.189  0.00  0.00      AP1   
ATOM   1219 HG23 THR A  98     -33.936  18.151   4.204  0.00  0.00      AP1   
ATOM   1220  C   THR A  98     -37.287  19.004   6.694  0.00  0.00      AP1  C
ATOM   1221  O   THR A  98     -38.408  19.331   6.313  0.00  0.00      AP1  O
ATOM   1222  N   ASP A  99     -37.069  18.636   7.972  0.00  0.00      AP1  N
ATOM   1223  HN  ASP A  99     -36.187  18.273   8.264  0.00  0.00      AP1   
ATOM   1224  CA  ASP A  99     -38.038  18.711   9.057  0.00  0.00      AP1  C
ATOM   1225  HA  ASP A  99     -38.908  18.151   8.731  0.00  0.00      AP1   
ATOM   1226  CB  ASP A  99     -37.451  18.135  10.374  0.00  0.00      AP1  C
ATOM   1227  HB1 ASP A  99     -36.454  18.584  10.557  0.00  0.00      AP1   
ATOM   1228  HB2 ASP A  99     -38.106  18.381  11.233  0.00  0.00      AP1   
ATOM   1229  CG  ASP A  99     -37.218  16.635  10.457  0.00  0.00      AP1  C
ATOM   1230  OD1 ASP A  99     -37.720  15.793   9.671  0.00  0.00      AP1  O
ATOM   1231  OD2 ASP A  99     -36.497  16.275  11.435  0.00  0.00      AP1  O
ATOM   1232  C   ASP A  99     -38.513  20.154   9.322  0.00  0.00      AP1  C
ATOM   1233  O   ASP A  99     -39.652  20.382   9.729  0.00  0.00      AP1  O
ATOM   1234  N   SER A 100     -37.653  21.182   9.099  0.00  0.00      AP1  N
ATOM   1235  HN  SER A 100     -36.717  21.032   8.782  0.00  0.00      AP1   
ATOM   1236  CA  SER A 100     -38.002  22.595   9.298  0.00  0.00      AP1  C
ATOM   1237  HA  SER A 100     -38.480  22.617  10.270  0.00  0.00      AP1   
ATOM   1238  CB  SER A 100     -36.761  23.553   9.418  0.00  0.00      AP1  C
ATOM   1239  HB1 SER A 100     -37.100  24.497   9.906  0.00  0.00      AP1   
ATOM   1240  HB2 SER A 100     -35.987  23.103  10.078  0.00  0.00      AP1   
ATOM   1241  OG  SER A 100     -36.172  23.911   8.167  0.00  0.00      AP1  O
ATOM   1242  HG1 SER A 100     -35.582  24.658   8.334  0.00  0.00      AP1   
ATOM   1243  C   SER A 100     -38.997  23.166   8.289  0.00  0.00      AP1  C
ATOM   1244  O   SER A 100     -39.600  24.208   8.543  0.00  0.00      AP1  O
ATOM   1245  N   ASP A 101     -39.177  22.503   7.123  0.00  0.00      AP1  N
ATOM   1246  HN  ASP A 101     -38.627  21.702   6.898  0.00  0.00      AP1   
ATOM   1247  CA  ASP A 101     -40.145  22.841   6.082  0.00  0.00      AP1  C
ATOM   1248  HA  ASP A 101     -40.148  22.014   5.382  0.00  0.00      AP1   
ATOM   1249  CB  ASP A 101     -41.617  22.848   6.614  0.00  0.00      AP1  C
ATOM   1250  HB1 ASP A 101     -41.775  21.962   7.260  0.00  0.00      AP1   
ATOM   1251  HB2 ASP A 101     -41.811  23.758   7.215  0.00  0.00      AP1   
ATOM   1252  CG  ASP A 101     -42.665  22.783   5.505  0.00  0.00      AP1  C
ATOM   1253  OD1 ASP A 101     -42.583  21.847   4.665  0.00  0.00      AP1  O
ATOM   1254  OD2 ASP A 101     -43.567  23.667   5.439  0.00  0.00      AP1  O
ATOM   1255  C   ASP A 101     -39.733  24.090   5.292  0.00  0.00      AP1  C
ATOM   1256  O   ASP A 101     -40.505  24.701   4.546  0.00  0.00      AP1  O
ATOM   1257  N   VAL A 102     -38.447  24.480   5.405  0.00  0.00      AP1  N
ATOM   1258  HN  VAL A 102     -37.810  23.961   5.968  0.00  0.00      AP1   
ATOM   1259  CA  VAL A 102     -37.864  25.642   4.755  0.00  0.00      AP1  C
ATOM   1260  HA  VAL A 102     -38.446  26.496   5.079  0.00  0.00      AP1   
ATOM   1261  CB  VAL A 102     -36.459  25.904   5.302  0.00  0.00      AP1  C
ATOM   1262  HB  VAL A 102     -36.515  25.846   6.417  0.00  0.00      AP1   
ATOM   1263  CG1 VAL A 102     -35.435  24.864   4.816  0.00  0.00      AP1  C
ATOM   1264 HG11 VAL A 102     -34.421  25.110   5.203  0.00  0.00      AP1   
ATOM   1265 HG12 VAL A 102     -35.684  23.844   5.173  0.00  0.00      AP1   
ATOM   1266 HG13 VAL A 102     -35.385  24.850   3.706  0.00  0.00      AP1   
ATOM   1267  CG2 VAL A 102     -36.002  27.352   5.063  0.00  0.00      AP1  C
ATOM   1268 HG21 VAL A 102     -34.965  27.503   5.434  0.00  0.00      AP1   
ATOM   1269 HG22 VAL A 102     -36.024  27.594   3.979  0.00  0.00      AP1   
ATOM   1270 HG23 VAL A 102     -36.656  28.073   5.596  0.00  0.00      AP1   
ATOM   1271  C   VAL A 102     -37.944  25.584   3.226  0.00  0.00      AP1  C
ATOM   1272  O   VAL A 102     -37.784  24.528   2.612  0.00  0.00      AP1  O
ATOM   1273  N   LYS A 103     -38.230  26.729   2.553  0.00  0.00      AP1  N
ATOM   1274  HN  LYS A 103     -38.239  27.621   3.003  0.00  0.00      AP1   
ATOM   1275  CA  LYS A 103     -38.543  26.752   1.129  0.00  0.00      AP1  C
ATOM   1276  HA  LYS A 103     -38.241  25.788   0.738  0.00  0.00      AP1   
ATOM   1277  CB  LYS A 103     -40.026  27.083   0.832  0.00  0.00      AP1  C
ATOM   1278  HB1 LYS A 103     -40.190  28.145   1.126  0.00  0.00      AP1   
ATOM   1279  HB2 LYS A 103     -40.196  27.032  -0.267  0.00  0.00      AP1   
ATOM   1280  CG  LYS A 103     -41.057  26.219   1.559  0.00  0.00      AP1  C
ATOM   1281  HG1 LYS A 103     -40.689  25.169   1.598  0.00  0.00      AP1   
ATOM   1282  HG2 LYS A 103     -41.152  26.577   2.610  0.00  0.00      AP1   
ATOM   1283  CD  LYS A 103     -42.396  26.285   0.816  0.00  0.00      AP1  C
ATOM   1284  HD1 LYS A 103     -42.452  27.260   0.278  0.00  0.00      AP1   
ATOM   1285  HD2 LYS A 103     -42.407  25.477   0.049  0.00  0.00      AP1   
ATOM   1286  CE  LYS A 103     -43.631  26.133   1.710  0.00  0.00      AP1  C
ATOM   1287  HE1 LYS A 103     -43.598  26.865   2.548  0.00  0.00      AP1   
ATOM   1288  HE2 LYS A 103     -44.560  26.311   1.125  0.00  0.00      AP1   
ATOM   1289  NZ  LYS A 103     -43.719  24.777   2.297  0.00  0.00      AP1  N
ATOM   1290  HZ1 LYS A 103     -44.564  24.703   2.899  0.00  0.00      AP1   
ATOM   1291  HZ2 LYS A 103     -43.774  24.072   1.534  0.00  0.00      AP1   
ATOM   1292  HZ3 LYS A 103     -42.871  24.594   2.870  0.00  0.00      AP1   
ATOM   1293  C   LYS A 103     -37.774  27.814   0.362  0.00  0.00      AP1  C
ATOM   1294  O   LYS A 103     -37.222  28.750   0.928  0.00  0.00      AP1  O
ATOM   1295  N   GLY A 104     -37.760  27.703  -0.986  0.00  0.00      AP1  N
ATOM   1296  HN  GLY A 104     -38.166  26.898  -1.416  0.00  0.00      AP1   
ATOM   1297  CA  GLY A 104     -37.184  28.691  -1.904  0.00  0.00      AP1  C
ATOM   1298  HA1 GLY A 104     -37.789  29.579  -1.788  0.00  0.00      AP1   
ATOM   1299  HA2 GLY A 104     -37.238  28.243  -2.888  0.00  0.00      AP1   
ATOM   1300  C   GLY A 104     -35.743  29.067  -1.641  0.00  0.00      AP1  C
ATOM   1301  O   GLY A 104     -34.938  28.245  -1.221  0.00  0.00      AP1  O
ATOM   1302  N   ASP A 105     -35.376  30.348  -1.850  0.00  0.00      AP1  N
ATOM   1303  HN  ASP A 105     -35.979  31.047  -2.225  0.00  0.00      AP1   
ATOM   1304  CA  ASP A 105     -34.045  30.852  -1.547  0.00  0.00      AP1  C
ATOM   1305  HA  ASP A 105     -33.366  30.242  -2.134  0.00  0.00      AP1   
ATOM   1306  CB  ASP A 105     -33.859  32.325  -1.988  0.00  0.00      AP1  C
ATOM   1307  HB1 ASP A 105     -34.837  32.844  -1.945  0.00  0.00      AP1   
ATOM   1308  HB2 ASP A 105     -33.157  32.850  -1.312  0.00  0.00      AP1   
ATOM   1309  CG  ASP A 105     -33.342  32.418  -3.417  0.00  0.00      AP1  C
ATOM   1310  OD1 ASP A 105     -33.649  31.522  -4.237  0.00  0.00      AP1  O
ATOM   1311  OD2 ASP A 105     -32.580  33.395  -3.656  0.00  0.00      AP1  O
ATOM   1312  C   ASP A 105     -33.618  30.704  -0.088  0.00  0.00      AP1  C
ATOM   1313  O   ASP A 105     -32.431  30.530   0.179  0.00  0.00      AP1  O
ATOM   1314  N   LEU A 106     -34.553  30.736   0.899  0.00  0.00      AP1  N
ATOM   1315  HN  LEU A 106     -35.507  30.974   0.729  0.00  0.00      AP1   
ATOM   1316  CA  LEU A 106     -34.248  30.424   2.298  0.00  0.00      AP1  C
ATOM   1317  HA  LEU A 106     -33.522  31.156   2.629  0.00  0.00      AP1   
ATOM   1318  CB  LEU A 106     -35.526  30.385   3.181  0.00  0.00      AP1  C
ATOM   1319  HB1 LEU A 106     -36.183  29.582   2.772  0.00  0.00      AP1   
ATOM   1320  HB2 LEU A 106     -35.247  30.060   4.208  0.00  0.00      AP1   
ATOM   1321  CG  LEU A 106     -36.390  31.651   3.293  0.00  0.00      AP1  C
ATOM   1322  HG  LEU A 106     -36.426  32.163   2.301  0.00  0.00      AP1   
ATOM   1323  CD1 LEU A 106     -37.806  31.229   3.718  0.00  0.00      AP1  C
ATOM   1324 HD11 LEU A 106     -38.453  32.122   3.858  0.00  0.00      AP1   
ATOM   1325 HD12 LEU A 106     -38.269  30.580   2.945  0.00  0.00      AP1   
ATOM   1326 HD13 LEU A 106     -37.776  30.669   4.676  0.00  0.00      AP1   
ATOM   1327  CD2 LEU A 106     -35.810  32.634   4.314  0.00  0.00      AP1  C
ATOM   1328 HD21 LEU A 106     -36.436  33.551   4.367  0.00  0.00      AP1   
ATOM   1329 HD22 LEU A 106     -35.770  32.194   5.331  0.00  0.00      AP1   
ATOM   1330 HD23 LEU A 106     -34.780  32.934   4.023  0.00  0.00      AP1   
ATOM   1331  C   LEU A 106     -33.605  29.042   2.426  0.00  0.00      AP1  C
ATOM   1332  O   LEU A 106     -32.508  28.874   2.961  0.00  0.00      AP1  O
ATOM   1333  N   PHE A 107     -34.267  28.038   1.819  0.00  0.00      AP1  N
ATOM   1334  HN  PHE A 107     -35.136  28.217   1.364  0.00  0.00      AP1   
ATOM   1335  CA  PHE A 107     -33.828  26.662   1.753  0.00  0.00      AP1  C
ATOM   1336  HA  PHE A 107     -33.655  26.367   2.781  0.00  0.00      AP1   
ATOM   1337  CB  PHE A 107     -34.951  25.836   1.061  0.00  0.00      AP1  C
ATOM   1338  HB1 PHE A 107     -35.746  25.610   1.804  0.00  0.00      AP1   
ATOM   1339  HB2 PHE A 107     -35.426  26.415   0.240  0.00  0.00      AP1   
ATOM   1340  CG  PHE A 107     -34.576  24.490   0.495  0.00  0.00      AP1  C
ATOM   1341  CD1 PHE A 107     -33.844  23.548   1.233  0.00  0.00      AP1  C
ATOM   1342  HD1 PHE A 107     -33.598  23.752   2.267  0.00  0.00      AP1   
ATOM   1343  CE1 PHE A 107     -33.429  22.352   0.635  0.00  0.00      AP1  C
ATOM   1344  HE1 PHE A 107     -32.847  21.638   1.200  0.00  0.00      AP1   
ATOM   1345  CZ  PHE A 107     -33.768  22.074  -0.694  0.00  0.00      AP1  C
ATOM   1346  HZ  PHE A 107     -33.459  21.145  -1.151  0.00  0.00      AP1   
ATOM   1347  CD2 PHE A 107     -34.911  24.202  -0.838  0.00  0.00      AP1  C
ATOM   1348  HD2 PHE A 107     -35.458  24.926  -1.426  0.00  0.00      AP1   
ATOM   1349  CE2 PHE A 107     -34.522  22.997  -1.427  0.00  0.00      AP1  C
ATOM   1350  HE2 PHE A 107     -34.802  22.783  -2.449  0.00  0.00      AP1   
ATOM   1351  C   PHE A 107     -32.515  26.489   1.014  0.00  0.00      AP1  C
ATOM   1352  O   PHE A 107     -31.608  25.809   1.495  0.00  0.00      AP1  O
ATOM   1353  N   VAL A 108     -32.379  27.113  -0.175  0.00  0.00      AP1  N
ATOM   1354  HN  VAL A 108     -33.093  27.685  -0.570  0.00  0.00      AP1   
ATOM   1355  CA  VAL A 108     -31.173  27.006  -0.986  0.00  0.00      AP1  C
ATOM   1356  HA  VAL A 108     -30.994  25.954  -1.163  0.00  0.00      AP1   
ATOM   1357  CB  VAL A 108     -31.288  27.726  -2.331  0.00  0.00      AP1  C
ATOM   1358  HB  VAL A 108     -31.488  28.805  -2.119  0.00  0.00      AP1   
ATOM   1359  CG1 VAL A 108     -29.980  27.611  -3.146  0.00  0.00      AP1  C
ATOM   1360 HG11 VAL A 108     -30.096  28.106  -4.133  0.00  0.00      AP1   
ATOM   1361 HG12 VAL A 108     -29.130  28.103  -2.627  0.00  0.00      AP1   
ATOM   1362 HG13 VAL A 108     -29.720  26.546  -3.322  0.00  0.00      AP1   
ATOM   1363  CG2 VAL A 108     -32.442  27.147  -3.166  0.00  0.00      AP1  C
ATOM   1364 HG21 VAL A 108     -32.499  27.645  -4.157  0.00  0.00      AP1   
ATOM   1365 HG22 VAL A 108     -32.298  26.057  -3.329  0.00  0.00      AP1   
ATOM   1366 HG23 VAL A 108     -33.419  27.297  -2.660  0.00  0.00      AP1   
ATOM   1367  C   VAL A 108     -29.968  27.556  -0.247  0.00  0.00      AP1  C
ATOM   1368  O   VAL A 108     -28.900  26.942  -0.202  0.00  0.00      AP1  O
ATOM   1369  N   LYS A 109     -30.110  28.727   0.396  0.00  0.00      AP1  N
ATOM   1370  HN  LYS A 109     -30.946  29.273   0.365  0.00  0.00      AP1   
ATOM   1371  CA  LYS A 109     -29.041  29.288   1.192  0.00  0.00      AP1  C
ATOM   1372  HA  LYS A 109     -28.173  29.328   0.543  0.00  0.00      AP1   
ATOM   1373  CB  LYS A 109     -29.366  30.737   1.597  0.00  0.00      AP1  C
ATOM   1374  HB1 LYS A 109     -30.369  30.724   2.084  0.00  0.00      AP1   
ATOM   1375  HB2 LYS A 109     -28.645  31.067   2.377  0.00  0.00      AP1   
ATOM   1376  CG  LYS A 109     -29.372  31.664   0.372  0.00  0.00      AP1  C
ATOM   1377  HG1 LYS A 109     -28.348  31.699  -0.062  0.00  0.00      AP1   
ATOM   1378  HG2 LYS A 109     -30.046  31.235  -0.403  0.00  0.00      AP1   
ATOM   1379  CD  LYS A 109     -29.807  33.103   0.685  0.00  0.00      AP1  C
ATOM   1380  HD1 LYS A 109     -30.810  33.071   1.168  0.00  0.00      AP1   
ATOM   1381  HD2 LYS A 109     -29.092  33.528   1.427  0.00  0.00      AP1   
ATOM   1382  CE  LYS A 109     -29.837  33.955  -0.589  0.00  0.00      AP1  C
ATOM   1383  HE1 LYS A 109     -28.810  34.289  -0.859  0.00  0.00      AP1   
ATOM   1384  HE2 LYS A 109     -30.253  33.373  -1.439  0.00  0.00      AP1   
ATOM   1385  NZ  LYS A 109     -30.675  35.158  -0.401  0.00  0.00      AP1  N
ATOM   1386  HZ1 LYS A 109     -30.683  35.725  -1.273  0.00  0.00      AP1   
ATOM   1387  HZ2 LYS A 109     -31.647  34.870  -0.167  0.00  0.00      AP1   
ATOM   1388  HZ3 LYS A 109     -30.291  35.729   0.378  0.00  0.00      AP1   
ATOM   1389  C   LYS A 109     -28.669  28.435   2.394  0.00  0.00      AP1  C
ATOM   1390  O   LYS A 109     -27.492  28.133   2.570  0.00  0.00      AP1  O
ATOM   1391  N   GLU A 110     -29.650  27.952   3.185  0.00  0.00      AP1  N
ATOM   1392  HN  GLU A 110     -30.612  28.166   3.048  0.00  0.00      AP1   
ATOM   1393  CA  GLU A 110     -29.393  27.067   4.318  0.00  0.00      AP1  C
ATOM   1394  HA  GLU A 110     -28.735  27.602   4.991  0.00  0.00      AP1   
ATOM   1395  CB  GLU A 110     -30.698  26.725   5.076  0.00  0.00      AP1  C
ATOM   1396  HB1 GLU A 110     -31.560  27.033   4.440  0.00  0.00      AP1   
ATOM   1397  HB2 GLU A 110     -30.786  25.621   5.197  0.00  0.00      AP1   
ATOM   1398  CG  GLU A 110     -30.804  27.423   6.451  0.00  0.00      AP1  C
ATOM   1399  HG1 GLU A 110     -30.105  26.944   7.162  0.00  0.00      AP1   
ATOM   1400  HG2 GLU A 110     -30.559  28.500   6.369  0.00  0.00      AP1   
ATOM   1401  CD  GLU A 110     -32.204  27.265   7.045  0.00  0.00      AP1  C
ATOM   1402  OE1 GLU A 110     -32.635  26.099   7.247  0.00  0.00      AP1  O
ATOM   1403  OE2 GLU A 110     -32.849  28.313   7.307  0.00  0.00      AP1  O
ATOM   1404  C   GLU A 110     -28.695  25.769   3.944  0.00  0.00      AP1  C
ATOM   1405  O   GLU A 110     -27.726  25.356   4.582  0.00  0.00      AP1  O
ATOM   1406  N   LEU A 111     -29.150  25.110   2.864  0.00  0.00      AP1  N
ATOM   1407  HN  LEU A 111     -29.940  25.427   2.343  0.00  0.00      AP1   
ATOM   1408  CA  LEU A 111     -28.550  23.895   2.356  0.00  0.00      AP1  C
ATOM   1409  HA  LEU A 111     -28.597  23.190   3.176  0.00  0.00      AP1   
ATOM   1410  CB  LEU A 111     -29.378  23.409   1.145  0.00  0.00      AP1  C
ATOM   1411  HB1 LEU A 111     -30.358  23.053   1.539  0.00  0.00      AP1   
ATOM   1412  HB2 LEU A 111     -29.607  24.278   0.489  0.00  0.00      AP1   
ATOM   1413  CG  LEU A 111     -28.782  22.273   0.289  0.00  0.00      AP1  C
ATOM   1414  HG  LEU A 111     -27.784  22.659  -0.031  0.00  0.00      AP1   
ATOM   1415  CD1 LEU A 111     -28.588  20.964   1.066  0.00  0.00      AP1  C
ATOM   1416 HD11 LEU A 111     -28.202  20.166   0.396  0.00  0.00      AP1   
ATOM   1417 HD12 LEU A 111     -27.861  21.106   1.894  0.00  0.00      AP1   
ATOM   1418 HD13 LEU A 111     -29.551  20.618   1.498  0.00  0.00      AP1   
ATOM   1419  CD2 LEU A 111     -29.635  22.064  -0.970  0.00  0.00      AP1  C
ATOM   1420 HD21 LEU A 111     -29.201  21.260  -1.602  0.00  0.00      AP1   
ATOM   1421 HD22 LEU A 111     -30.674  21.771  -0.717  0.00  0.00      AP1   
ATOM   1422 HD23 LEU A 111     -29.672  22.998  -1.573  0.00  0.00      AP1   
ATOM   1423  C   LEU A 111     -27.089  24.036   1.955  0.00  0.00      AP1  C
ATOM   1424  O   LEU A 111     -26.233  23.328   2.479  0.00  0.00      AP1  O
ATOM   1425  N   PHE A 112     -26.727  24.979   1.057  0.00  0.00      AP1  N
ATOM   1426  HN  PHE A 112     -27.345  25.661   0.668  0.00  0.00      AP1   
ATOM   1427  CA  PHE A 112     -25.347  25.068   0.579  0.00  0.00      AP1  C
ATOM   1428  HA  PHE A 112     -25.042  24.048   0.379  0.00  0.00      AP1   
ATOM   1429  CB  PHE A 112     -25.179  25.930  -0.681  0.00  0.00      AP1  C
ATOM   1430  HB1 PHE A 112     -25.835  26.824  -0.601  0.00  0.00      AP1   
ATOM   1431  HB2 PHE A 112     -24.134  26.298  -0.778  0.00  0.00      AP1   
ATOM   1432  CG  PHE A 112     -25.608  25.113  -1.844  0.00  0.00      AP1  C
ATOM   1433  CD1 PHE A 112     -24.716  24.249  -2.504  0.00  0.00      AP1  C
ATOM   1434  HD1 PHE A 112     -23.674  24.234  -2.214  0.00  0.00      AP1   
ATOM   1435  CE1 PHE A 112     -25.173  23.418  -3.533  0.00  0.00      AP1  C
ATOM   1436  HE1 PHE A 112     -24.489  22.744  -4.027  0.00  0.00      AP1   
ATOM   1437  CZ  PHE A 112     -26.520  23.460  -3.913  0.00  0.00      AP1  C
ATOM   1438  HZ  PHE A 112     -26.881  22.825  -4.709  0.00  0.00      AP1   
ATOM   1439  CD2 PHE A 112     -26.946  25.136  -2.225  0.00  0.00      AP1  C
ATOM   1440  HD2 PHE A 112     -27.635  25.808  -1.733  0.00  0.00      AP1   
ATOM   1441  CE2 PHE A 112     -27.400  24.321  -3.253  0.00  0.00      AP1  C
ATOM   1442  HE2 PHE A 112     -28.442  24.353  -3.547  0.00  0.00      AP1   
ATOM   1443  C   PHE A 112     -24.408  25.612   1.616  0.00  0.00      AP1  C
ATOM   1444  O   PHE A 112     -23.223  25.279   1.645  0.00  0.00      AP1  O
ATOM   1445  N   TRP A 113     -24.944  26.455   2.507  0.00  0.00      AP1  N
ATOM   1446  HN  TRP A 113     -25.856  26.841   2.389  0.00  0.00      AP1   
ATOM   1447  CA  TRP A 113     -24.256  26.873   3.704  0.00  0.00      AP1  C
ATOM   1448  HA  TRP A 113     -23.318  27.320   3.398  0.00  0.00      AP1   
ATOM   1449  CB  TRP A 113     -25.164  27.877   4.442  0.00  0.00      AP1  C
ATOM   1450  HB1 TRP A 113     -25.544  28.608   3.693  0.00  0.00      AP1   
ATOM   1451  HB2 TRP A 113     -26.051  27.352   4.857  0.00  0.00      AP1   
ATOM   1452  CG  TRP A 113     -24.581  28.728   5.546  0.00  0.00      AP1  C
ATOM   1453  CD1 TRP A 113     -25.041  28.950   6.812  0.00  0.00      AP1  C
ATOM   1454  HD1 TRP A 113     -25.885  28.436   7.253  0.00  0.00      AP1   
ATOM   1455  NE1 TRP A 113     -24.257  29.883   7.448  0.00  0.00      AP1  N
ATOM   1456  HE1 TRP A 113     -24.341  30.182   8.374  0.00  0.00      AP1   
ATOM   1457  CE2 TRP A 113     -23.281  30.301   6.578  0.00  0.00      AP1  C
ATOM   1458  CD2 TRP A 113     -23.473  29.613   5.359  0.00  0.00      AP1  C
ATOM   1459  CE3 TRP A 113     -22.670  29.867   4.257  0.00  0.00      AP1  C
ATOM   1460  HE3 TRP A 113     -22.843  29.387   3.303  0.00  0.00      AP1   
ATOM   1461  CZ3 TRP A 113     -21.623  30.774   4.411  0.00  0.00      AP1  C
ATOM   1462  HZ3 TRP A 113     -20.963  30.969   3.578  0.00  0.00      AP1   
ATOM   1463  CZ2 TRP A 113     -22.260  31.227   6.719  0.00  0.00      AP1  C
ATOM   1464  HZ2 TRP A 113     -22.104  31.772   7.637  0.00  0.00      AP1   
ATOM   1465  CH2 TRP A 113     -21.415  31.442   5.624  0.00  0.00      AP1  C
ATOM   1466  HH2 TRP A 113     -20.591  32.135   5.717  0.00  0.00      AP1   
ATOM   1467  C   TRP A 113     -23.912  25.685   4.587  0.00  0.00      AP1  C
ATOM   1468  O   TRP A 113     -22.736  25.403   4.818  0.00  0.00      AP1  O
ATOM   1469  N   MET A 114     -24.911  24.864   4.965  0.00  0.00      AP1  N
ATOM   1470  HN  MET A 114     -25.852  25.065   4.701  0.00  0.00      AP1   
ATOM   1471  CA  MET A 114     -24.756  23.654   5.756  0.00  0.00      AP1  C
ATOM   1472  HA  MET A 114     -24.391  23.978   6.723  0.00  0.00      AP1   
ATOM   1473  CB  MET A 114     -26.133  22.961   5.902  0.00  0.00      AP1  C
ATOM   1474  HB1 MET A 114     -26.827  23.708   6.353  0.00  0.00      AP1   
ATOM   1475  HB2 MET A 114     -26.539  22.729   4.892  0.00  0.00      AP1   
ATOM   1476  CG  MET A 114     -26.164  21.692   6.781  0.00  0.00      AP1  C
ATOM   1477  HG1 MET A 114     -25.451  21.790   7.625  0.00  0.00      AP1   
ATOM   1478  HG2 MET A 114     -27.181  21.561   7.212  0.00  0.00      AP1   
ATOM   1479  SD  MET A 114     -25.738  20.127   5.939  0.00  0.00      AP1  S
ATOM   1480  CE  MET A 114     -27.176  19.998   4.849  0.00  0.00      AP1  C
ATOM   1481  HE1 MET A 114     -27.124  19.077   4.232  0.00  0.00      AP1   
ATOM   1482  HE2 MET A 114     -28.119  19.963   5.436  0.00  0.00      AP1   
ATOM   1483  HE3 MET A 114     -27.234  20.868   4.160  0.00  0.00      AP1   
ATOM   1484  C   MET A 114     -23.741  22.673   5.187  0.00  0.00      AP1  C
ATOM   1485  O   MET A 114     -22.886  22.163   5.906  0.00  0.00      AP1  O
ATOM   1486  N   LEU A 115     -23.775  22.429   3.864  0.00  0.00      AP1  N
ATOM   1487  HN  LEU A 115     -24.468  22.841   3.277  0.00  0.00      AP1   
ATOM   1488  CA  LEU A 115     -22.837  21.566   3.166  0.00  0.00      AP1  C
ATOM   1489  HA  LEU A 115     -22.902  20.607   3.664  0.00  0.00      AP1   
ATOM   1490  CB  LEU A 115     -23.226  21.390   1.683  0.00  0.00      AP1  C
ATOM   1491  HB1 LEU A 115     -23.233  22.405   1.221  0.00  0.00      AP1   
ATOM   1492  HB2 LEU A 115     -22.421  20.821   1.163  0.00  0.00      AP1   
ATOM   1493  CG  LEU A 115     -24.596  20.727   1.433  0.00  0.00      AP1  C
ATOM   1494  HG  LEU A 115     -25.299  21.320   2.067  0.00  0.00      AP1   
ATOM   1495  CD1 LEU A 115     -25.001  20.896  -0.041  0.00  0.00      AP1  C
ATOM   1496 HD11 LEU A 115     -25.965  20.380  -0.242  0.00  0.00      AP1   
ATOM   1497 HD12 LEU A 115     -25.121  21.970  -0.294  0.00  0.00      AP1   
ATOM   1498 HD13 LEU A 115     -24.229  20.462  -0.711  0.00  0.00      AP1   
ATOM   1499  CD2 LEU A 115     -24.656  19.263   1.897  0.00  0.00      AP1  C
ATOM   1500 HD21 LEU A 115     -25.667  18.841   1.711  0.00  0.00      AP1   
ATOM   1501 HD22 LEU A 115     -23.925  18.632   1.354  0.00  0.00      AP1   
ATOM   1502 HD23 LEU A 115     -24.443  19.191   2.984  0.00  0.00      AP1   
ATOM   1503  C   LEU A 115     -21.390  22.028   3.249  0.00  0.00      AP1  C
ATOM   1504  O   LEU A 115     -20.511  21.204   3.476  0.00  0.00      AP1  O
ATOM   1505  N   HSD A 116     -21.114  23.345   3.108  0.00  0.00      AP1  N
ATOM   1506  HN  HSD A 116     -21.833  23.978   2.829  0.00  0.00      AP1   
ATOM   1507  CA  HSD A 116     -19.802  23.952   3.334  0.00  0.00      AP1  C
ATOM   1508  HA  HSD A 116     -19.097  23.446   2.687  0.00  0.00      AP1   
ATOM   1509  CB  HSD A 116     -19.880  25.468   2.983  0.00  0.00      AP1  C
ATOM   1510  HB1 HSD A 116     -20.074  25.579   1.894  0.00  0.00      AP1   
ATOM   1511  HB2 HSD A 116     -20.743  25.928   3.511  0.00  0.00      AP1   
ATOM   1512  ND1 HSD A 116     -17.484  25.847   2.717  0.00  0.00      AP1  N
ATOM   1513  HD1 HSD A 116     -17.401  25.257   1.914  0.00  0.00      AP1   
ATOM   1514  CG  HSD A 116     -18.650  26.244   3.314  0.00  0.00      AP1  C
ATOM   1515  CE1 HSD A 116     -16.529  26.498   3.355  0.00  0.00      AP1  C
ATOM   1516  HE1 HSD A 116     -15.465  26.395   3.127  0.00  0.00      AP1   
ATOM   1517  NE2 HSD A 116     -17.037  27.311   4.313  0.00  0.00      AP1  N
ATOM   1518  CD2 HSD A 116     -18.405  27.157   4.294  0.00  0.00      AP1  C
ATOM   1519  HD2 HSD A 116     -19.097  27.652   4.965  0.00  0.00      AP1   
ATOM   1520  C   HSD A 116     -19.323  23.754   4.775  0.00  0.00      AP1  C
ATOM   1521  O   HSD A 116     -18.231  23.241   5.027  0.00  0.00      AP1  O
ATOM   1522  N   LEU A 117     -20.191  24.049   5.774  0.00  0.00      AP1  N
ATOM   1523  HN  LEU A 117     -21.090  24.451   5.611  0.00  0.00      AP1   
ATOM   1524  CA  LEU A 117     -19.889  23.804   7.186  0.00  0.00      AP1  C
ATOM   1525  HA  LEU A 117     -18.982  24.354   7.401  0.00  0.00      AP1   
ATOM   1526  CB  LEU A 117     -21.007  24.279   8.161  0.00  0.00      AP1  C
ATOM   1527  HB1 LEU A 117     -21.977  23.921   7.747  0.00  0.00      AP1   
ATOM   1528  HB2 LEU A 117     -20.879  23.762   9.139  0.00  0.00      AP1   
ATOM   1529  CG  LEU A 117     -21.168  25.797   8.430  0.00  0.00      AP1  C
ATOM   1530  HG  LEU A 117     -21.417  25.790   9.519  0.00  0.00      AP1   
ATOM   1531  CD1 LEU A 117     -19.925  26.647   8.162  0.00  0.00      AP1  C
ATOM   1532 HD11 LEU A 117     -20.144  27.722   8.335  0.00  0.00      AP1   
ATOM   1533 HD12 LEU A 117     -19.093  26.347   8.835  0.00  0.00      AP1   
ATOM   1534 HD13 LEU A 117     -19.586  26.526   7.111  0.00  0.00      AP1   
ATOM   1535  CD2 LEU A 117     -22.339  26.421   7.683  0.00  0.00      AP1  C
ATOM   1536 HD21 LEU A 117     -22.419  27.502   7.926  0.00  0.00      AP1   
ATOM   1537 HD22 LEU A 117     -22.220  26.331   6.585  0.00  0.00      AP1   
ATOM   1538 HD23 LEU A 117     -23.292  25.927   7.973  0.00  0.00      AP1   
ATOM   1539  C   LEU A 117     -19.612  22.331   7.472  0.00  0.00      AP1  C
ATOM   1540  O   LEU A 117     -18.680  21.968   8.191  0.00  0.00      AP1  O
ATOM   1541  N   GLN A 118     -20.412  21.432   6.873  0.00  0.00      AP1  N
ATOM   1542  HN  GLN A 118     -21.193  21.712   6.318  0.00  0.00      AP1   
ATOM   1543  CA  GLN A 118     -20.228  20.005   6.969  0.00  0.00      AP1  C
ATOM   1544  HA  GLN A 118     -20.233  19.799   8.032  0.00  0.00      AP1   
ATOM   1545  CB  GLN A 118     -21.372  19.190   6.328  0.00  0.00      AP1  C
ATOM   1546  HB1 GLN A 118     -21.686  19.740   5.411  0.00  0.00      AP1   
ATOM   1547  HB2 GLN A 118     -20.975  18.209   5.980  0.00  0.00      AP1   
ATOM   1548  CG  GLN A 118     -22.593  18.989   7.245  0.00  0.00      AP1  C
ATOM   1549  HG1 GLN A 118     -23.066  19.967   7.481  0.00  0.00      AP1   
ATOM   1550  HG2 GLN A 118     -23.355  18.354   6.752  0.00  0.00      AP1   
ATOM   1551  CD  GLN A 118     -22.258  18.358   8.597  0.00  0.00      AP1  C
ATOM   1552  OE1 GLN A 118     -22.961  18.564   9.578  0.00  0.00      AP1  O
ATOM   1553  NE2 GLN A 118     -21.154  17.582   8.714  0.00  0.00      AP1  N
ATOM   1554 HE21 GLN A 118     -20.975  17.186   9.611  0.00  0.00      AP1   
ATOM   1555 HE22 GLN A 118     -20.560  17.445   7.929  0.00  0.00      AP1   
ATOM   1556  C   GLN A 118     -18.938  19.465   6.407  0.00  0.00      AP1  C
ATOM   1557  O   GLN A 118     -18.358  18.547   6.988  0.00  0.00      AP1  O
ATOM   1558  N   LYS A 119     -18.481  19.988   5.261  0.00  0.00      AP1  N
ATOM   1559  HN  LYS A 119     -19.013  20.651   4.738  0.00  0.00      AP1   
ATOM   1560  CA  LYS A 119     -17.200  19.646   4.691  0.00  0.00      AP1  C
ATOM   1561  HA  LYS A 119     -17.199  18.568   4.584  0.00  0.00      AP1   
ATOM   1562  CB  LYS A 119     -16.990  20.340   3.350  0.00  0.00      AP1  C
ATOM   1563  HB1 LYS A 119     -17.149  21.431   3.518  0.00  0.00      AP1   
ATOM   1564  HB2 LYS A 119     -15.926  20.222   3.043  0.00  0.00      AP1   
ATOM   1565  CG  LYS A 119     -17.939  19.846   2.270  0.00  0.00      AP1  C
ATOM   1566  HG1 LYS A 119     -18.315  18.837   2.550  0.00  0.00      AP1   
ATOM   1567  HG2 LYS A 119     -18.821  20.526   2.221  0.00  0.00      AP1   
ATOM   1568  CD  LYS A 119     -17.185  19.794   0.954  0.00  0.00      AP1  C
ATOM   1569  HD1 LYS A 119     -16.365  20.546   0.987  0.00  0.00      AP1   
ATOM   1570  HD2 LYS A 119     -16.712  18.788   0.865  0.00  0.00      AP1   
ATOM   1571  CE  LYS A 119     -18.064  20.045  -0.244  0.00  0.00      AP1  C
ATOM   1572  HE1 LYS A 119     -18.848  19.261  -0.324  0.00  0.00      AP1   
ATOM   1573  HE2 LYS A 119     -18.563  21.036  -0.161  0.00  0.00      AP1   
ATOM   1574  NZ  LYS A 119     -17.188  20.010  -1.419  0.00  0.00      AP1  N
ATOM   1575  HZ1 LYS A 119     -17.744  20.178  -2.282  0.00  0.00      AP1   
ATOM   1576  HZ2 LYS A 119     -16.458  20.746  -1.330  0.00  0.00      AP1   
ATOM   1577  HZ3 LYS A 119     -16.730  19.080  -1.480  0.00  0.00      AP1   
ATOM   1578  C   LYS A 119     -16.027  20.014   5.564  0.00  0.00      AP1  C
ATOM   1579  O   LYS A 119     -15.126  19.200   5.747  0.00  0.00      AP1  O
ATOM   1580  N   GLU A 120     -16.058  21.217   6.158  0.00  0.00      AP1  N
ATOM   1581  HN  GLU A 120     -16.756  21.899   5.956  0.00  0.00      AP1   
ATOM   1582  CA  GLU A 120     -15.083  21.646   7.147  0.00  0.00      AP1  C
ATOM   1583  HA  GLU A 120     -14.108  21.602   6.679  0.00  0.00      AP1   
ATOM   1584  CB  GLU A 120     -15.371  23.107   7.582  0.00  0.00      AP1  C
ATOM   1585  HB1 GLU A 120     -16.446  23.324   7.385  0.00  0.00      AP1   
ATOM   1586  HB2 GLU A 120     -15.237  23.207   8.683  0.00  0.00      AP1   
ATOM   1587  CG  GLU A 120     -14.507  24.165   6.852  0.00  0.00      AP1  C
ATOM   1588  HG1 GLU A 120     -14.607  24.033   5.758  0.00  0.00      AP1   
ATOM   1589  HG2 GLU A 120     -14.820  25.192   7.125  0.00  0.00      AP1   
ATOM   1590  CD  GLU A 120     -13.013  24.007   7.160  0.00  0.00      AP1  C
ATOM   1591  OE1 GLU A 120     -12.660  23.197   8.059  0.00  0.00      AP1  O
ATOM   1592  OE2 GLU A 120     -12.213  24.742   6.530  0.00  0.00      AP1  O
ATOM   1593  C   GLU A 120     -15.039  20.735   8.375  0.00  0.00      AP1  C
ATOM   1594  O   GLU A 120     -14.000  20.200   8.761  0.00  0.00      AP1  O
ATOM   1595  N   THR A 121     -16.204  20.415   8.974  0.00  0.00      AP1  N
ATOM   1596  HN  THR A 121     -17.086  20.789   8.690  0.00  0.00      AP1   
ATOM   1597  CA  THR A 121     -16.280  19.484  10.104  0.00  0.00      AP1  C
ATOM   1598  HA  THR A 121     -15.620  19.895  10.856  0.00  0.00      AP1   
ATOM   1599  CB  THR A 121     -17.698  19.312  10.635  0.00  0.00      AP1  C
ATOM   1600  HB  THR A 121     -18.317  18.987   9.764  0.00  0.00      AP1   
ATOM   1601  OG1 THR A 121     -18.215  20.553  11.089  0.00  0.00      AP1  O
ATOM   1602  HG1 THR A 121     -19.100  20.358  11.415  0.00  0.00      AP1   
ATOM   1603  CG2 THR A 121     -17.743  18.378  11.848  0.00  0.00      AP1  C
ATOM   1604 HG21 THR A 121     -18.791  18.173  12.152  0.00  0.00      AP1   
ATOM   1605 HG22 THR A 121     -17.262  17.405  11.606  0.00  0.00      AP1   
ATOM   1606 HG23 THR A 121     -17.210  18.822  12.717  0.00  0.00      AP1   
ATOM   1607  C   THR A 121     -15.742  18.101   9.763  0.00  0.00      AP1  C
ATOM   1608  O   THR A 121     -15.016  17.475  10.536  0.00  0.00      AP1  O
ATOM   1609  N   PHE A 122     -16.077  17.605   8.552  0.00  0.00      AP1  N
ATOM   1610  HN  PHE A 122     -16.730  18.092   7.974  0.00  0.00      AP1   
ATOM   1611  CA  PHE A 122     -15.561  16.376   7.976  0.00  0.00      AP1  C
ATOM   1612  HA  PHE A 122     -15.751  15.609   8.718  0.00  0.00      AP1   
ATOM   1613  CB  PHE A 122     -16.320  16.043   6.666  0.00  0.00      AP1  C
ATOM   1614  HB1 PHE A 122     -17.412  16.137   6.846  0.00  0.00      AP1   
ATOM   1615  HB2 PHE A 122     -16.057  16.758   5.858  0.00  0.00      AP1   
ATOM   1616  CG  PHE A 122     -16.053  14.628   6.234  0.00  0.00      AP1  C
ATOM   1617  CD1 PHE A 122     -16.810  13.600   6.799  0.00  0.00      AP1  C
ATOM   1618  HD1 PHE A 122     -17.618  13.840   7.476  0.00  0.00      AP1   
ATOM   1619  CE1 PHE A 122     -16.536  12.256   6.509  0.00  0.00      AP1  C
ATOM   1620  HE1 PHE A 122     -17.129  11.473   6.960  0.00  0.00      AP1   
ATOM   1621  CZ  PHE A 122     -15.498  11.933   5.631  0.00  0.00      AP1  C
ATOM   1622  HZ  PHE A 122     -15.290  10.900   5.392  0.00  0.00      AP1   
ATOM   1623  CD2 PHE A 122     -15.008  14.294   5.358  0.00  0.00      AP1  C
ATOM   1624  HD2 PHE A 122     -14.394  15.074   4.927  0.00  0.00      AP1   
ATOM   1625  CE2 PHE A 122     -14.734  12.953   5.055  0.00  0.00      AP1  C
ATOM   1626  HE2 PHE A 122     -13.929  12.707   4.376  0.00  0.00      AP1   
ATOM   1627  C   PHE A 122     -14.045  16.406   7.739  0.00  0.00      AP1  C
ATOM   1628  O   PHE A 122     -13.347  15.436   8.019  0.00  0.00      AP1  O
ATOM   1629  N   ALA A 123     -13.498  17.535   7.246  0.00  0.00      AP1  N
ATOM   1630  HN  ALA A 123     -14.096  18.296   6.994  0.00  0.00      AP1   
ATOM   1631  CA  ALA A 123     -12.078  17.764   7.037  0.00  0.00      AP1  C
ATOM   1632  HA  ALA A 123     -11.687  17.033   6.337  0.00  0.00      AP1   
ATOM   1633  CB  ALA A 123     -11.854  19.161   6.426  0.00  0.00      AP1  C
ATOM   1634  HB1 ALA A 123     -12.413  19.243   5.469  0.00  0.00      AP1   
ATOM   1635  HB2 ALA A 123     -12.224  19.958   7.107  0.00  0.00      AP1   
ATOM   1636  HB3 ALA A 123     -10.780  19.348   6.212  0.00  0.00      AP1   
ATOM   1637  C   ALA A 123     -11.263  17.614   8.314  0.00  0.00      AP1  C
ATOM   1638  O   ALA A 123     -10.218  16.957   8.332  0.00  0.00      AP1  O
ATOM   1639  N   THR A 124     -11.782  18.155   9.434  0.00  0.00      AP1  N
ATOM   1640  HN  THR A 124     -12.586  18.748   9.406  0.00  0.00      AP1   
ATOM   1641  CA  THR A 124     -11.240  17.938  10.776  0.00  0.00      AP1  C
ATOM   1642  HA  THR A 124     -10.204  18.238  10.705  0.00  0.00      AP1   
ATOM   1643  CB  THR A 124     -11.936  18.726  11.879  0.00  0.00      AP1  C
ATOM   1644  HB  THR A 124     -12.948  18.267  11.996  0.00  0.00      AP1   
ATOM   1645  OG1 THR A 124     -12.121  20.074  11.494  0.00  0.00      AP1  O
ATOM   1646  HG1 THR A 124     -12.551  20.498  12.244  0.00  0.00      AP1   
ATOM   1647  CG2 THR A 124     -11.040  18.773  13.127  0.00  0.00      AP1  C
ATOM   1648 HG21 THR A 124     -11.574  19.243  13.979  0.00  0.00      AP1   
ATOM   1649 HG22 THR A 124     -10.747  17.746  13.432  0.00  0.00      AP1   
ATOM   1650 HG23 THR A 124     -10.114  19.356  12.932  0.00  0.00      AP1   
ATOM   1651  C   THR A 124     -11.240  16.478  11.213  0.00  0.00      AP1  C
ATOM   1652  O   THR A 124     -10.259  15.978  11.761  0.00  0.00      AP1  O
ATOM   1653  N   TYR A 125     -12.333  15.721  10.956  0.00  0.00      AP1  N
ATOM   1654  HN  TYR A 125     -13.162  16.114  10.561  0.00  0.00      AP1   
ATOM   1655  CA  TYR A 125     -12.410  14.290  11.224  0.00  0.00      AP1  C
ATOM   1656  HA  TYR A 125     -12.165  14.172  12.273  0.00  0.00      AP1   
ATOM   1657  CB  TYR A 125     -13.824  13.694  10.960  0.00  0.00      AP1  C
ATOM   1658  HB1 TYR A 125     -14.104  13.876   9.899  0.00  0.00      AP1   
ATOM   1659  HB2 TYR A 125     -13.820  12.594  11.115  0.00  0.00      AP1   
ATOM   1660  CG  TYR A 125     -14.943  14.280  11.782  0.00  0.00      AP1  C
ATOM   1661  CD1 TYR A 125     -14.759  14.818  13.068  0.00  0.00      AP1  C
ATOM   1662  HD1 TYR A 125     -13.768  14.851  13.499  0.00  0.00      AP1   
ATOM   1663  CE1 TYR A 125     -15.855  15.291  13.802  0.00  0.00      AP1  C
ATOM   1664  HE1 TYR A 125     -15.716  15.719  14.785  0.00  0.00      AP1   
ATOM   1665  CZ  TYR A 125     -17.145  15.208  13.276  0.00  0.00      AP1  C
ATOM   1666  OH  TYR A 125     -18.235  15.653  14.047  0.00  0.00      AP1  O
ATOM   1667  HH  TYR A 125     -19.021  15.586  13.499  0.00  0.00      AP1   
ATOM   1668  CD2 TYR A 125     -16.246  14.217  11.259  0.00  0.00      AP1  C
ATOM   1669  HD2 TYR A 125     -16.419  13.770  10.290  0.00  0.00      AP1   
ATOM   1670  CE2 TYR A 125     -17.344  14.681  11.998  0.00  0.00      AP1  C
ATOM   1671  HE2 TYR A 125     -18.338  14.610  11.582  0.00  0.00      AP1   
ATOM   1672  C   TYR A 125     -11.389  13.483  10.430  0.00  0.00      AP1  C
ATOM   1673  O   TYR A 125     -10.743  12.583  10.968  0.00  0.00      AP1  O
ATOM   1674  N   VAL A 126     -11.194  13.816   9.138  0.00  0.00      AP1  N
ATOM   1675  HN  VAL A 126     -11.744  14.511   8.681  0.00  0.00      AP1   
ATOM   1676  CA  VAL A 126     -10.173  13.205   8.294  0.00  0.00      AP1  C
ATOM   1677  HA  VAL A 126     -10.353  12.138   8.321  0.00  0.00      AP1   
ATOM   1678  CB  VAL A 126     -10.264  13.671   6.847  0.00  0.00      AP1  C
ATOM   1679  HB  VAL A 126     -10.199  14.787   6.846  0.00  0.00      AP1   
ATOM   1680  CG1 VAL A 126      -9.107  13.109   5.997  0.00  0.00      AP1  C
ATOM   1681 HG11 VAL A 126      -9.214  13.429   4.938  0.00  0.00      AP1   
ATOM   1682 HG12 VAL A 126      -8.122  13.472   6.353  0.00  0.00      AP1   
ATOM   1683 HG13 VAL A 126      -9.106  11.997   6.021  0.00  0.00      AP1   
ATOM   1684  CG2 VAL A 126     -11.593  13.183   6.257  0.00  0.00      AP1  C
ATOM   1685 HG21 VAL A 126     -11.677  13.471   5.188  0.00  0.00      AP1   
ATOM   1686 HG22 VAL A 126     -11.670  12.077   6.329  0.00  0.00      AP1   
ATOM   1687 HG23 VAL A 126     -12.458  13.628   6.793  0.00  0.00      AP1   
ATOM   1688  C   VAL A 126      -8.761  13.443   8.794  0.00  0.00      AP1  C
ATOM   1689  O   VAL A 126      -7.986  12.500   8.927  0.00  0.00      AP1  O
ATOM   1690  N   ALA A 127      -8.396  14.693   9.142  0.00  0.00      AP1  N
ATOM   1691  HN  ALA A 127      -9.024  15.465   9.054  0.00  0.00      AP1   
ATOM   1692  CA  ALA A 127      -7.078  15.018   9.667  0.00  0.00      AP1  C
ATOM   1693  HA  ALA A 127      -6.310  14.681   8.980  0.00  0.00      AP1   
ATOM   1694  CB  ALA A 127      -6.920  16.544   9.797  0.00  0.00      AP1  C
ATOM   1695  HB1 ALA A 127      -7.077  17.021   8.805  0.00  0.00      AP1   
ATOM   1696  HB2 ALA A 127      -7.670  16.966  10.501  0.00  0.00      AP1   
ATOM   1697  HB3 ALA A 127      -5.905  16.821  10.154  0.00  0.00      AP1   
ATOM   1698  C   ALA A 127      -6.804  14.320  10.993  0.00  0.00      AP1  C
ATOM   1699  O   ALA A 127      -5.720  13.794  11.245  0.00  0.00      AP1  O
ATOM   1700  N   ARG A 128      -7.836  14.247  11.855  0.00  0.00      AP1  N
ATOM   1701  HN  ARG A 128      -8.680  14.748  11.677  0.00  0.00      AP1   
ATOM   1702  CA  ARG A 128      -7.793  13.459  13.062  0.00  0.00      AP1  C
ATOM   1703  HA  ARG A 128      -6.945  13.805  13.642  0.00  0.00      AP1   
ATOM   1704  CB  ARG A 128      -9.085  13.687  13.864  0.00  0.00      AP1  C
ATOM   1705  HB1 ARG A 128      -9.277  14.786  13.847  0.00  0.00      AP1   
ATOM   1706  HB2 ARG A 128      -9.941  13.217  13.332  0.00  0.00      AP1   
ATOM   1707  CG  ARG A 128      -8.964  13.210  15.311  0.00  0.00      AP1  C
ATOM   1708  HG1 ARG A 128      -8.683  12.133  15.306  0.00  0.00      AP1   
ATOM   1709  HG2 ARG A 128      -8.113  13.739  15.797  0.00  0.00      AP1   
ATOM   1710  CD  ARG A 128     -10.211  13.468  16.137  0.00  0.00      AP1  C
ATOM   1711  HD1 ARG A 128     -10.285  14.557  16.362  0.00  0.00      AP1   
ATOM   1712  HD2 ARG A 128     -11.132  13.151  15.595  0.00  0.00      AP1   
ATOM   1713  NE  ARG A 128     -10.045  12.651  17.370  0.00  0.00      AP1  N
ATOM   1714  HE  ARG A 128      -9.151  12.190  17.421  0.00  0.00      AP1   
ATOM   1715  CZ  ARG A 128     -10.958  12.515  18.327  0.00  0.00      AP1  C
ATOM   1716  NH1 ARG A 128     -12.067  13.248  18.303  0.00  0.00      AP1  N
ATOM   1717 HH11 ARG A 128     -12.740  13.171  19.025  0.00  0.00      AP1   
ATOM   1718 HH12 ARG A 128     -12.111  13.964  17.602  0.00  0.00      AP1   
ATOM   1719  NH2 ARG A 128     -10.735  11.713  19.354  0.00  0.00      AP1  N
ATOM   1720 HH21 ARG A 128     -11.451  11.549  20.017  0.00  0.00      AP1   
ATOM   1721 HH22 ARG A 128      -9.929  11.140  19.308  0.00  0.00      AP1   
ATOM   1722  C   ARG A 128      -7.571  11.961  12.816  0.00  0.00      AP1  C
ATOM   1723  O   ARG A 128      -6.715  11.337  13.426  0.00  0.00      AP1  O
ATOM   1724  N   PHE A 129      -8.286  11.352  11.847  0.00  0.00      AP1  N
ATOM   1725  HN  PHE A 129      -9.021  11.818  11.359  0.00  0.00      AP1   
ATOM   1726  CA  PHE A 129      -8.059   9.974  11.424  0.00  0.00      AP1  C
ATOM   1727  HA  PHE A 129      -8.177   9.375  12.318  0.00  0.00      AP1   
ATOM   1728  CB  PHE A 129      -9.134   9.564  10.369  0.00  0.00      AP1  C
ATOM   1729  HB1 PHE A 129     -10.075   9.290  10.894  0.00  0.00      AP1   
ATOM   1730  HB2 PHE A 129      -9.373  10.411   9.690  0.00  0.00      AP1   
ATOM   1731  CG  PHE A 129      -8.779   8.354   9.523  0.00  0.00      AP1  C
ATOM   1732  CD1 PHE A 129      -8.885   7.052  10.036  0.00  0.00      AP1  C
ATOM   1733  HD1 PHE A 129      -9.422   6.884  10.959  0.00  0.00      AP1   
ATOM   1734  CE1 PHE A 129      -8.296   5.975   9.363  0.00  0.00      AP1  C
ATOM   1735  HE1 PHE A 129      -8.351   4.980   9.783  0.00  0.00      AP1   
ATOM   1736  CZ  PHE A 129      -7.641   6.178   8.146  0.00  0.00      AP1  C
ATOM   1737  HZ  PHE A 129      -7.182   5.345   7.631  0.00  0.00      AP1   
ATOM   1738  CD2 PHE A 129      -8.159   8.537   8.271  0.00  0.00      AP1  C
ATOM   1739  HD2 PHE A 129      -8.104   9.525   7.835  0.00  0.00      AP1   
ATOM   1740  CE2 PHE A 129      -7.587   7.458   7.591  0.00  0.00      AP1  C
ATOM   1741  HE2 PHE A 129      -7.104   7.618   6.637  0.00  0.00      AP1   
ATOM   1742  C   PHE A 129      -6.642   9.734  10.909  0.00  0.00      AP1  C
ATOM   1743  O   PHE A 129      -6.000   8.757  11.291  0.00  0.00      AP1  O
ATOM   1744  N   GLN A 130      -6.111  10.633  10.050  0.00  0.00      AP1  N
ATOM   1745  HN  GLN A 130      -6.587  11.466   9.771  0.00  0.00      AP1   
ATOM   1746  CA  GLN A 130      -4.796  10.463   9.459  0.00  0.00      AP1  C
ATOM   1747  HA  GLN A 130      -4.810   9.503   8.957  0.00  0.00      AP1   
ATOM   1748  CB  GLN A 130      -4.411  11.563   8.433  0.00  0.00      AP1  C
ATOM   1749  HB1 GLN A 130      -4.404  12.531   8.987  0.00  0.00      AP1   
ATOM   1750  HB2 GLN A 130      -3.365  11.397   8.088  0.00  0.00      AP1   
ATOM   1751  CG  GLN A 130      -5.358  11.691   7.217  0.00  0.00      AP1  C
ATOM   1752  HG1 GLN A 130      -5.773  10.698   6.942  0.00  0.00      AP1   
ATOM   1753  HG2 GLN A 130      -6.209  12.363   7.452  0.00  0.00      AP1   
ATOM   1754  CD  GLN A 130      -4.715  12.217   5.920  0.00  0.00      AP1  C
ATOM   1755  OE1 GLN A 130      -5.378  12.191   4.879  0.00  0.00      AP1  O
ATOM   1756  NE2 GLN A 130      -3.441  12.662   5.947  0.00  0.00      AP1  N
ATOM   1757 HE21 GLN A 130      -3.063  12.997   5.088  0.00  0.00      AP1   
ATOM   1758 HE22 GLN A 130      -2.923  12.627   6.794  0.00  0.00      AP1   
ATOM   1759  C   GLN A 130      -3.694  10.421  10.492  0.00  0.00      AP1  C
ATOM   1760  O   GLN A 130      -2.807   9.575  10.442  0.00  0.00      AP1  O
ATOM   1761  N   LYS A 131      -3.754  11.331  11.478  0.00  0.00      AP1  N
ATOM   1762  HN  LYS A 131      -4.484  12.008  11.554  0.00  0.00      AP1   
ATOM   1763  CA  LYS A 131      -2.753  11.396  12.510  0.00  0.00      AP1  C
ATOM   1764  HA  LYS A 131      -1.818  11.151  12.021  0.00  0.00      AP1   
ATOM   1765  CB  LYS A 131      -2.645  12.863  12.996  0.00  0.00      AP1  C
ATOM   1766  HB1 LYS A 131      -2.427  13.490  12.100  0.00  0.00      AP1   
ATOM   1767  HB2 LYS A 131      -3.639  13.194  13.374  0.00  0.00      AP1   
ATOM   1768  CG  LYS A 131      -1.542  13.016  14.043  0.00  0.00      AP1  C
ATOM   1769  HG1 LYS A 131      -1.957  12.781  15.049  0.00  0.00      AP1   
ATOM   1770  HG2 LYS A 131      -0.738  12.274  13.833  0.00  0.00      AP1   
ATOM   1771  CD  LYS A 131      -0.881  14.392  14.162  0.00  0.00      AP1  C
ATOM   1772  HD1 LYS A 131      -0.609  14.741  13.138  0.00  0.00      AP1   
ATOM   1773  HD2 LYS A 131      -1.635  15.104  14.568  0.00  0.00      AP1   
ATOM   1774  CE  LYS A 131       0.338  14.272  15.075  0.00  0.00      AP1  C
ATOM   1775  HE1 LYS A 131       0.252  13.372  15.723  0.00  0.00      AP1   
ATOM   1776  HE2 LYS A 131       1.270  14.186  14.475  0.00  0.00      AP1   
ATOM   1777  NZ  LYS A 131       0.452  15.458  15.942  0.00  0.00      AP1  N
ATOM   1778  HZ1 LYS A 131       1.283  15.367  16.562  0.00  0.00      AP1   
ATOM   1779  HZ2 LYS A 131       0.551  16.311  15.354  0.00  0.00      AP1   
ATOM   1780  HZ3 LYS A 131      -0.405  15.543  16.526  0.00  0.00      AP1   
ATOM   1781  C   LYS A 131      -2.946  10.391  13.663  0.00  0.00      AP1  C
ATOM   1782  O   LYS A 131      -1.973  10.013  14.319  0.00  0.00      AP1  O
ATOM   1783  N   GLU A 132      -4.186   9.900  13.920  0.00  0.00      AP1  N
ATOM   1784  HN  GLU A 132      -4.966  10.060  13.322  0.00  0.00      AP1   
ATOM   1785  CA  GLU A 132      -4.495   9.090  15.096  0.00  0.00      AP1  C
ATOM   1786  HA  GLU A 132      -3.602   9.100  15.710  0.00  0.00      AP1   
ATOM   1787  CB  GLU A 132      -5.674   9.720  15.920  0.00  0.00      AP1  C
ATOM   1788  HB1 GLU A 132      -6.591   9.698  15.287  0.00  0.00      AP1   
ATOM   1789  HB2 GLU A 132      -5.899   9.083  16.805  0.00  0.00      AP1   
ATOM   1790  CG  GLU A 132      -5.466  11.190  16.405  0.00  0.00      AP1  C
ATOM   1791  HG1 GLU A 132      -4.617  11.229  17.110  0.00  0.00      AP1   
ATOM   1792  HG2 GLU A 132      -5.262  11.865  15.550  0.00  0.00      AP1   
ATOM   1793  CD  GLU A 132      -6.628  11.828  17.193  0.00  0.00      AP1  C
ATOM   1794  OE1 GLU A 132      -7.710  11.217  17.438  0.00  0.00      AP1  O
ATOM   1795  OE2 GLU A 132      -6.462  13.027  17.545  0.00  0.00      AP1  O
ATOM   1796  C   GLU A 132      -4.844   7.610  14.816  0.00  0.00      AP1  C
ATOM   1797  O   GLU A 132      -4.520   6.737  15.621  0.00  0.00      AP1  O
ATOM   1798  N   ALA A 133      -5.498   7.268  13.677  0.00  0.00      AP1  N
ATOM   1799  HN  ALA A 133      -5.638   7.929  12.941  0.00  0.00      AP1   
ATOM   1800  CA  ALA A 133      -6.041   5.932  13.433  0.00  0.00      AP1  C
ATOM   1801  HA  ALA A 133      -5.719   5.268  14.226  0.00  0.00      AP1   
ATOM   1802  CB  ALA A 133      -7.583   6.010  13.458  0.00  0.00      AP1  C
ATOM   1803  HB1 ALA A 133      -7.920   6.426  14.431  0.00  0.00      AP1   
ATOM   1804  HB2 ALA A 133      -7.963   6.676  12.652  0.00  0.00      AP1   
ATOM   1805  HB3 ALA A 133      -8.045   5.006  13.335  0.00  0.00      AP1   
ATOM   1806  C   ALA A 133      -5.575   5.296  12.118  0.00  0.00      AP1  C
ATOM   1807  O   ALA A 133      -5.758   4.100  11.889  0.00  0.00      AP1  O
ATOM   1808  N   TYR A 134      -4.900   6.054  11.231  0.00  0.00      AP1  N
ATOM   1809  HN  TYR A 134      -4.815   7.043  11.337  0.00  0.00      AP1   
ATOM   1810  CA  TYR A 134      -4.241   5.514  10.053  0.00  0.00      AP1  C
ATOM   1811  HA  TYR A 134      -4.850   4.692   9.697  0.00  0.00      AP1   
ATOM   1812  CB  TYR A 134      -4.058   6.596   8.952  0.00  0.00      AP1  C
ATOM   1813  HB1 TYR A 134      -5.055   6.870   8.542  0.00  0.00      AP1   
ATOM   1814  HB2 TYR A 134      -3.612   7.520   9.378  0.00  0.00      AP1   
ATOM   1815  CG  TYR A 134      -3.220   6.125   7.785  0.00  0.00      AP1  C
ATOM   1816  CD1 TYR A 134      -3.713   5.233   6.818  0.00  0.00      AP1  C
ATOM   1817  HD1 TYR A 134      -4.732   4.883   6.881  0.00  0.00      AP1   
ATOM   1818  CE1 TYR A 134      -2.879   4.780   5.782  0.00  0.00      AP1  C
ATOM   1819  HE1 TYR A 134      -3.254   4.094   5.036  0.00  0.00      AP1   
ATOM   1820  CZ  TYR A 134      -1.549   5.205   5.710  0.00  0.00      AP1  C
ATOM   1821  OH  TYR A 134      -0.709   4.730   4.684  0.00  0.00      AP1  O
ATOM   1822  HH  TYR A 134       0.130   5.188   4.764  0.00  0.00      AP1   
ATOM   1823  CD2 TYR A 134      -1.876   6.530   7.712  0.00  0.00      AP1  C
ATOM   1824  HD2 TYR A 134      -1.460   7.163   8.484  0.00  0.00      AP1   
ATOM   1825  CE2 TYR A 134      -1.048   6.080   6.677  0.00  0.00      AP1  C
ATOM   1826  HE2 TYR A 134      -0.016   6.395   6.641  0.00  0.00      AP1   
ATOM   1827  C   TYR A 134      -2.882   4.934  10.438  0.00  0.00      AP1  C
ATOM   1828  O   TYR A 134      -1.992   5.626  10.918  0.00  0.00      AP1  O
ATOM   1829  N   CYS A 135      -2.694   3.627  10.200  0.00  0.00      AP1  N
ATOM   1830  HN  CYS A 135      -3.436   3.080   9.816  0.00  0.00      AP1   
ATOM   1831  CA  CYS A 135      -1.468   2.894  10.456  0.00  0.00      AP1  C
ATOM   1832  HA  CYS A 135      -1.781   1.860  10.381  0.00  0.00      AP1   
ATOM   1833  CB  CYS A 135      -0.477   3.066   9.271  0.00  0.00      AP1   
ATOM   1834  HB1 CYS A 135      -0.303   4.159   9.144  0.00  0.00      AP1   
ATOM   1835  HB2 CYS A 135       0.509   2.628   9.537  0.00  0.00      AP1   
ATOM   1836  SG  CYS A 135      -1.113   2.386   7.709  0.00  0.00      AP1   
ATOM   1837  C   CYS A 135      -0.772   3.075  11.821  0.00  0.00      AP1  C
ATOM   1838  O   CYS A 135       0.430   3.363  11.842  0.00  0.00      AP1  O
ATOM   1839  N   PRO A 136      -1.445   2.893  12.976  0.00  0.00      AP1  N
ATOM   1840  CD  PRO A 136      -2.835   2.451  13.059  0.00  0.00      AP1  C
ATOM   1841  HD1 PRO A 136      -2.997   1.503  12.498  0.00  0.00      AP1   
ATOM   1842  HD2 PRO A 136      -3.536   3.226  12.670  0.00  0.00      AP1   
ATOM   1843  CA  PRO A 136      -0.980   3.361  14.281  0.00  0.00      AP1  C
ATOM   1844  HA  PRO A 136      -0.568   4.361  14.203  0.00  0.00      AP1   
ATOM   1845  CB  PRO A 136      -2.260   3.361  15.135  0.00  0.00      AP1  C
ATOM   1846  HB1 PRO A 136      -2.834   4.310  15.044  0.00  0.00      AP1   
ATOM   1847  HB2 PRO A 136      -2.057   3.140  16.207  0.00  0.00      AP1   
ATOM   1848  CG  PRO A 136      -3.082   2.226  14.544  0.00  0.00      AP1  C
ATOM   1849  HG1 PRO A 136      -4.151   2.291  14.819  0.00  0.00      AP1   
ATOM   1850  HG2 PRO A 136      -2.718   1.211  14.826  0.00  0.00      AP1   
ATOM   1851  C   PRO A 136       0.074   2.434  14.860  0.00  0.00      AP1  C
ATOM   1852  O   PRO A 136       0.598   2.684  15.948  0.00  0.00      AP1  O
ATOM   1853  N   ASN A 137       0.382   1.326  14.159  0.00  0.00      AP1  N
ATOM   1854  HN  ASN A 137      -0.160   1.055  13.365  0.00  0.00      AP1   
ATOM   1855  CA  ASN A 137       1.483   0.440  14.464  0.00  0.00      AP1  C
ATOM   1856  HA  ASN A 137       1.325   0.122  15.488  0.00  0.00      AP1   
ATOM   1857  CB  ASN A 137       1.503  -0.845  13.588  0.00  0.00      AP1  C
ATOM   1858  HB1 ASN A 137       2.322  -1.499  13.961  0.00  0.00      AP1   
ATOM   1859  HB2 ASN A 137       0.552  -1.405  13.700  0.00  0.00      AP1   
ATOM   1860  CG  ASN A 137       1.767  -0.580  12.107  0.00  0.00      AP1  C
ATOM   1861  OD1 ASN A 137       1.144   0.277  11.478  0.00  0.00      AP1  O
ATOM   1862  ND2 ASN A 137       2.725  -1.336  11.523  0.00  0.00      AP1  N
ATOM   1863 HD21 ASN A 137       2.918  -1.169  10.560  0.00  0.00      AP1   
ATOM   1864 HD22 ASN A 137       3.225  -2.009  12.060  0.00  0.00      AP1   
ATOM   1865  C   ASN A 137       2.816   1.156  14.406  0.00  0.00      AP1  C
ATOM   1866  O   ASN A 137       3.073   1.952  13.510  0.00  0.00      AP1  O
ATOM   1867  N   LYS A 138       3.696   0.876  15.381  0.00  0.00      AP1  N
ATOM   1868  HN  LYS A 138       3.511   0.193  16.084  0.00  0.00      AP1   
ATOM   1869  CA  LYS A 138       4.979   1.539  15.490  0.00  0.00      AP1  C
ATOM   1870  HA  LYS A 138       4.956   2.403  14.837  0.00  0.00      AP1   
ATOM   1871  CB  LYS A 138       5.222   1.901  16.970  0.00  0.00      AP1  C
ATOM   1872  HB1 LYS A 138       5.031   0.981  17.568  0.00  0.00      AP1   
ATOM   1873  HB2 LYS A 138       6.299   2.147  17.110  0.00  0.00      AP1   
ATOM   1874  CG  LYS A 138       4.307   3.039  17.443  0.00  0.00      AP1  C
ATOM   1875  HG1 LYS A 138       4.782   4.016  17.196  0.00  0.00      AP1   
ATOM   1876  HG2 LYS A 138       3.344   2.986  16.885  0.00  0.00      AP1   
ATOM   1877  CD  LYS A 138       4.046   2.984  18.954  0.00  0.00      AP1  C
ATOM   1878  HD1 LYS A 138       3.311   2.171  19.155  0.00  0.00      AP1   
ATOM   1879  HD2 LYS A 138       4.999   2.705  19.462  0.00  0.00      AP1   
ATOM   1880  CE  LYS A 138       3.531   4.311  19.510  0.00  0.00      AP1  C
ATOM   1881  HE1 LYS A 138       4.338   5.077  19.500  0.00  0.00      AP1   
ATOM   1882  HE2 LYS A 138       2.681   4.686  18.899  0.00  0.00      AP1   
ATOM   1883  NZ  LYS A 138       3.070   4.125  20.902  0.00  0.00      AP1  N
ATOM   1884  HZ1 LYS A 138       2.720   5.028  21.285  0.00  0.00      AP1   
ATOM   1885  HZ2 LYS A 138       2.306   3.421  20.924  0.00  0.00      AP1   
ATOM   1886  HZ3 LYS A 138       3.862   3.788  21.486  0.00  0.00      AP1   
ATOM   1887  C   LYS A 138       6.085   0.631  14.997  0.00  0.00      AP1  C
ATOM   1888  O   LYS A 138       7.219   1.046  14.803  0.00  0.00      AP1  O
ATOM   1889  N   CYS A 139       5.754  -0.633  14.719  0.00  0.00      AP1  N
ATOM   1890  HN  CYS A 139       4.822  -0.973  14.831  0.00  0.00      AP1   
ATOM   1891  CA  CYS A 139       6.698  -1.608  14.241  0.00  0.00      AP1  C
ATOM   1892  HA  CYS A 139       7.352  -1.144  13.511  0.00  0.00      AP1   
ATOM   1893  CB  CYS A 139       7.521  -2.274  15.376  0.00  0.00      AP1   
ATOM   1894  HB1 CYS A 139       8.261  -2.952  14.893  0.00  0.00      AP1   
ATOM   1895  HB2 CYS A 139       8.116  -1.504  15.913  0.00  0.00      AP1   
ATOM   1896  SG  CYS A 139       6.565  -3.269  16.568  0.00  0.00      AP1   
ATOM   1897  C   CYS A 139       5.865  -2.633  13.521  0.00  0.00      AP1  C
ATOM   1898  O   CYS A 139       4.637  -2.601  13.625  0.00  0.00      AP1  O
ATOM   1899  N   GLY A 140       6.501  -3.561  12.783  0.00  0.00      AP1  N
ATOM   1900  HN  GLY A 140       7.495  -3.555  12.678  0.00  0.00      AP1   
ATOM   1901  CA  GLY A 140       5.800  -4.631  12.088  0.00  0.00      AP1  C
ATOM   1902  HA1 GLY A 140       5.278  -5.177  12.863  0.00  0.00      AP1   
ATOM   1903  HA2 GLY A 140       6.569  -5.200  11.586  0.00  0.00      AP1   
ATOM   1904  C   GLY A 140       4.789  -4.205  11.056  0.00  0.00      AP1  C
ATOM   1905  O   GLY A 140       4.870  -3.140  10.447  0.00  0.00      AP1  O
ATOM   1906  N   VAL A 141       3.810  -5.086  10.812  0.00  0.00      AP1  N
ATOM   1907  HN  VAL A 141       3.705  -5.918  11.351  0.00  0.00      AP1   
ATOM   1908  CA  VAL A 141       2.826  -4.926   9.767  0.00  0.00      AP1  C
ATOM   1909  HA  VAL A 141       2.918  -3.924   9.367  0.00  0.00      AP1   
ATOM   1910  CB  VAL A 141       3.024  -5.919   8.626  0.00  0.00      AP1  C
ATOM   1911  HB  VAL A 141       2.885  -6.946   9.045  0.00  0.00      AP1   
ATOM   1912  CG1 VAL A 141       1.986  -5.679   7.513  0.00  0.00      AP1  C
ATOM   1913 HG11 VAL A 141       2.158  -6.379   6.667  0.00  0.00      AP1   
ATOM   1914 HG12 VAL A 141       0.950  -5.848   7.876  0.00  0.00      AP1   
ATOM   1915 HG13 VAL A 141       2.062  -4.642   7.123  0.00  0.00      AP1   
ATOM   1916  CG2 VAL A 141       4.455  -5.764   8.073  0.00  0.00      AP1  C
ATOM   1917 HG21 VAL A 141       4.620  -6.448   7.213  0.00  0.00      AP1   
ATOM   1918 HG22 VAL A 141       4.630  -4.722   7.729  0.00  0.00      AP1   
ATOM   1919 HG23 VAL A 141       5.213  -6.009   8.845  0.00  0.00      AP1   
ATOM   1920  C   VAL A 141       1.435  -5.053  10.355  0.00  0.00      AP1  C
ATOM   1921  O   VAL A 141       1.046  -6.072  10.917  0.00  0.00      AP1  O
ATOM   1922  N   MET A 142       0.630  -3.989  10.208  0.00  0.00      AP1  N
ATOM   1923  HN  MET A 142       0.948  -3.128   9.818  0.00  0.00      AP1   
ATOM   1924  CA  MET A 142      -0.763  -3.991  10.598  0.00  0.00      AP1  C
ATOM   1925  HA  MET A 142      -0.979  -4.916  11.119  0.00  0.00      AP1   
ATOM   1926  CB  MET A 142      -1.074  -2.754  11.472  0.00  0.00      AP1  C
ATOM   1927  HB1 MET A 142      -0.423  -2.824  12.374  0.00  0.00      AP1   
ATOM   1928  HB2 MET A 142      -0.763  -1.832  10.933  0.00  0.00      AP1   
ATOM   1929  CG  MET A 142      -2.527  -2.604  11.950  0.00  0.00      AP1  C
ATOM   1930  HG1 MET A 142      -3.204  -2.447  11.084  0.00  0.00      AP1   
ATOM   1931  HG2 MET A 142      -2.849  -3.535  12.466  0.00  0.00      AP1   
ATOM   1932  SD  MET A 142      -2.728  -1.202  13.083  0.00  0.00      AP1  S
ATOM   1933  CE  MET A 142      -4.531  -1.337  13.228  0.00  0.00      AP1  C
ATOM   1934  HE1 MET A 142      -4.936  -0.545  13.896  0.00  0.00      AP1   
ATOM   1935  HE2 MET A 142      -5.021  -1.230  12.237  0.00  0.00      AP1   
ATOM   1936  HE3 MET A 142      -4.825  -2.322  13.652  0.00  0.00      AP1   
ATOM   1937  C   MET A 142      -1.586  -3.978   9.331  0.00  0.00      AP1  C
ATOM   1938  O   MET A 142      -1.328  -3.207   8.416  0.00  0.00      AP1  O
ATOM   1939  N   LEU A 143      -2.591  -4.855   9.217  0.00  0.00      AP1  N
ATOM   1940  HN  LEU A 143      -2.793  -5.578   9.875  0.00  0.00      AP1   
ATOM   1941  CA  LEU A 143      -3.491  -4.814   8.087  0.00  0.00      AP1  C
ATOM   1942  HA  LEU A 143      -3.041  -4.225   7.298  0.00  0.00      AP1   
ATOM   1943  CB  LEU A 143      -3.879  -6.215   7.569  0.00  0.00      AP1  C
ATOM   1944  HB1 LEU A 143      -4.471  -6.710   8.372  0.00  0.00      AP1   
ATOM   1945  HB2 LEU A 143      -4.569  -6.102   6.704  0.00  0.00      AP1   
ATOM   1946  CG  LEU A 143      -2.699  -7.131   7.195  0.00  0.00      AP1  C
ATOM   1947  HG  LEU A 143      -2.090  -7.248   8.124  0.00  0.00      AP1   
ATOM   1948  CD1 LEU A 143      -3.234  -8.500   6.754  0.00  0.00      AP1  C
ATOM   1949 HD11 LEU A 143      -2.400  -9.161   6.434  0.00  0.00      AP1   
ATOM   1950 HD12 LEU A 143      -3.773  -8.997   7.590  0.00  0.00      AP1   
ATOM   1951 HD13 LEU A 143      -3.937  -8.390   5.901  0.00  0.00      AP1   
ATOM   1952  CD2 LEU A 143      -1.798  -6.527   6.109  0.00  0.00      AP1  C
ATOM   1953 HD21 LEU A 143      -0.952  -7.212   5.885  0.00  0.00      AP1   
ATOM   1954 HD22 LEU A 143      -2.352  -6.357   5.164  0.00  0.00      AP1   
ATOM   1955 HD23 LEU A 143      -1.378  -5.556   6.448  0.00  0.00      AP1   
ATOM   1956  C   LEU A 143      -4.718  -4.078   8.563  0.00  0.00      AP1  C
ATOM   1957  O   LEU A 143      -5.244  -4.375   9.637  0.00  0.00      AP1  O
ATOM   1958  N   GLN A 144      -5.187  -3.073   7.803  0.00  0.00      AP1  N
ATOM   1959  HN  GLN A 144      -4.782  -2.764   6.944  0.00  0.00      AP1   
ATOM   1960  CA  GLN A 144      -6.370  -2.341   8.204  0.00  0.00      AP1  C
ATOM   1961  HA  GLN A 144      -6.932  -2.982   8.873  0.00  0.00      AP1   
ATOM   1962  CB  GLN A 144      -6.032  -1.072   9.051  0.00  0.00      AP1  C
ATOM   1963  HB1 GLN A 144      -6.724  -1.074   9.926  0.00  0.00      AP1   
ATOM   1964  HB2 GLN A 144      -5.004  -1.169   9.468  0.00  0.00      AP1   
ATOM   1965  CG  GLN A 144      -6.157   0.310   8.367  0.00  0.00      AP1  C
ATOM   1966  HG1 GLN A 144      -5.519   0.351   7.458  0.00  0.00      AP1   
ATOM   1967  HG2 GLN A 144      -7.204   0.502   8.057  0.00  0.00      AP1   
ATOM   1968  CD  GLN A 144      -5.687   1.432   9.296  0.00  0.00      AP1  C
ATOM   1969  OE1 GLN A 144      -4.489   1.697   9.404  0.00  0.00      AP1  O
ATOM   1970  NE2 GLN A 144      -6.623   2.123   9.986  0.00  0.00      AP1  N
ATOM   1971 HE21 GLN A 144      -6.296   2.851  10.582  0.00  0.00      AP1   
ATOM   1972 HE22 GLN A 144      -7.583   1.881   9.895  0.00  0.00      AP1   
ATOM   1973  C   GLN A 144      -7.255  -2.047   7.002  0.00  0.00      AP1  C
ATOM   1974  O   GLN A 144      -6.795  -1.590   5.955  0.00  0.00      AP1  O
ATOM   1975  N   THR A 145      -8.568  -2.335   7.126  0.00  0.00      AP1  N
ATOM   1976  HN  THR A 145      -8.910  -2.837   7.919  0.00  0.00      AP1   
ATOM   1977  CA  THR A 145      -9.601  -1.963   6.157  0.00  0.00      AP1  C
ATOM   1978  HA  THR A 145      -9.236  -2.303   5.197  0.00  0.00      AP1   
ATOM   1979  CB  THR A 145     -10.986  -2.578   6.464  0.00  0.00      AP1  C
ATOM   1980  HB  THR A 145     -11.187  -2.364   7.542  0.00  0.00      AP1   
ATOM   1981  OG1 THR A 145     -10.924  -3.988   6.298  0.00  0.00      AP1  O
ATOM   1982  HG1 THR A 145     -11.811  -4.308   6.490  0.00  0.00      AP1   
ATOM   1983  CG2 THR A 145     -12.068  -2.051   5.477  0.00  0.00      AP1  C
ATOM   1984 HG21 THR A 145     -13.078  -2.405   5.773  0.00  0.00      AP1   
ATOM   1985 HG22 THR A 145     -12.085  -0.940   5.477  0.00  0.00      AP1   
ATOM   1986 HG23 THR A 145     -11.867  -2.397   4.441  0.00  0.00      AP1   
ATOM   1987  C   THR A 145      -9.759  -0.446   6.050  0.00  0.00      AP1  C
ATOM   1988  O   THR A 145     -10.019   0.263   7.020  0.00  0.00      AP1  O
ATOM   1989  N   LEU A 146      -9.632   0.091   4.825  0.00  0.00      AP1  N
ATOM   1990  HN  LEU A 146      -9.385  -0.471   4.039  0.00  0.00      AP1   
ATOM   1991  CA  LEU A 146      -9.832   1.492   4.516  0.00  0.00      AP1  C
ATOM   1992  HA  LEU A 146     -10.243   1.980   5.392  0.00  0.00      AP1   
ATOM   1993  CB  LEU A 146      -8.553   2.216   4.012  0.00  0.00      AP1  C
ATOM   1994  HB1 LEU A 146      -8.231   1.702   3.078  0.00  0.00      AP1   
ATOM   1995  HB2 LEU A 146      -8.819   3.255   3.714  0.00  0.00      AP1   
ATOM   1996  CG  LEU A 146      -7.375   2.228   4.997  0.00  0.00      AP1  C
ATOM   1997  HG  LEU A 146      -7.176   1.164   5.272  0.00  0.00      AP1   
ATOM   1998  CD1 LEU A 146      -6.136   2.823   4.317  0.00  0.00      AP1  C
ATOM   1999 HD11 LEU A 146      -5.289   2.882   5.033  0.00  0.00      AP1   
ATOM   2000 HD12 LEU A 146      -5.823   2.195   3.456  0.00  0.00      AP1   
ATOM   2001 HD13 LEU A 146      -6.347   3.849   3.946  0.00  0.00      AP1   
ATOM   2002  CD2 LEU A 146      -7.711   2.994   6.280  0.00  0.00      AP1  C
ATOM   2003 HD21 LEU A 146      -6.849   2.970   6.982  0.00  0.00      AP1   
ATOM   2004 HD22 LEU A 146      -7.947   4.058   6.073  0.00  0.00      AP1   
ATOM   2005 HD23 LEU A 146      -8.586   2.536   6.790  0.00  0.00      AP1   
ATOM   2006  C   LEU A 146     -10.869   1.572   3.422  0.00  0.00      AP1  C
ATOM   2007  O   LEU A 146     -11.137   0.620   2.694  0.00  0.00      AP1  O
ATOM   2008  N   ILE A 147     -11.496   2.747   3.302  0.00  0.00      AP1  N
ATOM   2009  HN  ILE A 147     -11.343   3.490   3.949  0.00  0.00      AP1   
ATOM   2010  CA  ILE A 147     -12.435   3.061   2.252  0.00  0.00      AP1  C
ATOM   2011  HA  ILE A 147     -12.552   2.194   1.615  0.00  0.00      AP1   
ATOM   2012  CB  ILE A 147     -13.742   3.584   2.833  0.00  0.00      AP1  C
ATOM   2013  HB  ILE A 147     -13.428   4.389   3.547  0.00  0.00      AP1   
ATOM   2014  CG2 ILE A 147     -14.687   4.115   1.732  0.00  0.00      AP1  C
ATOM   2015 HG21 ILE A 147     -15.561   4.631   2.183  0.00  0.00      AP1   
ATOM   2016 HG22 ILE A 147     -14.164   4.844   1.080  0.00  0.00      AP1   
ATOM   2017 HG23 ILE A 147     -15.064   3.285   1.098  0.00  0.00      AP1   
ATOM   2018  CG1 ILE A 147     -14.425   2.480   3.668  0.00  0.00      AP1  C
ATOM   2019 HG11 ILE A 147     -14.600   1.583   3.033  0.00  0.00      AP1   
ATOM   2020 HG12 ILE A 147     -13.739   2.172   4.489  0.00  0.00      AP1   
ATOM   2021  CD  ILE A 147     -15.759   2.908   4.302  0.00  0.00      AP1   
ATOM   2022  HD1 ILE A 147     -16.166   2.088   4.933  0.00  0.00      AP1   
ATOM   2023  HD2 ILE A 147     -15.619   3.804   4.944  0.00  0.00      AP1   
ATOM   2024  HD3 ILE A 147     -16.513   3.146   3.523  0.00  0.00      AP1   
ATOM   2025  C   ILE A 147     -11.758   4.121   1.427  0.00  0.00      AP1  C
ATOM   2026  O   ILE A 147     -11.313   5.144   1.940  0.00  0.00      AP1  O
ATOM   2027  N   TRP A 148     -11.635   3.878   0.114  0.00  0.00      AP1  N
ATOM   2028  HN  TRP A 148     -11.946   3.020  -0.288  0.00  0.00      AP1   
ATOM   2029  CA  TRP A 148     -11.056   4.815  -0.819  0.00  0.00      AP1  C
ATOM   2030  HA  TRP A 148     -10.328   5.417  -0.290  0.00  0.00      AP1   
ATOM   2031  CB  TRP A 148     -10.371   4.050  -1.981  0.00  0.00      AP1  C
ATOM   2032  HB1 TRP A 148     -10.921   3.094  -2.130  0.00  0.00      AP1   
ATOM   2033  HB2 TRP A 148     -10.471   4.629  -2.925  0.00  0.00      AP1   
ATOM   2034  CG  TRP A 148      -8.904   3.691  -1.733  0.00  0.00      AP1  C
ATOM   2035  CD1 TRP A 148      -7.802   4.324  -2.233  0.00  0.00      AP1  C
ATOM   2036  HD1 TRP A 148      -7.856   5.194  -2.874  0.00  0.00      AP1   
ATOM   2037  NE1 TRP A 148      -6.647   3.738  -1.780  0.00  0.00      AP1  N
ATOM   2038  HE1 TRP A 148      -5.731   4.022  -1.971  0.00  0.00      AP1   
ATOM   2039  CE2 TRP A 148      -6.983   2.699  -0.958  0.00  0.00      AP1  C
ATOM   2040  CD2 TRP A 148      -8.398   2.636  -0.896  0.00  0.00      AP1  C
ATOM   2041  CE3 TRP A 148      -9.027   1.683  -0.110  0.00  0.00      AP1  C
ATOM   2042  HE3 TRP A 148     -10.105   1.622  -0.040  0.00  0.00      AP1   
ATOM   2043  CZ3 TRP A 148      -8.224   0.782   0.595  0.00  0.00      AP1  C
ATOM   2044  HZ3 TRP A 148      -8.689   0.030   1.216  0.00  0.00      AP1   
ATOM   2045  CZ2 TRP A 148      -6.191   1.807  -0.253  0.00  0.00      AP1  C
ATOM   2046  HZ2 TRP A 148      -5.115   1.853  -0.283  0.00  0.00      AP1   
ATOM   2047  CH2 TRP A 148      -6.829   0.829   0.516  0.00  0.00      AP1  C
ATOM   2048  HH2 TRP A 148      -6.240   0.102   1.054  0.00  0.00      AP1   
ATOM   2049  C   TRP A 148     -12.142   5.768  -1.318  0.00  0.00      AP1  C
ATOM   2050  O   TRP A 148     -13.149   5.379  -1.896  0.00  0.00      AP1  O
ATOM   2051  N   CYS A 149     -11.980   7.084  -1.097  0.00  0.00      AP1  N
ATOM   2052  HN  CYS A 149     -11.128   7.471  -0.748  0.00  0.00      AP1   
ATOM   2053  CA  CYS A 149     -13.035   8.057  -1.348  0.00  0.00      AP1  C
ATOM   2054  HA  CYS A 149     -13.913   7.623  -0.884  0.00  0.00      AP1   
ATOM   2055  CB  CYS A 149     -12.671   9.410  -0.722  0.00  0.00      AP1   
ATOM   2056  HB1 CYS A 149     -11.765   9.784  -1.249  0.00  0.00      AP1   
ATOM   2057  HB2 CYS A 149     -13.476  10.150  -0.929  0.00  0.00      AP1   
ATOM   2058  SG  CYS A 149     -12.326   9.223   1.040  0.00  0.00      AP1   
ATOM   2059  C   CYS A 149     -13.363   8.316  -2.805  0.00  0.00      AP1  C
ATOM   2060  O   CYS A 149     -14.467   8.724  -3.141  0.00  0.00      AP1  O
ATOM   2061  N   LYS A 150     -12.382   8.084  -3.689  0.00  0.00      AP1  N
ATOM   2062  HN  LYS A 150     -11.493   7.816  -3.324  0.00  0.00      AP1   
ATOM   2063  CA  LYS A 150     -12.452   8.175  -5.136  0.00  0.00      AP1  C
ATOM   2064  HA  LYS A 150     -12.758   9.195  -5.337  0.00  0.00      AP1   
ATOM   2065  CB  LYS A 150     -11.043   7.931  -5.732  0.00  0.00      AP1  C
ATOM   2066  HB1 LYS A 150     -11.167   7.823  -6.835  0.00  0.00      AP1   
ATOM   2067  HB2 LYS A 150     -10.422   8.841  -5.577  0.00  0.00      AP1   
ATOM   2068  CG  LYS A 150     -10.311   6.690  -5.199  0.00  0.00      AP1  C
ATOM   2069  HG1 LYS A 150     -10.815   6.340  -4.269  0.00  0.00      AP1   
ATOM   2070  HG2 LYS A 150     -10.393   5.870  -5.950  0.00  0.00      AP1   
ATOM   2071  CD  LYS A 150      -8.831   6.974  -4.885  0.00  0.00      AP1  C
ATOM   2072  HD1 LYS A 150      -8.640   8.060  -5.045  0.00  0.00      AP1   
ATOM   2073  HD2 LYS A 150      -8.660   6.761  -3.804  0.00  0.00      AP1   
ATOM   2074  CE  LYS A 150      -7.869   6.143  -5.733  0.00  0.00      AP1  C
ATOM   2075  HE1 LYS A 150      -8.013   5.057  -5.534  0.00  0.00      AP1   
ATOM   2076  HE2 LYS A 150      -8.043   6.328  -6.815  0.00  0.00      AP1   
ATOM   2077  NZ  LYS A 150      -6.460   6.483  -5.427  0.00  0.00      AP1  N
ATOM   2078  HZ1 LYS A 150      -5.820   5.907  -6.011  0.00  0.00      AP1   
ATOM   2079  HZ2 LYS A 150      -6.296   7.490  -5.624  0.00  0.00      AP1   
ATOM   2080  HZ3 LYS A 150      -6.271   6.297  -4.421  0.00  0.00      AP1   
ATOM   2081  C   LYS A 150     -13.459   7.259  -5.811  0.00  0.00      AP1  C
ATOM   2082  O   LYS A 150     -14.005   7.589  -6.858  0.00  0.00      AP1  O
ATOM   2083  N   ASN A 151     -13.699   6.069  -5.244  0.00  0.00      AP1  N
ATOM   2084  HN  ASN A 151     -13.359   5.824  -4.336  0.00  0.00      AP1   
ATOM   2085  CA  ASN A 151     -14.469   5.035  -5.891  0.00  0.00      AP1  C
ATOM   2086  HA  ASN A 151     -15.127   5.554  -6.580  0.00  0.00      AP1   
ATOM   2087  CB  ASN A 151     -13.480   4.078  -6.622  0.00  0.00      AP1  C
ATOM   2088  HB1 ASN A 151     -14.055   3.186  -6.956  0.00  0.00      AP1   
ATOM   2089  HB2 ASN A 151     -13.070   4.568  -7.528  0.00  0.00      AP1   
ATOM   2090  CG  ASN A 151     -12.344   3.596  -5.723  0.00  0.00      AP1  C
ATOM   2091  OD1 ASN A 151     -12.393   3.689  -4.500  0.00  0.00      AP1  O
ATOM   2092  ND2 ASN A 151     -11.263   3.058  -6.333  0.00  0.00      AP1  N
ATOM   2093 HD21 ASN A 151     -10.523   2.732  -5.750  0.00  0.00      AP1   
ATOM   2094 HD22 ASN A 151     -11.241   2.973  -7.325  0.00  0.00      AP1   
ATOM   2095  C   ASN A 151     -15.342   4.274  -4.905  0.00  0.00      AP1  C
ATOM   2096  O   ASN A 151     -16.014   3.311  -5.271  0.00  0.00      AP1  O
ATOM   2097  N   CYS A 152     -15.335   4.687  -3.623  0.00  0.00      AP1  N
ATOM   2098  HN  CYS A 152     -14.800   5.493  -3.379  0.00  0.00      AP1   
ATOM   2099  CA  CYS A 152     -16.043   4.066  -2.513  0.00  0.00      AP1  C
ATOM   2100  HA  CYS A 152     -15.742   4.635  -1.642  0.00  0.00      AP1   
ATOM   2101  CB  CYS A 152     -17.567   4.285  -2.585  0.00  0.00      AP1   
ATOM   2102  HB1 CYS A 152     -17.922   3.825  -3.535  0.00  0.00      AP1   
ATOM   2103  HB2 CYS A 152     -18.068   3.722  -1.766  0.00  0.00      AP1   
ATOM   2104  SG  CYS A 152     -17.988   6.054  -2.571  0.00  0.00      AP1   
ATOM   2105  C   CYS A 152     -15.689   2.615  -2.260  0.00  0.00      AP1  C
ATOM   2106  O   CYS A 152     -16.412   1.868  -1.607  0.00  0.00      AP1  O
ATOM   2107  N   LYS A 153     -14.510   2.184  -2.729  0.00  0.00      AP1  N
ATOM   2108  HN  LYS A 153     -13.856   2.801  -3.165  0.00  0.00      AP1   
ATOM   2109  CA  LYS A 153     -14.090   0.811  -2.646  0.00  0.00      AP1  C
ATOM   2110  HA  LYS A 153     -14.981   0.194  -2.647  0.00  0.00      AP1   
ATOM   2111  CB  LYS A 153     -13.257   0.463  -3.896  0.00  0.00      AP1  C
ATOM   2112  HB1 LYS A 153     -13.894   0.679  -4.785  0.00  0.00      AP1   
ATOM   2113  HB2 LYS A 153     -12.389   1.157  -3.958  0.00  0.00      AP1   
ATOM   2114  CG  LYS A 153     -12.733  -0.973  -4.071  0.00  0.00      AP1  C
ATOM   2115  HG1 LYS A 153     -12.329  -1.091  -5.102  0.00  0.00      AP1   
ATOM   2116  HG2 LYS A 153     -11.890  -1.139  -3.363  0.00  0.00      AP1   
ATOM   2117  CD  LYS A 153     -13.752  -2.104  -3.865  0.00  0.00      AP1  C
ATOM   2118  HD1 LYS A 153     -13.976  -2.182  -2.777  0.00  0.00      AP1   
ATOM   2119  HD2 LYS A 153     -14.698  -1.816  -4.381  0.00  0.00      AP1   
ATOM   2120  CE  LYS A 153     -13.225  -3.435  -4.414  0.00  0.00      AP1  C
ATOM   2121  HE1 LYS A 153     -13.649  -3.635  -5.423  0.00  0.00      AP1   
ATOM   2122  HE2 LYS A 153     -12.117  -3.412  -4.495  0.00  0.00      AP1   
ATOM   2123  NZ  LYS A 153     -13.605  -4.547  -3.521  0.00  0.00      AP1  N
ATOM   2124  HZ1 LYS A 153     -13.245  -5.447  -3.902  0.00  0.00      AP1   
ATOM   2125  HZ2 LYS A 153     -13.203  -4.387  -2.576  0.00  0.00      AP1   
ATOM   2126  HZ3 LYS A 153     -14.641  -4.594  -3.449  0.00  0.00      AP1   
ATOM   2127  C   LYS A 153     -13.375   0.568  -1.334  0.00  0.00      AP1  C
ATOM   2128  O   LYS A 153     -12.456   1.278  -0.929  0.00  0.00      AP1  O
ATOM   2129  N   LYS A 154     -13.852  -0.455  -0.609  0.00  0.00      AP1  N
ATOM   2130  HN  LYS A 154     -14.585  -1.032  -0.963  0.00  0.00      AP1   
ATOM   2131  CA  LYS A 154     -13.376  -0.809   0.695  0.00  0.00      AP1  C
ATOM   2132  HA  LYS A 154     -12.769   0.006   1.067  0.00  0.00      AP1   
ATOM   2133  CB  LYS A 154     -14.600  -1.098   1.585  0.00  0.00      AP1  C
ATOM   2134  HB1 LYS A 154     -15.269  -0.208   1.522  0.00  0.00      AP1   
ATOM   2135  HB2 LYS A 154     -15.171  -1.950   1.151  0.00  0.00      AP1   
ATOM   2136  CG  LYS A 154     -14.262  -1.362   3.048  0.00  0.00      AP1  C
ATOM   2137  HG1 LYS A 154     -13.426  -2.097   3.102  0.00  0.00      AP1   
ATOM   2138  HG2 LYS A 154     -13.903  -0.416   3.515  0.00  0.00      AP1   
ATOM   2139  CD  LYS A 154     -15.461  -1.916   3.824  0.00  0.00      AP1  C
ATOM   2140  HD1 LYS A 154     -15.879  -2.779   3.256  0.00  0.00      AP1   
ATOM   2141  HD2 LYS A 154     -15.092  -2.306   4.801  0.00  0.00      AP1   
ATOM   2142  CE  LYS A 154     -16.568  -0.906   4.085  0.00  0.00      AP1  C
ATOM   2143  HE1 LYS A 154     -16.358   0.049   3.551  0.00  0.00      AP1   
ATOM   2144  HE2 LYS A 154     -17.546  -1.297   3.732  0.00  0.00      AP1   
ATOM   2145  NZ  LYS A 154     -16.629  -0.657   5.526  0.00  0.00      AP1  N
ATOM   2146  HZ1 LYS A 154     -17.377   0.033   5.737  0.00  0.00      AP1   
ATOM   2147  HZ2 LYS A 154     -16.830  -1.548   6.023  0.00  0.00      AP1   
ATOM   2148  HZ3 LYS A 154     -15.714  -0.285   5.851  0.00  0.00      AP1   
ATOM   2149  C   LYS A 154     -12.474  -2.026   0.570  0.00  0.00      AP1  C
ATOM   2150  O   LYS A 154     -12.900  -3.077   0.086  0.00  0.00      AP1  O
ATOM   2151  N   GLU A 155     -11.203  -1.875   0.985  0.00  0.00      AP1  N
ATOM   2152  HN  GLU A 155     -10.899  -1.035   1.428  0.00  0.00      AP1   
ATOM   2153  CA  GLU A 155     -10.163  -2.876   0.844  0.00  0.00      AP1  C
ATOM   2154  HA  GLU A 155     -10.623  -3.855   0.902  0.00  0.00      AP1   
ATOM   2155  CB  GLU A 155      -9.421  -2.755  -0.506  0.00  0.00      AP1  C
ATOM   2156  HB1 GLU A 155      -9.446  -1.687  -0.822  0.00  0.00      AP1   
ATOM   2157  HB2 GLU A 155      -8.346  -3.007  -0.369  0.00  0.00      AP1   
ATOM   2158  CG  GLU A 155     -10.058  -3.639  -1.598  0.00  0.00      AP1  C
ATOM   2159  HG1 GLU A 155      -9.917  -4.705  -1.339  0.00  0.00      AP1   
ATOM   2160  HG2 GLU A 155     -11.142  -3.428  -1.697  0.00  0.00      AP1   
ATOM   2161  CD  GLU A 155      -9.392  -3.443  -2.953  0.00  0.00      AP1  C
ATOM   2162  OE1 GLU A 155      -8.260  -3.945  -3.137  0.00  0.00      AP1  O
ATOM   2163  OE2 GLU A 155     -10.060  -2.840  -3.831  0.00  0.00      AP1  O
ATOM   2164  C   GLU A 155      -9.168  -2.779   1.982  0.00  0.00      AP1  C
ATOM   2165  O   GLU A 155      -9.149  -1.831   2.764  0.00  0.00      AP1  O
ATOM   2166  N   VAL A 156      -8.323  -3.816   2.106  0.00  0.00      AP1  N
ATOM   2167  HN  VAL A 156      -8.306  -4.543   1.425  0.00  0.00      AP1   
ATOM   2168  CA  VAL A 156      -7.381  -3.990   3.194  0.00  0.00      AP1  C
ATOM   2169  HA  VAL A 156      -7.736  -3.412   4.038  0.00  0.00      AP1   
ATOM   2170  CB  VAL A 156      -7.261  -5.462   3.585  0.00  0.00      AP1  C
ATOM   2171  HB  VAL A 156      -6.893  -6.019   2.689  0.00  0.00      AP1   
ATOM   2172  CG1 VAL A 156      -6.258  -5.634   4.735  0.00  0.00      AP1  C
ATOM   2173 HG11 VAL A 156      -6.203  -6.701   5.042  0.00  0.00      AP1   
ATOM   2174 HG12 VAL A 156      -5.235  -5.323   4.437  0.00  0.00      AP1   
ATOM   2175 HG13 VAL A 156      -6.567  -5.038   5.620  0.00  0.00      AP1   
ATOM   2176  CG2 VAL A 156      -8.638  -5.984   4.034  0.00  0.00      AP1  C
ATOM   2177 HG21 VAL A 156      -8.569  -7.043   4.362  0.00  0.00      AP1   
ATOM   2178 HG22 VAL A 156      -9.027  -5.380   4.882  0.00  0.00      AP1   
ATOM   2179 HG23 VAL A 156      -9.376  -5.937   3.207  0.00  0.00      AP1   
ATOM   2180  C   VAL A 156      -6.023  -3.436   2.802  0.00  0.00      AP1  C
ATOM   2181  O   VAL A 156      -5.387  -3.882   1.852  0.00  0.00      AP1  O
ATOM   2182  N   HSD A 157      -5.540  -2.431   3.551  0.00  0.00      AP1  N
ATOM   2183  HN  HSD A 157      -6.071  -2.057   4.311  0.00  0.00      AP1   
ATOM   2184  CA  HSD A 157      -4.247  -1.812   3.340  0.00  0.00      AP1  C
ATOM   2185  HA  HSD A 157      -3.922  -2.045   2.333  0.00  0.00      AP1   
ATOM   2186  CB  HSD A 157      -4.329  -0.296   3.601  0.00  0.00      AP1  C
ATOM   2187  HB1 HSD A 157      -5.009   0.165   2.852  0.00  0.00      AP1   
ATOM   2188  HB2 HSD A 157      -4.783  -0.115   4.600  0.00  0.00      AP1   
ATOM   2189  ND1 HSD A 157      -2.392   0.590   2.323  0.00  0.00      AP1  N
ATOM   2190  HD1 HSD A 157      -2.776   0.387   1.422  0.00  0.00      AP1   
ATOM   2191  CG  HSD A 157      -3.016   0.403   3.534  0.00  0.00      AP1  C
ATOM   2192  CE1 HSD A 157      -1.256   1.195   2.620  0.00  0.00      AP1  C
ATOM   2193  HE1 HSD A 157      -0.516   1.501   1.875  0.00  0.00      AP1   
ATOM   2194  NE2 HSD A 157      -1.127   1.395   3.950  0.00  0.00      AP1  N
ATOM   2195  CD2 HSD A 157      -2.253   0.884   4.547  0.00  0.00      AP1  C
ATOM   2196  HD2 HSD A 157      -2.431   0.863   5.615  0.00  0.00      AP1   
ATOM   2197  C   HSD A 157      -3.228  -2.402   4.294  0.00  0.00      AP1  C
ATOM   2198  O   HSD A 157      -3.530  -2.642   5.460  0.00  0.00      AP1  O
ATOM   2199  N   ALA A 158      -1.986  -2.641   3.821  0.00  0.00      AP1  N
ATOM   2200  HN  ALA A 158      -1.750  -2.494   2.862  0.00  0.00      AP1   
ATOM   2201  CA  ALA A 158      -0.907  -3.129   4.660  0.00  0.00      AP1  C
ATOM   2202  HA  ALA A 158      -1.305  -3.623   5.539  0.00  0.00      AP1   
ATOM   2203  CB  ALA A 158      -0.023  -4.143   3.901  0.00  0.00      AP1  C
ATOM   2204  HB1 ALA A 158      -0.644  -5.004   3.570  0.00  0.00      AP1   
ATOM   2205  HB2 ALA A 158       0.429  -3.682   2.997  0.00  0.00      AP1   
ATOM   2206  HB3 ALA A 158       0.795  -4.537   4.545  0.00  0.00      AP1   
ATOM   2207  C   ALA A 158      -0.033  -1.986   5.169  0.00  0.00      AP1  C
ATOM   2208  O   ALA A 158       0.711  -1.354   4.422  0.00  0.00      AP1  O
ATOM   2209  N   CYS A 159      -0.076  -1.723   6.488  0.00  0.00      AP1  N
ATOM   2210  HN  CYS A 159      -0.661  -2.254   7.097  0.00  0.00      AP1   
ATOM   2211  CA  CYS A 159       0.690  -0.681   7.139  0.00  0.00      AP1  C
ATOM   2212  HA  CYS A 159       0.831   0.104   6.406  0.00  0.00      AP1   
ATOM   2213  CB  CYS A 159       0.012  -0.250   8.453  0.00  0.00      AP1   
ATOM   2214  HB1 CYS A 159      -0.105  -1.163   9.079  0.00  0.00      AP1   
ATOM   2215  HB2 CYS A 159       0.689   0.426   9.021  0.00  0.00      AP1   
ATOM   2216  SG  CYS A 159      -1.615   0.498   8.219  0.00  0.00      AP1   
ATOM   2217  C   CYS A 159       2.055  -1.186   7.543  0.00  0.00      AP1  C
ATOM   2218  O   CYS A 159       2.228  -1.772   8.609  0.00  0.00      AP1  O
ATOM   2219  N   ARG A 160       3.081  -0.958   6.709  0.00  0.00      AP1  N
ATOM   2220  HN  ARG A 160       2.975  -0.432   5.867  0.00  0.00      AP1   
ATOM   2221  CA  ARG A 160       4.403  -1.470   6.991  0.00  0.00      AP1  C
ATOM   2222  HA  ARG A 160       4.305  -2.304   7.674  0.00  0.00      AP1   
ATOM   2223  CB  ARG A 160       5.110  -1.978   5.716  0.00  0.00      AP1  C
ATOM   2224  HB1 ARG A 160       5.200  -1.099   5.034  0.00  0.00      AP1   
ATOM   2225  HB2 ARG A 160       6.152  -2.282   5.964  0.00  0.00      AP1   
ATOM   2226  CG  ARG A 160       4.319  -3.102   5.014  0.00  0.00      AP1  C
ATOM   2227  HG1 ARG A 160       3.965  -3.821   5.786  0.00  0.00      AP1   
ATOM   2228  HG2 ARG A 160       3.397  -2.669   4.563  0.00  0.00      AP1   
ATOM   2229  CD  ARG A 160       5.103  -3.801   3.898  0.00  0.00      AP1  C
ATOM   2230  HD1 ARG A 160       6.029  -3.222   3.677  0.00  0.00      AP1   
ATOM   2231  HD2 ARG A 160       5.392  -4.838   4.189  0.00  0.00      AP1   
ATOM   2232  NE  ARG A 160       4.236  -3.890   2.668  0.00  0.00      AP1  N
ATOM   2233  HE  ARG A 160       4.356  -3.111   2.042  0.00  0.00      AP1   
ATOM   2234  CZ  ARG A 160       3.374  -4.876   2.378  0.00  0.00      AP1  C
ATOM   2235  NH1 ARG A 160       2.636  -4.798   1.271  0.00  0.00      AP1  N
ATOM   2236 HH11 ARG A 160       1.977  -5.504   1.054  0.00  0.00      AP1   
ATOM   2237 HH12 ARG A 160       2.690  -3.937   0.762  0.00  0.00      AP1   
ATOM   2238  NH2 ARG A 160       3.221  -5.933   3.169  0.00  0.00      AP1  N
ATOM   2239 HH21 ARG A 160       2.641  -6.683   2.885  0.00  0.00      AP1   
ATOM   2240 HH22 ARG A 160       3.857  -6.024   3.923  0.00  0.00      AP1   
ATOM   2241  C   ARG A 160       5.260  -0.437   7.688  0.00  0.00      AP1  C
ATOM   2242  O   ARG A 160       5.492   0.668   7.207  0.00  0.00      AP1  O
ATOM   2243  N   LYS A 161       5.747  -0.818   8.873  0.00  0.00      AP1  N
ATOM   2244  HN  LYS A 161       5.382  -1.631   9.325  0.00  0.00      AP1   
ATOM   2245  CA  LYS A 161       6.792  -0.138   9.591  0.00  0.00      AP1  C
ATOM   2246  HA  LYS A 161       7.098   0.758   9.064  0.00  0.00      AP1   
ATOM   2247  CB  LYS A 161       6.358   0.194  11.037  0.00  0.00      AP1  C
ATOM   2248  HB1 LYS A 161       6.065  -0.767  11.521  0.00  0.00      AP1   
ATOM   2249  HB2 LYS A 161       7.238   0.575  11.602  0.00  0.00      AP1   
ATOM   2250  CG  LYS A 161       5.181   1.181  11.151  0.00  0.00      AP1  C
ATOM   2251  HG1 LYS A 161       4.370   0.862  10.457  0.00  0.00      AP1   
ATOM   2252  HG2 LYS A 161       4.770   1.138  12.185  0.00  0.00      AP1   
ATOM   2253  CD  LYS A 161       5.535   2.639  10.816  0.00  0.00      AP1  C
ATOM   2254  HD1 LYS A 161       6.539   2.865  11.241  0.00  0.00      AP1   
ATOM   2255  HD2 LYS A 161       5.613   2.732   9.708  0.00  0.00      AP1   
ATOM   2256  CE  LYS A 161       4.524   3.679  11.330  0.00  0.00      AP1  C
ATOM   2257  HE1 LYS A 161       4.575   3.757  12.438  0.00  0.00      AP1   
ATOM   2258  HE2 LYS A 161       4.739   4.680  10.897  0.00  0.00      AP1   
ATOM   2259  NZ  LYS A 161       3.157   3.277  10.944  0.00  0.00      AP1  N
ATOM   2260  HZ1 LYS A 161       2.470   3.978  11.290  0.00  0.00      AP1   
ATOM   2261  HZ2 LYS A 161       3.092   3.215   9.907  0.00  0.00      AP1   
ATOM   2262  HZ3 LYS A 161       2.939   2.349  11.357  0.00  0.00      AP1   
ATOM   2263  C   LYS A 161       7.947  -1.119   9.523  0.00  0.00      AP1  C
ATOM   2264  O   LYS A 161       7.865  -2.111   8.806  0.00  0.00      AP1  O
ATOM   2265  N   SER A 162       9.071  -0.845  10.215  0.00  0.00      AP1  N
ATOM   2266  HN  SER A 162       9.203   0.025  10.690  0.00  0.00      AP1   
ATOM   2267  CA  SER A 162      10.195  -1.773  10.341  0.00  0.00      AP1  C
ATOM   2268  HA  SER A 162      10.705  -1.686   9.391  0.00  0.00      AP1   
ATOM   2269  CB  SER A 162      11.293  -1.337  11.358  0.00  0.00      AP1  C
ATOM   2270  HB1 SER A 162      12.087  -2.118  11.366  0.00  0.00      AP1   
ATOM   2271  HB2 SER A 162      11.773  -0.387  11.029  0.00  0.00      AP1   
ATOM   2272  OG  SER A 162      10.808  -1.200  12.691  0.00  0.00      AP1  O
ATOM   2273  HG1 SER A 162      11.579  -1.153  13.271  0.00  0.00      AP1   
ATOM   2274  C   SER A 162       9.844  -3.244  10.534  0.00  0.00      AP1  C
ATOM   2275  O   SER A 162       8.946  -3.616  11.278  0.00  0.00      AP1  O
ATOM   2276  N   TYR A 163      10.581  -4.117   9.820  0.00  0.00      AP1  N
ATOM   2277  HN  TYR A 163      11.294  -3.756   9.220  0.00  0.00      AP1   
ATOM   2278  CA  TYR A 163      10.461  -5.564   9.814  0.00  0.00      AP1  C
ATOM   2279  HA  TYR A 163       9.487  -5.772   9.389  0.00  0.00      AP1   
ATOM   2280  CB  TYR A 163      11.667  -6.022   8.948  0.00  0.00      AP1  C
ATOM   2281  HB1 TYR A 163      11.594  -5.550   7.943  0.00  0.00      AP1   
ATOM   2282  HB2 TYR A 163      12.625  -5.687   9.400  0.00  0.00      AP1   
ATOM   2283  CG  TYR A 163      11.745  -7.497   8.708  0.00  0.00      AP1  C
ATOM   2284  CD1 TYR A 163      10.667  -8.206   8.158  0.00  0.00      AP1  C
ATOM   2285  HD1 TYR A 163       9.738  -7.692   7.946  0.00  0.00      AP1   
ATOM   2286  CE1 TYR A 163      10.782  -9.580   7.904  0.00  0.00      AP1  C
ATOM   2287  HE1 TYR A 163       9.951 -10.133   7.493  0.00  0.00      AP1   
ATOM   2288  CZ  TYR A 163      11.976 -10.243   8.187  0.00  0.00      AP1  C
ATOM   2289  OH  TYR A 163      12.099 -11.616   7.918  0.00  0.00      AP1  O
ATOM   2290  HH  TYR A 163      13.004 -11.868   8.112  0.00  0.00      AP1   
ATOM   2291  CD2 TYR A 163      12.934  -8.177   9.005  0.00  0.00      AP1  C
ATOM   2292  HD2 TYR A 163      13.754  -7.651   9.476  0.00  0.00      AP1   
ATOM   2293  CE2 TYR A 163      13.052  -9.547   8.742  0.00  0.00      AP1  C
ATOM   2294  HE2 TYR A 163      13.968 -10.063   8.990  0.00  0.00      AP1   
ATOM   2295  C   TYR A 163      10.485  -6.185  11.218  0.00  0.00      AP1  C
ATOM   2296  O   TYR A 163       9.755  -7.127  11.523  0.00  0.00      AP1  O
ATOM   2297  N   ASP A 164      11.325  -5.595  12.086  0.00  0.00      AP1  N
ATOM   2298  HN  ASP A 164      11.896  -4.842  11.769  0.00  0.00      AP1   
ATOM   2299  CA  ASP A 164      11.529  -5.909  13.477  0.00  0.00      AP1  C
ATOM   2300  HA  ASP A 164      11.339  -6.972  13.580  0.00  0.00      AP1   
ATOM   2301  CB  ASP A 164      12.941  -5.415  13.887  0.00  0.00      AP1  C
ATOM   2302  HB1 ASP A 164      13.341  -4.751  13.094  0.00  0.00      AP1   
ATOM   2303  HB2 ASP A 164      12.894  -4.839  14.833  0.00  0.00      AP1   
ATOM   2304  CG  ASP A 164      13.916  -6.566  14.061  0.00  0.00      AP1  C
ATOM   2305  OD1 ASP A 164      13.694  -7.649  13.472  0.00  0.00      AP1  O
ATOM   2306  OD2 ASP A 164      14.882  -6.351  14.834  0.00  0.00      AP1  O
ATOM   2307  C   ASP A 164      10.546  -5.198  14.386  0.00  0.00      AP1  C
ATOM   2308  O   ASP A 164      10.051  -4.122  14.072  0.00  0.00      AP1  O
ATOM   2309  N   CYS A 165      10.320  -5.754  15.595  0.00  0.00      AP1  N
ATOM   2310  HN  CYS A 165      10.531  -6.710  15.796  0.00  0.00      AP1   
ATOM   2311  CA  CYS A 165       9.752  -5.009  16.708  0.00  0.00      AP1  C
ATOM   2312  HA  CYS A 165       9.612  -3.991  16.362  0.00  0.00      AP1   
ATOM   2313  CB  CYS A 165       8.393  -5.576  17.180  0.00  0.00      AP1   
ATOM   2314  HB1 CYS A 165       8.499  -6.682  17.237  0.00  0.00      AP1   
ATOM   2315  HB2 CYS A 165       8.180  -5.232  18.216  0.00  0.00      AP1   
ATOM   2316  SG  CYS A 165       7.017  -5.184  16.060  0.00  0.00      AP1   
ATOM   2317  C   CYS A 165      10.720  -4.969  17.884  0.00  0.00      AP1  C
ATOM   2318  O   CYS A 165      10.405  -4.437  18.953  0.00  0.00      AP1  O
ATOM   2319  N   GLY A 166      11.953  -5.478  17.685  0.00  0.00      AP1  N
ATOM   2320  HN  GLY A 166      12.138  -6.032  16.875  0.00  0.00      AP1   
ATOM   2321  CA  GLY A 166      13.081  -5.283  18.581  0.00  0.00      AP1  C
ATOM   2322  HA1 GLY A 166      13.004  -4.250  18.892  0.00  0.00      AP1   
ATOM   2323  HA2 GLY A 166      13.953  -5.503  17.981  0.00  0.00      AP1   
ATOM   2324  C   GLY A 166      13.142  -6.142  19.823  0.00  0.00      AP1  C
ATOM   2325  O   GLY A 166      12.155  -6.650  20.355  0.00  0.00      AP1  O
ATOM   2326  N   GLU A 167      14.370  -6.310  20.322  0.00  0.00      AP1  N
ATOM   2327  HN  GLU A 167      15.149  -5.838  19.921  0.00  0.00      AP1   
ATOM   2328  CA  GLU A 167      14.708  -7.153  21.444  0.00  0.00      AP1  C
ATOM   2329  HA  GLU A 167      14.309  -8.129  21.199  0.00  0.00      AP1   
ATOM   2330  CB  GLU A 167      16.235  -7.320  21.529  0.00  0.00      AP1  C
ATOM   2331  HB1 GLU A 167      16.687  -6.314  21.688  0.00  0.00      AP1   
ATOM   2332  HB2 GLU A 167      16.500  -7.919  22.430  0.00  0.00      AP1   
ATOM   2333  CG  GLU A 167      16.853  -7.960  20.265  0.00  0.00      AP1  C
ATOM   2334  HG1 GLU A 167      16.478  -8.995  20.153  0.00  0.00      AP1   
ATOM   2335  HG2 GLU A 167      16.594  -7.379  19.357  0.00  0.00      AP1   
ATOM   2336  CD  GLU A 167      18.375  -8.069  20.367  0.00  0.00      AP1  C
ATOM   2337  OE1 GLU A 167      18.962  -7.507  21.324  0.00  0.00      AP1  O
ATOM   2338  OE2 GLU A 167      18.947  -8.788  19.507  0.00  0.00      AP1  O
ATOM   2339  C   GLU A 167      14.142  -6.762  22.806  0.00  0.00      AP1  C
ATOM   2340  O   GLU A 167      13.987  -5.596  23.158  0.00  0.00      AP1  O
ATOM   2341  N   ARG A 168      13.814  -7.777  23.631  0.00  0.00      AP1  N
ATOM   2342  HN  ARG A 168      13.768  -8.704  23.267  0.00  0.00      AP1   
ATOM   2343  CA  ARG A 168      13.517  -7.616  25.036  0.00  0.00      AP1  C
ATOM   2344  HA  ARG A 168      13.577  -6.565  25.296  0.00  0.00      AP1   
ATOM   2345  CB  ARG A 168      12.146  -8.225  25.432  0.00  0.00      AP1  C
ATOM   2346  HB1 ARG A 168      12.235  -9.328  25.280  0.00  0.00      AP1   
ATOM   2347  HB2 ARG A 168      11.974  -8.080  26.522  0.00  0.00      AP1   
ATOM   2348  CG  ARG A 168      10.928  -7.729  24.623  0.00  0.00      AP1  C
ATOM   2349  HG1 ARG A 168      10.973  -8.177  23.605  0.00  0.00      AP1   
ATOM   2350  HG2 ARG A 168       9.998  -8.133  25.085  0.00  0.00      AP1   
ATOM   2351  CD  ARG A 168      10.775  -6.209  24.554  0.00  0.00      AP1  C
ATOM   2352  HD1 ARG A 168      10.890  -5.777  25.574  0.00  0.00      AP1   
ATOM   2353  HD2 ARG A 168      11.540  -5.751  23.883  0.00  0.00      AP1   
ATOM   2354  NE  ARG A 168       9.410  -5.921  23.995  0.00  0.00      AP1  N
ATOM   2355  HE  ARG A 168       8.664  -6.218  24.602  0.00  0.00      AP1   
ATOM   2356  CZ  ARG A 168       9.163  -5.334  22.813  0.00  0.00      AP1  C
ATOM   2357  NH1 ARG A 168      10.124  -5.095  21.924  0.00  0.00      AP1  N
ATOM   2358 HH11 ARG A 168       9.920  -4.637  21.070  0.00  0.00      AP1   
ATOM   2359 HH12 ARG A 168      11.063  -5.278  22.225  0.00  0.00      AP1   
ATOM   2360  NH2 ARG A 168       7.909  -4.994  22.514  0.00  0.00      AP1  N
ATOM   2361 HH21 ARG A 168       7.694  -4.640  21.615  0.00  0.00      AP1   
ATOM   2362 HH22 ARG A 168       7.201  -5.306  23.134  0.00  0.00      AP1   
ATOM   2363  C   ARG A 168      14.582  -8.327  25.857  0.00  0.00      AP1  C
ATOM   2364  O   ARG A 168      14.790  -9.533  25.736  0.00  0.00      AP1  O
ATOM   2365  N   ASN A 169      15.275  -7.594  26.752  0.00  0.00      AP1  N
ATOM   2366  HN  ASN A 169      15.309  -6.596  26.723  0.00  0.00      AP1   
ATOM   2367  CA  ASN A 169      16.031  -8.191  27.835  0.00  0.00      AP1  C
ATOM   2368  HA  ASN A 169      16.520  -9.076  27.441  0.00  0.00      AP1   
ATOM   2369  CB  ASN A 169      17.048  -7.176  28.445  0.00  0.00      AP1  C
ATOM   2370  HB1 ASN A 169      17.801  -6.936  27.663  0.00  0.00      AP1   
ATOM   2371  HB2 ASN A 169      16.533  -6.231  28.713  0.00  0.00      AP1   
ATOM   2372  CG  ASN A 169      17.780  -7.760  29.662  0.00  0.00      AP1  C
ATOM   2373  OD1 ASN A 169      18.493  -8.754  29.525  0.00  0.00      AP1  O
ATOM   2374  ND2 ASN A 169      17.579  -7.167  30.861  0.00  0.00      AP1  N
ATOM   2375 HD21 ASN A 169      18.065  -7.542  31.645  0.00  0.00      AP1   
ATOM   2376 HD22 ASN A 169      16.987  -6.369  30.931  0.00  0.00      AP1   
ATOM   2377  C   ASN A 169      15.040  -8.647  28.898  0.00  0.00      AP1  C
ATOM   2378  O   ASN A 169      14.198  -7.864  29.332  0.00  0.00      AP1  O
ATOM   2379  N   VAL A 170      15.120  -9.915  29.329  0.00  0.00      AP1  N
ATOM   2380  HN  VAL A 170      15.702 -10.602  28.902  0.00  0.00      AP1   
ATOM   2381  CA  VAL A 170      14.355 -10.396  30.462  0.00  0.00      AP1  C
ATOM   2382  HA  VAL A 170      13.931  -9.546  30.980  0.00  0.00      AP1   
ATOM   2383  CB  VAL A 170      13.243 -11.384  30.090  0.00  0.00      AP1  C
ATOM   2384  HB  VAL A 170      13.732 -12.331  29.757  0.00  0.00      AP1   
ATOM   2385  CG1 VAL A 170      12.374 -11.647  31.335  0.00  0.00      AP1  C
ATOM   2386 HG11 VAL A 170      11.536 -12.331  31.081  0.00  0.00      AP1   
ATOM   2387 HG12 VAL A 170      12.958 -12.127  32.147  0.00  0.00      AP1   
ATOM   2388 HG13 VAL A 170      11.941 -10.699  31.718  0.00  0.00      AP1   
ATOM   2389  CG2 VAL A 170      12.366 -10.840  28.947  0.00  0.00      AP1  C
ATOM   2390 HG21 VAL A 170      11.540 -11.547  28.714  0.00  0.00      AP1   
ATOM   2391 HG22 VAL A 170      11.920  -9.862  29.227  0.00  0.00      AP1   
ATOM   2392 HG23 VAL A 170      12.957 -10.700  28.017  0.00  0.00      AP1   
ATOM   2393  C   VAL A 170      15.312 -11.086  31.426  0.00  0.00      AP1  C
ATOM   2394  O   VAL A 170      15.970 -12.063  31.083  0.00  0.00      AP1  O
ATOM   2395  N   GLU A 171      15.395 -10.624  32.686  0.00  0.00      AP1  N
ATOM   2396  HN  GLU A 171      14.984  -9.768  32.991  0.00  0.00      AP1   
ATOM   2397  CA  GLU A 171      16.101 -11.342  33.727  0.00  0.00      AP1  C
ATOM   2398  HA  GLU A 171      16.624 -12.194  33.312  0.00  0.00      AP1   
ATOM   2399  CB  GLU A 171      17.067 -10.451  34.540  0.00  0.00      AP1  C
ATOM   2400  HB1 GLU A 171      16.470  -9.646  35.026  0.00  0.00      AP1   
ATOM   2401  HB2 GLU A 171      17.517 -11.041  35.370  0.00  0.00      AP1   
ATOM   2402  CG  GLU A 171      18.188  -9.796  33.706  0.00  0.00      AP1  C
ATOM   2403  HG1 GLU A 171      18.993 -10.533  33.529  0.00  0.00      AP1   
ATOM   2404  HG2 GLU A 171      17.800  -9.437  32.732  0.00  0.00      AP1   
ATOM   2405  CD  GLU A 171      18.824  -8.630  34.460  0.00  0.00      AP1  C
ATOM   2406  OE1 GLU A 171      19.162  -8.815  35.657  0.00  0.00      AP1  O
ATOM   2407  OE2 GLU A 171      18.967  -7.550  33.827  0.00  0.00      AP1  O
ATOM   2408  C   GLU A 171      15.040 -11.878  34.662  0.00  0.00      AP1  C
ATOM   2409  O   GLU A 171      14.209 -11.129  35.167  0.00  0.00      AP1  O
ATOM   2410  N   VAL A 172      15.015 -13.201  34.895  0.00  0.00      AP1  N
ATOM   2411  HN  VAL A 172      15.659 -13.845  34.492  0.00  0.00      AP1   
ATOM   2412  CA  VAL A 172      14.026 -13.808  35.771  0.00  0.00      AP1  C
ATOM   2413  HA  VAL A 172      13.368 -13.040  36.157  0.00  0.00      AP1   
ATOM   2414  CB  VAL A 172      13.188 -14.883  35.081  0.00  0.00      AP1  C
ATOM   2415  HB  VAL A 172      13.865 -15.743  34.852  0.00  0.00      AP1   
ATOM   2416  CG1 VAL A 172      12.055 -15.367  36.002  0.00  0.00      AP1  C
ATOM   2417 HG11 VAL A 172      11.428 -16.120  35.478  0.00  0.00      AP1   
ATOM   2418 HG12 VAL A 172      12.450 -15.846  36.921  0.00  0.00      AP1   
ATOM   2419 HG13 VAL A 172      11.400 -14.519  36.297  0.00  0.00      AP1   
ATOM   2420  CG2 VAL A 172      12.551 -14.280  33.824  0.00  0.00      AP1  C
ATOM   2421 HG21 VAL A 172      11.901 -15.024  33.316  0.00  0.00      AP1   
ATOM   2422 HG22 VAL A 172      11.932 -13.394  34.085  0.00  0.00      AP1   
ATOM   2423 HG23 VAL A 172      13.326 -13.960  33.095  0.00  0.00      AP1   
ATOM   2424  C   VAL A 172      14.787 -14.393  36.953  0.00  0.00      AP1  C
ATOM   2425  O   VAL A 172      15.715 -15.177  36.728  0.00  0.00      AP1  O
ATOM   2426  N   PRO A 173      14.507 -14.058  38.212  0.00  0.00      AP1  N
ATOM   2427  CD  PRO A 173      13.720 -12.885  38.610  0.00  0.00      AP1  C
ATOM   2428  HD1 PRO A 173      12.637 -13.022  38.387  0.00  0.00      AP1   
ATOM   2429  HD2 PRO A 173      14.078 -11.959  38.104  0.00  0.00      AP1   
ATOM   2430  CA  PRO A 173      14.885 -14.865  39.371  0.00  0.00      AP1  C
ATOM   2431  HA  PRO A 173      15.942 -14.720  39.567  0.00  0.00      AP1   
ATOM   2432  CB  PRO A 173      14.093 -14.238  40.522  0.00  0.00      AP1  C
ATOM   2433  HB1 PRO A 173      14.645 -14.289  41.488  0.00  0.00      AP1   
ATOM   2434  HB2 PRO A 173      13.085 -14.694  40.637  0.00  0.00      AP1   
ATOM   2435  CG  PRO A 173      13.933 -12.774  40.116  0.00  0.00      AP1  C
ATOM   2436  HG1 PRO A 173      14.828 -12.176  40.382  0.00  0.00      AP1   
ATOM   2437  HG2 PRO A 173      13.045 -12.285  40.578  0.00  0.00      AP1   
ATOM   2438  C   PRO A 173      14.604 -16.350  39.239  0.00  0.00      AP1  C
ATOM   2439  O   PRO A 173      13.523 -16.736  38.804  0.00  0.00      AP1  O
ATOM   2440  N   GLN A 174      15.560 -17.220  39.602  0.00  0.00      AP1  N
ATOM   2441  HN  GLN A 174      16.457 -16.942  39.941  0.00  0.00      AP1   
ATOM   2442  CA  GLN A 174      15.364 -18.653  39.532  0.00  0.00      AP1  C
ATOM   2443  HA  GLN A 174      15.167 -18.871  38.488  0.00  0.00      AP1   
ATOM   2444  CB  GLN A 174      16.646 -19.363  40.000  0.00  0.00      AP1  C
ATOM   2445  HB1 GLN A 174      17.494 -18.672  39.786  0.00  0.00      AP1   
ATOM   2446  HB2 GLN A 174      16.618 -19.485  41.106  0.00  0.00      AP1   
ATOM   2447  CG  GLN A 174      16.877 -20.707  39.295  0.00  0.00      AP1  C
ATOM   2448  HG1 GLN A 174      16.305 -21.513  39.803  0.00  0.00      AP1   
ATOM   2449  HG2 GLN A 174      16.538 -20.661  38.240  0.00  0.00      AP1   
ATOM   2450  CD  GLN A 174      18.342 -21.128  39.325  0.00  0.00      AP1  C
ATOM   2451  OE1 GLN A 174      18.722 -22.155  39.885  0.00  0.00      AP1  O
ATOM   2452  NE2 GLN A 174      19.199 -20.332  38.650  0.00  0.00      AP1  N
ATOM   2453 HE21 GLN A 174      20.159 -20.595  38.656  0.00  0.00      AP1   
ATOM   2454 HE22 GLN A 174      18.860 -19.516  38.192  0.00  0.00      AP1   
ATOM   2455  C   GLN A 174      14.173 -19.155  40.337  0.00  0.00      AP1  C
ATOM   2456  O   GLN A 174      13.954 -18.729  41.465  0.00  0.00      AP1  O
ATOM   2457  N   MET A 175      13.365 -20.058  39.749  0.00  0.00      AP1  N
ATOM   2458  HN  MET A 175      13.533 -20.366  38.814  0.00  0.00      AP1   
ATOM   2459  CA  MET A 175      12.204 -20.665  40.382  0.00  0.00      AP1  C
ATOM   2460  HA  MET A 175      11.961 -21.518  39.759  0.00  0.00      AP1   
ATOM   2461  CB  MET A 175      12.559 -21.375  41.718  0.00  0.00      AP1  C
ATOM   2462  HB1 MET A 175      12.806 -20.574  42.454  0.00  0.00      AP1   
ATOM   2463  HB2 MET A 175      11.657 -21.893  42.112  0.00  0.00      AP1   
ATOM   2464  CG  MET A 175      13.756 -22.340  41.575  0.00  0.00      AP1  C
ATOM   2465  HG1 MET A 175      14.651 -21.795  41.206  0.00  0.00      AP1   
ATOM   2466  HG2 MET A 175      14.011 -22.767  42.569  0.00  0.00      AP1   
ATOM   2467  SD  MET A 175      13.438 -23.716  40.423  0.00  0.00      AP1  S
ATOM   2468  CE  MET A 175      15.156 -24.255  40.207  0.00  0.00      AP1  C
ATOM   2469  HE1 MET A 175      15.216 -25.115  39.507  0.00  0.00      AP1   
ATOM   2470  HE2 MET A 175      15.783 -23.435  39.797  0.00  0.00      AP1   
ATOM   2471  HE3 MET A 175      15.599 -24.573  41.175  0.00  0.00      AP1   
ATOM   2472  C   MET A 175      10.948 -19.783  40.470  0.00  0.00      AP1  C
ATOM   2473  O   MET A 175       9.899 -20.253  40.905  0.00  0.00      AP1  O
ATOM   2474  N   GLU A 176      10.987 -18.530  39.966  0.00  0.00      AP1  N
ATOM   2475  HN  GLU A 176      11.843 -18.056  39.778  0.00  0.00      AP1   
ATOM   2476  CA  GLU A 176       9.797 -17.749  39.650  0.00  0.00      AP1  C
ATOM   2477  HA  GLU A 176       9.002 -18.032  40.330  0.00  0.00      AP1   
ATOM   2478  CB  GLU A 176       9.997 -16.210  39.738  0.00  0.00      AP1  C
ATOM   2479  HB1 GLU A 176      10.793 -15.921  39.014  0.00  0.00      AP1   
ATOM   2480  HB2 GLU A 176       9.073 -15.689  39.400  0.00  0.00      AP1   
ATOM   2481  CG  GLU A 176      10.396 -15.670  41.132  0.00  0.00      AP1  C
ATOM   2482  HG1 GLU A 176       9.647 -15.990  41.880  0.00  0.00      AP1   
ATOM   2483  HG2 GLU A 176      11.394 -16.045  41.433  0.00  0.00      AP1   
ATOM   2484  CD  GLU A 176      10.415 -14.136  41.199  0.00  0.00      AP1  C
ATOM   2485  OE1 GLU A 176      10.236 -13.469  40.149  0.00  0.00      AP1  O
ATOM   2486  OE2 GLU A 176      10.623 -13.623  42.329  0.00  0.00      AP1  O
ATOM   2487  C   GLU A 176       9.326 -18.083  38.240  0.00  0.00      AP1  C
ATOM   2488  O   GLU A 176       9.971 -18.818  37.487  0.00  0.00      AP1  O
ATOM   2489  N   ASP A 177       8.155 -17.549  37.853  0.00  0.00      AP1  N
ATOM   2490  HN  ASP A 177       7.602 -16.956  38.433  0.00  0.00      AP1   
ATOM   2491  CA  ASP A 177       7.566 -17.774  36.554  0.00  0.00      AP1  C
ATOM   2492  HA  ASP A 177       7.915 -18.742  36.212  0.00  0.00      AP1   
ATOM   2493  CB  ASP A 177       6.023 -17.713  36.619  0.00  0.00      AP1  C
ATOM   2494  HB1 ASP A 177       5.715 -16.779  37.130  0.00  0.00      AP1   
ATOM   2495  HB2 ASP A 177       5.589 -17.710  35.598  0.00  0.00      AP1   
ATOM   2496  CG  ASP A 177       5.437 -18.884  37.398  0.00  0.00      AP1  C
ATOM   2497  OD1 ASP A 177       6.205 -19.742  37.910  0.00  0.00      AP1  O
ATOM   2498  OD2 ASP A 177       4.183 -18.950  37.448  0.00  0.00      AP1  O
ATOM   2499  C   ASP A 177       8.054 -16.749  35.540  0.00  0.00      AP1  C
ATOM   2500  O   ASP A 177       8.116 -15.547  35.784  0.00  0.00      AP1  O
ATOM   2501  N   MET A 178       8.406 -17.223  34.335  0.00  0.00      AP1  N
ATOM   2502  HN  MET A 178       8.416 -18.201  34.133  0.00  0.00      AP1   
ATOM   2503  CA  MET A 178       8.799 -16.382  33.227  0.00  0.00      AP1  C
ATOM   2504  HA  MET A 178       9.118 -15.425  33.621  0.00  0.00      AP1   
ATOM   2505  CB  MET A 178       9.879 -17.101  32.380  0.00  0.00      AP1  C
ATOM   2506  HB1 MET A 178      10.738 -17.312  33.060  0.00  0.00      AP1   
ATOM   2507  HB2 MET A 178       9.492 -18.092  32.051  0.00  0.00      AP1   
ATOM   2508  CG  MET A 178      10.413 -16.320  31.163  0.00  0.00      AP1  C
ATOM   2509  HG1 MET A 178       9.571 -15.914  30.564  0.00  0.00      AP1   
ATOM   2510  HG2 MET A 178      11.026 -15.460  31.511  0.00  0.00      AP1   
ATOM   2511  SD  MET A 178      11.437 -17.319  30.036  0.00  0.00      AP1  S
ATOM   2512  CE  MET A 178      10.066 -18.161  29.202  0.00  0.00      AP1  C
ATOM   2513  HE1 MET A 178      10.444 -18.871  28.435  0.00  0.00      AP1   
ATOM   2514  HE2 MET A 178       9.452 -18.738  29.927  0.00  0.00      AP1   
ATOM   2515  HE3 MET A 178       9.399 -17.433  28.694  0.00  0.00      AP1   
ATOM   2516  C   MET A 178       7.576 -16.135  32.357  0.00  0.00      AP1  C
ATOM   2517  O   MET A 178       6.935 -17.079  31.900  0.00  0.00      AP1  O
ATOM   2518  N   ILE A 179       7.226 -14.857  32.098  0.00  0.00      AP1  N
ATOM   2519  HN  ILE A 179       7.711 -14.074  32.484  0.00  0.00      AP1   
ATOM   2520  CA  ILE A 179       6.110 -14.499  31.232  0.00  0.00      AP1  C
ATOM   2521  HA  ILE A 179       5.693 -15.410  30.820  0.00  0.00      AP1   
ATOM   2522  CB  ILE A 179       5.031 -13.622  31.891  0.00  0.00      AP1  C
ATOM   2523  HB  ILE A 179       5.516 -12.619  32.003  0.00  0.00      AP1   
ATOM   2524  CG2 ILE A 179       3.792 -13.582  30.965  0.00  0.00      AP1  C
ATOM   2525 HG21 ILE A 179       3.055 -12.837  31.330  0.00  0.00      AP1   
ATOM   2526 HG22 ILE A 179       4.078 -13.294  29.932  0.00  0.00      AP1   
ATOM   2527 HG23 ILE A 179       3.293 -14.574  30.927  0.00  0.00      AP1   
ATOM   2528  CG1 ILE A 179       4.656 -14.060  33.327  0.00  0.00      AP1  C
ATOM   2529 HG11 ILE A 179       4.303 -15.116  33.320  0.00  0.00      AP1   
ATOM   2530 HG12 ILE A 179       5.567 -14.022  33.966  0.00  0.00      AP1   
ATOM   2531  CD  ILE A 179       3.577 -13.186  33.989  0.00  0.00      AP1   
ATOM   2532  HD1 ILE A 179       3.398 -13.518  35.034  0.00  0.00      AP1   
ATOM   2533  HD2 ILE A 179       3.898 -12.121  34.013  0.00  0.00      AP1   
ATOM   2534  HD3 ILE A 179       2.616 -13.252  33.438  0.00  0.00      AP1   
ATOM   2535  C   ILE A 179       6.694 -13.717  30.069  0.00  0.00      AP1  C
ATOM   2536  O   ILE A 179       7.332 -12.683  30.257  0.00  0.00      AP1  O
ATOM   2537  N   LEU A 180       6.505 -14.193  28.827  0.00  0.00      AP1  N
ATOM   2538  HN  LEU A 180       6.048 -15.061  28.641  0.00  0.00      AP1   
ATOM   2539  CA  LEU A 180       6.949 -13.488  27.641  0.00  0.00      AP1  C
ATOM   2540  HA  LEU A 180       7.537 -12.636  27.957  0.00  0.00      AP1   
ATOM   2541  CB  LEU A 180       7.734 -14.389  26.664  0.00  0.00      AP1  C
ATOM   2542  HB1 LEU A 180       7.035 -15.185  26.317  0.00  0.00      AP1   
ATOM   2543  HB2 LEU A 180       8.001 -13.798  25.761  0.00  0.00      AP1   
ATOM   2544  CG  LEU A 180       8.978 -15.042  27.288  0.00  0.00      AP1  C
ATOM   2545  HG  LEU A 180       8.559 -15.732  28.060  0.00  0.00      AP1   
ATOM   2546  CD1 LEU A 180       9.754 -15.844  26.237  0.00  0.00      AP1  C
ATOM   2547 HD11 LEU A 180      10.678 -16.275  26.680  0.00  0.00      AP1   
ATOM   2548 HD12 LEU A 180       9.133 -16.679  25.844  0.00  0.00      AP1   
ATOM   2549 HD13 LEU A 180      10.048 -15.194  25.386  0.00  0.00      AP1   
ATOM   2550  CD2 LEU A 180       9.916 -14.053  27.994  0.00  0.00      AP1  C
ATOM   2551 HD21 LEU A 180      10.782 -14.592  28.436  0.00  0.00      AP1   
ATOM   2552 HD22 LEU A 180      10.315 -13.294  27.291  0.00  0.00      AP1   
ATOM   2553 HD23 LEU A 180       9.379 -13.525  28.812  0.00  0.00      AP1   
ATOM   2554  C   LEU A 180       5.739 -12.964  26.931  0.00  0.00      AP1  C
ATOM   2555  O   LEU A 180       4.955 -13.717  26.363  0.00  0.00      AP1  O
ATOM   2556  N   ASP A 181       5.557 -11.638  26.961  0.00  0.00      AP1  N
ATOM   2557  HN  ASP A 181       6.176 -10.998  27.408  0.00  0.00      AP1   
ATOM   2558  CA  ASP A 181       4.434 -10.992  26.346  0.00  0.00      AP1  C
ATOM   2559  HA  ASP A 181       3.645 -11.728  26.235  0.00  0.00      AP1   
ATOM   2560  CB  ASP A 181       3.985  -9.823  27.246  0.00  0.00      AP1  C
ATOM   2561  HB1 ASP A 181       3.918 -10.175  28.295  0.00  0.00      AP1   
ATOM   2562  HB2 ASP A 181       4.720  -8.993  27.204  0.00  0.00      AP1   
ATOM   2563  CG  ASP A 181       2.615  -9.313  26.821  0.00  0.00      AP1  C
ATOM   2564  OD1 ASP A 181       2.064  -9.859  25.827  0.00  0.00      AP1  O
ATOM   2565  OD2 ASP A 181       2.109  -8.398  27.508  0.00  0.00      AP1  O
ATOM   2566  C   ASP A 181       4.824 -10.553  24.937  0.00  0.00      AP1  C
ATOM   2567  O   ASP A 181       5.802  -9.834  24.734  0.00  0.00      AP1  O
ATOM   2568  N   CYS A 182       4.072 -11.022  23.922  0.00  0.00      AP1  N
ATOM   2569  HN  CYS A 182       3.328 -11.669  24.081  0.00  0.00      AP1   
ATOM   2570  CA  CYS A 182       4.262 -10.647  22.541  0.00  0.00      AP1  C
ATOM   2571  HA  CYS A 182       5.227 -10.158  22.477  0.00  0.00      AP1   
ATOM   2572  CB  CYS A 182       4.156 -11.910  21.647  0.00  0.00      AP1   
ATOM   2573  HB1 CYS A 182       4.794 -12.697  22.111  0.00  0.00      AP1   
ATOM   2574  HB2 CYS A 182       3.116 -12.304  21.671  0.00  0.00      AP1   
ATOM   2575  SG  CYS A 182       4.703 -11.729  19.919  0.00  0.00      AP1   
ATOM   2576  C   CYS A 182       3.207  -9.642  22.124  0.00  0.00      AP1  C
ATOM   2577  O   CYS A 182       3.251  -9.119  21.011  0.00  0.00      AP1  O
ATOM   2578  N   GLU A 183       2.231  -9.336  23.010  0.00  0.00      AP1  N
ATOM   2579  HN  GLU A 183       2.175  -9.704  23.934  0.00  0.00      AP1   
ATOM   2580  CA  GLU A 183       1.159  -8.421  22.675  0.00  0.00      AP1  C
ATOM   2581  HA  GLU A 183       0.739  -8.753  21.734  0.00  0.00      AP1   
ATOM   2582  CB  GLU A 183      -0.043  -8.488  23.656  0.00  0.00      AP1  C
ATOM   2583  HB1 GLU A 183      -0.304  -9.561  23.813  0.00  0.00      AP1   
ATOM   2584  HB2 GLU A 183       0.261  -8.101  24.653  0.00  0.00      AP1   
ATOM   2585  CG  GLU A 183      -1.297  -7.726  23.142  0.00  0.00      AP1  C
ATOM   2586  HG1 GLU A 183      -1.159  -6.642  23.302  0.00  0.00      AP1   
ATOM   2587  HG2 GLU A 183      -1.464  -7.918  22.064  0.00  0.00      AP1   
ATOM   2588  CD  GLU A 183      -2.611  -8.048  23.860  0.00  0.00      AP1  C
ATOM   2589  OE1 GLU A 183      -3.498  -8.640  23.185  0.00  0.00      AP1  O
ATOM   2590  OE2 GLU A 183      -2.774  -7.661  25.043  0.00  0.00      AP1  O
ATOM   2591  C   GLU A 183       1.625  -6.986  22.479  0.00  0.00      AP1  C
ATOM   2592  O   GLU A 183       2.421  -6.430  23.236  0.00  0.00      AP1  O
ATOM   2593  N   LEU A 184       1.139  -6.347  21.400  0.00  0.00      AP1  N
ATOM   2594  HN  LEU A 184       0.633  -6.824  20.684  0.00  0.00      AP1   
ATOM   2595  CA  LEU A 184       1.296  -4.934  21.173  0.00  0.00      AP1  C
ATOM   2596  HA  LEU A 184       1.757  -4.498  22.050  0.00  0.00      AP1   
ATOM   2597  CB  LEU A 184       2.123  -4.594  19.908  0.00  0.00      AP1  C
ATOM   2598  HB1 LEU A 184       1.533  -4.939  19.027  0.00  0.00      AP1   
ATOM   2599  HB2 LEU A 184       2.201  -3.488  19.811  0.00  0.00      AP1   
ATOM   2600  CG  LEU A 184       3.522  -5.240  19.846  0.00  0.00      AP1  C
ATOM   2601  HG  LEU A 184       3.341  -6.332  19.991  0.00  0.00      AP1   
ATOM   2602  CD1 LEU A 184       4.163  -5.000  18.475  0.00  0.00      AP1  C
ATOM   2603 HD11 LEU A 184       5.191  -5.423  18.446  0.00  0.00      AP1   
ATOM   2604 HD12 LEU A 184       3.564  -5.484  17.674  0.00  0.00      AP1   
ATOM   2605 HD13 LEU A 184       4.228  -3.913  18.257  0.00  0.00      AP1   
ATOM   2606  CD2 LEU A 184       4.455  -4.761  20.968  0.00  0.00      AP1  C
ATOM   2607 HD21 LEU A 184       5.442  -5.268  20.890  0.00  0.00      AP1   
ATOM   2608 HD22 LEU A 184       4.633  -3.669  20.914  0.00  0.00      AP1   
ATOM   2609 HD23 LEU A 184       4.020  -4.997  21.963  0.00  0.00      AP1   
ATOM   2610  C   LEU A 184      -0.091  -4.335  21.039  0.00  0.00      AP1  C
ATOM   2611  O   LEU A 184      -1.036  -4.946  20.543  0.00  0.00      AP1  O
ATOM   2612  N   ASN A 185      -0.227  -3.062  21.443  0.00  0.00      AP1  N
ATOM   2613  HN  ASN A 185       0.586  -2.569  21.748  0.00  0.00      AP1   
ATOM   2614  CA  ASN A 185      -1.457  -2.285  21.494  0.00  0.00      AP1  C
ATOM   2615  HA  ASN A 185      -1.986  -2.704  22.344  0.00  0.00      AP1   
ATOM   2616  CB  ASN A 185      -1.132  -0.774  21.718  0.00  0.00      AP1  C
ATOM   2617  HB1 ASN A 185      -1.993  -0.180  21.340  0.00  0.00      AP1   
ATOM   2618  HB2 ASN A 185      -1.030  -0.559  22.802  0.00  0.00      AP1   
ATOM   2619  CG  ASN A 185       0.122  -0.319  20.969  0.00  0.00      AP1  C
ATOM   2620  OD1 ASN A 185       1.246  -0.659  21.344  0.00  0.00      AP1  O
ATOM   2621  ND2 ASN A 185      -0.027   0.468  19.879  0.00  0.00      AP1  N
ATOM   2622 HD21 ASN A 185       0.801   0.744  19.398  0.00  0.00      AP1   
ATOM   2623 HD22 ASN A 185      -0.936   0.725  19.571  0.00  0.00      AP1   
ATOM   2624  C   ASN A 185      -2.371  -2.391  20.285  0.00  0.00      AP1  C
ATOM   2625  O   ASN A 185      -3.590  -2.469  20.404  0.00  0.00      AP1  O
ATOM   2626  N   TRP A 186      -1.788  -2.387  19.081  0.00  0.00      AP1  N
ATOM   2627  HN  TRP A 186      -0.794  -2.390  18.999  0.00  0.00      AP1   
ATOM   2628  CA  TRP A 186      -2.502  -2.382  17.835  0.00  0.00      AP1  C
ATOM   2629  HA  TRP A 186      -3.392  -1.786  18.002  0.00  0.00      AP1   
ATOM   2630  CB  TRP A 186      -1.622  -1.685  16.761  0.00  0.00      AP1  C
ATOM   2631  HB1 TRP A 186      -2.157  -1.749  15.787  0.00  0.00      AP1   
ATOM   2632  HB2 TRP A 186      -1.518  -0.605  17.001  0.00  0.00      AP1   
ATOM   2633  CG  TRP A 186      -0.241  -2.295  16.539  0.00  0.00      AP1  C
ATOM   2634  CD1 TRP A 186       0.951  -1.975  17.131  0.00  0.00      AP1  C
ATOM   2635  HD1 TRP A 186       1.062  -1.227  17.904  0.00  0.00      AP1   
ATOM   2636  NE1 TRP A 186       1.962  -2.763  16.632  0.00  0.00      AP1  N
ATOM   2637  HE1 TRP A 186       2.898  -2.751  16.905  0.00  0.00      AP1   
ATOM   2638  CE2 TRP A 186       1.430  -3.623  15.706  0.00  0.00      AP1  C
ATOM   2639  CD2 TRP A 186       0.044  -3.367  15.625  0.00  0.00      AP1  C
ATOM   2640  CE3 TRP A 186      -0.768  -4.097  14.768  0.00  0.00      AP1  C
ATOM   2641  HE3 TRP A 186      -1.829  -3.905  14.684  0.00  0.00      AP1   
ATOM   2642  CZ3 TRP A 186      -0.169  -5.103  13.997  0.00  0.00      AP1  C
ATOM   2643  HZ3 TRP A 186      -0.780  -5.699  13.334  0.00  0.00      AP1   
ATOM   2644  CZ2 TRP A 186       2.025  -4.600  14.923  0.00  0.00      AP1  C
ATOM   2645  HZ2 TRP A 186       3.087  -4.794  14.961  0.00  0.00      AP1   
ATOM   2646  CH2 TRP A 186       1.207  -5.345  14.068  0.00  0.00      AP1  C
ATOM   2647  HH2 TRP A 186       1.645  -6.120  13.453  0.00  0.00      AP1   
ATOM   2648  C   TRP A 186      -2.971  -3.763  17.373  0.00  0.00      AP1  C
ATOM   2649  O   TRP A 186      -3.780  -3.863  16.454  0.00  0.00      AP1  O
ATOM   2650  N   HSD A 187      -2.510  -4.868  18.002  0.00  0.00      AP1  N
ATOM   2651  HN  HSD A 187      -1.927  -4.798  18.811  0.00  0.00      AP1   
ATOM   2652  CA  HSD A 187      -2.814  -6.230  17.570  0.00  0.00      AP1  C
ATOM   2653  HA  HSD A 187      -2.462  -6.300  16.549  0.00  0.00      AP1   
ATOM   2654  CB  HSD A 187      -2.066  -7.279  18.399  0.00  0.00      AP1  C
ATOM   2655  HB1 HSD A 187      -2.274  -7.104  19.477  0.00  0.00      AP1   
ATOM   2656  HB2 HSD A 187      -2.456  -8.292  18.157  0.00  0.00      AP1   
ATOM   2657  ND1 HSD A 187       0.185  -7.972  19.039  0.00  0.00      AP1  N
ATOM   2658  HD1 HSD A 187      -0.133  -8.550  19.791  0.00  0.00      AP1   
ATOM   2659  CG  HSD A 187      -0.603  -7.249  18.183  0.00  0.00      AP1  C
ATOM   2660  CE1 HSD A 187       1.410  -7.841  18.597  0.00  0.00      AP1  C
ATOM   2661  HE1 HSD A 187       2.279  -8.316  19.059  0.00  0.00      AP1   
ATOM   2662  NE2 HSD A 187       1.441  -7.054  17.499  0.00  0.00      AP1  N
ATOM   2663  CD2 HSD A 187       0.149  -6.678  17.217  0.00  0.00      AP1  C
ATOM   2664  HD2 HSD A 187      -0.149  -6.030  16.402  0.00  0.00      AP1   
ATOM   2665  C   HSD A 187      -4.284  -6.591  17.567  0.00  0.00      AP1  C
ATOM   2666  O   HSD A 187      -4.766  -7.220  16.632  0.00  0.00      AP1  O
ATOM   2667  N   GLN A 188      -5.039  -6.151  18.591  0.00  0.00      AP1  N
ATOM   2668  HN  GLN A 188      -4.644  -5.656  19.364  0.00  0.00      AP1   
ATOM   2669  CA  GLN A 188      -6.477  -6.346  18.674  0.00  0.00      AP1  C
ATOM   2670  HA  GLN A 188      -6.623  -7.416  18.597  0.00  0.00      AP1   
ATOM   2671  CB  GLN A 188      -7.040  -5.982  20.081  0.00  0.00      AP1  C
ATOM   2672  HB1 GLN A 188      -8.151  -6.034  20.007  0.00  0.00      AP1   
ATOM   2673  HB2 GLN A 188      -6.740  -6.768  20.813  0.00  0.00      AP1   
ATOM   2674  CG  GLN A 188      -6.693  -4.597  20.697  0.00  0.00      AP1  C
ATOM   2675  HG1 GLN A 188      -7.160  -4.491  21.700  0.00  0.00      AP1   
ATOM   2676  HG2 GLN A 188      -5.595  -4.485  20.821  0.00  0.00      AP1   
ATOM   2677  CD  GLN A 188      -7.188  -3.391  19.897  0.00  0.00      AP1  C
ATOM   2678  OE1 GLN A 188      -8.377  -3.222  19.638  0.00  0.00      AP1  O
ATOM   2679  NE2 GLN A 188      -6.254  -2.491  19.503  0.00  0.00      AP1  N
ATOM   2680 HE21 GLN A 188      -6.577  -1.705  18.986  0.00  0.00      AP1   
ATOM   2681 HE22 GLN A 188      -5.296  -2.646  19.720  0.00  0.00      AP1   
ATOM   2682  C   GLN A 188      -7.291  -5.687  17.554  0.00  0.00      AP1  C
ATOM   2683  O   GLN A 188      -8.365  -6.170  17.203  0.00  0.00      AP1  O
ATOM   2684  N   ALA A 189      -6.782  -4.586  16.956  0.00  0.00      AP1  N
ATOM   2685  HN  ALA A 189      -5.893  -4.223  17.231  0.00  0.00      AP1   
ATOM   2686  CA  ALA A 189      -7.451  -3.856  15.899  0.00  0.00      AP1  C
ATOM   2687  HA  ALA A 189      -8.516  -4.057  15.931  0.00  0.00      AP1   
ATOM   2688  CB  ALA A 189      -7.122  -2.355  16.064  0.00  0.00      AP1  C
ATOM   2689  HB1 ALA A 189      -7.493  -1.998  17.048  0.00  0.00      AP1   
ATOM   2690  HB2 ALA A 189      -6.024  -2.182  16.031  0.00  0.00      AP1   
ATOM   2691  HB3 ALA A 189      -7.602  -1.741  15.273  0.00  0.00      AP1   
ATOM   2692  C   ALA A 189      -6.979  -4.263  14.510  0.00  0.00      AP1  C
ATOM   2693  O   ALA A 189      -7.599  -3.934  13.503  0.00  0.00      AP1  O
ATOM   2694  N   SER A 190      -5.844  -4.975  14.417  0.00  0.00      AP1  N
ATOM   2695  HN  SER A 190      -5.288  -5.213  15.214  0.00  0.00      AP1   
ATOM   2696  CA  SER A 190      -5.316  -5.467  13.155  0.00  0.00      AP1  C
ATOM   2697  HA  SER A 190      -5.408  -4.645  12.456  0.00  0.00      AP1   
ATOM   2698  CB  SER A 190      -3.864  -5.967  13.296  0.00  0.00      AP1  C
ATOM   2699  HB1 SER A 190      -3.312  -5.251  13.943  0.00  0.00      AP1   
ATOM   2700  HB2 SER A 190      -3.842  -6.957  13.808  0.00  0.00      AP1   
ATOM   2701  OG  SER A 190      -3.181  -6.044  12.038  0.00  0.00      AP1  O
ATOM   2702  HG1 SER A 190      -2.240  -6.144  12.231  0.00  0.00      AP1   
ATOM   2703  C   SER A 190      -6.141  -6.613  12.613  0.00  0.00      AP1  C
ATOM   2704  O   SER A 190      -6.582  -7.487  13.352  0.00  0.00      AP1  O
ATOM   2705  N   GLU A 191      -6.348  -6.652  11.292  0.00  0.00      AP1  N
ATOM   2706  HN  GLU A 191      -5.953  -5.997  10.654  0.00  0.00      AP1   
ATOM   2707  CA  GLU A 191      -7.174  -7.657  10.665  0.00  0.00      AP1  C
ATOM   2708  HA  GLU A 191      -7.771  -8.129  11.434  0.00  0.00      AP1   
ATOM   2709  CB  GLU A 191      -8.042  -7.004   9.573  0.00  0.00      AP1  C
ATOM   2710  HB1 GLU A 191      -7.366  -6.486   8.856  0.00  0.00      AP1   
ATOM   2711  HB2 GLU A 191      -8.564  -7.792   8.985  0.00  0.00      AP1   
ATOM   2712  CG  GLU A 191      -9.081  -5.980  10.091  0.00  0.00      AP1  C
ATOM   2713  HG1 GLU A 191      -9.869  -6.509  10.658  0.00  0.00      AP1   
ATOM   2714  HG2 GLU A 191      -8.604  -5.226  10.747  0.00  0.00      AP1   
ATOM   2715  CD  GLU A 191      -9.782  -5.272   8.942  0.00  0.00      AP1  C
ATOM   2716  OE1 GLU A 191      -9.369  -5.466   7.770  0.00  0.00      AP1  O
ATOM   2717  OE2 GLU A 191     -10.703  -4.459   9.201  0.00  0.00      AP1  O
ATOM   2718  C   GLU A 191      -6.333  -8.740  10.022  0.00  0.00      AP1  C
ATOM   2719  O   GLU A 191      -5.151  -8.568   9.732  0.00  0.00      AP1  O
ATOM   2720  N   GLY A 192      -6.929  -9.934   9.788  0.00  0.00      AP1  N
ATOM   2721  HN  GLY A 192      -7.867 -10.121  10.077  0.00  0.00      AP1   
ATOM   2722  CA  GLY A 192      -6.250 -11.028   9.101  0.00  0.00      AP1  C
ATOM   2723  HA1 GLY A 192      -5.850 -10.592   8.194  0.00  0.00      AP1   
ATOM   2724  HA2 GLY A 192      -7.007 -11.782   8.935  0.00  0.00      AP1   
ATOM   2725  C   GLY A 192      -5.110 -11.670   9.852  0.00  0.00      AP1  C
ATOM   2726  O   GLY A 192      -4.140 -12.123   9.260  0.00  0.00      AP1  O
ATOM   2727  N   LEU A 193      -5.175 -11.716  11.187  0.00  0.00      AP1  N
ATOM   2728  HN  LEU A 193      -5.962 -11.392  11.709  0.00  0.00      AP1   
ATOM   2729  CA  LEU A 193      -4.098 -12.245  12.002  0.00  0.00      AP1  C
ATOM   2730  HA  LEU A 193      -3.207 -12.259  11.386  0.00  0.00      AP1   
ATOM   2731  CB  LEU A 193      -3.810 -11.416  13.273  0.00  0.00      AP1  C
ATOM   2732  HB1 LEU A 193      -4.699 -11.512  13.936  0.00  0.00      AP1   
ATOM   2733  HB2 LEU A 193      -2.963 -11.882  13.824  0.00  0.00      AP1   
ATOM   2734  CG  LEU A 193      -3.530  -9.914  13.062  0.00  0.00      AP1  C
ATOM   2735  HG  LEU A 193      -4.509  -9.386  12.954  0.00  0.00      AP1   
ATOM   2736  CD1 LEU A 193      -2.764  -9.402  14.283  0.00  0.00      AP1  C
ATOM   2737 HD11 LEU A 193      -2.498  -8.330  14.154  0.00  0.00      AP1   
ATOM   2738 HD12 LEU A 193      -3.381  -9.500  15.202  0.00  0.00      AP1   
ATOM   2739 HD13 LEU A 193      -1.825  -9.977  14.426  0.00  0.00      AP1   
ATOM   2740  CD2 LEU A 193      -2.692  -9.614  11.821  0.00  0.00      AP1  C
ATOM   2741 HD21 LEU A 193      -2.541  -8.517  11.713  0.00  0.00      AP1   
ATOM   2742 HD22 LEU A 193      -1.690 -10.086  11.878  0.00  0.00      AP1   
ATOM   2743 HD23 LEU A 193      -3.201  -9.985  10.906  0.00  0.00      AP1   
ATOM   2744  C   LEU A 193      -4.401 -13.671  12.397  0.00  0.00      AP1  C
ATOM   2745  O   LEU A 193      -5.557 -14.072  12.523  0.00  0.00      AP1  O
ATOM   2746  N   THR A 194      -3.346 -14.489  12.571  0.00  0.00      AP1  N
ATOM   2747  HN  THR A 194      -2.391 -14.198  12.535  0.00  0.00      AP1   
ATOM   2748  CA  THR A 194      -3.528 -15.913  12.835  0.00  0.00      AP1  C
ATOM   2749  HA  THR A 194      -4.585 -16.104  12.700  0.00  0.00      AP1   
ATOM   2750  CB  THR A 194      -2.891 -16.861  11.803  0.00  0.00      AP1  C
ATOM   2751  HB  THR A 194      -3.210 -17.893  12.092  0.00  0.00      AP1   
ATOM   2752  OG1 THR A 194      -1.470 -16.903  11.787  0.00  0.00      AP1  O
ATOM   2753  HG1 THR A 194      -1.240 -17.526  11.089  0.00  0.00      AP1   
ATOM   2754  CG2 THR A 194      -3.286 -16.366  10.413  0.00  0.00      AP1  C
ATOM   2755 HG21 THR A 194      -2.949 -17.076   9.630  0.00  0.00      AP1   
ATOM   2756 HG22 THR A 194      -4.390 -16.270  10.334  0.00  0.00      AP1   
ATOM   2757 HG23 THR A 194      -2.836 -15.373  10.199  0.00  0.00      AP1   
ATOM   2758  C   THR A 194      -3.210 -16.255  14.271  0.00  0.00      AP1  C
ATOM   2759  O   THR A 194      -4.064 -16.150  15.146  0.00  0.00      AP1  O
ATOM   2760  N   ASP A 195      -1.974 -16.668  14.550  0.00  0.00      AP1  N
ATOM   2761  HN  ASP A 195      -1.232 -16.606  13.886  0.00  0.00      AP1   
ATOM   2762  CA  ASP A 195      -1.562 -17.237  15.799  0.00  0.00      AP1  C
ATOM   2763  HA  ASP A 195      -2.264 -16.917  16.560  0.00  0.00      AP1   
ATOM   2764  CB  ASP A 195      -1.337 -18.754  15.614  0.00  0.00      AP1  C
ATOM   2765  HB1 ASP A 195      -0.713 -18.923  14.713  0.00  0.00      AP1   
ATOM   2766  HB2 ASP A 195      -0.809 -19.181  16.489  0.00  0.00      AP1   
ATOM   2767  CG  ASP A 195      -2.604 -19.561  15.411  0.00  0.00      AP1  C
ATOM   2768  OD1 ASP A 195      -3.715 -19.139  15.825  0.00  0.00      AP1  O
ATOM   2769  OD2 ASP A 195      -2.433 -20.658  14.805  0.00  0.00      AP1  O
ATOM   2770  C   ASP A 195      -0.212 -16.662  16.178  0.00  0.00      AP1  C
ATOM   2771  O   ASP A 195       0.584 -16.247  15.335  0.00  0.00      AP1  O
ATOM   2772  N   TYR A 196       0.076 -16.676  17.485  0.00  0.00      AP1  N
ATOM   2773  HN  TYR A 196      -0.635 -16.913  18.146  0.00  0.00      AP1   
ATOM   2774  CA  TYR A 196       1.355 -16.374  18.067  0.00  0.00      AP1  C
ATOM   2775  HA  TYR A 196       1.882 -15.704  17.399  0.00  0.00      AP1   
ATOM   2776  CB  TYR A 196       1.163 -15.868  19.509  0.00  0.00      AP1  C
ATOM   2777  HB1 TYR A 196       0.469 -16.551  20.045  0.00  0.00      AP1   
ATOM   2778  HB2 TYR A 196       2.127 -15.879  20.060  0.00  0.00      AP1   
ATOM   2779  CG  TYR A 196       0.564 -14.503  19.508  0.00  0.00      AP1  C
ATOM   2780  CD1 TYR A 196       1.408 -13.391  19.447  0.00  0.00      AP1  C
ATOM   2781  HD1 TYR A 196       2.474 -13.532  19.335  0.00  0.00      AP1   
ATOM   2782  CE1 TYR A 196       0.891 -12.097  19.553  0.00  0.00      AP1  C
ATOM   2783  HE1 TYR A 196       1.547 -11.240  19.532  0.00  0.00      AP1   
ATOM   2784  CZ  TYR A 196      -0.487 -11.913  19.695  0.00  0.00      AP1  C
ATOM   2785  OH  TYR A 196      -0.997 -10.619  19.844  0.00  0.00      AP1  O
ATOM   2786  HH  TYR A 196      -1.954 -10.684  19.854  0.00  0.00      AP1   
ATOM   2787  CD2 TYR A 196      -0.822 -14.308  19.632  0.00  0.00      AP1  C
ATOM   2788  HD2 TYR A 196      -1.484 -15.161  19.695  0.00  0.00      AP1   
ATOM   2789  CE2 TYR A 196      -1.348 -13.013  19.726  0.00  0.00      AP1  C
ATOM   2790  HE2 TYR A 196      -2.412 -12.873  19.843  0.00  0.00      AP1   
ATOM   2791  C   TYR A 196       2.142 -17.662  18.119  0.00  0.00      AP1  C
ATOM   2792  O   TYR A 196       1.746 -18.628  18.766  0.00  0.00      AP1  O
ATOM   2793  N   SER A 197       3.281 -17.699  17.411  0.00  0.00      AP1  N
ATOM   2794  HN  SER A 197       3.555 -16.945  16.814  0.00  0.00      AP1   
ATOM   2795  CA  SER A 197       4.217 -18.805  17.436  0.00  0.00      AP1  C
ATOM   2796  HA  SER A 197       3.738 -19.634  17.942  0.00  0.00      AP1   
ATOM   2797  CB  SER A 197       4.846 -19.151  16.054  0.00  0.00      AP1  C
ATOM   2798  HB1 SER A 197       5.264 -18.214  15.620  0.00  0.00      AP1   
ATOM   2799  HB2 SER A 197       5.696 -19.860  16.181  0.00  0.00      AP1   
ATOM   2800  OG  SER A 197       3.913 -19.682  15.111  0.00  0.00      AP1  O
ATOM   2801  HG1 SER A 197       4.338 -19.650  14.244  0.00  0.00      AP1   
ATOM   2802  C   SER A 197       5.384 -18.378  18.286  0.00  0.00      AP1  C
ATOM   2803  O   SER A 197       5.970 -17.320  18.061  0.00  0.00      AP1  O
ATOM   2804  N   PHE A 198       5.775 -19.204  19.269  0.00  0.00      AP1  N
ATOM   2805  HN  PHE A 198       5.284 -20.042  19.500  0.00  0.00      AP1   
ATOM   2806  CA  PHE A 198       6.946 -18.950  20.081  0.00  0.00      AP1  C
ATOM   2807  HA  PHE A 198       7.367 -18.005  19.759  0.00  0.00      AP1   
ATOM   2808  CB  PHE A 198       6.630 -18.946  21.597  0.00  0.00      AP1  C
ATOM   2809  HB1 PHE A 198       5.971 -19.810  21.833  0.00  0.00      AP1   
ATOM   2810  HB2 PHE A 198       7.555 -19.066  22.199  0.00  0.00      AP1   
ATOM   2811  CG  PHE A 198       5.891 -17.703  22.025  0.00  0.00      AP1  C
ATOM   2812  CD1 PHE A 198       4.484 -17.650  22.042  0.00  0.00      AP1  C
ATOM   2813  HD1 PHE A 198       3.914 -18.484  21.655  0.00  0.00      AP1   
ATOM   2814  CE1 PHE A 198       3.816 -16.529  22.549  0.00  0.00      AP1  C
ATOM   2815  HE1 PHE A 198       2.735 -16.509  22.576  0.00  0.00      AP1   
ATOM   2816  CZ  PHE A 198       4.546 -15.437  23.029  0.00  0.00      AP1  C
ATOM   2817  HZ  PHE A 198       4.034 -14.575  23.436  0.00  0.00      AP1   
ATOM   2818  CD2 PHE A 198       6.608 -16.589  22.490  0.00  0.00      AP1  C
ATOM   2819  HD2 PHE A 198       7.689 -16.585  22.444  0.00  0.00      AP1   
ATOM   2820  CE2 PHE A 198       5.944 -15.463  22.991  0.00  0.00      AP1  C
ATOM   2821  HE2 PHE A 198       6.513 -14.616  23.347  0.00  0.00      AP1   
ATOM   2822  C   PHE A 198       7.981 -20.025  19.780  0.00  0.00      AP1  C
ATOM   2823  O   PHE A 198       7.709 -21.227  19.823  0.00  0.00      AP1  O
ATOM   2824  N   TYR A 199       9.216 -19.591  19.463  0.00  0.00      AP1  N
ATOM   2825  HN  TYR A 199       9.417 -18.613  19.447  0.00  0.00      AP1   
ATOM   2826  CA  TYR A 199      10.339 -20.442  19.122  0.00  0.00      AP1  C
ATOM   2827  HA  TYR A 199      10.003 -21.468  19.218  0.00  0.00      AP1   
ATOM   2828  CB  TYR A 199      10.949 -20.087  17.739  0.00  0.00      AP1  C
ATOM   2829  HB1 TYR A 199      11.205 -19.005  17.721  0.00  0.00      AP1   
ATOM   2830  HB2 TYR A 199      11.890 -20.652  17.569  0.00  0.00      AP1   
ATOM   2831  CG  TYR A 199       9.992 -20.337  16.615  0.00  0.00      AP1  C
ATOM   2832  CD1 TYR A 199       9.187 -19.307  16.101  0.00  0.00      AP1  C
ATOM   2833  HD1 TYR A 199       9.231 -18.319  16.540  0.00  0.00      AP1   
ATOM   2834  CE1 TYR A 199       8.310 -19.558  15.035  0.00  0.00      AP1  C
ATOM   2835  HE1 TYR A 199       7.692 -18.769  14.634  0.00  0.00      AP1   
ATOM   2836  CZ  TYR A 199       8.226 -20.840  14.487  0.00  0.00      AP1  C
ATOM   2837  OH  TYR A 199       7.308 -21.117  13.459  0.00  0.00      AP1  O
ATOM   2838  HH  TYR A 199       7.455 -22.023  13.177  0.00  0.00      AP1   
ATOM   2839  CD2 TYR A 199       9.937 -21.605  16.022  0.00  0.00      AP1  C
ATOM   2840  HD2 TYR A 199      10.543 -22.412  16.413  0.00  0.00      AP1   
ATOM   2841  CE2 TYR A 199       9.066 -21.857  14.955  0.00  0.00      AP1  C
ATOM   2842  HE2 TYR A 199       9.031 -22.840  14.512  0.00  0.00      AP1   
ATOM   2843  C   TYR A 199      11.458 -20.243  20.130  0.00  0.00      AP1  C
ATOM   2844  O   TYR A 199      11.742 -19.121  20.547  0.00  0.00      AP1  O
ATOM   2845  N   ARG A 200      12.146 -21.330  20.541  0.00  0.00      AP1  N
ATOM   2846  HN  ARG A 200      11.790 -22.249  20.381  0.00  0.00      AP1   
ATOM   2847  CA  ARG A 200      13.425 -21.235  21.229  0.00  0.00      AP1  C
ATOM   2848  HA  ARG A 200      13.528 -20.257  21.684  0.00  0.00      AP1   
ATOM   2849  CB  ARG A 200      13.662 -22.331  22.304  0.00  0.00      AP1  C
ATOM   2850  HB1 ARG A 200      13.373 -23.301  21.833  0.00  0.00      AP1   
ATOM   2851  HB2 ARG A 200      14.749 -22.409  22.522  0.00  0.00      AP1   
ATOM   2852  CG  ARG A 200      12.830 -22.118  23.581  0.00  0.00      AP1  C
ATOM   2853  HG1 ARG A 200      12.761 -21.026  23.780  0.00  0.00      AP1   
ATOM   2854  HG2 ARG A 200      11.785 -22.455  23.392  0.00  0.00      AP1   
ATOM   2855  CD  ARG A 200      13.333 -22.876  24.822  0.00  0.00      AP1  C
ATOM   2856  HD1 ARG A 200      12.558 -22.836  25.621  0.00  0.00      AP1   
ATOM   2857  HD2 ARG A 200      13.549 -23.945  24.589  0.00  0.00      AP1   
ATOM   2858  NE  ARG A 200      14.608 -22.216  25.273  0.00  0.00      AP1  N
ATOM   2859  HE  ARG A 200      14.867 -21.427  24.704  0.00  0.00      AP1   
ATOM   2860  CZ  ARG A 200      15.355 -22.599  26.320  0.00  0.00      AP1  C
ATOM   2861  NH1 ARG A 200      15.055 -23.649  27.079  0.00  0.00      AP1  N
ATOM   2862 HH11 ARG A 200      15.617 -23.885  27.859  0.00  0.00      AP1   
ATOM   2863 HH12 ARG A 200      14.171 -24.087  26.901  0.00  0.00      AP1   
ATOM   2864  NH2 ARG A 200      16.473 -21.956  26.637  0.00  0.00      AP1  N
ATOM   2865 HH21 ARG A 200      17.056 -22.305  27.357  0.00  0.00      AP1   
ATOM   2866 HH22 ARG A 200      16.790 -21.265  26.001  0.00  0.00      AP1   
ATOM   2867  C   ARG A 200      14.519 -21.347  20.188  0.00  0.00      AP1  C
ATOM   2868  O   ARG A 200      14.415 -22.158  19.275  0.00  0.00      AP1  O
ATOM   2869  N   VAL A 201      15.573 -20.520  20.307  0.00  0.00      AP1  N
ATOM   2870  HN  VAL A 201      15.670 -19.897  21.079  0.00  0.00      AP1   
ATOM   2871  CA  VAL A 201      16.658 -20.452  19.342  0.00  0.00      AP1  C
ATOM   2872  HA  VAL A 201      16.407 -21.078  18.495  0.00  0.00      AP1   
ATOM   2873  CB  VAL A 201      16.880 -19.015  18.876  0.00  0.00      AP1  C
ATOM   2874  HB  VAL A 201      16.909 -18.366  19.784  0.00  0.00      AP1   
ATOM   2875  CG1 VAL A 201      18.205 -18.818  18.112  0.00  0.00      AP1  C
ATOM   2876 HG11 VAL A 201      18.296 -17.767  17.764  0.00  0.00      AP1   
ATOM   2877 HG12 VAL A 201      19.084 -19.031  18.756  0.00  0.00      AP1   
ATOM   2878 HG13 VAL A 201      18.247 -19.481  17.222  0.00  0.00      AP1   
ATOM   2879  CG2 VAL A 201      15.687 -18.621  17.987  0.00  0.00      AP1  C
ATOM   2880 HG21 VAL A 201      15.817 -17.594  17.587  0.00  0.00      AP1   
ATOM   2881 HG22 VAL A 201      15.591 -19.322  17.130  0.00  0.00      AP1   
ATOM   2882 HG23 VAL A 201      14.736 -18.639  18.560  0.00  0.00      AP1   
ATOM   2883  C   VAL A 201      17.904 -21.030  19.982  0.00  0.00      AP1  C
ATOM   2884  O   VAL A 201      18.383 -20.557  21.013  0.00  0.00      AP1  O
ATOM   2885  N   TRP A 202      18.442 -22.113  19.390  0.00  0.00      AP1  N
ATOM   2886  HN  TRP A 202      18.089 -22.462  18.524  0.00  0.00      AP1   
ATOM   2887  CA  TRP A 202      19.556 -22.854  19.940  0.00  0.00      AP1  C
ATOM   2888  HA  TRP A 202      19.579 -22.626  20.999  0.00  0.00      AP1   
ATOM   2889  CB  TRP A 202      19.369 -24.367  19.701  0.00  0.00      AP1  C
ATOM   2890  HB1 TRP A 202      19.363 -24.541  18.603  0.00  0.00      AP1   
ATOM   2891  HB2 TRP A 202      20.239 -24.924  20.110  0.00  0.00      AP1   
ATOM   2892  CG  TRP A 202      18.073 -24.916  20.257  0.00  0.00      AP1  C
ATOM   2893  CD1 TRP A 202      17.055 -25.509  19.572  0.00  0.00      AP1  C
ATOM   2894  HD1 TRP A 202      17.081 -25.731  18.514  0.00  0.00      AP1   
ATOM   2895  NE1 TRP A 202      16.022 -25.813  20.424  0.00  0.00      AP1  N
ATOM   2896  HE1 TRP A 202      15.183 -26.254  20.188  0.00  0.00      AP1   
ATOM   2897  CE2 TRP A 202      16.378 -25.439  21.698  0.00  0.00      AP1  C
ATOM   2898  CD2 TRP A 202      17.663 -24.860  21.632  0.00  0.00      AP1  C
ATOM   2899  CE3 TRP A 202      18.287 -24.367  22.772  0.00  0.00      AP1  C
ATOM   2900  HE3 TRP A 202      19.266 -23.908  22.733  0.00  0.00      AP1   
ATOM   2901  CZ3 TRP A 202      17.607 -24.470  23.989  0.00  0.00      AP1  C
ATOM   2902  HZ3 TRP A 202      18.061 -24.075  24.888  0.00  0.00      AP1   
ATOM   2903  CZ2 TRP A 202      15.708 -25.554  22.908  0.00  0.00      AP1  C
ATOM   2904  HZ2 TRP A 202      14.728 -25.998  22.980  0.00  0.00      AP1   
ATOM   2905  CH2 TRP A 202      16.348 -25.074  24.060  0.00  0.00      AP1  C
ATOM   2906  HH2 TRP A 202      15.855 -25.171  25.017  0.00  0.00      AP1   
ATOM   2907  C   TRP A 202      20.899 -22.442  19.371  0.00  0.00      AP1  C
ATOM   2908  O   TRP A 202      21.021 -21.867  18.291  0.00  0.00      AP1  O
ATOM   2909  N   GLY A 203      21.988 -22.782  20.101  0.00  0.00      AP1  N
ATOM   2910  HN  GLY A 203      21.896 -23.315  20.941  0.00  0.00      AP1   
ATOM   2911  CA  GLY A 203      23.356 -22.409  19.732  0.00  0.00      AP1  C
ATOM   2912  HA1 GLY A 203      23.970 -22.730  20.564  0.00  0.00      AP1   
ATOM   2913  HA2 GLY A 203      23.333 -21.338  19.584  0.00  0.00      AP1   
ATOM   2914  C   GLY A 203      23.903 -23.042  18.476  0.00  0.00      AP1  C
ATOM   2915  O   GLY A 203      24.895 -22.588  17.923  0.00  0.00      AP1  O
ATOM   2916  N   ASN A 204      23.263 -24.106  17.976  0.00  0.00      AP1  N
ATOM   2917  HN  ASN A 204      22.463 -24.491  18.434  0.00  0.00      AP1   
ATOM   2918  CA  ASN A 204      23.647 -24.792  16.761  0.00  0.00      AP1  C
ATOM   2919  HA  ASN A 204      24.680 -24.513  16.582  0.00  0.00      AP1   
ATOM   2920  CB  ASN A 204      23.591 -26.343  16.958  0.00  0.00      AP1  C
ATOM   2921  HB1 ASN A 204      23.704 -26.818  15.959  0.00  0.00      AP1   
ATOM   2922  HB2 ASN A 204      24.440 -26.682  17.586  0.00  0.00      AP1   
ATOM   2923  CG  ASN A 204      22.264 -26.792  17.558  0.00  0.00      AP1  C
ATOM   2924  OD1 ASN A 204      21.282 -26.055  17.562  0.00  0.00      AP1  O
ATOM   2925  ND2 ASN A 204      22.216 -28.025  18.120  0.00  0.00      AP1  N
ATOM   2926 HD21 ASN A 204      21.344 -28.320  18.501  0.00  0.00      AP1   
ATOM   2927 HD22 ASN A 204      23.023 -28.607  18.114  0.00  0.00      AP1   
ATOM   2928  C   ASN A 204      22.822 -24.319  15.557  0.00  0.00      AP1  C
ATOM   2929  O   ASN A 204      22.865 -24.934  14.495  0.00  0.00      AP1  O
ATOM   2930  N   ASN A 205      22.058 -23.209  15.691  0.00  0.00      AP1  N
ATOM   2931  HN  ASN A 205      22.022 -22.726  16.565  0.00  0.00      AP1   
ATOM   2932  CA  ASN A 205      21.241 -22.616  14.639  0.00  0.00      AP1  C
ATOM   2933  HA  ASN A 205      20.876 -21.687  15.064  0.00  0.00      AP1   
ATOM   2934  CB  ASN A 205      22.033 -22.188  13.372  0.00  0.00      AP1  C
ATOM   2935  HB1 ASN A 205      22.478 -23.103  12.923  0.00  0.00      AP1   
ATOM   2936  HB2 ASN A 205      21.348 -21.748  12.620  0.00  0.00      AP1   
ATOM   2937  CG  ASN A 205      23.143 -21.223  13.757  0.00  0.00      AP1  C
ATOM   2938  OD1 ASN A 205      22.888 -20.117  14.232  0.00  0.00      AP1  O
ATOM   2939  ND2 ASN A 205      24.416 -21.627  13.537  0.00  0.00      AP1  N
ATOM   2940 HD21 ASN A 205      25.147 -21.001  13.799  0.00  0.00      AP1   
ATOM   2941 HD22 ASN A 205      24.594 -22.530  13.156  0.00  0.00      AP1   
ATOM   2942  C   ASN A 205      20.029 -23.456  14.255  0.00  0.00      AP1  C
ATOM   2943  O   ASN A 205      19.565 -23.428  13.118  0.00  0.00      AP1  O
ATOM   2944  N   THR A 206      19.446 -24.198  15.215  0.00  0.00      AP1  N
ATOM   2945  HN  THR A 206      19.866 -24.361  16.108  0.00  0.00      AP1   
ATOM   2946  CA  THR A 206      18.150 -24.833  15.043  0.00  0.00      AP1  C
ATOM   2947  HA  THR A 206      17.816 -24.613  14.038  0.00  0.00      AP1   
ATOM   2948  CB  THR A 206      18.087 -26.348  15.242  0.00  0.00      AP1  C
ATOM   2949  HB  THR A 206      17.012 -26.633  15.122  0.00  0.00      AP1   
ATOM   2950  OG1 THR A 206      18.468 -26.758  16.547  0.00  0.00      AP1  O
ATOM   2951  HG1 THR A 206      18.400 -27.718  16.543  0.00  0.00      AP1   
ATOM   2952  CG2 THR A 206      19.049 -27.022  14.265  0.00  0.00      AP1  C
ATOM   2953 HG21 THR A 206      18.944 -28.126  14.306  0.00  0.00      AP1   
ATOM   2954 HG22 THR A 206      18.836 -26.697  13.224  0.00  0.00      AP1   
ATOM   2955 HG23 THR A 206      20.103 -26.764  14.500  0.00  0.00      AP1   
ATOM   2956  C   THR A 206      17.181 -24.160  15.969  0.00  0.00      AP1  C
ATOM   2957  O   THR A 206      17.557 -23.414  16.877  0.00  0.00      AP1  O
ATOM   2958  N   GLU A 207      15.880 -24.387  15.739  0.00  0.00      AP1  N
ATOM   2959  HN  GLU A 207      15.539 -24.986  15.021  0.00  0.00      AP1   
ATOM   2960  CA  GLU A 207      14.849 -23.771  16.524  0.00  0.00      AP1  C
ATOM   2961  HA  GLU A 207      15.271 -23.375  17.440  0.00  0.00      AP1   
ATOM   2962  CB  GLU A 207      14.080 -22.684  15.746  0.00  0.00      AP1  C
ATOM   2963  HB1 GLU A 207      13.416 -23.189  15.008  0.00  0.00      AP1   
ATOM   2964  HB2 GLU A 207      13.404 -22.132  16.439  0.00  0.00      AP1   
ATOM   2965  CG  GLU A 207      14.996 -21.702  15.011  0.00  0.00      AP1  C
ATOM   2966  HG1 GLU A 207      15.713 -21.260  15.725  0.00  0.00      AP1   
ATOM   2967  HG2 GLU A 207      15.554 -22.212  14.200  0.00  0.00      AP1   
ATOM   2968  CD  GLU A 207      14.264 -20.536  14.411  0.00  0.00      AP1  C
ATOM   2969  OE1 GLU A 207      13.033 -20.542  14.160  0.00  0.00      AP1  O
ATOM   2970  OE2 GLU A 207      15.012 -19.552  14.183  0.00  0.00      AP1  O
ATOM   2971  C   GLU A 207      13.879 -24.846  16.911  0.00  0.00      AP1  C
ATOM   2972  O   GLU A 207      13.698 -25.829  16.193  0.00  0.00      AP1  O
ATOM   2973  N   THR A 208      13.209 -24.672  18.059  0.00  0.00      AP1  N
ATOM   2974  HN  THR A 208      13.396 -23.936  18.709  0.00  0.00      AP1   
ATOM   2975  CA  THR A 208      12.130 -25.563  18.457  0.00  0.00      AP1  C
ATOM   2976  HA  THR A 208      11.924 -26.222  17.624  0.00  0.00      AP1   
ATOM   2977  CB  THR A 208      12.331 -26.341  19.760  0.00  0.00      AP1  C
ATOM   2978  HB  THR A 208      12.398 -25.577  20.572  0.00  0.00      AP1   
ATOM   2979  OG1 THR A 208      13.552 -27.060  19.771  0.00  0.00      AP1  O
ATOM   2980  HG1 THR A 208      13.574 -27.517  20.619  0.00  0.00      AP1   
ATOM   2981  CG2 THR A 208      11.243 -27.413  19.922  0.00  0.00      AP1  C
ATOM   2982 HG21 THR A 208      11.316 -27.903  20.916  0.00  0.00      AP1   
ATOM   2983 HG22 THR A 208      10.234 -26.957  19.840  0.00  0.00      AP1   
ATOM   2984 HG23 THR A 208      11.333 -28.197  19.140  0.00  0.00      AP1   
ATOM   2985  C   THR A 208      10.901 -24.711  18.642  0.00  0.00      AP1  C
ATOM   2986  O   THR A 208      10.897 -23.769  19.434  0.00  0.00      AP1  O
ATOM   2987  N   LEU A 209       9.812 -25.022  17.910  0.00  0.00      AP1  N
ATOM   2988  HN  LEU A 209       9.863 -25.668  17.151  0.00  0.00      AP1   
ATOM   2989  CA  LEU A 209       8.486 -24.468  18.135  0.00  0.00      AP1  C
ATOM   2990  HA  LEU A 209       8.590 -23.394  18.224  0.00  0.00      AP1   
ATOM   2991  CB  LEU A 209       7.534 -24.895  16.988  0.00  0.00      AP1  C
ATOM   2992  HB1 LEU A 209       7.986 -24.534  16.035  0.00  0.00      AP1   
ATOM   2993  HB2 LEU A 209       7.522 -26.004  16.921  0.00  0.00      AP1   
ATOM   2994  CG  LEU A 209       6.090 -24.358  17.069  0.00  0.00      AP1  C
ATOM   2995  HG  LEU A 209       5.747 -24.576  18.109  0.00  0.00      AP1   
ATOM   2996  CD1 LEU A 209       6.023 -22.847  16.817  0.00  0.00      AP1  C
ATOM   2997 HD11 LEU A 209       4.968 -22.495  16.834  0.00  0.00      AP1   
ATOM   2998 HD12 LEU A 209       6.587 -22.293  17.598  0.00  0.00      AP1   
ATOM   2999 HD13 LEU A 209       6.457 -22.594  15.826  0.00  0.00      AP1   
ATOM   3000  CD2 LEU A 209       5.176 -25.123  16.097  0.00  0.00      AP1  C
ATOM   3001 HD21 LEU A 209       4.133 -24.748  16.172  0.00  0.00      AP1   
ATOM   3002 HD22 LEU A 209       5.503 -25.002  15.045  0.00  0.00      AP1   
ATOM   3003 HD23 LEU A 209       5.173 -26.208  16.339  0.00  0.00      AP1   
ATOM   3004  C   LEU A 209       7.948 -24.989  19.462  0.00  0.00      AP1  C
ATOM   3005  O   LEU A 209       7.757 -26.191  19.624  0.00  0.00      AP1  O
ATOM   3006  N   VAL A 210       7.729 -24.102  20.458  0.00  0.00      AP1  N
ATOM   3007  HN  VAL A 210       7.817 -23.115  20.353  0.00  0.00      AP1   
ATOM   3008  CA  VAL A 210       7.336 -24.532  21.794  0.00  0.00      AP1  C
ATOM   3009  HA  VAL A 210       7.451 -25.608  21.829  0.00  0.00      AP1   
ATOM   3010  CB  VAL A 210       8.218 -23.934  22.893  0.00  0.00      AP1  C
ATOM   3011  HB  VAL A 210       7.830 -24.303  23.875  0.00  0.00      AP1   
ATOM   3012  CG1 VAL A 210       9.663 -24.420  22.676  0.00  0.00      AP1  C
ATOM   3013 HG11 VAL A 210      10.339 -23.973  23.437  0.00  0.00      AP1   
ATOM   3014 HG12 VAL A 210       9.743 -25.523  22.771  0.00  0.00      AP1   
ATOM   3015 HG13 VAL A 210      10.031 -24.122  21.672  0.00  0.00      AP1   
ATOM   3016  CG2 VAL A 210       8.144 -22.396  22.924  0.00  0.00      AP1  C
ATOM   3017 HG21 VAL A 210       8.821 -21.985  23.703  0.00  0.00      AP1   
ATOM   3018 HG22 VAL A 210       8.441 -21.971  21.941  0.00  0.00      AP1   
ATOM   3019 HG23 VAL A 210       7.116 -22.047  23.158  0.00  0.00      AP1   
ATOM   3020  C   VAL A 210       5.884 -24.221  22.079  0.00  0.00      AP1  C
ATOM   3021  O   VAL A 210       5.274 -24.806  22.971  0.00  0.00      AP1  O
ATOM   3022  N   SER A 211       5.264 -23.326  21.298  0.00  0.00      AP1  N
ATOM   3023  HN  SER A 211       5.714 -22.767  20.601  0.00  0.00      AP1   
ATOM   3024  CA  SER A 211       3.843 -23.095  21.414  0.00  0.00      AP1  C
ATOM   3025  HA  SER A 211       3.364 -24.063  21.475  0.00  0.00      AP1   
ATOM   3026  CB  SER A 211       3.424 -22.253  22.657  0.00  0.00      AP1  C
ATOM   3027  HB1 SER A 211       2.312 -22.250  22.714  0.00  0.00      AP1   
ATOM   3028  HB2 SER A 211       3.800 -22.728  23.591  0.00  0.00      AP1   
ATOM   3029  OG  SER A 211       3.863 -20.897  22.585  0.00  0.00      AP1  O
ATOM   3030  HG1 SER A 211       3.381 -20.407  23.264  0.00  0.00      AP1   
ATOM   3031  C   SER A 211       3.368 -22.440  20.145  0.00  0.00      AP1  C
ATOM   3032  O   SER A 211       4.133 -21.781  19.438  0.00  0.00      AP1  O
ATOM   3033  N   LYS A 212       2.080 -22.621  19.810  0.00  0.00      AP1  N
ATOM   3034  HN  LYS A 212       1.462 -23.214  20.323  0.00  0.00      AP1   
ATOM   3035  CA  LYS A 212       1.494 -21.965  18.672  0.00  0.00      AP1  C
ATOM   3036  HA  LYS A 212       1.888 -20.957  18.605  0.00  0.00      AP1   
ATOM   3037  CB  LYS A 212       1.782 -22.744  17.370  0.00  0.00      AP1  C
ATOM   3038  HB1 LYS A 212       2.888 -22.853  17.290  0.00  0.00      AP1   
ATOM   3039  HB2 LYS A 212       1.372 -23.774  17.465  0.00  0.00      AP1   
ATOM   3040  CG  LYS A 212       1.245 -22.048  16.116  0.00  0.00      AP1  C
ATOM   3041  HG1 LYS A 212       0.134 -22.136  16.097  0.00  0.00      AP1   
ATOM   3042  HG2 LYS A 212       1.490 -20.962  16.171  0.00  0.00      AP1   
ATOM   3043  CD  LYS A 212       1.813 -22.654  14.825  0.00  0.00      AP1  C
ATOM   3044  HD1 LYS A 212       2.924 -22.689  14.911  0.00  0.00      AP1   
ATOM   3045  HD2 LYS A 212       1.451 -23.706  14.746  0.00  0.00      AP1   
ATOM   3046  CE  LYS A 212       1.419 -21.888  13.560  0.00  0.00      AP1  C
ATOM   3047  HE1 LYS A 212       1.939 -20.904  13.524  0.00  0.00      AP1   
ATOM   3048  HE2 LYS A 212       1.696 -22.466  12.651  0.00  0.00      AP1   
ATOM   3049  NZ  LYS A 212      -0.040 -21.649  13.542  0.00  0.00      AP1  N
ATOM   3050  HZ1 LYS A 212      -0.305 -21.127  12.681  0.00  0.00      AP1   
ATOM   3051  HZ2 LYS A 212      -0.542 -22.561  13.560  0.00  0.00      AP1   
ATOM   3052  HZ3 LYS A 212      -0.311 -21.095  14.379  0.00  0.00      AP1   
ATOM   3053  C   LYS A 212       0.011 -21.853  18.939  0.00  0.00      AP1  C
ATOM   3054  O   LYS A 212      -0.677 -22.856  19.090  0.00  0.00      AP1  O
ATOM   3055  N   GLY A 213      -0.533 -20.628  19.059  0.00  0.00      AP1  N
ATOM   3056  HN  GLY A 213      -0.036 -19.771  18.925  0.00  0.00      AP1   
ATOM   3057  CA  GLY A 213      -1.937 -20.492  19.407  0.00  0.00      AP1  C
ATOM   3058  HA1 GLY A 213      -2.067 -20.914  20.394  0.00  0.00      AP1   
ATOM   3059  HA2 GLY A 213      -2.515 -20.982  18.634  0.00  0.00      AP1   
ATOM   3060  C   GLY A 213      -2.359 -19.053  19.458  0.00  0.00      AP1  C
ATOM   3061  O   GLY A 213      -1.643 -18.155  19.037  0.00  0.00      AP1  O
ATOM   3062  N   LYS A 214      -3.558 -18.785  20.004  0.00  0.00      AP1  N
ATOM   3063  HN  LYS A 214      -4.145 -19.499  20.383  0.00  0.00      AP1   
ATOM   3064  CA  LYS A 214      -4.093 -17.438  20.087  0.00  0.00      AP1  C
ATOM   3065  HA  LYS A 214      -3.713 -16.916  19.217  0.00  0.00      AP1   
ATOM   3066  CB  LYS A 214      -5.642 -17.475  20.076  0.00  0.00      AP1  C
ATOM   3067  HB1 LYS A 214      -5.959 -18.181  20.878  0.00  0.00      AP1   
ATOM   3068  HB2 LYS A 214      -6.030 -16.473  20.369  0.00  0.00      AP1   
ATOM   3069  CG  LYS A 214      -6.269 -17.925  18.744  0.00  0.00      AP1  C
ATOM   3070  HG1 LYS A 214      -5.842 -18.912  18.455  0.00  0.00      AP1   
ATOM   3071  HG2 LYS A 214      -7.366 -18.067  18.889  0.00  0.00      AP1   
ATOM   3072  CD  LYS A 214      -5.996 -16.905  17.627  0.00  0.00      AP1  C
ATOM   3073  HD1 LYS A 214      -6.264 -15.891  18.004  0.00  0.00      AP1   
ATOM   3074  HD2 LYS A 214      -4.902 -16.904  17.418  0.00  0.00      AP1   
ATOM   3075  CE  LYS A 214      -6.736 -17.150  16.316  0.00  0.00      AP1  C
ATOM   3076  HE1 LYS A 214      -7.827 -17.267  16.500  0.00  0.00      AP1   
ATOM   3077  HE2 LYS A 214      -6.586 -16.297  15.617  0.00  0.00      AP1   
ATOM   3078  NZ  LYS A 214      -6.199 -18.378  15.725  0.00  0.00      AP1  N
ATOM   3079  HZ1 LYS A 214      -6.681 -18.581  14.825  0.00  0.00      AP1   
ATOM   3080  HZ2 LYS A 214      -5.180 -18.263  15.553  0.00  0.00      AP1   
ATOM   3081  HZ3 LYS A 214      -6.347 -19.172  16.381  0.00  0.00      AP1   
ATOM   3082  C   LYS A 214      -3.639 -16.662  21.317  0.00  0.00      AP1  C
ATOM   3083  O   LYS A 214      -3.805 -15.447  21.370  0.00  0.00      AP1  O
ATOM   3084  N   GLU A 215      -3.034 -17.337  22.315  0.00  0.00      AP1  N
ATOM   3085  HN  GLU A 215      -2.949 -18.329  22.300  0.00  0.00      AP1   
ATOM   3086  CA  GLU A 215      -2.455 -16.715  23.489  0.00  0.00      AP1  C
ATOM   3087  HA  GLU A 215      -3.209 -16.090  23.952  0.00  0.00      AP1   
ATOM   3088  CB  GLU A 215      -1.951 -17.789  24.491  0.00  0.00      AP1  C
ATOM   3089  HB1 GLU A 215      -1.120 -18.352  24.008  0.00  0.00      AP1   
ATOM   3090  HB2 GLU A 215      -1.505 -17.294  25.383  0.00  0.00      AP1   
ATOM   3091  CG  GLU A 215      -3.034 -18.800  24.946  0.00  0.00      AP1  C
ATOM   3092  HG1 GLU A 215      -3.635 -19.115  24.073  0.00  0.00      AP1   
ATOM   3093  HG2 GLU A 215      -2.572 -19.693  25.413  0.00  0.00      AP1   
ATOM   3094  CD  GLU A 215      -4.042 -18.217  25.940  0.00  0.00      AP1  C
ATOM   3095  OE1 GLU A 215      -4.975 -18.982  26.295  0.00  0.00      AP1  O
ATOM   3096  OE2 GLU A 215      -3.902 -17.034  26.338  0.00  0.00      AP1  O
ATOM   3097  C   GLU A 215      -1.295 -15.810  23.098  0.00  0.00      AP1  C
ATOM   3098  O   GLU A 215      -0.366 -16.234  22.417  0.00  0.00      AP1  O
ATOM   3099  N   ALA A 216      -1.314 -14.529  23.521  0.00  0.00      AP1  N
ATOM   3100  HN  ALA A 216      -2.027 -14.169  24.123  0.00  0.00      AP1   
ATOM   3101  CA  ALA A 216      -0.293 -13.579  23.129  0.00  0.00      AP1  C
ATOM   3102  HA  ALA A 216       0.054 -13.795  22.125  0.00  0.00      AP1   
ATOM   3103  CB  ALA A 216      -0.879 -12.161  23.156  0.00  0.00      AP1  C
ATOM   3104  HB1 ALA A 216      -1.740 -12.099  22.457  0.00  0.00      AP1   
ATOM   3105  HB2 ALA A 216      -1.245 -11.900  24.173  0.00  0.00      AP1   
ATOM   3106  HB3 ALA A 216      -0.128 -11.403  22.846  0.00  0.00      AP1   
ATOM   3107  C   ALA A 216       0.923 -13.654  24.029  0.00  0.00      AP1  C
ATOM   3108  O   ALA A 216       1.975 -13.079  23.756  0.00  0.00      AP1  O
ATOM   3109  N   THR A 217       0.805 -14.417  25.124  0.00  0.00      AP1  N
ATOM   3110  HN  THR A 217      -0.031 -14.922  25.334  0.00  0.00      AP1   
ATOM   3111  CA  THR A 217       1.861 -14.586  26.097  0.00  0.00      AP1  C
ATOM   3112  HA  THR A 217       2.695 -13.986  25.756  0.00  0.00      AP1   
ATOM   3113  CB  THR A 217       1.518 -14.158  27.530  0.00  0.00      AP1  C
ATOM   3114  HB  THR A 217       2.473 -14.219  28.107  0.00  0.00      AP1   
ATOM   3115  OG1 THR A 217       0.604 -15.019  28.191  0.00  0.00      AP1  O
ATOM   3116  HG1 THR A 217       0.471 -14.632  29.062  0.00  0.00      AP1   
ATOM   3117  CG2 THR A 217       0.866 -12.775  27.510  0.00  0.00      AP1  C
ATOM   3118 HG21 THR A 217       0.713 -12.395  28.542  0.00  0.00      AP1   
ATOM   3119 HG22 THR A 217       1.512 -12.049  26.970  0.00  0.00      AP1   
ATOM   3120 HG23 THR A 217      -0.122 -12.805  26.999  0.00  0.00      AP1   
ATOM   3121  C   THR A 217       2.329 -16.018  26.083  0.00  0.00      AP1  C
ATOM   3122  O   THR A 217       1.608 -16.944  25.723  0.00  0.00      AP1  O
ATOM   3123  N   LEU A 218       3.592 -16.236  26.477  0.00  0.00      AP1  N
ATOM   3124  HN  LEU A 218       4.264 -15.506  26.580  0.00  0.00      AP1   
ATOM   3125  CA  LEU A 218       4.094 -17.553  26.789  0.00  0.00      AP1  C
ATOM   3126  HA  LEU A 218       3.286 -18.265  26.681  0.00  0.00      AP1   
ATOM   3127  CB  LEU A 218       5.317 -17.950  25.932  0.00  0.00      AP1  C
ATOM   3128  HB1 LEU A 218       4.994 -17.923  24.865  0.00  0.00      AP1   
ATOM   3129  HB2 LEU A 218       6.101 -17.168  26.036  0.00  0.00      AP1   
ATOM   3130  CG  LEU A 218       5.914 -19.344  26.226  0.00  0.00      AP1  C
ATOM   3131  HG  LEU A 218       6.194 -19.357  27.307  0.00  0.00      AP1   
ATOM   3132  CD1 LEU A 218       4.916 -20.471  25.936  0.00  0.00      AP1  C
ATOM   3133 HD11 LEU A 218       5.386 -21.462  26.110  0.00  0.00      AP1   
ATOM   3134 HD12 LEU A 218       4.026 -20.385  26.597  0.00  0.00      AP1   
ATOM   3135 HD13 LEU A 218       4.573 -20.430  24.881  0.00  0.00      AP1   
ATOM   3136  CD2 LEU A 218       7.192 -19.539  25.402  0.00  0.00      AP1  C
ATOM   3137 HD21 LEU A 218       7.644 -20.532  25.617  0.00  0.00      AP1   
ATOM   3138 HD22 LEU A 218       6.990 -19.491  24.313  0.00  0.00      AP1   
ATOM   3139 HD23 LEU A 218       7.940 -18.755  25.654  0.00  0.00      AP1   
ATOM   3140  C   LEU A 218       4.496 -17.539  28.246  0.00  0.00      AP1  C
ATOM   3141  O   LEU A 218       5.302 -16.716  28.675  0.00  0.00      AP1  O
ATOM   3142  N   THR A 219       3.937 -18.467  29.039  0.00  0.00      AP1  N
ATOM   3143  HN  THR A 219       3.279 -19.137  28.699  0.00  0.00      AP1   
ATOM   3144  CA  THR A 219       4.233 -18.586  30.458  0.00  0.00      AP1  C
ATOM   3145  HA  THR A 219       4.891 -17.770  30.723  0.00  0.00      AP1   
ATOM   3146  CB  THR A 219       2.992 -18.688  31.339  0.00  0.00      AP1  C
ATOM   3147  HB  THR A 219       2.357 -19.490  30.887  0.00  0.00      AP1   
ATOM   3148  OG1 THR A 219       2.264 -17.470  31.284  0.00  0.00      AP1  O
ATOM   3149  HG1 THR A 219       1.508 -17.598  31.866  0.00  0.00      AP1   
ATOM   3150  CG2 THR A 219       3.331 -18.930  32.818  0.00  0.00      AP1  C
ATOM   3151 HG21 THR A 219       2.409 -19.113  33.410  0.00  0.00      AP1   
ATOM   3152 HG22 THR A 219       3.987 -19.820  32.924  0.00  0.00      AP1   
ATOM   3153 HG23 THR A 219       3.858 -18.056  33.257  0.00  0.00      AP1   
ATOM   3154  C   THR A 219       5.023 -19.850  30.648  0.00  0.00      AP1  C
ATOM   3155  O   THR A 219       4.613 -20.927  30.218  0.00  0.00      AP1  O
ATOM   3156  N   LYS A 220       6.189 -19.757  31.307  0.00  0.00      AP1  N
ATOM   3157  HN  LYS A 220       6.589 -18.876  31.557  0.00  0.00      AP1   
ATOM   3158  CA  LYS A 220       6.958 -20.913  31.705  0.00  0.00      AP1  C
ATOM   3159  HA  LYS A 220       6.391 -21.810  31.487  0.00  0.00      AP1   
ATOM   3160  CB  LYS A 220       8.355 -20.928  31.044  0.00  0.00      AP1  C
ATOM   3161  HB1 LYS A 220       8.197 -20.890  29.941  0.00  0.00      AP1   
ATOM   3162  HB2 LYS A 220       8.895 -19.993  31.315  0.00  0.00      AP1   
ATOM   3163  CG  LYS A 220       9.215 -22.157  31.377  0.00  0.00      AP1  C
ATOM   3164  HG1 LYS A 220      10.257 -21.979  31.026  0.00  0.00      AP1   
ATOM   3165  HG2 LYS A 220       9.254 -22.283  32.485  0.00  0.00      AP1   
ATOM   3166  CD  LYS A 220       8.705 -23.454  30.730  0.00  0.00      AP1  C
ATOM   3167  HD1 LYS A 220       8.718 -24.260  31.500  0.00  0.00      AP1   
ATOM   3168  HD2 LYS A 220       7.644 -23.299  30.430  0.00  0.00      AP1   
ATOM   3169  CE  LYS A 220       9.512 -23.898  29.514  0.00  0.00      AP1  C
ATOM   3170  HE1 LYS A 220       9.000 -24.735  28.990  0.00  0.00      AP1   
ATOM   3171  HE2 LYS A 220       9.632 -23.056  28.796  0.00  0.00      AP1   
ATOM   3172  NZ  LYS A 220      10.833 -24.345  29.961  0.00  0.00      AP1  N
ATOM   3173  HZ1 LYS A 220      11.401 -24.653  29.146  0.00  0.00      AP1   
ATOM   3174  HZ2 LYS A 220      11.319 -23.562  30.444  0.00  0.00      AP1   
ATOM   3175  HZ3 LYS A 220      10.723 -25.139  30.624  0.00  0.00      AP1   
ATOM   3176  C   LYS A 220       7.113 -20.832  33.218  0.00  0.00      AP1  C
ATOM   3177  O   LYS A 220       7.736 -19.878  33.693  0.00  0.00      AP1  O
ATOM   3178  N   PRO A 221       6.576 -21.740  34.017  0.00  0.00      AP1  N
ATOM   3179  CD  PRO A 221       5.967 -23.003  33.602  0.00  0.00      AP1  C
ATOM   3180  HD1 PRO A 221       6.739 -23.726  33.256  0.00  0.00      AP1   
ATOM   3181  HD2 PRO A 221       5.227 -22.844  32.785  0.00  0.00      AP1   
ATOM   3182  CA  PRO A 221       6.631 -21.625  35.457  0.00  0.00      AP1  C
ATOM   3183  HA  PRO A 221       6.547 -20.586  35.749  0.00  0.00      AP1   
ATOM   3184  CB  PRO A 221       5.419 -22.446  35.907  0.00  0.00      AP1  C
ATOM   3185  HB1 PRO A 221       4.491 -21.832  35.931  0.00  0.00      AP1   
ATOM   3186  HB2 PRO A 221       5.587 -22.918  36.899  0.00  0.00      AP1   
ATOM   3187  CG  PRO A 221       5.262 -23.546  34.849  0.00  0.00      AP1  C
ATOM   3188  HG1 PRO A 221       4.190 -23.761  34.680  0.00  0.00      AP1   
ATOM   3189  HG2 PRO A 221       5.754 -24.495  35.165  0.00  0.00      AP1   
ATOM   3190  C   PRO A 221       7.904 -22.201  36.038  0.00  0.00      AP1  C
ATOM   3191  O   PRO A 221       8.533 -23.049  35.404  0.00  0.00      AP1  O
ATOM   3192  N   MET A 222       8.294 -21.739  37.241  0.00  0.00      AP1  N
ATOM   3193  HN  MET A 222       7.852 -20.953  37.669  0.00  0.00      AP1   
ATOM   3194  CA  MET A 222       9.379 -22.322  38.028  0.00  0.00      AP1  C
ATOM   3195  HA  MET A 222       9.539 -21.619  38.835  0.00  0.00      AP1   
ATOM   3196  CB  MET A 222       8.906 -23.597  38.768  0.00  0.00      AP1  C
ATOM   3197  HB1 MET A 222       8.375 -24.228  38.019  0.00  0.00      AP1   
ATOM   3198  HB2 MET A 222       9.794 -24.183  39.096  0.00  0.00      AP1   
ATOM   3199  CG  MET A 222       7.968 -23.259  39.939  0.00  0.00      AP1  C
ATOM   3200  HG1 MET A 222       8.505 -22.661  40.705  0.00  0.00      AP1   
ATOM   3201  HG2 MET A 222       7.117 -22.647  39.571  0.00  0.00      AP1   
ATOM   3202  SD  MET A 222       7.280 -24.709  40.790  0.00  0.00      AP1  S
ATOM   3203  CE  MET A 222       5.858 -24.892  39.681  0.00  0.00      AP1  C
ATOM   3204  HE1 MET A 222       5.221 -25.749  39.992  0.00  0.00      AP1   
ATOM   3205  HE2 MET A 222       5.227 -23.977  39.687  0.00  0.00      AP1   
ATOM   3206  HE3 MET A 222       6.188 -25.075  38.637  0.00  0.00      AP1   
ATOM   3207  C   MET A 222      10.721 -22.515  37.308  0.00  0.00      AP1  C
ATOM   3208  O   MET A 222      11.286 -23.601  37.246  0.00  0.00      AP1  O
ATOM   3209  N   VAL A 223      11.246 -21.423  36.733  0.00  0.00      AP1  N
ATOM   3210  HN  VAL A 223      10.863 -20.523  36.921  0.00  0.00      AP1   
ATOM   3211  CA  VAL A 223      12.374 -21.415  35.814  0.00  0.00      AP1  C
ATOM   3212  HA  VAL A 223      12.083 -22.114  35.040  0.00  0.00      AP1   
ATOM   3213  CB  VAL A 223      12.420 -20.038  35.158  0.00  0.00      AP1  C
ATOM   3214  HB  VAL A 223      11.365 -19.703  35.004  0.00  0.00      AP1   
ATOM   3215  CG1 VAL A 223      13.133 -18.978  36.017  0.00  0.00      AP1  C
ATOM   3216 HG11 VAL A 223      13.172 -18.007  35.477  0.00  0.00      AP1   
ATOM   3217 HG12 VAL A 223      12.602 -18.801  36.976  0.00  0.00      AP1   
ATOM   3218 HG13 VAL A 223      14.177 -19.289  36.240  0.00  0.00      AP1   
ATOM   3219  CG2 VAL A 223      13.056 -20.154  33.778  0.00  0.00      AP1  C
ATOM   3220 HG21 VAL A 223      13.136 -19.155  33.297  0.00  0.00      AP1   
ATOM   3221 HG22 VAL A 223      14.075 -20.589  33.853  0.00  0.00      AP1   
ATOM   3222 HG23 VAL A 223      12.448 -20.799  33.109  0.00  0.00      AP1   
ATOM   3223  C   VAL A 223      13.753 -21.854  36.337  0.00  0.00      AP1  C
ATOM   3224  O   VAL A 223      14.152 -21.499  37.447  0.00  0.00      AP1  O
ATOM   3225  N   GLY A 224      14.551 -22.609  35.531  0.00  0.00      AP1  N
ATOM   3226  HN  GLY A 224      14.221 -22.954  34.653  0.00  0.00      AP1   
ATOM   3227  CA  GLY A 224      15.931 -22.973  35.878  0.00  0.00      AP1  C
ATOM   3228  HA1 GLY A 224      16.007 -24.051  35.825  0.00  0.00      AP1   
ATOM   3229  HA2 GLY A 224      16.146 -22.561  36.854  0.00  0.00      AP1   
ATOM   3230  C   GLY A 224      16.922 -22.385  34.896  0.00  0.00      AP1  C
ATOM   3231  O   GLY A 224      16.520 -21.721  33.939  0.00  0.00      AP1  O
ATOM   3232  N   PRO A 225      18.233 -22.569  35.055  0.00  0.00      AP1  N
ATOM   3233  CD  PRO A 225      18.833 -23.243  36.206  0.00  0.00      AP1  C
ATOM   3234  HD1 PRO A 225      18.763 -24.350  36.111  0.00  0.00      AP1   
ATOM   3235  HD2 PRO A 225      18.347 -22.930  37.159  0.00  0.00      AP1   
ATOM   3236  CA  PRO A 225      19.244 -22.056  34.132  0.00  0.00      AP1  C
ATOM   3237  HA  PRO A 225      19.215 -20.973  34.158  0.00  0.00      AP1   
ATOM   3238  CB  PRO A 225      20.591 -22.494  34.730  0.00  0.00      AP1  C
ATOM   3239  HB1 PRO A 225      21.347 -21.679  34.677  0.00  0.00      AP1   
ATOM   3240  HB2 PRO A 225      20.983 -23.408  34.234  0.00  0.00      AP1   
ATOM   3241  CG  PRO A 225      20.302 -22.809  36.199  0.00  0.00      AP1  C
ATOM   3242  HG1 PRO A 225      20.492 -21.921  36.834  0.00  0.00      AP1   
ATOM   3243  HG2 PRO A 225      20.932 -23.643  36.583  0.00  0.00      AP1   
ATOM   3244  C   PRO A 225      19.109 -22.523  32.688  0.00  0.00      AP1  C
ATOM   3245  O   PRO A 225      19.551 -21.813  31.787  0.00  0.00      AP1  O
ATOM   3246  N   GLU A 226      18.517 -23.702  32.438  0.00  0.00      AP1  N
ATOM   3247  HN  GLU A 226      18.166 -24.233  33.204  0.00  0.00      AP1   
ATOM   3248  CA  GLU A 226      18.316 -24.328  31.147  0.00  0.00      AP1  C
ATOM   3249  HA  GLU A 226      19.266 -24.302  30.625  0.00  0.00      AP1   
ATOM   3250  CB  GLU A 226      17.899 -25.813  31.344  0.00  0.00      AP1  C
ATOM   3251  HB1 GLU A 226      17.809 -26.285  30.337  0.00  0.00      AP1   
ATOM   3252  HB2 GLU A 226      18.710 -26.367  31.869  0.00  0.00      AP1   
ATOM   3253  CG  GLU A 226      16.564 -26.067  32.101  0.00  0.00      AP1  C
ATOM   3254  HG1 GLU A 226      15.829 -25.289  31.825  0.00  0.00      AP1   
ATOM   3255  HG2 GLU A 226      16.150 -27.064  31.852  0.00  0.00      AP1   
ATOM   3256  CD  GLU A 226      16.635 -25.988  33.632  0.00  0.00      AP1  C
ATOM   3257  OE1 GLU A 226      17.680 -25.546  34.180  0.00  0.00      AP1  O
ATOM   3258  OE2 GLU A 226      15.629 -26.373  34.275  0.00  0.00      AP1  O
ATOM   3259  C   GLU A 226      17.303 -23.591  30.279  0.00  0.00      AP1  C
ATOM   3260  O   GLU A 226      17.226 -23.742  29.053  0.00  0.00      AP1  O
ATOM   3261  N   ASP A 227      16.525 -22.700  30.907  0.00  0.00      AP1  N
ATOM   3262  HN  ASP A 227      16.526 -22.581  31.898  0.00  0.00      AP1   
ATOM   3263  CA  ASP A 227      15.608 -21.820  30.239  0.00  0.00      AP1  C
ATOM   3264  HA  ASP A 227      15.369 -22.292  29.294  0.00  0.00      AP1   
ATOM   3265  CB  ASP A 227      14.388 -21.586  31.131  0.00  0.00      AP1  C
ATOM   3266  HB1 ASP A 227      14.725 -21.250  32.132  0.00  0.00      AP1   
ATOM   3267  HB2 ASP A 227      13.735 -20.802  30.701  0.00  0.00      AP1   
ATOM   3268  CG  ASP A 227      13.599 -22.860  31.300  0.00  0.00      AP1  C
ATOM   3269  OD1 ASP A 227      13.205 -23.425  30.238  0.00  0.00      AP1  O
ATOM   3270  OD2 ASP A 227      13.276 -23.249  32.447  0.00  0.00      AP1  O
ATOM   3271  C   ASP A 227      16.225 -20.468  29.911  0.00  0.00      AP1  C
ATOM   3272  O   ASP A 227      15.575 -19.602  29.335  0.00  0.00      AP1  O
ATOM   3273  N   ALA A 228      17.516 -20.236  30.209  0.00  0.00      AP1  N
ATOM   3274  HN  ALA A 228      18.062 -20.837  30.791  0.00  0.00      AP1   
ATOM   3275  CA  ALA A 228      18.209 -19.074  29.696  0.00  0.00      AP1  C
ATOM   3276  HA  ALA A 228      17.613 -18.185  29.865  0.00  0.00      AP1   
ATOM   3277  CB  ALA A 228      19.533 -18.822  30.436  0.00  0.00      AP1  C
ATOM   3278  HB1 ALA A 228      19.337 -18.718  31.525  0.00  0.00      AP1   
ATOM   3279  HB2 ALA A 228      20.238 -19.671  30.296  0.00  0.00      AP1   
ATOM   3280  HB3 ALA A 228      20.027 -17.890  30.086  0.00  0.00      AP1   
ATOM   3281  C   ALA A 228      18.449 -19.151  28.187  0.00  0.00      AP1  C
ATOM   3282  O   ALA A 228      18.465 -20.225  27.586  0.00  0.00      AP1  O
ATOM   3283  N   GLY A 229      18.627 -17.990  27.529  0.00  0.00      AP1  N
ATOM   3284  HN  GLY A 229      18.546 -17.110  27.997  0.00  0.00      AP1   
ATOM   3285  CA  GLY A 229      18.944 -17.921  26.108  0.00  0.00      AP1  C
ATOM   3286  HA1 GLY A 229      18.997 -18.942  25.753  0.00  0.00      AP1   
ATOM   3287  HA2 GLY A 229      19.871 -17.370  26.019  0.00  0.00      AP1   
ATOM   3288  C   GLY A 229      17.900 -17.202  25.301  0.00  0.00      AP1  C
ATOM   3289  O   GLY A 229      17.181 -16.334  25.791  0.00  0.00      AP1  O
ATOM   3290  N   SER A 230      17.823 -17.534  24.003  0.00  0.00      AP1  N
ATOM   3291  HN  SER A 230      18.282 -18.337  23.624  0.00  0.00      AP1   
ATOM   3292  CA  SER A 230      17.070 -16.765  23.030  0.00  0.00      AP1  C
ATOM   3293  HA  SER A 230      16.890 -15.809  23.506  0.00  0.00      AP1   
ATOM   3294  CB  SER A 230      17.811 -16.665  21.678  0.00  0.00      AP1  C
ATOM   3295  HB1 SER A 230      18.040 -17.699  21.332  0.00  0.00      AP1   
ATOM   3296  HB2 SER A 230      17.155 -16.199  20.910  0.00  0.00      AP1   
ATOM   3297  OG  SER A 230      19.033 -15.948  21.811  0.00  0.00      AP1  O
ATOM   3298  HG1 SER A 230      19.547 -16.109  21.009  0.00  0.00      AP1   
ATOM   3299  C   SER A 230      15.718 -17.364  22.699  0.00  0.00      AP1  C
ATOM   3300  O   SER A 230      15.570 -18.565  22.471  0.00  0.00      AP1  O
ATOM   3301  N   TYR A 231      14.691 -16.500  22.623  0.00  0.00      AP1  N
ATOM   3302  HN  TYR A 231      14.816 -15.533  22.837  0.00  0.00      AP1   
ATOM   3303  CA  TYR A 231      13.346 -16.863  22.241  0.00  0.00      AP1  C
ATOM   3304  HA  TYR A 231      13.375 -17.844  21.782  0.00  0.00      AP1   
ATOM   3305  CB  TYR A 231      12.329 -16.778  23.417  0.00  0.00      AP1  C
ATOM   3306  HB1 TYR A 231      12.347 -15.751  23.840  0.00  0.00      AP1   
ATOM   3307  HB2 TYR A 231      11.295 -16.969  23.058  0.00  0.00      AP1   
ATOM   3308  CG  TYR A 231      12.615 -17.709  24.568  0.00  0.00      AP1  C
ATOM   3309  CD1 TYR A 231      13.702 -17.520  25.443  0.00  0.00      AP1  C
ATOM   3310  HD1 TYR A 231      14.373 -16.685  25.294  0.00  0.00      AP1   
ATOM   3311  CE1 TYR A 231      13.938 -18.417  26.496  0.00  0.00      AP1  C
ATOM   3312  HE1 TYR A 231      14.806 -18.303  27.129  0.00  0.00      AP1   
ATOM   3313  CZ  TYR A 231      13.044 -19.468  26.720  0.00  0.00      AP1  C
ATOM   3314  OH  TYR A 231      13.289 -20.421  27.721  0.00  0.00      AP1  O
ATOM   3315  HH  TYR A 231      12.528 -21.005  27.755  0.00  0.00      AP1   
ATOM   3316  CD2 TYR A 231      11.711 -18.749  24.840  0.00  0.00      AP1  C
ATOM   3317  HD2 TYR A 231      10.871 -18.920  24.182  0.00  0.00      AP1   
ATOM   3318  CE2 TYR A 231      11.908 -19.607  25.928  0.00  0.00      AP1  C
ATOM   3319  HE2 TYR A 231      11.188 -20.385  26.133  0.00  0.00      AP1   
ATOM   3320  C   TYR A 231      12.904 -15.877  21.166  0.00  0.00      AP1  C
ATOM   3321  O   TYR A 231      13.314 -14.718  21.160  0.00  0.00      AP1  O
ATOM   3322  N   ARG A 232      12.059 -16.308  20.213  0.00  0.00      AP1  N
ATOM   3323  HN  ARG A 232      11.790 -17.267  20.177  0.00  0.00      AP1   
ATOM   3324  CA  ARG A 232      11.494 -15.435  19.200  0.00  0.00      AP1  C
ATOM   3325  HA  ARG A 232      11.637 -14.402  19.495  0.00  0.00      AP1   
ATOM   3326  CB  ARG A 232      12.123 -15.664  17.800  0.00  0.00      AP1  C
ATOM   3327  HB1 ARG A 232      13.229 -15.604  17.938  0.00  0.00      AP1   
ATOM   3328  HB2 ARG A 232      11.913 -16.703  17.462  0.00  0.00      AP1   
ATOM   3329  CG  ARG A 232      11.707 -14.634  16.721  0.00  0.00      AP1  C
ATOM   3330  HG1 ARG A 232      10.601 -14.666  16.608  0.00  0.00      AP1   
ATOM   3331  HG2 ARG A 232      11.941 -13.608  17.089  0.00  0.00      AP1   
ATOM   3332  CD  ARG A 232      12.397 -14.781  15.354  0.00  0.00      AP1  C
ATOM   3333  HD1 ARG A 232      12.186 -13.880  14.733  0.00  0.00      AP1   
ATOM   3334  HD2 ARG A 232      13.503 -14.890  15.462  0.00  0.00      AP1   
ATOM   3335  NE  ARG A 232      11.887 -16.004  14.671  0.00  0.00      AP1  N
ATOM   3336  HE  ARG A 232      10.978 -15.877  14.260  0.00  0.00      AP1   
ATOM   3337  CZ  ARG A 232      12.506 -17.177  14.570  0.00  0.00      AP1  C
ATOM   3338  NH1 ARG A 232      13.688 -17.391  15.125  0.00  0.00      AP1  N
ATOM   3339 HH11 ARG A 232      14.145 -18.262  15.019  0.00  0.00      AP1   
ATOM   3340 HH12 ARG A 232      14.140 -16.592  15.530  0.00  0.00      AP1   
ATOM   3341  NH2 ARG A 232      11.934 -18.154  13.866  0.00  0.00      AP1  N
ATOM   3342 HH21 ARG A 232      12.339 -19.057  13.855  0.00  0.00      AP1   
ATOM   3343 HH22 ARG A 232      11.007 -17.995  13.550  0.00  0.00      AP1   
ATOM   3344  C   ARG A 232       9.996 -15.664  19.137  0.00  0.00      AP1  C
ATOM   3345  O   ARG A 232       9.525 -16.798  19.130  0.00  0.00      AP1  O
ATOM   3346  N   CYS A 233       9.212 -14.573  19.110  0.00  0.00      AP1  N
ATOM   3347  HN  CYS A 233       9.585 -13.660  19.260  0.00  0.00      AP1   
ATOM   3348  CA  CYS A 233       7.790 -14.612  18.870  0.00  0.00      AP1  C
ATOM   3349  HA  CYS A 233       7.463 -15.642  18.952  0.00  0.00      AP1   
ATOM   3350  CB  CYS A 233       6.987 -13.675  19.808  0.00  0.00      AP1   
ATOM   3351  HB1 CYS A 233       7.129 -14.047  20.848  0.00  0.00      AP1   
ATOM   3352  HB2 CYS A 233       7.425 -12.653  19.785  0.00  0.00      AP1   
ATOM   3353  SG  CYS A 233       5.198 -13.630  19.453  0.00  0.00      AP1   
ATOM   3354  C   CYS A 233       7.552 -14.165  17.444  0.00  0.00      AP1  C
ATOM   3355  O   CYS A 233       8.132 -13.180  16.990  0.00  0.00      AP1  O
ATOM   3356  N   GLU A 234       6.669 -14.887  16.737  0.00  0.00      AP1  N
ATOM   3357  HN  GLU A 234       6.308 -15.745  17.090  0.00  0.00      AP1   
ATOM   3358  CA  GLU A 234       6.154 -14.525  15.437  0.00  0.00      AP1  C
ATOM   3359  HA  GLU A 234       6.476 -13.520  15.195  0.00  0.00      AP1   
ATOM   3360  CB  GLU A 234       6.616 -15.523  14.358  0.00  0.00      AP1  C
ATOM   3361  HB1 GLU A 234       6.438 -16.556  14.740  0.00  0.00      AP1   
ATOM   3362  HB2 GLU A 234       5.979 -15.420  13.451  0.00  0.00      AP1   
ATOM   3363  CG  GLU A 234       8.108 -15.314  14.034  0.00  0.00      AP1  C
ATOM   3364  HG1 GLU A 234       8.253 -14.310  13.597  0.00  0.00      AP1   
ATOM   3365  HG2 GLU A 234       8.729 -15.408  14.947  0.00  0.00      AP1   
ATOM   3366  CD  GLU A 234       8.650 -16.285  12.997  0.00  0.00      AP1  C
ATOM   3367  OE1 GLU A 234       7.930 -16.628  12.031  0.00  0.00      AP1  O
ATOM   3368  OE2 GLU A 234       9.837 -16.668  13.156  0.00  0.00      AP1  O
ATOM   3369  C   GLU A 234       4.642 -14.513  15.492  0.00  0.00      AP1  C
ATOM   3370  O   GLU A 234       4.000 -15.505  15.825  0.00  0.00      AP1  O
ATOM   3371  N   LEU A 235       4.021 -13.365  15.160  0.00  0.00      AP1  N
ATOM   3372  HN  LEU A 235       4.502 -12.507  14.995  0.00  0.00      AP1   
ATOM   3373  CA  LEU A 235       2.579 -13.279  15.012  0.00  0.00      AP1  C
ATOM   3374  HA  LEU A 235       2.139 -14.102  15.560  0.00  0.00      AP1   
ATOM   3375  CB  LEU A 235       2.035 -11.927  15.520  0.00  0.00      AP1  C
ATOM   3376  HB1 LEU A 235       2.314 -11.844  16.596  0.00  0.00      AP1   
ATOM   3377  HB2 LEU A 235       2.570 -11.102  14.999  0.00  0.00      AP1   
ATOM   3378  CG  LEU A 235       0.514 -11.690  15.415  0.00  0.00      AP1  C
ATOM   3379  HG  LEU A 235       0.295 -11.573  14.325  0.00  0.00      AP1   
ATOM   3380  CD1 LEU A 235      -0.339 -12.824  15.999  0.00  0.00      AP1  C
ATOM   3381 HD11 LEU A 235      -1.419 -12.572  15.935  0.00  0.00      AP1   
ATOM   3382 HD12 LEU A 235      -0.167 -13.770  15.441  0.00  0.00      AP1   
ATOM   3383 HD13 LEU A 235      -0.085 -12.996  17.066  0.00  0.00      AP1   
ATOM   3384  CD2 LEU A 235       0.181 -10.363  16.113  0.00  0.00      AP1  C
ATOM   3385 HD21 LEU A 235      -0.908 -10.152  16.039  0.00  0.00      AP1   
ATOM   3386 HD22 LEU A 235       0.446 -10.388  17.189  0.00  0.00      AP1   
ATOM   3387 HD23 LEU A 235       0.731  -9.523  15.636  0.00  0.00      AP1   
ATOM   3388  C   LEU A 235       2.232 -13.464  13.552  0.00  0.00      AP1  C
ATOM   3389  O   LEU A 235       2.617 -12.667  12.695  0.00  0.00      AP1  O
ATOM   3390  N   GLY A 236       1.527 -14.565  13.223  0.00  0.00      AP1  N
ATOM   3391  HN  GLY A 236       1.222 -15.216  13.916  0.00  0.00      AP1   
ATOM   3392  CA  GLY A 236       1.159 -14.884  11.853  0.00  0.00      AP1  C
ATOM   3393  HA1 GLY A 236       0.806 -15.907  11.879  0.00  0.00      AP1   
ATOM   3394  HA2 GLY A 236       2.056 -14.740  11.266  0.00  0.00      AP1   
ATOM   3395  C   GLY A 236       0.070 -14.027  11.257  0.00  0.00      AP1  C
ATOM   3396  O   GLY A 236      -0.703 -13.361  11.941  0.00  0.00      AP1  O
ATOM   3397  N   SER A 237      -0.039 -14.087   9.922  0.00  0.00      AP1  N
ATOM   3398  HN  SER A 237       0.523 -14.720   9.392  0.00  0.00      AP1   
ATOM   3399  CA  SER A 237      -0.941 -13.282   9.122  0.00  0.00      AP1  C
ATOM   3400  HA  SER A 237      -1.707 -12.887   9.777  0.00  0.00      AP1   
ATOM   3401  CB  SER A 237      -0.124 -12.204   8.353  0.00  0.00      AP1  C
ATOM   3402  HB1 SER A 237       0.361 -11.538   9.103  0.00  0.00      AP1   
ATOM   3403  HB2 SER A 237       0.692 -12.683   7.765  0.00  0.00      AP1   
ATOM   3404  OG  SER A 237      -0.905 -11.373   7.491  0.00  0.00      AP1  O
ATOM   3405  HG1 SER A 237      -0.354 -10.620   7.248  0.00  0.00      AP1   
ATOM   3406  C   SER A 237      -1.622 -14.232   8.152  0.00  0.00      AP1  C
ATOM   3407  O   SER A 237      -1.175 -15.359   7.969  0.00  0.00      AP1  O
ATOM   3408  N   VAL A 238      -2.752 -13.813   7.542  0.00  0.00      AP1  N
ATOM   3409  HN  VAL A 238      -3.206 -12.981   7.845  0.00  0.00      AP1   
ATOM   3410  CA  VAL A 238      -3.409 -14.487   6.429  0.00  0.00      AP1  C
ATOM   3411  HA  VAL A 238      -3.476 -15.539   6.677  0.00  0.00      AP1   
ATOM   3412  CB  VAL A 238      -4.817 -13.947   6.125  0.00  0.00      AP1  C
ATOM   3413  HB  VAL A 238      -5.158 -14.413   5.167  0.00  0.00      AP1   
ATOM   3414  CG1 VAL A 238      -5.796 -14.329   7.253  0.00  0.00      AP1  C
ATOM   3415 HG11 VAL A 238      -6.803 -13.904   7.048  0.00  0.00      AP1   
ATOM   3416 HG12 VAL A 238      -5.914 -15.429   7.338  0.00  0.00      AP1   
ATOM   3417 HG13 VAL A 238      -5.446 -13.930   8.228  0.00  0.00      AP1   
ATOM   3418  CG2 VAL A 238      -4.812 -12.425   5.868  0.00  0.00      AP1  C
ATOM   3419 HG21 VAL A 238      -5.845 -12.054   5.689  0.00  0.00      AP1   
ATOM   3420 HG22 VAL A 238      -4.391 -11.883   6.740  0.00  0.00      AP1   
ATOM   3421 HG23 VAL A 238      -4.207 -12.171   4.973  0.00  0.00      AP1   
ATOM   3422  C   VAL A 238      -2.584 -14.369   5.162  0.00  0.00      AP1  C
ATOM   3423  O   VAL A 238      -2.684 -15.174   4.236  0.00  0.00      AP1  O
ATOM   3424  N   ASN A 239      -1.742 -13.319   5.092  0.00  0.00      AP1  N
ATOM   3425  HN  ASN A 239      -1.787 -12.588   5.772  0.00  0.00      AP1   
ATOM   3426  CA  ASN A 239      -0.730 -13.135   4.078  0.00  0.00      AP1  C
ATOM   3427  HA  ASN A 239      -1.199 -13.404   3.138  0.00  0.00      AP1   
ATOM   3428  CB  ASN A 239      -0.234 -11.666   3.990  0.00  0.00      AP1  C
ATOM   3429  HB1 ASN A 239       0.093 -11.356   5.006  0.00  0.00      AP1   
ATOM   3430  HB2 ASN A 239       0.647 -11.596   3.321  0.00  0.00      AP1   
ATOM   3431  CG  ASN A 239      -1.286 -10.647   3.532  0.00  0.00      AP1  C
ATOM   3432  OD1 ASN A 239      -1.010  -9.445   3.548  0.00  0.00      AP1  O
ATOM   3433  ND2 ASN A 239      -2.480 -11.091   3.087  0.00  0.00      AP1  N
ATOM   3434 HD21 ASN A 239      -3.139 -10.407   2.786  0.00  0.00      AP1   
ATOM   3435 HD22 ASN A 239      -2.662 -12.067   3.041  0.00  0.00      AP1   
ATOM   3436  C   ASN A 239       0.451 -14.086   4.296  0.00  0.00      AP1  C
ATOM   3437  O   ASN A 239       0.444 -14.947   5.168  0.00  0.00      AP1  O
ATOM   3438  N   SER A 240       1.484 -14.000   3.440  0.00  0.00      AP1  N
ATOM   3439  HN  SER A 240       1.541 -13.318   2.711  0.00  0.00      AP1   
ATOM   3440  CA  SER A 240       2.625 -14.907   3.501  0.00  0.00      AP1  C
ATOM   3441  HA  SER A 240       2.173 -15.888   3.564  0.00  0.00      AP1   
ATOM   3442  CB  SER A 240       3.486 -14.707   2.233  0.00  0.00      AP1  C
ATOM   3443  HB1 SER A 240       2.800 -14.576   1.365  0.00  0.00      AP1   
ATOM   3444  HB2 SER A 240       4.089 -13.775   2.316  0.00  0.00      AP1   
ATOM   3445  OG  SER A 240       4.332 -15.822   1.962  0.00  0.00      AP1  O
ATOM   3446  HG1 SER A 240       4.658 -15.719   1.060  0.00  0.00      AP1   
ATOM   3447  C   SER A 240       3.543 -14.748   4.718  0.00  0.00      AP1  C
ATOM   3448  O   SER A 240       3.863 -15.699   5.421  0.00  0.00      AP1  O
ATOM   3449  N   SER A 241       3.974 -13.501   5.000  0.00  0.00      AP1  N
ATOM   3450  HN  SER A 241       3.600 -12.725   4.493  0.00  0.00      AP1   
ATOM   3451  CA  SER A 241       4.968 -13.136   6.008  0.00  0.00      AP1  C
ATOM   3452  HA  SER A 241       5.505 -14.054   6.210  0.00  0.00      AP1   
ATOM   3453  CB  SER A 241       5.959 -12.093   5.395  0.00  0.00      AP1  C
ATOM   3454  HB1 SER A 241       6.377 -11.483   6.228  0.00  0.00      AP1   
ATOM   3455  HB2 SER A 241       6.815 -12.612   4.908  0.00  0.00      AP1   
ATOM   3456  OG  SER A 241       5.321 -11.207   4.470  0.00  0.00      AP1  O
ATOM   3457  HG1 SER A 241       5.931 -10.473   4.314  0.00  0.00      AP1   
ATOM   3458  C   SER A 241       4.367 -12.654   7.341  0.00  0.00      AP1  C
ATOM   3459  O   SER A 241       3.189 -12.290   7.393  0.00  0.00      AP1  O
ATOM   3460  N   PRO A 242       5.098 -12.681   8.475  0.00  0.00      AP1  N
ATOM   3461  CD  PRO A 242       6.556 -12.797   8.549  0.00  0.00      AP1  C
ATOM   3462  HD1 PRO A 242       7.050 -11.814   8.380  0.00  0.00      AP1   
ATOM   3463  HD2 PRO A 242       6.943 -13.531   7.805  0.00  0.00      AP1   
ATOM   3464  CA  PRO A 242       4.546 -12.368   9.791  0.00  0.00      AP1  C
ATOM   3465  HA  PRO A 242       3.654 -12.960   9.957  0.00  0.00      AP1   
ATOM   3466  CB  PRO A 242       5.630 -12.838  10.792  0.00  0.00      AP1  C
ATOM   3467  HB1 PRO A 242       5.265 -13.697  11.398  0.00  0.00      AP1   
ATOM   3468  HB2 PRO A 242       5.940 -12.006  11.464  0.00  0.00      AP1   
ATOM   3469  CG  PRO A 242       6.842 -13.291   9.962  0.00  0.00      AP1  C
ATOM   3470  HG1 PRO A 242       6.957 -14.392  10.021  0.00  0.00      AP1   
ATOM   3471  HG2 PRO A 242       7.789 -12.830  10.325  0.00  0.00      AP1   
ATOM   3472  C   PRO A 242       4.207 -10.893   9.980  0.00  0.00      AP1  C
ATOM   3473  O   PRO A 242       4.779 -10.027   9.322  0.00  0.00      AP1  O
ATOM   3474  N   ALA A 243       3.252 -10.598  10.886  0.00  0.00      AP1  N
ATOM   3475  HN  ALA A 243       2.778 -11.335  11.366  0.00  0.00      AP1   
ATOM   3476  CA  ALA A 243       2.838  -9.257  11.240  0.00  0.00      AP1  C
ATOM   3477  HA  ALA A 243       2.890  -8.619  10.365  0.00  0.00      AP1   
ATOM   3478  CB  ALA A 243       1.387  -9.339  11.755  0.00  0.00      AP1  C
ATOM   3479  HB1 ALA A 243       0.735  -9.766  10.964  0.00  0.00      AP1   
ATOM   3480  HB2 ALA A 243       1.318  -9.997  12.650  0.00  0.00      AP1   
ATOM   3481  HB3 ALA A 243       0.992  -8.336  12.022  0.00  0.00      AP1   
ATOM   3482  C   ALA A 243       3.727  -8.604  12.305  0.00  0.00      AP1  C
ATOM   3483  O   ALA A 243       3.929  -7.393  12.320  0.00  0.00      AP1  O
ATOM   3484  N   THR A 244       4.292  -9.405  13.225  0.00  0.00      AP1  N
ATOM   3485  HN  THR A 244       4.183 -10.397  13.204  0.00  0.00      AP1   
ATOM   3486  CA  THR A 244       5.113  -8.913  14.337  0.00  0.00      AP1  C
ATOM   3487  HA  THR A 244       5.634  -8.031  13.990  0.00  0.00      AP1   
ATOM   3488  CB  THR A 244       4.326  -8.743  15.650  0.00  0.00      AP1  C
ATOM   3489  HB  THR A 244       3.715  -9.672  15.767  0.00  0.00      AP1   
ATOM   3490  OG1 THR A 244       3.430  -7.648  15.555  0.00  0.00      AP1  O
ATOM   3491  HG1 THR A 244       2.990  -7.602  16.410  0.00  0.00      AP1   
ATOM   3492  CG2 THR A 244       5.175  -8.506  16.912  0.00  0.00      AP1  C
ATOM   3493 HG21 THR A 244       4.539  -8.509  17.821  0.00  0.00      AP1   
ATOM   3494 HG22 THR A 244       5.935  -9.308  17.023  0.00  0.00      AP1   
ATOM   3495 HG23 THR A 244       5.704  -7.529  16.861  0.00  0.00      AP1   
ATOM   3496  C   THR A 244       6.166  -9.953  14.614  0.00  0.00      AP1  C
ATOM   3497  O   THR A 244       5.860 -11.139  14.719  0.00  0.00      AP1  O
ATOM   3498  N   ILE A 245       7.434  -9.527  14.762  0.00  0.00      AP1  N
ATOM   3499  HN  ILE A 245       7.692  -8.583  14.569  0.00  0.00      AP1   
ATOM   3500  CA  ILE A 245       8.536 -10.367  15.207  0.00  0.00      AP1  C
ATOM   3501  HA  ILE A 245       8.118 -11.304  15.554  0.00  0.00      AP1   
ATOM   3502  CB  ILE A 245       9.600 -10.567  14.129  0.00  0.00      AP1  C
ATOM   3503  HB  ILE A 245       9.827  -9.534  13.765  0.00  0.00      AP1   
ATOM   3504  CG2 ILE A 245      10.830 -11.309  14.699  0.00  0.00      AP1  C
ATOM   3505 HG21 ILE A 245      11.659 -11.314  13.960  0.00  0.00      AP1   
ATOM   3506 HG22 ILE A 245      11.202 -10.810  15.619  0.00  0.00      AP1   
ATOM   3507 HG23 ILE A 245      10.581 -12.362  14.947  0.00  0.00      AP1   
ATOM   3508  CG1 ILE A 245       9.034 -11.343  12.921  0.00  0.00      AP1  C
ATOM   3509 HG11 ILE A 245       8.636 -12.327  13.258  0.00  0.00      AP1   
ATOM   3510 HG12 ILE A 245       8.179 -10.771  12.494  0.00  0.00      AP1   
ATOM   3511  CD  ILE A 245      10.053 -11.582  11.794  0.00  0.00      AP1   
ATOM   3512  HD1 ILE A 245       9.567 -12.092  10.935  0.00  0.00      AP1   
ATOM   3513  HD2 ILE A 245      10.472 -10.618  11.435  0.00  0.00      AP1   
ATOM   3514  HD3 ILE A 245      10.891 -12.221  12.144  0.00  0.00      AP1   
ATOM   3515  C   ILE A 245       9.175  -9.697  16.411  0.00  0.00      AP1  C
ATOM   3516  O   ILE A 245       9.621  -8.555  16.343  0.00  0.00      AP1  O
ATOM   3517  N   ILE A 246       9.219 -10.390  17.566  0.00  0.00      AP1  N
ATOM   3518  HN  ILE A 246       8.817 -11.299  17.659  0.00  0.00      AP1   
ATOM   3519  CA  ILE A 246       9.849  -9.887  18.785  0.00  0.00      AP1  C
ATOM   3520  HA  ILE A 246      10.427  -9.009  18.526  0.00  0.00      AP1   
ATOM   3521  CB  ILE A 246       8.853  -9.585  19.918  0.00  0.00      AP1  C
ATOM   3522  HB  ILE A 246       8.255 -10.526  20.022  0.00  0.00      AP1   
ATOM   3523  CG2 ILE A 246       9.596  -9.178  21.211  0.00  0.00      AP1  C
ATOM   3524 HG21 ILE A 246       8.889  -9.113  22.064  0.00  0.00      AP1   
ATOM   3525 HG22 ILE A 246      10.373  -9.927  21.473  0.00  0.00      AP1   
ATOM   3526 HG23 ILE A 246      10.088  -8.189  21.093  0.00  0.00      AP1   
ATOM   3527  CG1 ILE A 246       7.855  -8.476  19.513  0.00  0.00      AP1  C
ATOM   3528 HG11 ILE A 246       8.411  -7.552  19.235  0.00  0.00      AP1   
ATOM   3529 HG12 ILE A 246       7.294  -8.808  18.610  0.00  0.00      AP1   
ATOM   3530  CD  ILE A 246       6.830  -8.126  20.606  0.00  0.00      AP1   
ATOM   3531  HD1 ILE A 246       6.111  -7.366  20.229  0.00  0.00      AP1   
ATOM   3532  HD2 ILE A 246       6.256  -9.028  20.908  0.00  0.00      AP1   
ATOM   3533  HD3 ILE A 246       7.331  -7.709  21.504  0.00  0.00      AP1   
ATOM   3534  C   ILE A 246      10.838 -10.942  19.246  0.00  0.00      AP1  C
ATOM   3535  O   ILE A 246      10.500 -12.116  19.388  0.00  0.00      AP1  O
ATOM   3536  N   ASN A 247      12.100 -10.548  19.502  0.00  0.00      AP1  N
ATOM   3537  HN  ASN A 247      12.425  -9.625  19.295  0.00  0.00      AP1   
ATOM   3538  CA  ASN A 247      13.093 -11.415  20.098  0.00  0.00      AP1  C
ATOM   3539  HA  ASN A 247      12.734 -12.431  19.975  0.00  0.00      AP1   
ATOM   3540  CB  ASN A 247      14.479 -11.264  19.433  0.00  0.00      AP1  C
ATOM   3541  HB1 ASN A 247      14.634 -10.186  19.210  0.00  0.00      AP1   
ATOM   3542  HB2 ASN A 247      15.279 -11.577  20.135  0.00  0.00      AP1   
ATOM   3543  CG  ASN A 247      14.465 -12.078  18.147  0.00  0.00      AP1  C
ATOM   3544  OD1 ASN A 247      13.882 -11.712  17.130  0.00  0.00      AP1  O
ATOM   3545  ND2 ASN A 247      15.096 -13.276  18.197  0.00  0.00      AP1  N
ATOM   3546 HD21 ASN A 247      15.109 -13.821  17.363  0.00  0.00      AP1   
ATOM   3547 HD22 ASN A 247      15.546 -13.568  19.035  0.00  0.00      AP1   
ATOM   3548  C   ASN A 247      13.178 -11.134  21.586  0.00  0.00      AP1  C
ATOM   3549  O   ASN A 247      13.039 -10.003  22.042  0.00  0.00      AP1  O
ATOM   3550  N   PHE A 248      13.386 -12.186  22.390  0.00  0.00      AP1  N
ATOM   3551  HN  PHE A 248      13.451 -13.116  22.032  0.00  0.00      AP1   
ATOM   3552  CA  PHE A 248      13.533 -12.085  23.822  0.00  0.00      AP1  C
ATOM   3553  HA  PHE A 248      13.660 -11.039  24.075  0.00  0.00      AP1   
ATOM   3554  CB  PHE A 248      12.414 -12.799  24.633  0.00  0.00      AP1  C
ATOM   3555  HB1 PHE A 248      12.440 -13.887  24.407  0.00  0.00      AP1   
ATOM   3556  HB2 PHE A 248      12.578 -12.688  25.726  0.00  0.00      AP1   
ATOM   3557  CG  PHE A 248      11.022 -12.348  24.304  0.00  0.00      AP1  C
ATOM   3558  CD1 PHE A 248      10.299 -11.544  25.201  0.00  0.00      AP1  C
ATOM   3559  HD1 PHE A 248      10.776 -11.185  26.103  0.00  0.00      AP1   
ATOM   3560  CE1 PHE A 248       8.964 -11.209  24.943  0.00  0.00      AP1  C
ATOM   3561  HE1 PHE A 248       8.416 -10.592  25.641  0.00  0.00      AP1   
ATOM   3562  CZ  PHE A 248       8.342 -11.670  23.777  0.00  0.00      AP1  C
ATOM   3563  HZ  PHE A 248       7.315 -11.405  23.567  0.00  0.00      AP1   
ATOM   3564  CD2 PHE A 248      10.383 -12.812  23.143  0.00  0.00      AP1  C
ATOM   3565  HD2 PHE A 248      10.911 -13.460  22.459  0.00  0.00      AP1   
ATOM   3566  CE2 PHE A 248       9.055 -12.466  22.878  0.00  0.00      AP1  C
ATOM   3567  HE2 PHE A 248       8.578 -12.816  21.973  0.00  0.00      AP1   
ATOM   3568  C   PHE A 248      14.824 -12.788  24.183  0.00  0.00      AP1  C
ATOM   3569  O   PHE A 248      15.058 -13.917  23.752  0.00  0.00      AP1  O
ATOM   3570  N   HSD A 249      15.673 -12.146  24.998  0.00  0.00      AP1  N
ATOM   3571  HN  HSD A 249      15.508 -11.205  25.290  0.00  0.00      AP1   
ATOM   3572  CA  HSD A 249      16.881 -12.751  25.519  0.00  0.00      AP1  C
ATOM   3573  HA  HSD A 249      16.993 -13.745  25.102  0.00  0.00      AP1   
ATOM   3574  CB  HSD A 249      18.144 -11.909  25.239  0.00  0.00      AP1  C
ATOM   3575  HB1 HSD A 249      18.022 -10.908  25.705  0.00  0.00      AP1   
ATOM   3576  HB2 HSD A 249      19.024 -12.385  25.727  0.00  0.00      AP1   
ATOM   3577  ND1 HSD A 249      18.664 -12.900  23.068  0.00  0.00      AP1  N
ATOM   3578  HD1 HSD A 249      18.663 -13.834  23.427  0.00  0.00      AP1   
ATOM   3579  CG  HSD A 249      18.382 -11.757  23.775  0.00  0.00      AP1  C
ATOM   3580  CE1 HSD A 249      18.812 -12.504  21.820  0.00  0.00      AP1  C
ATOM   3581  HE1 HSD A 249      19.043 -13.178  20.990  0.00  0.00      AP1   
ATOM   3582  NE2 HSD A 249      18.636 -11.170  21.689  0.00  0.00      AP1  N
ATOM   3583  CD2 HSD A 249      18.355 -10.678  22.945  0.00  0.00      AP1  C
ATOM   3584  HD2 HSD A 249      18.193  -9.633  23.177  0.00  0.00      AP1   
ATOM   3585  C   HSD A 249      16.703 -12.904  27.008  0.00  0.00      AP1  C
ATOM   3586  O   HSD A 249      16.447 -11.933  27.719  0.00  0.00      AP1  O
ATOM   3587  N   VAL A 250      16.797 -14.150  27.509  0.00  0.00      AP1  N
ATOM   3588  HN  VAL A 250      17.082 -14.922  26.947  0.00  0.00      AP1   
ATOM   3589  CA  VAL A 250      16.500 -14.489  28.891  0.00  0.00      AP1  C
ATOM   3590  HA  VAL A 250      16.053 -13.614  29.346  0.00  0.00      AP1   
ATOM   3591  CB  VAL A 250      15.526 -15.661  29.009  0.00  0.00      AP1  C
ATOM   3592  HB  VAL A 250      15.974 -16.527  28.463  0.00  0.00      AP1   
ATOM   3593  CG1 VAL A 250      15.288 -16.080  30.477  0.00  0.00      AP1  C
ATOM   3594 HG11 VAL A 250      14.548 -16.908  30.527  0.00  0.00      AP1   
ATOM   3595 HG12 VAL A 250      16.222 -16.445  30.955  0.00  0.00      AP1   
ATOM   3596 HG13 VAL A 250      14.893 -15.229  31.070  0.00  0.00      AP1   
ATOM   3597  CG2 VAL A 250      14.190 -15.242  28.370  0.00  0.00      AP1  C
ATOM   3598 HG21 VAL A 250      13.436 -16.051  28.469  0.00  0.00      AP1   
ATOM   3599 HG22 VAL A 250      13.791 -14.330  28.864  0.00  0.00      AP1   
ATOM   3600 HG23 VAL A 250      14.312 -15.027  27.288  0.00  0.00      AP1   
ATOM   3601  C   VAL A 250      17.761 -14.816  29.669  0.00  0.00      AP1  C
ATOM   3602  O   VAL A 250      18.517 -15.731  29.342  0.00  0.00      AP1  O
ATOM   3603  N   THR A 251      17.976 -14.080  30.773  0.00  0.00      AP1  N
ATOM   3604  HN  THR A 251      17.405 -13.283  30.971  0.00  0.00      AP1   
ATOM   3605  CA  THR A 251      19.011 -14.336  31.767  0.00  0.00      AP1  C
ATOM   3606  HA  THR A 251      19.656 -15.115  31.384  0.00  0.00      AP1   
ATOM   3607  CB  THR A 251      19.737 -13.065  32.212  0.00  0.00      AP1  C
ATOM   3608  HB  THR A 251      18.943 -12.361  32.559  0.00  0.00      AP1   
ATOM   3609  OG1 THR A 251      20.397 -12.460  31.110  0.00  0.00      AP1  O
ATOM   3610  HG1 THR A 251      20.835 -11.681  31.471  0.00  0.00      AP1   
ATOM   3611  CG2 THR A 251      20.825 -13.318  33.266  0.00  0.00      AP1  C
ATOM   3612 HG21 THR A 251      21.244 -12.360  33.640  0.00  0.00      AP1   
ATOM   3613 HG22 THR A 251      20.404 -13.868  34.134  0.00  0.00      AP1   
ATOM   3614 HG23 THR A 251      21.658 -13.921  32.845  0.00  0.00      AP1   
ATOM   3615  C   THR A 251      18.303 -14.916  32.977  0.00  0.00      AP1  C
ATOM   3616  O   THR A 251      17.292 -14.396  33.436  0.00  0.00      AP1  O
ATOM   3617  N   VAL A 252      18.789 -16.034  33.546  0.00  0.00      AP1  N
ATOM   3618  HN  VAL A 252      19.568 -16.549  33.200  0.00  0.00      AP1   
ATOM   3619  CA  VAL A 252      18.190 -16.588  34.753  0.00  0.00      AP1  C
ATOM   3620  HA  VAL A 252      17.241 -16.103  34.937  0.00  0.00      AP1   
ATOM   3621  CB  VAL A 252      17.963 -18.094  34.681  0.00  0.00      AP1  C
ATOM   3622  HB  VAL A 252      18.966 -18.584  34.624  0.00  0.00      AP1   
ATOM   3623  CG1 VAL A 252      17.226 -18.581  35.946  0.00  0.00      AP1  C
ATOM   3624 HG11 VAL A 252      17.024 -19.672  35.878  0.00  0.00      AP1   
ATOM   3625 HG12 VAL A 252      17.830 -18.412  36.861  0.00  0.00      AP1   
ATOM   3626 HG13 VAL A 252      16.253 -18.058  36.059  0.00  0.00      AP1   
ATOM   3627  CG2 VAL A 252      17.105 -18.405  33.444  0.00  0.00      AP1  C
ATOM   3628 HG21 VAL A 252      16.885 -19.492  33.382  0.00  0.00      AP1   
ATOM   3629 HG22 VAL A 252      16.140 -17.855  33.489  0.00  0.00      AP1   
ATOM   3630 HG23 VAL A 252      17.628 -18.115  32.509  0.00  0.00      AP1   
ATOM   3631  C   VAL A 252      19.111 -16.233  35.902  0.00  0.00      AP1  C
ATOM   3632  O   VAL A 252      20.286 -16.591  35.898  0.00  0.00      AP1  O
ATOM   3633  N   LEU A 253      18.613 -15.483  36.903  0.00  0.00      AP1  N
ATOM   3634  HN  LEU A 253      17.671 -15.154  36.924  0.00  0.00      AP1   
ATOM   3635  CA  LEU A 253      19.411 -15.084  38.051  0.00  0.00      AP1  C
ATOM   3636  HA  LEU A 253      20.422 -14.917  37.703  0.00  0.00      AP1   
ATOM   3637  CB  LEU A 253      18.841 -13.809  38.717  0.00  0.00      AP1  C
ATOM   3638  HB1 LEU A 253      17.783 -14.026  38.994  0.00  0.00      AP1   
ATOM   3639  HB2 LEU A 253      19.377 -13.631  39.676  0.00  0.00      AP1   
ATOM   3640  CG  LEU A 253      18.877 -12.547  37.830  0.00  0.00      AP1  C
ATOM   3641  HG  LEU A 253      18.347 -12.819  36.885  0.00  0.00      AP1   
ATOM   3642  CD1 LEU A 253      18.160 -11.381  38.526  0.00  0.00      AP1  C
ATOM   3643 HD11 LEU A 253      18.227 -10.459  37.909  0.00  0.00      AP1   
ATOM   3644 HD12 LEU A 253      17.086 -11.619  38.682  0.00  0.00      AP1   
ATOM   3645 HD13 LEU A 253      18.621 -11.171  39.514  0.00  0.00      AP1   
ATOM   3646  CD2 LEU A 253      20.305 -12.118  37.469  0.00  0.00      AP1  C
ATOM   3647 HD21 LEU A 253      20.283 -11.219  36.816  0.00  0.00      AP1   
ATOM   3648 HD22 LEU A 253      20.896 -11.864  38.371  0.00  0.00      AP1   
ATOM   3649 HD23 LEU A 253      20.828 -12.933  36.923  0.00  0.00      AP1   
ATOM   3650  C   LEU A 253      19.454 -16.233  39.060  0.00  0.00      AP1  C
ATOM   3651  O   LEU A 253      18.375 -16.633  39.496  0.00  0.00      AP1  O
ATOM   3652  N   PRO A 254      20.596 -16.831  39.398  1.00  0.00      AP1  N
ATOM   3653  CD  PRO A 254      21.904 -16.483  38.849  1.00  0.00      AP1  C
ATOM   3654  HD1 PRO A 254      22.190 -15.442  39.129  1.00  0.00      AP1   
ATOM   3655  HD2 PRO A 254      21.906 -16.571  37.737  1.00  0.00      AP1   
ATOM   3656  CA  PRO A 254      20.688 -17.873  40.413  1.00  0.00      AP1  C
ATOM   3657  HA  PRO A 254      19.856 -18.559  40.303  1.00  0.00      AP1   
ATOM   3658  CB  PRO A 254      22.011 -18.573  40.051  1.00  0.00      AP1  C
ATOM   3659  HB1 PRO A 254      21.861 -19.373  39.292  1.00  0.00      AP1   
ATOM   3660  HB2 PRO A 254      22.515 -18.993  40.951  1.00  0.00      AP1   
ATOM   3661  CG  PRO A 254      22.894 -17.476  39.453  1.00  0.00      AP1  C
ATOM   3662  HG1 PRO A 254      23.588 -17.904  38.703  1.00  0.00      AP1   
ATOM   3663  HG2 PRO A 254      23.505 -16.959  40.228  1.00  0.00      AP1   
ATOM   3664  C   PRO A 254      20.709 -17.339  41.837  1.00  0.00      AP1  C
ATOM   3665  OT1 PRO A 254      20.653 -16.341  41.810  1.00  0.00      AP1   
ATOM   3666  OT2 PRO A 254      20.773 -18.109  42.472  1.00  0.00      AP1   
ATOM   3667  N   GLY B  20      25.099 -17.306 -25.201  0.00  0.00      BP1  N
ATOM   3668  HT1 GLY B  20      25.135 -17.035 -26.163  0.00  0.00      BP1   
ATOM   3669  HT2 GLY B  20      24.149 -17.435 -24.918  0.00  0.00      BP1   
ATOM   3670  HT3 GLY B  20      25.612 -18.153 -25.066  0.00  0.00      BP1   
ATOM   3671  CA  GLY B  20      25.720 -16.215 -24.359  0.00  0.00      BP1  C
ATOM   3672  HA1 GLY B  20      25.117 -15.335 -24.537  0.00  0.00      BP1   
ATOM   3673  HA2 GLY B  20      26.744 -16.129 -24.700  0.00  0.00      BP1   
ATOM   3674  C   GLY B  20      25.745 -16.468 -22.894  0.00  0.00      BP1  C
ATOM   3675  O   GLY B  20      25.040 -15.803 -22.149  0.00  0.00      BP1  O
ATOM   3676  N   ASP B  21      26.552 -17.405 -22.395  0.00  0.00      BP1  N
ATOM   3677  HN  ASP B  21      27.213 -17.921 -22.934  0.00  0.00      BP1   
ATOM   3678  CA  ASP B  21      26.551 -17.776 -20.994  0.00  0.00      BP1  C
ATOM   3679  HA  ASP B  21      25.513 -17.899 -20.708  0.00  0.00      BP1   
ATOM   3680  CB  ASP B  21      27.294 -19.119 -20.835  0.00  0.00      BP1  C
ATOM   3681  HB1 ASP B  21      28.324 -19.017 -21.232  0.00  0.00      BP1   
ATOM   3682  HB2 ASP B  21      27.359 -19.406 -19.767  0.00  0.00      BP1   
ATOM   3683  CG  ASP B  21      26.596 -20.237 -21.612  0.00  0.00      BP1  C
ATOM   3684  OD1 ASP B  21      26.204 -20.008 -22.791  0.00  0.00      BP1  O
ATOM   3685  OD2 ASP B  21      26.470 -21.340 -21.030  0.00  0.00      BP1  O
ATOM   3686  C   ASP B  21      27.128 -16.674 -20.104  0.00  0.00      BP1  C
ATOM   3687  O   ASP B  21      26.797 -16.551 -18.928  0.00  0.00      BP1  O
ATOM   3688  N   GLU B  22      27.891 -15.755 -20.724  0.00  0.00      BP1  N
ATOM   3689  HN  GLU B  22      28.243 -15.962 -21.634  0.00  0.00      BP1   
ATOM   3690  CA  GLU B  22      28.285 -14.455 -20.223  0.00  0.00      BP1  C
ATOM   3691  HA  GLU B  22      28.928 -14.620 -19.367  0.00  0.00      BP1   
ATOM   3692  CB  GLU B  22      28.949 -13.696 -21.395  0.00  0.00      BP1  C
ATOM   3693  HB1 GLU B  22      28.190 -13.569 -22.200  0.00  0.00      BP1   
ATOM   3694  HB2 GLU B  22      29.224 -12.667 -21.070  0.00  0.00      BP1   
ATOM   3695  CG  GLU B  22      30.196 -14.376 -22.013  0.00  0.00      BP1  C
ATOM   3696  HG1 GLU B  22      31.108 -13.852 -21.676  0.00  0.00      BP1   
ATOM   3697  HG2 GLU B  22      30.257 -15.441 -21.713  0.00  0.00      BP1   
ATOM   3698  CD  GLU B  22      30.182 -14.282 -23.540  0.00  0.00      BP1  C
ATOM   3699  OE1 GLU B  22      29.128 -14.665 -24.124  0.00  0.00      BP1  O
ATOM   3700  OE2 GLU B  22      31.214 -13.871 -24.123  0.00  0.00      BP1  O
ATOM   3701  C   GLU B  22      27.097 -13.613 -19.743  0.00  0.00      BP1  C
ATOM   3702  O   GLU B  22      27.199 -12.828 -18.803  0.00  0.00      BP1  O
ATOM   3703  N   LEU B  23      25.932 -13.788 -20.408  0.00  0.00      BP1  N
ATOM   3704  HN  LEU B  23      25.905 -14.459 -21.144  0.00  0.00      BP1   
ATOM   3705  CA  LEU B  23      24.679 -13.103 -20.181  0.00  0.00      BP1  C
ATOM   3706  HA  LEU B  23      24.931 -12.225 -19.599  0.00  0.00      BP1   
ATOM   3707  CB  LEU B  23      24.037 -12.710 -21.542  0.00  0.00      BP1  C
ATOM   3708  HB1 LEU B  23      24.064 -13.616 -22.192  0.00  0.00      BP1   
ATOM   3709  HB2 LEU B  23      22.961 -12.476 -21.381  0.00  0.00      BP1   
ATOM   3710  CG  LEU B  23      24.719 -11.552 -22.301  0.00  0.00      BP1  C
ATOM   3711  HG  LEU B  23      25.771 -11.854 -22.525  0.00  0.00      BP1   
ATOM   3712  CD1 LEU B  23      23.958 -11.282 -23.612  0.00  0.00      BP1  C
ATOM   3713 HD11 LEU B  23      24.407 -10.420 -24.151  0.00  0.00      BP1   
ATOM   3714 HD12 LEU B  23      24.000 -12.169 -24.279  0.00  0.00      BP1   
ATOM   3715 HD13 LEU B  23      22.893 -11.047 -23.405  0.00  0.00      BP1   
ATOM   3716  CD2 LEU B  23      24.762 -10.277 -21.450  0.00  0.00      BP1  C
ATOM   3717 HD21 LEU B  23      25.272  -9.460 -22.004  0.00  0.00      BP1   
ATOM   3718 HD22 LEU B  23      23.745  -9.923 -21.189  0.00  0.00      BP1   
ATOM   3719 HD23 LEU B  23      25.320 -10.458 -20.507  0.00  0.00      BP1   
ATOM   3720  C   LEU B  23      23.662 -13.918 -19.374  0.00  0.00      BP1  C
ATOM   3721  O   LEU B  23      22.496 -13.533 -19.285  0.00  0.00      BP1  O
ATOM   3722  N   LEU B  24      24.039 -15.047 -18.730  0.00  0.00      BP1  N
ATOM   3723  HN  LEU B  24      24.965 -15.416 -18.744  0.00  0.00      BP1   
ATOM   3724  CA  LEU B  24      23.095 -15.829 -17.947  0.00  0.00      BP1  C
ATOM   3725  HA  LEU B  24      22.145 -15.315 -18.024  0.00  0.00      BP1   
ATOM   3726  CB  LEU B  24      23.043 -17.322 -18.310  0.00  0.00      BP1  C
ATOM   3727  HB1 LEU B  24      24.076 -17.724 -18.198  0.00  0.00      BP1   
ATOM   3728  HB2 LEU B  24      22.422 -17.856 -17.557  0.00  0.00      BP1   
ATOM   3729  CG  LEU B  24      22.557 -17.675 -19.709  0.00  0.00      BP1  C
ATOM   3730  HG  LEU B  24      23.355 -17.419 -20.447  0.00  0.00      BP1   
ATOM   3731  CD1 LEU B  24      22.318 -19.188 -19.715  0.00  0.00      BP1  C
ATOM   3732 HD11 LEU B  24      21.914 -19.514 -20.697  0.00  0.00      BP1   
ATOM   3733 HD12 LEU B  24      23.268 -19.735 -19.529  0.00  0.00      BP1   
ATOM   3734 HD13 LEU B  24      21.588 -19.473 -18.927  0.00  0.00      BP1   
ATOM   3735  CD2 LEU B  24      21.287 -16.929 -20.106  0.00  0.00      BP1  C
ATOM   3736 HD21 LEU B  24      20.984 -17.206 -21.138  0.00  0.00      BP1   
ATOM   3737 HD22 LEU B  24      20.442 -17.170 -19.431  0.00  0.00      BP1   
ATOM   3738 HD23 LEU B  24      21.456 -15.831 -20.076  0.00  0.00      BP1   
ATOM   3739  C   LEU B  24      23.461 -15.893 -16.491  0.00  0.00      BP1  C
ATOM   3740  O   LEU B  24      24.616 -16.106 -16.141  0.00  0.00      BP1  O
ATOM   3741  N   ASN B  25      22.454 -15.788 -15.596  0.00  0.00      BP1  N
ATOM   3742  HN  ASN B  25      21.532 -15.496 -15.847  0.00  0.00      BP1   
ATOM   3743  CA  ASN B  25      22.628 -16.091 -14.194  0.00  0.00      BP1  C
ATOM   3744  HA  ASN B  25      21.635 -16.022 -13.762  0.00  0.00      BP1   
ATOM   3745  CB  ASN B  25      23.062 -17.569 -14.007  0.00  0.00      BP1  C
ATOM   3746  HB1 ASN B  25      22.512 -18.181 -14.755  0.00  0.00      BP1   
ATOM   3747  HB2 ASN B  25      24.145 -17.681 -14.216  0.00  0.00      BP1   
ATOM   3748  CG  ASN B  25      22.728 -18.091 -12.622  0.00  0.00      BP1  C
ATOM   3749  OD1 ASN B  25      21.622 -18.570 -12.365  0.00  0.00      BP1  O
ATOM   3750  ND2 ASN B  25      23.698 -17.987 -11.691  0.00  0.00      BP1  N
ATOM   3751 HD21 ASN B  25      23.498 -18.336 -10.780  0.00  0.00      BP1   
ATOM   3752 HD22 ASN B  25      24.582 -17.601 -11.935  0.00  0.00      BP1   
ATOM   3753  C   ASN B  25      23.515 -15.069 -13.479  0.00  0.00      BP1  C
ATOM   3754  O   ASN B  25      24.402 -15.411 -12.702  0.00  0.00      BP1  O
ATOM   3755  N   ILE B  26      23.266 -13.769 -13.727  0.00  0.00      BP1  N
ATOM   3756  HN  ILE B  26      22.466 -13.479 -14.249  0.00  0.00      BP1   
ATOM   3757  CA  ILE B  26      24.106 -12.681 -13.277  0.00  0.00      BP1  C
ATOM   3758  HA  ILE B  26      24.729 -13.046 -12.471  0.00  0.00      BP1   
ATOM   3759  CB  ILE B  26      24.941 -12.072 -14.413  0.00  0.00      BP1  C
ATOM   3760  HB  ILE B  26      25.507 -11.238 -13.928  0.00  0.00      BP1   
ATOM   3761  CG2 ILE B  26      25.861 -13.172 -14.989  0.00  0.00      BP1  C
ATOM   3762 HG21 ILE B  26      26.590 -12.737 -15.704  0.00  0.00      BP1   
ATOM   3763 HG22 ILE B  26      26.439 -13.667 -14.180  0.00  0.00      BP1   
ATOM   3764 HG23 ILE B  26      25.270 -13.946 -15.522  0.00  0.00      BP1   
ATOM   3765  CG1 ILE B  26      24.062 -11.412 -15.508  0.00  0.00      BP1  C
ATOM   3766 HG11 ILE B  26      23.353 -12.163 -15.925  0.00  0.00      BP1   
ATOM   3767 HG12 ILE B  26      23.450 -10.606 -15.042  0.00  0.00      BP1   
ATOM   3768  CD  ILE B  26      24.862 -10.790 -16.665  0.00  0.00      BP1   
ATOM   3769  HD1 ILE B  26      24.177 -10.286 -17.381  0.00  0.00      BP1   
ATOM   3770  HD2 ILE B  26      25.581 -10.034 -16.282  0.00  0.00      BP1   
ATOM   3771  HD3 ILE B  26      25.429 -11.567 -17.220  0.00  0.00      BP1   
ATOM   3772  C   ILE B  26      23.190 -11.638 -12.683  0.00  0.00      BP1  C
ATOM   3773  O   ILE B  26      21.984 -11.646 -12.933  0.00  0.00      BP1  O
ATOM   3774  N   CYS B  27      23.731 -10.709 -11.880  0.00  0.00      BP1  N
ATOM   3775  HN  CYS B  27      24.697 -10.716 -11.626  0.00  0.00      BP1   
ATOM   3776  CA  CYS B  27      22.964  -9.620 -11.314  0.00  0.00      BP1  C
ATOM   3777  HA  CYS B  27      21.947  -9.681 -11.684  0.00  0.00      BP1   
ATOM   3778  CB  CYS B  27      23.037  -9.582  -9.773  0.00  0.00      BP1   
ATOM   3779  HB1 CYS B  27      24.107  -9.443  -9.497  0.00  0.00      BP1   
ATOM   3780  HB2 CYS B  27      22.501  -8.684  -9.392  0.00  0.00      BP1   
ATOM   3781  SG  CYS B  27      22.427 -11.098  -8.983  0.00  0.00      BP1   
ATOM   3782  C   CYS B  27      23.575  -8.356 -11.858  0.00  0.00      BP1  C
ATOM   3783  O   CYS B  27      24.785  -8.294 -12.041  0.00  0.00      BP1  O
ATOM   3784  N   MET B  28      22.745  -7.347 -12.192  0.00  0.00      BP1  N
ATOM   3785  HN  MET B  28      21.753  -7.433 -12.158  0.00  0.00      BP1   
ATOM   3786  CA  MET B  28      23.219  -6.047 -12.629  0.00  0.00      BP1  C
ATOM   3787  HA  MET B  28      23.932  -6.229 -13.424  0.00  0.00      BP1   
ATOM   3788  CB  MET B  28      22.076  -5.135 -13.152  0.00  0.00      BP1  C
ATOM   3789  HB1 MET B  28      22.552  -4.345 -13.778  0.00  0.00      BP1   
ATOM   3790  HB2 MET B  28      21.419  -5.720 -13.833  0.00  0.00      BP1   
ATOM   3791  CG  MET B  28      21.207  -4.428 -12.090  0.00  0.00      BP1  C
ATOM   3792  HG1 MET B  28      20.787  -5.169 -11.377  0.00  0.00      BP1   
ATOM   3793  HG2 MET B  28      21.834  -3.718 -11.506  0.00  0.00      BP1   
ATOM   3794  SD  MET B  28      19.804  -3.497 -12.775  0.00  0.00      BP1  S
ATOM   3795  CE  MET B  28      18.724  -4.907 -13.146  0.00  0.00      BP1  C
ATOM   3796  HE1 MET B  28      17.770  -4.567 -13.602  0.00  0.00      BP1   
ATOM   3797  HE2 MET B  28      19.213  -5.607 -13.858  0.00  0.00      BP1   
ATOM   3798  HE3 MET B  28      18.477  -5.476 -12.223  0.00  0.00      BP1   
ATOM   3799  C   MET B  28      23.933  -5.310 -11.542  0.00  0.00      BP1  C
ATOM   3800  O   MET B  28      23.557  -5.384 -10.371  0.00  0.00      BP1  O
ATOM   3801  N   ASN B  29      24.952  -4.532 -11.905  0.00  0.00      BP1  N
ATOM   3802  HN  ASN B  29      25.307  -4.439 -12.835  0.00  0.00      BP1   
ATOM   3803  CA  ASN B  29      25.635  -3.743 -10.929  0.00  0.00      BP1  C
ATOM   3804  HA  ASN B  29      25.524  -4.270  -9.987  0.00  0.00      BP1   
ATOM   3805  CB  ASN B  29      27.114  -3.692 -11.312  0.00  0.00      BP1  C
ATOM   3806  HB1 ASN B  29      27.176  -3.491 -12.404  0.00  0.00      BP1   
ATOM   3807  HB2 ASN B  29      27.619  -2.854 -10.791  0.00  0.00      BP1   
ATOM   3808  CG  ASN B  29      27.846  -5.005 -11.031  0.00  0.00      BP1  C
ATOM   3809  OD1 ASN B  29      27.363  -6.106 -10.834  0.00  0.00      BP1  O
ATOM   3810  ND2 ASN B  29      29.195  -4.850 -11.040  0.00  0.00      BP1  N
ATOM   3811 HD21 ASN B  29      29.749  -5.661 -10.877  0.00  0.00      BP1   
ATOM   3812 HD22 ASN B  29      29.593  -3.959 -11.235  0.00  0.00      BP1   
ATOM   3813  C   ASN B  29      24.971  -2.377 -10.775  0.00  0.00      BP1  C
ATOM   3814  O   ASN B  29      25.397  -1.352 -11.298  0.00  0.00      BP1  O
ATOM   3815  N   ALA B  30      23.885  -2.337  -9.979  0.00  0.00      BP1  N
ATOM   3816  HN  ALA B  30      23.444  -3.186  -9.690  0.00  0.00      BP1   
ATOM   3817  CA  ALA B  30      23.277  -1.125  -9.488  0.00  0.00      BP1  C
ATOM   3818  HA  ALA B  30      23.775  -0.222  -9.819  0.00  0.00      BP1   
ATOM   3819  CB  ALA B  30      21.799  -0.956  -9.929  0.00  0.00      BP1  C
ATOM   3820  HB1 ALA B  30      21.748  -0.862 -11.035  0.00  0.00      BP1   
ATOM   3821  HB2 ALA B  30      21.189  -1.836  -9.630  0.00  0.00      BP1   
ATOM   3822  HB3 ALA B  30      21.343  -0.044  -9.486  0.00  0.00      BP1   
ATOM   3823  C   ALA B  30      23.473  -1.196  -7.985  0.00  0.00      BP1  C
ATOM   3824  O   ALA B  30      23.984  -2.178  -7.455  0.00  0.00      BP1  O
ATOM   3825  N   LYS B  31      23.149  -0.121  -7.249  0.00  0.00      BP1  N
ATOM   3826  HN  LYS B  31      22.595   0.628  -7.610  0.00  0.00      BP1   
ATOM   3827  CA  LYS B  31      23.578   0.039  -5.870  0.00  0.00      BP1  C
ATOM   3828  HA  LYS B  31      24.657  -0.049  -5.925  0.00  0.00      BP1   
ATOM   3829  CB  LYS B  31      23.283   1.474  -5.375  0.00  0.00      BP1  C
ATOM   3830  HB1 LYS B  31      23.670   1.548  -4.332  0.00  0.00      BP1   
ATOM   3831  HB2 LYS B  31      23.875   2.195  -5.981  0.00  0.00      BP1   
ATOM   3832  CG  LYS B  31      21.797   1.862  -5.380  0.00  0.00      BP1  C
ATOM   3833  HG1 LYS B  31      21.396   1.758  -6.415  0.00  0.00      BP1   
ATOM   3834  HG2 LYS B  31      21.234   1.150  -4.733  0.00  0.00      BP1   
ATOM   3835  CD  LYS B  31      21.572   3.306  -4.902  0.00  0.00      BP1  C
ATOM   3836  HD1 LYS B  31      21.100   3.274  -3.894  0.00  0.00      BP1   
ATOM   3837  HD2 LYS B  31      22.569   3.793  -4.789  0.00  0.00      BP1   
ATOM   3838  CE  LYS B  31      20.706   4.134  -5.855  0.00  0.00      BP1  C
ATOM   3839  HE1 LYS B  31      21.012   3.960  -6.911  0.00  0.00      BP1   
ATOM   3840  HE2 LYS B  31      19.633   3.858  -5.749  0.00  0.00      BP1   
ATOM   3841  NZ  LYS B  31      20.846   5.581  -5.564  0.00  0.00      BP1  N
ATOM   3842  HZ1 LYS B  31      20.255   6.135  -6.217  0.00  0.00      BP1   
ATOM   3843  HZ2 LYS B  31      20.547   5.769  -4.586  0.00  0.00      BP1   
ATOM   3844  HZ3 LYS B  31      21.840   5.862  -5.678  0.00  0.00      BP1   
ATOM   3845  C   LYS B  31      23.091  -0.979  -4.831  0.00  0.00      BP1  C
ATOM   3846  O   LYS B  31      23.775  -1.197  -3.833  0.00  0.00      BP1  O
ATOM   3847  N   HSD B  32      21.909  -1.605  -5.028  0.00  0.00      BP1  N
ATOM   3848  HN  HSD B  32      21.386  -1.497  -5.872  0.00  0.00      BP1   
ATOM   3849  CA  HSD B  32      21.307  -2.482  -4.034  0.00  0.00      BP1  C
ATOM   3850  HA  HSD B  32      21.820  -2.293  -3.100  0.00  0.00      BP1   
ATOM   3851  CB  HSD B  32      19.780  -2.296  -3.998  0.00  0.00      BP1  C
ATOM   3852  HB1 HSD B  32      19.337  -2.749  -4.912  0.00  0.00      BP1   
ATOM   3853  HB2 HSD B  32      19.359  -2.849  -3.131  0.00  0.00      BP1   
ATOM   3854  ND1 HSD B  32      19.811  -0.103  -2.871  0.00  0.00      BP1  N
ATOM   3855  HD1 HSD B  32      20.488  -0.363  -2.183  0.00  0.00      BP1   
ATOM   3856  CG  HSD B  32      19.377  -0.879  -3.922  0.00  0.00      BP1  C
ATOM   3857  CE1 HSD B  32      19.236   1.058  -3.052  0.00  0.00      BP1  C
ATOM   3858  HE1 HSD B  32      19.366   1.912  -2.383  0.00  0.00      BP1   
ATOM   3859  NE2 HSD B  32      18.470   1.079  -4.168  0.00  0.00      BP1  N
ATOM   3860  CD2 HSD B  32      18.557  -0.170  -4.736  0.00  0.00      BP1  C
ATOM   3861  HD2 HSD B  32      18.031  -0.483  -5.629  0.00  0.00      BP1   
ATOM   3862  C   HSD B  32      21.480  -3.947  -4.353  0.00  0.00      BP1  C
ATOM   3863  O   HSD B  32      21.260  -4.817  -3.508  0.00  0.00      BP1  O
ATOM   3864  N   HSD B  33      21.850  -4.257  -5.610  0.00  0.00      BP1  N
ATOM   3865  HN  HSD B  33      22.102  -3.556  -6.274  0.00  0.00      BP1   
ATOM   3866  CA  HSD B  33      21.913  -5.616  -6.092  0.00  0.00      BP1  C
ATOM   3867  HA  HSD B  33      20.958  -6.072  -5.867  0.00  0.00      BP1   
ATOM   3868  CB  HSD B  33      22.076  -5.717  -7.629  0.00  0.00      BP1  C
ATOM   3869  HB1 HSD B  33      22.927  -5.075  -7.945  0.00  0.00      BP1   
ATOM   3870  HB2 HSD B  33      22.340  -6.760  -7.906  0.00  0.00      BP1   
ATOM   3871  ND1 HSD B  33      20.526  -3.958  -8.449  0.00  0.00      BP1  N
ATOM   3872  HD1 HSD B  33      21.123  -3.191  -8.209  0.00  0.00      BP1   
ATOM   3873  CG  HSD B  33      20.850  -5.296  -8.380  0.00  0.00      BP1  C
ATOM   3874  CE1 HSD B  33      19.328  -3.930  -9.001  0.00  0.00      BP1  C
ATOM   3875  HE1 HSD B  33      18.767  -3.012  -9.195  0.00  0.00      BP1   
ATOM   3876  NE2 HSD B  33      18.875  -5.169  -9.307  0.00  0.00      BP1  N
ATOM   3877  CD2 HSD B  33      19.850  -6.054  -8.906  0.00  0.00      BP1  C
ATOM   3878  HD2 HSD B  33      19.767  -7.132  -8.984  0.00  0.00      BP1   
ATOM   3879  C   HSD B  33      22.979  -6.437  -5.405  0.00  0.00      BP1  C
ATOM   3880  O   HSD B  33      24.092  -5.987  -5.124  0.00  0.00      BP1  O
ATOM   3881  N   LYS B  34      22.686  -7.722  -5.125  0.00  0.00      BP1  N
ATOM   3882  HN  LYS B  34      21.759  -8.095  -5.135  0.00  0.00      BP1   
ATOM   3883  CA  LYS B  34      23.724  -8.668  -4.783  0.00  0.00      BP1  C
ATOM   3884  HA  LYS B  34      24.284  -8.263  -3.950  0.00  0.00      BP1   
ATOM   3885  CB  LYS B  34      23.166 -10.067  -4.436  0.00  0.00      BP1  C
ATOM   3886  HB1 LYS B  34      22.499 -10.372  -5.276  0.00  0.00      BP1   
ATOM   3887  HB2 LYS B  34      24.003 -10.798  -4.420  0.00  0.00      BP1   
ATOM   3888  CG  LYS B  34      22.375 -10.101  -3.119  0.00  0.00      BP1  C
ATOM   3889  HG1 LYS B  34      22.841  -9.393  -2.396  0.00  0.00      BP1   
ATOM   3890  HG2 LYS B  34      21.336  -9.747  -3.310  0.00  0.00      BP1   
ATOM   3891  CD  LYS B  34      22.340 -11.503  -2.477  0.00  0.00      BP1  C
ATOM   3892  HD1 LYS B  34      23.381 -11.896  -2.432  0.00  0.00      BP1   
ATOM   3893  HD2 LYS B  34      21.978 -11.395  -1.427  0.00  0.00      BP1   
ATOM   3894  CE  LYS B  34      21.438 -12.489  -3.232  0.00  0.00      BP1  C
ATOM   3895  HE1 LYS B  34      20.374 -12.179  -3.159  0.00  0.00      BP1   
ATOM   3896  HE2 LYS B  34      21.720 -12.531  -4.307  0.00  0.00      BP1   
ATOM   3897  NZ  LYS B  34      21.507 -13.876  -2.727  0.00  0.00      BP1  N
ATOM   3898  HZ1 LYS B  34      20.874 -14.488  -3.281  0.00  0.00      BP1   
ATOM   3899  HZ2 LYS B  34      22.483 -14.227  -2.806  0.00  0.00      BP1   
ATOM   3900  HZ3 LYS B  34      21.217 -13.893  -1.729  0.00  0.00      BP1   
ATOM   3901  C   LYS B  34      24.684  -8.806  -5.948  0.00  0.00      BP1  C
ATOM   3902  O   LYS B  34      24.274  -8.758  -7.101  0.00  0.00      BP1  O
ATOM   3903  N   ARG B  35      25.992  -8.965  -5.680  0.00  0.00      BP1  N
ATOM   3904  HN  ARG B  35      26.316  -9.035  -4.739  0.00  0.00      BP1   
ATOM   3905  CA  ARG B  35      26.998  -9.046  -6.725  0.00  0.00      BP1  C
ATOM   3906  HA  ARG B  35      26.890  -8.169  -7.352  0.00  0.00      BP1   
ATOM   3907  CB  ARG B  35      28.418  -9.093  -6.103  0.00  0.00      BP1  C
ATOM   3908  HB1 ARG B  35      28.433  -9.978  -5.422  0.00  0.00      BP1   
ATOM   3909  HB2 ARG B  35      29.165  -9.306  -6.899  0.00  0.00      BP1   
ATOM   3910  CG  ARG B  35      28.814  -7.841  -5.289  0.00  0.00      BP1  C
ATOM   3911  HG1 ARG B  35      28.865  -6.972  -5.980  0.00  0.00      BP1   
ATOM   3912  HG2 ARG B  35      27.997  -7.604  -4.569  0.00  0.00      BP1   
ATOM   3913  CD  ARG B  35      30.114  -8.027  -4.494  0.00  0.00      BP1  C
ATOM   3914  HD1 ARG B  35      30.196  -9.087  -4.161  0.00  0.00      BP1   
ATOM   3915  HD2 ARG B  35      31.009  -7.776  -5.110  0.00  0.00      BP1   
ATOM   3916  NE  ARG B  35      30.090  -7.100  -3.305  0.00  0.00      BP1  N
ATOM   3917  HE  ARG B  35      30.405  -6.170  -3.523  0.00  0.00      BP1   
ATOM   3918  CZ  ARG B  35      29.695  -7.451  -2.071  0.00  0.00      BP1  C
ATOM   3919  NH1 ARG B  35      29.775  -6.569  -1.075  0.00  0.00      BP1  N
ATOM   3920 HH11 ARG B  35      29.510  -6.823  -0.154  0.00  0.00      BP1   
ATOM   3921 HH12 ARG B  35      30.238  -5.704  -1.283  0.00  0.00      BP1   
ATOM   3922  NH2 ARG B  35      29.221  -8.665  -1.806  0.00  0.00      BP1  N
ATOM   3923 HH21 ARG B  35      28.857  -8.867  -0.907  0.00  0.00      BP1   
ATOM   3924 HH22 ARG B  35      29.057  -9.262  -2.580  0.00  0.00      BP1   
ATOM   3925  C   ARG B  35      26.814 -10.256  -7.632  0.00  0.00      BP1  C
ATOM   3926  O   ARG B  35      27.043 -10.189  -8.834  0.00  0.00      BP1  O
ATOM   3927  N   VAL B  36      26.384 -11.394  -7.056  0.00  0.00      BP1  N
ATOM   3928  HN  VAL B  36      26.231 -11.461  -6.073  0.00  0.00      BP1   
ATOM   3929  CA  VAL B  36      26.106 -12.612  -7.786  0.00  0.00      BP1  C
ATOM   3930  HA  VAL B  36      25.881 -12.367  -8.817  0.00  0.00      BP1   
ATOM   3931  CB  VAL B  36      27.329 -13.535  -7.760  0.00  0.00      BP1  C
ATOM   3932  HB  VAL B  36      28.041 -13.131  -6.999  0.00  0.00      BP1   
ATOM   3933  CG1 VAL B  36      27.066 -15.009  -7.375  0.00  0.00      BP1  C
ATOM   3934 HG11 VAL B  36      28.008 -15.596  -7.427  0.00  0.00      BP1   
ATOM   3935 HG12 VAL B  36      26.676 -15.099  -6.341  0.00  0.00      BP1   
ATOM   3936 HG13 VAL B  36      26.335 -15.473  -8.073  0.00  0.00      BP1   
ATOM   3937  CG2 VAL B  36      28.010 -13.397  -9.133  0.00  0.00      BP1  C
ATOM   3938 HG21 VAL B  36      28.890 -14.073  -9.204  0.00  0.00      BP1   
ATOM   3939 HG22 VAL B  36      27.301 -13.658  -9.948  0.00  0.00      BP1   
ATOM   3940 HG23 VAL B  36      28.369 -12.360  -9.301  0.00  0.00      BP1   
ATOM   3941  C   VAL B  36      24.853 -13.216  -7.176  0.00  0.00      BP1  C
ATOM   3942  O   VAL B  36      24.605 -12.978  -5.989  0.00  0.00      BP1  O
ATOM   3943  N   PRO B  37      24.010 -13.939  -7.917  0.00  0.00      BP1  N
ATOM   3944  CD  PRO B  37      24.158 -14.159  -9.354  0.00  0.00      BP1  C
ATOM   3945  HD1 PRO B  37      25.048 -14.796  -9.563  0.00  0.00      BP1   
ATOM   3946  HD2 PRO B  37      24.276 -13.188  -9.888  0.00  0.00      BP1   
ATOM   3947  CA  PRO B  37      22.795 -14.534  -7.396  0.00  0.00      BP1  C
ATOM   3948  HA  PRO B  37      22.257 -13.805  -6.802  0.00  0.00      BP1   
ATOM   3949  CB  PRO B  37      21.940 -14.861  -8.627  0.00  0.00      BP1  C
ATOM   3950  HB1 PRO B  37      21.154 -14.090  -8.788  0.00  0.00      BP1   
ATOM   3951  HB2 PRO B  37      21.471 -15.867  -8.536  0.00  0.00      BP1   
ATOM   3952  CG  PRO B  37      22.889 -14.862  -9.825  0.00  0.00      BP1  C
ATOM   3953  HG1 PRO B  37      22.406 -14.354 -10.683  0.00  0.00      BP1   
ATOM   3954  HG2 PRO B  37      23.140 -15.901 -10.142  0.00  0.00      BP1   
ATOM   3955  C   PRO B  37      23.052 -15.766  -6.554  0.00  0.00      BP1  C
ATOM   3956  O   PRO B  37      24.023 -16.481  -6.790  0.00  0.00      BP1  O
ATOM   3957  N   SER B  38      22.200 -16.021  -5.546  0.00  0.00      BP1  N
ATOM   3958  HN  SER B  38      21.430 -15.431  -5.305  0.00  0.00      BP1   
ATOM   3959  CA  SER B  38      22.333 -17.201  -4.706  0.00  0.00      BP1  C
ATOM   3960  HA  SER B  38      22.494 -18.046  -5.363  0.00  0.00      BP1   
ATOM   3961  CB  SER B  38      23.548 -17.148  -3.713  0.00  0.00      BP1  C
ATOM   3962  HB1 SER B  38      23.509 -18.054  -3.068  0.00  0.00      BP1   
ATOM   3963  HB2 SER B  38      24.509 -17.186  -4.275  0.00  0.00      BP1   
ATOM   3964  OG  SER B  38      23.547 -16.006  -2.846  0.00  0.00      BP1  O
ATOM   3965  HG1 SER B  38      24.188 -16.181  -2.145  0.00  0.00      BP1   
ATOM   3966  C   SER B  38      21.005 -17.432  -3.986  0.00  0.00      BP1  C
ATOM   3967  O   SER B  38      20.220 -16.476  -3.934  0.00  0.00      BP1  O
ATOM   3968  N   PRO B  39      20.648 -18.620  -3.466  0.00  0.00      BP1  N
ATOM   3969  CD  PRO B  39      21.448 -19.839  -3.523  0.00  0.00      BP1  C
ATOM   3970  HD1 PRO B  39      22.229 -19.847  -2.729  0.00  0.00      BP1   
ATOM   3971  HD2 PRO B  39      21.940 -19.954  -4.517  0.00  0.00      BP1   
ATOM   3972  CA  PRO B  39      19.425 -18.843  -2.694  0.00  0.00      BP1  C
ATOM   3973  HA  PRO B  39      18.568 -18.591  -3.306  0.00  0.00      BP1   
ATOM   3974  CB  PRO B  39      19.393 -20.355  -2.391  0.00  0.00      BP1  C
ATOM   3975  HB1 PRO B  39      18.402 -20.801  -2.638  0.00  0.00      BP1   
ATOM   3976  HB2 PRO B  39      19.650 -20.566  -1.329  0.00  0.00      BP1   
ATOM   3977  CG  PRO B  39      20.459 -20.977  -3.295  0.00  0.00      BP1  C
ATOM   3978  HG1 PRO B  39      20.008 -21.352  -4.234  0.00  0.00      BP1   
ATOM   3979  HG2 PRO B  39      20.986 -21.828  -2.806  0.00  0.00      BP1   
ATOM   3980  C   PRO B  39      19.358 -18.062  -1.403  0.00  0.00      BP1  C
ATOM   3981  O   PRO B  39      20.397 -17.732  -0.839  0.00  0.00      BP1  O
ATOM   3982  N   GLU B  40      18.131 -17.793  -0.927  0.00  0.00      BP1  N
ATOM   3983  HN  GLU B  40      17.311 -18.082  -1.415  0.00  0.00      BP1   
ATOM   3984  CA  GLU B  40      17.863 -17.080   0.302  0.00  0.00      BP1  C
ATOM   3985  HA  GLU B  40      18.786 -16.971   0.857  0.00  0.00      BP1   
ATOM   3986  CB  GLU B  40      17.221 -15.700  -0.001  0.00  0.00      BP1  C
ATOM   3987  HB1 GLU B  40      16.313 -15.868  -0.624  0.00  0.00      BP1   
ATOM   3988  HB2 GLU B  40      16.862 -15.236   0.946  0.00  0.00      BP1   
ATOM   3989  CG  GLU B  40      18.153 -14.701  -0.746  0.00  0.00      BP1  C
ATOM   3990  HG1 GLU B  40      18.691 -15.231  -1.553  0.00  0.00      BP1   
ATOM   3991  HG2 GLU B  40      17.570 -13.867  -1.183  0.00  0.00      BP1   
ATOM   3992  CD  GLU B  40      19.262 -14.074   0.101  0.00  0.00      BP1  C
ATOM   3993  OE1 GLU B  40      20.306 -13.719  -0.502  0.00  0.00      BP1  O
ATOM   3994  OE2 GLU B  40      19.083 -13.866   1.321  0.00  0.00      BP1  O
ATOM   3995  C   GLU B  40      16.915 -17.910   1.163  0.00  0.00      BP1  C
ATOM   3996  O   GLU B  40      15.884 -18.415   0.698  0.00  0.00      BP1  O
ATOM   3997  N   ASP B  41      17.216 -18.042   2.481  0.00  0.00      BP1  N
ATOM   3998  HN  ASP B  41      18.057 -17.690   2.882  0.00  0.00      BP1   
ATOM   3999  CA  ASP B  41      16.357 -18.704   3.454  0.00  0.00      BP1  C
ATOM   4000  HA  ASP B  41      16.209 -19.720   3.107  0.00  0.00      BP1   
ATOM   4001  CB  ASP B  41      16.954 -18.669   4.885  0.00  0.00      BP1  C
ATOM   4002  HB1 ASP B  41      17.572 -17.755   5.000  0.00  0.00      BP1   
ATOM   4003  HB2 ASP B  41      16.147 -18.641   5.644  0.00  0.00      BP1   
ATOM   4004  CG  ASP B  41      17.846 -19.871   5.157  0.00  0.00      BP1  C
ATOM   4005  OD1 ASP B  41      18.215 -20.570   4.182  0.00  0.00      BP1  O
ATOM   4006  OD2 ASP B  41      18.133 -20.104   6.356  0.00  0.00      BP1  O
ATOM   4007  C   ASP B  41      14.990 -18.057   3.503  0.00  0.00      BP1  C
ATOM   4008  O   ASP B  41      13.957 -18.730   3.487  0.00  0.00      BP1  O
ATOM   4009  N   LYS B  42      14.943 -16.718   3.488  0.00  0.00      BP1  N
ATOM   4010  HN  LYS B  42      15.752 -16.136   3.423  0.00  0.00      BP1   
ATOM   4011  CA  LYS B  42      13.693 -16.017   3.565  0.00  0.00      BP1  C
ATOM   4012  HA  LYS B  42      12.940 -16.663   3.130  0.00  0.00      BP1   
ATOM   4013  CB  LYS B  42      13.367 -15.734   5.047  0.00  0.00      BP1  C
ATOM   4014  HB1 LYS B  42      13.495 -16.693   5.600  0.00  0.00      BP1   
ATOM   4015  HB2 LYS B  42      14.127 -15.033   5.458  0.00  0.00      BP1   
ATOM   4016  CG  LYS B  42      11.950 -15.204   5.265  0.00  0.00      BP1  C
ATOM   4017  HG1 LYS B  42      11.825 -14.251   4.701  0.00  0.00      BP1   
ATOM   4018  HG2 LYS B  42      11.221 -15.935   4.846  0.00  0.00      BP1   
ATOM   4019  CD  LYS B  42      11.647 -14.946   6.746  0.00  0.00      BP1  C
ATOM   4020  HD1 LYS B  42      11.618 -15.926   7.275  0.00  0.00      BP1   
ATOM   4021  HD2 LYS B  42      12.492 -14.359   7.174  0.00  0.00      BP1   
ATOM   4022  CE  LYS B  42      10.330 -14.193   6.934  0.00  0.00      BP1  C
ATOM   4023  HE1 LYS B  42      10.248 -13.361   6.199  0.00  0.00      BP1   
ATOM   4024  HE2 LYS B  42       9.464 -14.876   6.789  0.00  0.00      BP1   
ATOM   4025  NZ  LYS B  42      10.244 -13.617   8.294  0.00  0.00      BP1  N
ATOM   4026  HZ1 LYS B  42       9.344 -13.107   8.410  0.00  0.00      BP1   
ATOM   4027  HZ2 LYS B  42      10.300 -14.381   8.998  0.00  0.00      BP1   
ATOM   4028  HZ3 LYS B  42      11.035 -12.958   8.442  0.00  0.00      BP1   
ATOM   4029  C   LYS B  42      13.727 -14.741   2.744  0.00  0.00      BP1  C
ATOM   4030  O   LYS B  42      14.679 -13.974   2.794  0.00  0.00      BP1  O
ATOM   4031  N   LEU B  43      12.649 -14.484   1.974  0.00  0.00      BP1  N
ATOM   4032  HN  LEU B  43      11.941 -15.170   1.819  0.00  0.00      BP1   
ATOM   4033  CA  LEU B  43      12.410 -13.222   1.309  0.00  0.00      BP1  C
ATOM   4034  HA  LEU B  43      13.093 -12.476   1.690  0.00  0.00      BP1   
ATOM   4035  CB  LEU B  43      12.501 -13.309  -0.236  0.00  0.00      BP1  C
ATOM   4036  HB1 LEU B  43      11.839 -14.147  -0.559  0.00  0.00      BP1   
ATOM   4037  HB2 LEU B  43      12.064 -12.386  -0.678  0.00  0.00      BP1   
ATOM   4038  CG  LEU B  43      13.918 -13.554  -0.790  0.00  0.00      BP1  C
ATOM   4039  HG  LEU B  43      14.268 -14.514  -0.340  0.00  0.00      BP1   
ATOM   4040  CD1 LEU B  43      13.847 -13.681  -2.314  0.00  0.00      BP1  C
ATOM   4041 HD11 LEU B  43      14.864 -13.811  -2.742  0.00  0.00      BP1   
ATOM   4042 HD12 LEU B  43      13.232 -14.559  -2.606  0.00  0.00      BP1   
ATOM   4043 HD13 LEU B  43      13.395 -12.771  -2.763  0.00  0.00      BP1   
ATOM   4044  CD2 LEU B  43      14.924 -12.458  -0.413  0.00  0.00      BP1  C
ATOM   4045 HD21 LEU B  43      15.929 -12.697  -0.823  0.00  0.00      BP1   
ATOM   4046 HD22 LEU B  43      14.622 -11.469  -0.815  0.00  0.00      BP1   
ATOM   4047 HD23 LEU B  43      15.009 -12.374   0.693  0.00  0.00      BP1   
ATOM   4048  C   LEU B  43      11.014 -12.823   1.735  0.00  0.00      BP1  C
ATOM   4049  O   LEU B  43      10.211 -13.680   2.105  0.00  0.00      BP1  O
ATOM   4050  N   TYR B  44      10.700 -11.520   1.743  0.00  0.00      BP1  N
ATOM   4051  HN  TYR B  44      11.364 -10.827   1.462  0.00  0.00      BP1   
ATOM   4052  CA  TYR B  44       9.419 -10.995   2.144  0.00  0.00      BP1  C
ATOM   4053  HA  TYR B  44       9.055 -11.665   2.914  0.00  0.00      BP1   
ATOM   4054  CB  TYR B  44       9.657  -9.558   2.660  0.00  0.00      BP1  C
ATOM   4055  HB1 TYR B  44      10.496  -9.568   3.392  0.00  0.00      BP1   
ATOM   4056  HB2 TYR B  44       9.955  -8.884   1.828  0.00  0.00      BP1   
ATOM   4057  CG  TYR B  44       8.470  -8.989   3.366  0.00  0.00      BP1  C
ATOM   4058  CD1 TYR B  44       7.989  -9.546   4.555  0.00  0.00      BP1  C
ATOM   4059  HD1 TYR B  44       8.463 -10.428   4.965  0.00  0.00      BP1   
ATOM   4060  CE1 TYR B  44       6.886  -8.982   5.204  0.00  0.00      BP1  C
ATOM   4061  HE1 TYR B  44       6.506  -9.414   6.118  0.00  0.00      BP1   
ATOM   4062  CZ  TYR B  44       6.254  -7.857   4.678  0.00  0.00      BP1  C
ATOM   4063  OH  TYR B  44       5.195  -7.264   5.390  0.00  0.00      BP1  O
ATOM   4064  HH  TYR B  44       4.937  -6.471   4.916  0.00  0.00      BP1   
ATOM   4065  CD2 TYR B  44       7.817  -7.877   2.833  0.00  0.00      BP1  C
ATOM   4066  HD2 TYR B  44       8.145  -7.459   1.891  0.00  0.00      BP1   
ATOM   4067  CE2 TYR B  44       6.708  -7.317   3.475  0.00  0.00      BP1  C
ATOM   4068  HE2 TYR B  44       6.193  -6.482   3.023  0.00  0.00      BP1   
ATOM   4069  C   TYR B  44       8.381 -11.003   1.008  0.00  0.00      BP1  C
ATOM   4070  O   TYR B  44       8.641 -10.539  -0.107  0.00  0.00      BP1  O
ATOM   4071  N   GLU B  45       7.175 -11.545   1.302  0.00  0.00      BP1  N
ATOM   4072  HN  GLU B  45       7.075 -12.036   2.164  0.00  0.00      BP1   
ATOM   4073  CA  GLU B  45       5.959 -11.507   0.497  0.00  0.00      BP1  C
ATOM   4074  HA  GLU B  45       5.326 -12.291   0.891  0.00  0.00      BP1   
ATOM   4075  CB  GLU B  45       5.236 -10.162   0.751  0.00  0.00      BP1  C
ATOM   4076  HB1 GLU B  45       5.948  -9.336   0.520  0.00  0.00      BP1   
ATOM   4077  HB2 GLU B  45       4.392 -10.046   0.033  0.00  0.00      BP1   
ATOM   4078  CG  GLU B  45       4.686  -9.901   2.171  0.00  0.00      BP1  C
ATOM   4079  HG1 GLU B  45       5.366 -10.347   2.918  0.00  0.00      BP1   
ATOM   4080  HG2 GLU B  45       4.592  -8.815   2.367  0.00  0.00      BP1   
ATOM   4081  CD  GLU B  45       3.330 -10.542   2.437  0.00  0.00      BP1  C
ATOM   4082  OE1 GLU B  45       2.929 -11.442   1.658  0.00  0.00      BP1  O
ATOM   4083  OE2 GLU B  45       2.687 -10.104   3.425  0.00  0.00      BP1  O
ATOM   4084  C   GLU B  45       6.117 -11.759  -1.001  0.00  0.00      BP1  C
ATOM   4085  O   GLU B  45       6.443 -12.840  -1.486  0.00  0.00      BP1  O
ATOM   4086  N   GLU B  46       5.891 -10.704  -1.792  0.00  0.00      BP1  N
ATOM   4087  HN  GLU B  46       5.665  -9.828  -1.377  0.00  0.00      BP1   
ATOM   4088  CA  GLU B  46       5.939 -10.675  -3.231  0.00  0.00      BP1  C
ATOM   4089  HA  GLU B  46       5.190 -11.379  -3.574  0.00  0.00      BP1   
ATOM   4090  CB  GLU B  46       5.539  -9.271  -3.744  0.00  0.00      BP1  C
ATOM   4091  HB1 GLU B  46       6.310  -8.543  -3.400  0.00  0.00      BP1   
ATOM   4092  HB2 GLU B  46       5.574  -9.251  -4.857  0.00  0.00      BP1   
ATOM   4093  CG  GLU B  46       4.146  -8.755  -3.273  0.00  0.00      BP1  C
ATOM   4094  HG1 GLU B  46       4.101  -8.766  -2.168  0.00  0.00      BP1   
ATOM   4095  HG2 GLU B  46       3.959  -7.725  -3.635  0.00  0.00      BP1   
ATOM   4096  CD  GLU B  46       2.967  -9.628  -3.724  0.00  0.00      BP1  C
ATOM   4097  OE1 GLU B  46       3.121 -10.335  -4.751  0.00  0.00      BP1  O
ATOM   4098  OE2 GLU B  46       1.868  -9.578  -3.101  0.00  0.00      BP1  O
ATOM   4099  C   GLU B  46       7.272 -11.097  -3.841  0.00  0.00      BP1  C
ATOM   4100  O   GLU B  46       7.314 -11.555  -4.975  0.00  0.00      BP1  O
ATOM   4101  N   CYS B  47       8.397 -11.010  -3.100  0.00  0.00      BP1  N
ATOM   4102  HN  CYS B  47       8.395 -10.681  -2.158  0.00  0.00      BP1   
ATOM   4103  CA  CYS B  47       9.703 -11.388  -3.609  0.00  0.00      BP1  C
ATOM   4104  HA  CYS B  47       9.643 -11.304  -4.688  0.00  0.00      BP1   
ATOM   4105  CB  CYS B  47      10.835 -10.518  -3.016  0.00  0.00      BP1   
ATOM   4106  HB1 CYS B  47      10.788 -10.628  -1.908  0.00  0.00      BP1   
ATOM   4107  HB2 CYS B  47      11.824 -10.924  -3.324  0.00  0.00      BP1   
ATOM   4108  SG  CYS B  47      10.846  -8.710  -3.332  0.00  0.00      BP1   
ATOM   4109  C   CYS B  47      10.045 -12.843  -3.275  0.00  0.00      BP1  C
ATOM   4110  O   CYS B  47      11.121 -13.322  -3.620  0.00  0.00      BP1  O
ATOM   4111  N   ILE B  48       9.124 -13.611  -2.648  0.00  0.00      BP1  N
ATOM   4112  HN  ILE B  48       8.278 -13.213  -2.297  0.00  0.00      BP1   
ATOM   4113  CA  ILE B  48       9.250 -15.055  -2.419  0.00  0.00      BP1  C
ATOM   4114  HA  ILE B  48      10.117 -15.149  -1.777  0.00  0.00      BP1   
ATOM   4115  CB  ILE B  48       8.068 -15.622  -1.619  0.00  0.00      BP1  C
ATOM   4116  HB  ILE B  48       7.166 -15.138  -2.073  0.00  0.00      BP1   
ATOM   4117  CG2 ILE B  48       7.952 -17.170  -1.670  0.00  0.00      BP1  C
ATOM   4118 HG21 ILE B  48       6.999 -17.506  -1.209  0.00  0.00      BP1   
ATOM   4119 HG22 ILE B  48       7.965 -17.534  -2.718  0.00  0.00      BP1   
ATOM   4120 HG23 ILE B  48       8.789 -17.649  -1.120  0.00  0.00      BP1   
ATOM   4121  CG1 ILE B  48       8.168 -15.134  -0.156  0.00  0.00      BP1  C
ATOM   4122 HG11 ILE B  48       9.142 -15.449   0.280  0.00  0.00      BP1   
ATOM   4123 HG12 ILE B  48       8.147 -14.020  -0.145  0.00  0.00      BP1   
ATOM   4124  CD  ILE B  48       7.034 -15.637   0.753  0.00  0.00      BP1   
ATOM   4125  HD1 ILE B  48       7.134 -15.203   1.770  0.00  0.00      BP1   
ATOM   4126  HD2 ILE B  48       6.044 -15.339   0.345  0.00  0.00      BP1   
ATOM   4127  HD3 ILE B  48       7.058 -16.743   0.846  0.00  0.00      BP1   
ATOM   4128  C   ILE B  48       9.525 -15.910  -3.664  0.00  0.00      BP1  C
ATOM   4129  O   ILE B  48      10.400 -16.771  -3.534  0.00  0.00      BP1  O
ATOM   4130  N   PRO B  49       8.931 -15.762  -4.865  0.00  0.00      BP1  N
ATOM   4131  CD  PRO B  49       7.863 -14.802  -5.164  0.00  0.00      BP1  C
ATOM   4132  HD1 PRO B  49       8.274 -13.777  -5.303  0.00  0.00      BP1   
ATOM   4133  HD2 PRO B  49       7.104 -14.781  -4.349  0.00  0.00      BP1   
ATOM   4134  CA  PRO B  49       9.222 -16.588  -6.040  0.00  0.00      BP1  C
ATOM   4135  HA  PRO B  49       8.835 -17.582  -5.850  0.00  0.00      BP1   
ATOM   4136  CB  PRO B  49       8.393 -15.953  -7.165  0.00  0.00      BP1  C
ATOM   4137  HB1 PRO B  49       7.999 -16.716  -7.874  0.00  0.00      BP1   
ATOM   4138  HB2 PRO B  49       8.969 -15.180  -7.721  0.00  0.00      BP1   
ATOM   4139  CG  PRO B  49       7.225 -15.285  -6.456  0.00  0.00      BP1  C
ATOM   4140  HG1 PRO B  49       6.392 -15.996  -6.287  0.00  0.00      BP1   
ATOM   4141  HG2 PRO B  49       6.818 -14.411  -7.014  0.00  0.00      BP1   
ATOM   4142  C   PRO B  49      10.679 -16.694  -6.459  0.00  0.00      BP1  C
ATOM   4143  O   PRO B  49      11.030 -17.613  -7.188  0.00  0.00      BP1  O
ATOM   4144  N   TRP B  50      11.533 -15.741  -6.044  0.00  0.00      BP1  N
ATOM   4145  HN  TRP B  50      11.231 -14.990  -5.462  0.00  0.00      BP1   
ATOM   4146  CA  TRP B  50      12.932 -15.717  -6.393  0.00  0.00      BP1  C
ATOM   4147  HA  TRP B  50      13.040 -16.355  -7.262  0.00  0.00      BP1   
ATOM   4148  CB  TRP B  50      13.378 -14.271  -6.690  0.00  0.00      BP1  C
ATOM   4149  HB1 TRP B  50      13.030 -13.629  -5.852  0.00  0.00      BP1   
ATOM   4150  HB2 TRP B  50      14.488 -14.213  -6.703  0.00  0.00      BP1   
ATOM   4151  CG  TRP B  50      12.783 -13.731  -7.977  0.00  0.00      BP1  C
ATOM   4152  CD1 TRP B  50      13.234 -13.901  -9.250  0.00  0.00      BP1  C
ATOM   4153  HD1 TRP B  50      14.140 -14.434  -9.506  0.00  0.00      BP1   
ATOM   4154  NE1 TRP B  50      12.358 -13.337 -10.153  0.00  0.00      BP1  N
ATOM   4155  HE1 TRP B  50      12.437 -13.336 -11.126  0.00  0.00      BP1   
ATOM   4156  CE2 TRP B  50      11.300 -12.804  -9.452  0.00  0.00      BP1  C
ATOM   4157  CD2 TRP B  50      11.542 -13.028  -8.078  0.00  0.00      BP1  C
ATOM   4158  CE3 TRP B  50      10.639 -12.616  -7.117  0.00  0.00      BP1  C
ATOM   4159  HE3 TRP B  50      10.817 -12.777  -6.062  0.00  0.00      BP1   
ATOM   4160  CZ3 TRP B  50       9.480 -11.972  -7.543  0.00  0.00      BP1  C
ATOM   4161  HZ3 TRP B  50       8.756 -11.643  -6.813  0.00  0.00      BP1   
ATOM   4162  CZ2 TRP B  50      10.145 -12.158  -9.871  0.00  0.00      BP1  C
ATOM   4163  HZ2 TRP B  50       9.938 -11.979 -10.915  0.00  0.00      BP1   
ATOM   4164  CH2 TRP B  50       9.235 -11.739  -8.894  0.00  0.00      BP1  C
ATOM   4165  HH2 TRP B  50       8.330 -11.227  -9.191  0.00  0.00      BP1   
ATOM   4166  C   TRP B  50      13.834 -16.282  -5.317  0.00  0.00      BP1  C
ATOM   4167  O   TRP B  50      15.048 -16.296  -5.483  0.00  0.00      BP1  O
ATOM   4168  N   LYS B  51      13.312 -16.808  -4.187  0.00  0.00      BP1  N
ATOM   4169  HN  LYS B  51      12.334 -16.944  -4.035  0.00  0.00      BP1   
ATOM   4170  CA  LYS B  51      14.172 -17.222  -3.086  0.00  0.00      BP1  C
ATOM   4171  HA  LYS B  51      14.831 -16.380  -2.910  0.00  0.00      BP1   
ATOM   4172  CB  LYS B  51      13.376 -17.447  -1.787  0.00  0.00      BP1  C
ATOM   4173  HB1 LYS B  51      14.113 -17.468  -0.951  0.00  0.00      BP1   
ATOM   4174  HB2 LYS B  51      12.723 -16.564  -1.605  0.00  0.00      BP1   
ATOM   4175  CG  LYS B  51      12.553 -18.740  -1.758  0.00  0.00      BP1  C
ATOM   4176  HG1 LYS B  51      12.003 -18.843  -2.721  0.00  0.00      BP1   
ATOM   4177  HG2 LYS B  51      13.245 -19.608  -1.677  0.00  0.00      BP1   
ATOM   4178  CD  LYS B  51      11.545 -18.754  -0.604  0.00  0.00      BP1  C
ATOM   4179  HD1 LYS B  51      10.792 -17.954  -0.785  0.00  0.00      BP1   
ATOM   4180  HD2 LYS B  51      11.007 -19.730  -0.626  0.00  0.00      BP1   
ATOM   4181  CE  LYS B  51      12.133 -18.563   0.790  0.00  0.00      BP1  C
ATOM   4182  HE1 LYS B  51      12.613 -17.562   0.876  0.00  0.00      BP1   
ATOM   4183  HE2 LYS B  51      11.338 -18.638   1.563  0.00  0.00      BP1   
ATOM   4184  NZ  LYS B  51      13.152 -19.587   1.077  0.00  0.00      BP1  N
ATOM   4185  HZ1 LYS B  51      13.545 -19.441   2.031  0.00  0.00      BP1   
ATOM   4186  HZ2 LYS B  51      12.721 -20.531   1.022  0.00  0.00      BP1   
ATOM   4187  HZ3 LYS B  51      13.918 -19.519   0.376  0.00  0.00      BP1   
ATOM   4188  C   LYS B  51      15.049 -18.437  -3.361  0.00  0.00      BP1  C
ATOM   4189  O   LYS B  51      16.048 -18.654  -2.672  0.00  0.00      BP1  O
ATOM   4190  N   ASP B  52      14.718 -19.204  -4.415  0.00  0.00      BP1  N
ATOM   4191  HN  ASP B  52      13.834 -19.070  -4.856  0.00  0.00      BP1   
ATOM   4192  CA  ASP B  52      15.500 -20.251  -5.031  0.00  0.00      BP1  C
ATOM   4193  HA  ASP B  52      15.654 -21.004  -4.266  0.00  0.00      BP1   
ATOM   4194  CB  ASP B  52      14.749 -20.723  -6.302  0.00  0.00      BP1  C
ATOM   4195  HB1 ASP B  52      14.577 -19.854  -6.967  0.00  0.00      BP1   
ATOM   4196  HB2 ASP B  52      15.351 -21.472  -6.854  0.00  0.00      BP1   
ATOM   4197  CG  ASP B  52      13.387 -21.336  -6.014  0.00  0.00      BP1  C
ATOM   4198  OD1 ASP B  52      13.058 -21.566  -4.824  0.00  0.00      BP1  O
ATOM   4199  OD2 ASP B  52      12.661 -21.555  -7.016  0.00  0.00      BP1  O
ATOM   4200  C   ASP B  52      16.880 -19.779  -5.469  0.00  0.00      BP1  C
ATOM   4201  O   ASP B  52      17.869 -20.498  -5.353  0.00  0.00      BP1  O
ATOM   4202  N   ASN B  53      16.971 -18.537  -5.977  0.00  0.00      BP1  N
ATOM   4203  HN  ASN B  53      16.195 -17.907  -5.987  0.00  0.00      BP1   
ATOM   4204  CA  ASN B  53      18.179 -18.002  -6.547  0.00  0.00      BP1  C
ATOM   4205  HA  ASN B  53      18.951 -18.038  -5.786  0.00  0.00      BP1   
ATOM   4206  CB  ASN B  53      18.560 -18.790  -7.832  0.00  0.00      BP1  C
ATOM   4207  HB1 ASN B  53      18.656 -19.863  -7.558  0.00  0.00      BP1   
ATOM   4208  HB2 ASN B  53      17.750 -18.709  -8.587  0.00  0.00      BP1   
ATOM   4209  CG  ASN B  53      19.881 -18.323  -8.412  0.00  0.00      BP1  C
ATOM   4210  OD1 ASN B  53      20.835 -18.064  -7.675  0.00  0.00      BP1  O
ATOM   4211  ND2 ASN B  53      19.961 -18.231  -9.759  0.00  0.00      BP1  N
ATOM   4212 HD21 ASN B  53      20.831 -17.936 -10.146  0.00  0.00      BP1   
ATOM   4213 HD22 ASN B  53      19.181 -18.481 -10.324  0.00  0.00      BP1   
ATOM   4214  C   ASN B  53      17.900 -16.534  -6.852  0.00  0.00      BP1  C
ATOM   4215  O   ASN B  53      17.306 -16.201  -7.875  0.00  0.00      BP1  O
ATOM   4216  N   ALA B  54      18.316 -15.621  -5.951  0.00  0.00      BP1  N
ATOM   4217  HN  ALA B  54      18.922 -15.875  -5.198  0.00  0.00      BP1   
ATOM   4218  CA  ALA B  54      17.931 -14.232  -5.998  0.00  0.00      BP1  C
ATOM   4219  HA  ALA B  54      17.291 -14.051  -6.854  0.00  0.00      BP1   
ATOM   4220  CB  ALA B  54      17.194 -13.871  -4.691  0.00  0.00      BP1  C
ATOM   4221  HB1 ALA B  54      16.288 -14.504  -4.587  0.00  0.00      BP1   
ATOM   4222  HB2 ALA B  54      17.841 -14.051  -3.805  0.00  0.00      BP1   
ATOM   4223  HB3 ALA B  54      16.872 -12.808  -4.683  0.00  0.00      BP1   
ATOM   4224  C   ALA B  54      19.126 -13.309  -6.153  0.00  0.00      BP1  C
ATOM   4225  O   ALA B  54      20.230 -13.625  -5.724  0.00  0.00      BP1  O
ATOM   4226  N   CYS B  55      18.898 -12.114  -6.739  0.00  0.00      BP1  N
ATOM   4227  HN  CYS B  55      18.035 -11.954  -7.214  0.00  0.00      BP1   
ATOM   4228  CA  CYS B  55      19.819 -10.984  -6.749  0.00  0.00      BP1  C
ATOM   4229  HA  CYS B  55      20.803 -11.394  -6.556  0.00  0.00      BP1   
ATOM   4230  CB  CYS B  55      19.753 -10.227  -8.097  0.00  0.00      BP1   
ATOM   4231  HB1 CYS B  55      18.677 -10.033  -8.314  0.00  0.00      BP1   
ATOM   4232  HB2 CYS B  55      20.230  -9.227  -7.992  0.00  0.00      BP1   
ATOM   4233  SG  CYS B  55      20.468 -11.174  -9.460  0.00  0.00      BP1   
ATOM   4234  C   CYS B  55      19.506  -9.987  -5.637  0.00  0.00      BP1  C
ATOM   4235  O   CYS B  55      20.186  -8.976  -5.483  0.00  0.00      BP1  O
ATOM   4236  N   CYS B  56      18.505 -10.278  -4.786  0.00  0.00      BP1  N
ATOM   4237  HN  CYS B  56      18.006 -11.140  -4.858  0.00  0.00      BP1   
ATOM   4238  CA  CYS B  56      18.060  -9.406  -3.718  0.00  0.00      BP1  C
ATOM   4239  HA  CYS B  56      18.670  -8.512  -3.751  0.00  0.00      BP1   
ATOM   4240  CB  CYS B  56      16.542  -9.054  -3.828  0.00  0.00      BP1   
ATOM   4241  HB1 CYS B  56      16.282  -8.436  -2.940  0.00  0.00      BP1   
ATOM   4242  HB2 CYS B  56      16.369  -8.406  -4.715  0.00  0.00      BP1   
ATOM   4243  SG  CYS B  56      15.412 -10.492  -3.860  0.00  0.00      BP1   
ATOM   4244  C   CYS B  56      18.314 -10.090  -2.389  0.00  0.00      BP1  C
ATOM   4245  O   CYS B  56      18.125 -11.295  -2.257  0.00  0.00      BP1  O
ATOM   4246  N   THR B  57      18.763  -9.337  -1.366  0.00  0.00      BP1  N
ATOM   4247  HN  THR B  57      19.085  -8.400  -1.498  0.00  0.00      BP1   
ATOM   4248  CA  THR B  57      18.823  -9.804   0.015  0.00  0.00      BP1  C
ATOM   4249  HA  THR B  57      19.136 -10.840  -0.023  0.00  0.00      BP1   
ATOM   4250  CB  THR B  57      19.729  -8.933   0.900  0.00  0.00      BP1  C
ATOM   4251  HB  THR B  57      19.570  -9.286   1.948  0.00  0.00      BP1   
ATOM   4252  OG1 THR B  57      19.345  -7.564   0.857  0.00  0.00      BP1  O
ATOM   4253  HG1 THR B  57      19.969  -7.104   1.426  0.00  0.00      BP1   
ATOM   4254  CG2 THR B  57      21.181  -9.020   0.411  0.00  0.00      BP1  C
ATOM   4255 HG21 THR B  57      21.864  -8.488   1.107  0.00  0.00      BP1   
ATOM   4256 HG22 THR B  57      21.508 -10.080   0.355  0.00  0.00      BP1   
ATOM   4257 HG23 THR B  57      21.292  -8.569  -0.598  0.00  0.00      BP1   
ATOM   4258  C   THR B  57      17.426  -9.795   0.621  0.00  0.00      BP1  C
ATOM   4259  O   THR B  57      16.477  -9.253   0.048  0.00  0.00      BP1  O
ATOM   4260  N   LEU B  58      17.265 -10.359   1.836  0.00  0.00      BP1  N
ATOM   4261  HN  LEU B  58      17.967 -10.935   2.246  0.00  0.00      BP1   
ATOM   4262  CA  LEU B  58      16.072 -10.186   2.660  0.00  0.00      BP1  C
ATOM   4263  HA  LEU B  58      15.259 -10.610   2.085  0.00  0.00      BP1   
ATOM   4264  CB  LEU B  58      16.283 -10.836   4.048  0.00  0.00      BP1  C
ATOM   4265  HB1 LEU B  58      16.408 -11.931   3.883  0.00  0.00      BP1   
ATOM   4266  HB2 LEU B  58      17.246 -10.475   4.473  0.00  0.00      BP1   
ATOM   4267  CG  LEU B  58      15.142 -10.629   5.076  0.00  0.00      BP1  C
ATOM   4268  HG  LEU B  58      14.842  -9.562   4.937  0.00  0.00      BP1   
ATOM   4269  CD1 LEU B  58      13.934 -11.519   4.761  0.00  0.00      BP1  C
ATOM   4270 HD11 LEU B  58      13.146 -11.393   5.534  0.00  0.00      BP1   
ATOM   4271 HD12 LEU B  58      13.499 -11.254   3.774  0.00  0.00      BP1   
ATOM   4272 HD13 LEU B  58      14.230 -12.589   4.739  0.00  0.00      BP1   
ATOM   4273  CD2 LEU B  58      15.653 -10.794   6.516  0.00  0.00      BP1  C
ATOM   4274 HD21 LEU B  58      14.827 -10.624   7.240  0.00  0.00      BP1   
ATOM   4275 HD22 LEU B  58      16.052 -11.812   6.694  0.00  0.00      BP1   
ATOM   4276 HD23 LEU B  58      16.459 -10.059   6.730  0.00  0.00      BP1   
ATOM   4277  C   LEU B  58      15.725  -8.737   2.942  0.00  0.00      BP1  C
ATOM   4278  O   LEU B  58      14.566  -8.336   2.867  0.00  0.00      BP1  O
ATOM   4279  N   THR B  59      16.730  -7.905   3.278  0.00  0.00      BP1  N
ATOM   4280  HN  THR B  59      17.676  -8.217   3.369  0.00  0.00      BP1   
ATOM   4281  CA  THR B  59      16.542  -6.487   3.540  0.00  0.00      BP1  C
ATOM   4282  HA  THR B  59      15.802  -6.430   4.327  0.00  0.00      BP1   
ATOM   4283  CB  THR B  59      17.846  -5.795   3.889  0.00  0.00      BP1  C
ATOM   4284  HB  THR B  59      18.475  -5.835   2.966  0.00  0.00      BP1   
ATOM   4285  OG1 THR B  59      18.533  -6.509   4.907  0.00  0.00      BP1  O
ATOM   4286  HG1 THR B  59      19.335  -6.005   5.077  0.00  0.00      BP1   
ATOM   4287  CG2 THR B  59      17.587  -4.381   4.419  0.00  0.00      BP1  C
ATOM   4288 HG21 THR B  59      18.542  -3.833   4.566  0.00  0.00      BP1   
ATOM   4289 HG22 THR B  59      16.972  -3.804   3.696  0.00  0.00      BP1   
ATOM   4290 HG23 THR B  59      17.048  -4.410   5.390  0.00  0.00      BP1   
ATOM   4291  C   THR B  59      15.954  -5.775   2.346  0.00  0.00      BP1  C
ATOM   4292  O   THR B  59      14.936  -5.103   2.455  0.00  0.00      BP1  O
ATOM   4293  N   THR B  60      16.531  -6.013   1.148  0.00  0.00      BP1  N
ATOM   4294  HN  THR B  60      17.332  -6.606   1.072  0.00  0.00      BP1   
ATOM   4295  CA  THR B  60      16.075  -5.457  -0.122  0.00  0.00      BP1  C
ATOM   4296  HA  THR B  60      16.046  -4.385   0.025  0.00  0.00      BP1   
ATOM   4297  CB  THR B  60      16.960  -5.900  -1.276  0.00  0.00      BP1  C
ATOM   4298  HB  THR B  60      16.992  -7.016  -1.231  0.00  0.00      BP1   
ATOM   4299  OG1 THR B  60      18.282  -5.421  -1.092  0.00  0.00      BP1  O
ATOM   4300  HG1 THR B  60      18.775  -5.728  -1.860  0.00  0.00      BP1   
ATOM   4301  CG2 THR B  60      16.475  -5.401  -2.646  0.00  0.00      BP1  C
ATOM   4302 HG21 THR B  60      17.083  -5.841  -3.463  0.00  0.00      BP1   
ATOM   4303 HG22 THR B  60      15.417  -5.693  -2.812  0.00  0.00      BP1   
ATOM   4304 HG23 THR B  60      16.546  -4.294  -2.716  0.00  0.00      BP1   
ATOM   4305  C   THR B  60      14.665  -5.884  -0.447  0.00  0.00      BP1  C
ATOM   4306  O   THR B  60      13.842  -5.096  -0.915  0.00  0.00      BP1  O
ATOM   4307  N   SER B  61      14.347  -7.174  -0.183  0.00  0.00      BP1  N
ATOM   4308  HN  SER B  61      14.999  -7.848   0.162  0.00  0.00      BP1   
ATOM   4309  CA  SER B  61      13.004  -7.691  -0.382  0.00  0.00      BP1  C
ATOM   4310  HA  SER B  61      12.769  -7.454  -1.410  0.00  0.00      BP1   
ATOM   4311  CB  SER B  61      12.836  -9.236  -0.329  0.00  0.00      BP1  C
ATOM   4312  HB1 SER B  61      11.838  -9.490  -0.753  0.00  0.00      BP1   
ATOM   4313  HB2 SER B  61      13.600  -9.731  -0.970  0.00  0.00      BP1   
ATOM   4314  OG  SER B  61      12.882  -9.832   0.968  0.00  0.00      BP1  O
ATOM   4315  HG1 SER B  61      12.547 -10.734   0.878  0.00  0.00      BP1   
ATOM   4316  C   SER B  61      11.954  -7.042   0.478  0.00  0.00      BP1  C
ATOM   4317  O   SER B  61      10.911  -6.678  -0.040  0.00  0.00      BP1  O
ATOM   4318  N   TRP B  62      12.226  -6.831   1.781  0.00  0.00      BP1  N
ATOM   4319  HN  TRP B  62      13.044  -7.225   2.196  0.00  0.00      BP1   
ATOM   4320  CA  TRP B  62      11.397  -6.046   2.682  0.00  0.00      BP1  C
ATOM   4321  HA  TRP B  62      10.400  -6.463   2.624  0.00  0.00      BP1   
ATOM   4322  CB  TRP B  62      11.951  -6.165   4.141  0.00  0.00      BP1  C
ATOM   4323  HB1 TRP B  62      11.521  -7.086   4.594  0.00  0.00      BP1   
ATOM   4324  HB2 TRP B  62      13.054  -6.304   4.116  0.00  0.00      BP1   
ATOM   4325  CG  TRP B  62      11.611  -5.016   5.104  0.00  0.00      BP1  C
ATOM   4326  CD1 TRP B  62      12.347  -3.890   5.363  0.00  0.00      BP1  C
ATOM   4327  HD1 TRP B  62      13.346  -3.723   4.983  0.00  0.00      BP1   
ATOM   4328  NE1 TRP B  62      11.624  -3.003   6.126  0.00  0.00      BP1  N
ATOM   4329  HE1 TRP B  62      11.916  -2.124   6.436  0.00  0.00      BP1   
ATOM   4330  CE2 TRP B  62      10.379  -3.537   6.348  0.00  0.00      BP1  C
ATOM   4331  CD2 TRP B  62      10.331  -4.794   5.709  0.00  0.00      BP1  C
ATOM   4332  CE3 TRP B  62       9.169  -5.544   5.709  0.00  0.00      BP1  C
ATOM   4333  HE3 TRP B  62       9.113  -6.508   5.223  0.00  0.00      BP1   
ATOM   4334  CZ3 TRP B  62       8.049  -5.034   6.366  0.00  0.00      BP1  C
ATOM   4335  HZ3 TRP B  62       7.131  -5.605   6.373  0.00  0.00      BP1   
ATOM   4336  CZ2 TRP B  62       9.271  -3.040   7.017  0.00  0.00      BP1  C
ATOM   4337  HZ2 TRP B  62       9.299  -2.091   7.529  0.00  0.00      BP1   
ATOM   4338  CH2 TRP B  62       8.095  -3.802   7.016  0.00  0.00      BP1  C
ATOM   4339  HH2 TRP B  62       7.216  -3.432   7.524  0.00  0.00      BP1   
ATOM   4340  C   TRP B  62      11.289  -4.581   2.279  0.00  0.00      BP1  C
ATOM   4341  O   TRP B  62      10.203  -3.995   2.299  0.00  0.00      BP1  O
ATOM   4342  N   GLU B  63      12.421  -3.942   1.916  0.00  0.00      BP1  N
ATOM   4343  HN  GLU B  63      13.304  -4.400   1.865  0.00  0.00      BP1   
ATOM   4344  CA  GLU B  63      12.464  -2.540   1.570  0.00  0.00      BP1  C
ATOM   4345  HA  GLU B  63      12.089  -1.984   2.420  0.00  0.00      BP1   
ATOM   4346  CB  GLU B  63      13.890  -2.014   1.330  0.00  0.00      BP1  C
ATOM   4347  HB1 GLU B  63      14.414  -2.725   0.651  0.00  0.00      BP1   
ATOM   4348  HB2 GLU B  63      13.848  -1.044   0.786  0.00  0.00      BP1   
ATOM   4349  CG  GLU B  63      14.691  -1.867   2.646  0.00  0.00      BP1  C
ATOM   4350  HG1 GLU B  63      14.135  -1.215   3.346  0.00  0.00      BP1   
ATOM   4351  HG2 GLU B  63      14.858  -2.854   3.123  0.00  0.00      BP1   
ATOM   4352  CD  GLU B  63      16.056  -1.199   2.499  0.00  0.00      BP1  C
ATOM   4353  OE1 GLU B  63      16.563  -1.071   1.361  0.00  0.00      BP1  O
ATOM   4354  OE2 GLU B  63      16.590  -0.799   3.566  0.00  0.00      BP1  O
ATOM   4355  C   GLU B  63      11.581  -2.200   0.385  0.00  0.00      BP1  C
ATOM   4356  O   GLU B  63      10.907  -1.181   0.395  0.00  0.00      BP1  O
ATOM   4357  N   ALA B  64      11.508  -3.078  -0.635  0.00  0.00      BP1  N
ATOM   4358  HN  ALA B  64      12.107  -3.878  -0.604  0.00  0.00      BP1   
ATOM   4359  CA  ALA B  64      10.638  -2.994  -1.796  0.00  0.00      BP1  C
ATOM   4360  HA  ALA B  64      10.997  -2.180  -2.417  0.00  0.00      BP1   
ATOM   4361  CB  ALA B  64      10.780  -4.303  -2.603  0.00  0.00      BP1  C
ATOM   4362  HB1 ALA B  64      11.851  -4.483  -2.835  0.00  0.00      BP1   
ATOM   4363  HB2 ALA B  64      10.405  -5.173  -2.021  0.00  0.00      BP1   
ATOM   4364  HB3 ALA B  64      10.224  -4.253  -3.564  0.00  0.00      BP1   
ATOM   4365  C   ALA B  64       9.146  -2.721  -1.541  0.00  0.00      BP1  C
ATOM   4366  O   ALA B  64       8.472  -2.072  -2.344  0.00  0.00      BP1  O
ATOM   4367  N   HSD B  65       8.615  -3.196  -0.397  0.00  0.00      BP1  N
ATOM   4368  HN  HSD B  65       9.215  -3.646   0.263  0.00  0.00      BP1   
ATOM   4369  CA  HSD B  65       7.217  -3.120  -0.010  0.00  0.00      BP1  C
ATOM   4370  HA  HSD B  65       6.637  -3.046  -0.921  0.00  0.00      BP1   
ATOM   4371  CB  HSD B  65       6.800  -4.309   0.887  0.00  0.00      BP1  C
ATOM   4372  HB1 HSD B  65       7.443  -4.322   1.794  0.00  0.00      BP1   
ATOM   4373  HB2 HSD B  65       5.755  -4.162   1.238  0.00  0.00      BP1   
ATOM   4374  ND1 HSD B  65       8.169  -6.019  -0.147  0.00  0.00      BP1  N
ATOM   4375  HD1 HSD B  65       9.026  -5.561   0.091  0.00  0.00      BP1   
ATOM   4376  CG  HSD B  65       6.912  -5.616   0.204  0.00  0.00      BP1  C
ATOM   4377  CE1 HSD B  65       8.025  -7.168  -0.749  0.00  0.00      BP1  C
ATOM   4378  HE1 HSD B  65       8.857  -7.756  -1.146  0.00  0.00      BP1   
ATOM   4379  NE2 HSD B  65       6.728  -7.530  -0.806  0.00  0.00      BP1  N
ATOM   4380  CD2 HSD B  65       5.998  -6.535  -0.188  0.00  0.00      BP1  C
ATOM   4381  HD2 HSD B  65       4.920  -6.520  -0.093  0.00  0.00      BP1   
ATOM   4382  C   HSD B  65       6.924  -1.896   0.809  0.00  0.00      BP1  C
ATOM   4383  O   HSD B  65       5.770  -1.613   1.142  0.00  0.00      BP1  O
ATOM   4384  N   LEU B  66       7.968  -1.137   1.172  0.00  0.00      BP1  N
ATOM   4385  HN  LEU B  66       8.918  -1.401   1.018  0.00  0.00      BP1   
ATOM   4386  CA  LEU B  66       7.806   0.135   1.820  0.00  0.00      BP1  C
ATOM   4387  HA  LEU B  66       7.134  -0.048   2.649  0.00  0.00      BP1   
ATOM   4388  CB  LEU B  66       9.103   0.693   2.443  0.00  0.00      BP1  C
ATOM   4389  HB1 LEU B  66       9.838   0.817   1.615  0.00  0.00      BP1   
ATOM   4390  HB2 LEU B  66       8.904   1.715   2.835  0.00  0.00      BP1   
ATOM   4391  CG  LEU B  66       9.720  -0.203   3.534  0.00  0.00      BP1  C
ATOM   4392  HG  LEU B  66       9.939  -1.173   3.024  0.00  0.00      BP1   
ATOM   4393  CD1 LEU B  66      11.018   0.406   4.086  0.00  0.00      BP1  C
ATOM   4394 HD11 LEU B  66      11.427  -0.224   4.904  0.00  0.00      BP1   
ATOM   4395 HD12 LEU B  66      11.785   0.481   3.287  0.00  0.00      BP1   
ATOM   4396 HD13 LEU B  66      10.832   1.424   4.491  0.00  0.00      BP1   
ATOM   4397  CD2 LEU B  66       8.747  -0.483   4.685  0.00  0.00      BP1  C
ATOM   4398 HD21 LEU B  66       9.223  -1.144   5.440  0.00  0.00      BP1   
ATOM   4399 HD22 LEU B  66       8.444   0.451   5.200  0.00  0.00      BP1   
ATOM   4400 HD23 LEU B  66       7.832  -0.988   4.307  0.00  0.00      BP1   
ATOM   4401  C   LEU B  66       7.174   1.189   0.947  0.00  0.00      BP1  C
ATOM   4402  O   LEU B  66       7.463   1.377  -0.237  0.00  0.00      BP1  O
ATOM   4403  N   ASP B  67       6.290   1.932   1.606  0.00  0.00      BP1  N
ATOM   4404  HN  ASP B  67       5.955   1.642   2.498  0.00  0.00      BP1   
ATOM   4405  CA  ASP B  67       5.722   3.169   1.176  0.00  0.00      BP1  C
ATOM   4406  HA  ASP B  67       5.329   3.037   0.174  0.00  0.00      BP1   
ATOM   4407  CB  ASP B  67       4.656   3.518   2.242  0.00  0.00      BP1  C
ATOM   4408  HB1 ASP B  67       5.011   3.181   3.237  0.00  0.00      BP1   
ATOM   4409  HB2 ASP B  67       4.490   4.613   2.284  0.00  0.00      BP1   
ATOM   4410  CG  ASP B  67       3.339   2.818   1.944  0.00  0.00      BP1  C
ATOM   4411  OD1 ASP B  67       3.303   1.991   0.990  0.00  0.00      BP1  O
ATOM   4412  OD2 ASP B  67       2.358   3.066   2.685  0.00  0.00      BP1  O
ATOM   4413  C   ASP B  67       6.846   4.189   1.076  0.00  0.00      BP1  C
ATOM   4414  O   ASP B  67       7.497   4.491   2.072  0.00  0.00      BP1  O
ATOM   4415  N   VAL B  68       7.132   4.706  -0.151  0.00  0.00      BP1  N
ATOM   4416  HN  VAL B  68       6.544   4.571  -0.944  0.00  0.00      BP1   
ATOM   4417  CA  VAL B  68       8.328   5.506  -0.414  0.00  0.00      BP1  C
ATOM   4418  HA  VAL B  68       8.336   5.747  -1.470  0.00  0.00      BP1   
ATOM   4419  CB  VAL B  68       8.325   6.872   0.261  0.00  0.00      BP1  C
ATOM   4420  HB  VAL B  68       8.271   6.702   1.365  0.00  0.00      BP1   
ATOM   4421  CG1 VAL B  68       9.568   7.716  -0.007  0.00  0.00      BP1  C
ATOM   4422 HG11 VAL B  68       9.473   8.708   0.485  0.00  0.00      BP1   
ATOM   4423 HG12 VAL B  68      10.483   7.234   0.394  0.00  0.00      BP1   
ATOM   4424 HG13 VAL B  68       9.700   7.884  -1.096  0.00  0.00      BP1   
ATOM   4425  CG2 VAL B  68       7.230   7.726  -0.368  0.00  0.00      BP1  C
ATOM   4426 HG21 VAL B  68       7.225   8.745   0.073  0.00  0.00      BP1   
ATOM   4427 HG22 VAL B  68       7.388   7.819  -1.465  0.00  0.00      BP1   
ATOM   4428 HG23 VAL B  68       6.227   7.281  -0.197  0.00  0.00      BP1   
ATOM   4429  C   VAL B  68       9.580   4.702  -0.122  0.00  0.00      BP1  C
ATOM   4430  O   VAL B  68      10.368   4.996   0.773  0.00  0.00      BP1  O
ATOM   4431  N   SER B  69       9.760   3.589  -0.849  0.00  0.00      BP1  N
ATOM   4432  HN  SER B  69       9.162   3.303  -1.598  0.00  0.00      BP1   
ATOM   4433  CA  SER B  69      10.868   2.689  -0.597  0.00  0.00      BP1  C
ATOM   4434  HA  SER B  69      10.709   2.332   0.412  0.00  0.00      BP1   
ATOM   4435  CB  SER B  69      10.809   1.503  -1.583  0.00  0.00      BP1  C
ATOM   4436  HB1 SER B  69       9.835   0.981  -1.439  0.00  0.00      BP1   
ATOM   4437  HB2 SER B  69      10.828   1.871  -2.634  0.00  0.00      BP1   
ATOM   4438  OG  SER B  69      11.849   0.558  -1.373  0.00  0.00      BP1  O
ATOM   4439  HG1 SER B  69      11.612  -0.238  -1.865  0.00  0.00      BP1   
ATOM   4440  C   SER B  69      12.243   3.362  -0.630  0.00  0.00      BP1  C
ATOM   4441  O   SER B  69      12.509   4.133  -1.562  0.00  0.00      BP1  O
ATOM   4442  N   PRO B  70      13.153   3.121   0.337  0.00  0.00      BP1  N
ATOM   4443  CD  PRO B  70      12.931   2.280   1.511  0.00  0.00      BP1  C
ATOM   4444  HD1 PRO B  70      12.469   1.306   1.233  0.00  0.00      BP1   
ATOM   4445  HD2 PRO B  70      12.281   2.788   2.260  0.00  0.00      BP1   
ATOM   4446  CA  PRO B  70      14.437   3.808   0.429  0.00  0.00      BP1  C
ATOM   4447  HA  PRO B  70      14.298   4.881   0.497  0.00  0.00      BP1   
ATOM   4448  CB  PRO B  70      15.066   3.336   1.753  0.00  0.00      BP1  C
ATOM   4449  HB1 PRO B  70      14.915   4.074   2.572  0.00  0.00      BP1   
ATOM   4450  HB2 PRO B  70      16.149   3.108   1.642  0.00  0.00      BP1   
ATOM   4451  CG  PRO B  70      14.319   2.050   2.099  0.00  0.00      BP1  C
ATOM   4452  HG1 PRO B  70      14.302   1.883   3.194  0.00  0.00      BP1   
ATOM   4453  HG2 PRO B  70      14.774   1.150   1.623  0.00  0.00      BP1   
ATOM   4454  C   PRO B  70      15.298   3.498  -0.772  0.00  0.00      BP1  C
ATOM   4455  O   PRO B  70      16.240   4.235  -1.050  0.00  0.00      BP1  O
ATOM   4456  N   LEU B  71      14.948   2.428  -1.515  0.00  0.00      BP1  N
ATOM   4457  HN  LEU B  71      14.183   1.856  -1.227  0.00  0.00      BP1   
ATOM   4458  CA  LEU B  71      15.580   2.002  -2.734  0.00  0.00      BP1  C
ATOM   4459  HA  LEU B  71      16.600   1.759  -2.462  0.00  0.00      BP1   
ATOM   4460  CB  LEU B  71      14.871   0.750  -3.313  0.00  0.00      BP1  C
ATOM   4461  HB1 LEU B  71      13.825   1.048  -3.558  0.00  0.00      BP1   
ATOM   4462  HB2 LEU B  71      15.349   0.479  -4.282  0.00  0.00      BP1   
ATOM   4463  CG  LEU B  71      14.821  -0.483  -2.387  0.00  0.00      BP1  C
ATOM   4464  HG  LEU B  71      14.275  -0.152  -1.471  0.00  0.00      BP1   
ATOM   4465  CD1 LEU B  71      14.054  -1.628  -3.069  0.00  0.00      BP1  C
ATOM   4466 HD11 LEU B  71      14.054  -2.535  -2.427  0.00  0.00      BP1   
ATOM   4467 HD12 LEU B  71      12.999  -1.334  -3.258  0.00  0.00      BP1   
ATOM   4468 HD13 LEU B  71      14.524  -1.891  -4.041  0.00  0.00      BP1   
ATOM   4469  CD2 LEU B  71      16.212  -0.965  -1.961  0.00  0.00      BP1  C
ATOM   4470 HD21 LEU B  71      16.127  -1.841  -1.281  0.00  0.00      BP1   
ATOM   4471 HD22 LEU B  71      16.823  -1.276  -2.832  0.00  0.00      BP1   
ATOM   4472 HD23 LEU B  71      16.755  -0.159  -1.421  0.00  0.00      BP1   
ATOM   4473  C   LEU B  71      15.635   3.081  -3.810  0.00  0.00      BP1  C
ATOM   4474  O   LEU B  71      16.669   3.265  -4.464  0.00  0.00      BP1  O
ATOM   4475  N   TYR B  72      14.530   3.843  -3.992  0.00  0.00      BP1  N
ATOM   4476  HN  TYR B  72      13.726   3.776  -3.404  0.00  0.00      BP1   
ATOM   4477  CA  TYR B  72      14.419   4.824  -5.060  0.00  0.00      BP1  C
ATOM   4478  HA  TYR B  72      15.419   4.921  -5.463  0.00  0.00      BP1   
ATOM   4479  CB  TYR B  72      13.414   4.375  -6.155  0.00  0.00      BP1  C
ATOM   4480  HB1 TYR B  72      12.378   4.493  -5.770  0.00  0.00      BP1   
ATOM   4481  HB2 TYR B  72      13.505   5.018  -7.058  0.00  0.00      BP1   
ATOM   4482  CG  TYR B  72      13.601   2.935  -6.522  0.00  0.00      BP1  C
ATOM   4483  CD1 TYR B  72      14.801   2.453  -7.068  0.00  0.00      BP1  C
ATOM   4484  HD1 TYR B  72      15.631   3.130  -7.222  0.00  0.00      BP1   
ATOM   4485  CE1 TYR B  72      14.927   1.110  -7.436  0.00  0.00      BP1  C
ATOM   4486  HE1 TYR B  72      15.851   0.739  -7.853  0.00  0.00      BP1   
ATOM   4487  CZ  TYR B  72      13.846   0.248  -7.269  0.00  0.00      BP1  C
ATOM   4488  OH  TYR B  72      13.915  -1.059  -7.766  0.00  0.00      BP1  O
ATOM   4489  HH  TYR B  72      13.113  -1.513  -7.493  0.00  0.00      BP1   
ATOM   4490  CD2 TYR B  72      12.553   2.033  -6.302  0.00  0.00      BP1  C
ATOM   4491  HD2 TYR B  72      11.617   2.384  -5.888  0.00  0.00      BP1   
ATOM   4492  CE2 TYR B  72      12.678   0.690  -6.657  0.00  0.00      BP1  C
ATOM   4493  HE2 TYR B  72      11.861   0.009  -6.472  0.00  0.00      BP1   
ATOM   4494  C   TYR B  72      13.987   6.210  -4.587  0.00  0.00      BP1  C
ATOM   4495  O   TYR B  72      14.184   7.188  -5.302  0.00  0.00      BP1  O
ATOM   4496  N   ASN B  73      13.361   6.340  -3.390  0.00  0.00      BP1  N
ATOM   4497  HN  ASN B  73      13.304   5.562  -2.765  0.00  0.00      BP1   
ATOM   4498  CA  ASN B  73      12.728   7.566  -2.893  0.00  0.00      BP1  C
ATOM   4499  HA  ASN B  73      12.189   7.244  -2.008  0.00  0.00      BP1   
ATOM   4500  CB  ASN B  73      13.706   8.645  -2.369  0.00  0.00      BP1  C
ATOM   4501  HB1 ASN B  73      14.460   8.836  -3.163  0.00  0.00      BP1   
ATOM   4502  HB2 ASN B  73      13.167   9.598  -2.186  0.00  0.00      BP1   
ATOM   4503  CG  ASN B  73      14.395   8.128  -1.123  0.00  0.00      BP1  C
ATOM   4504  OD1 ASN B  73      13.749   7.536  -0.253  0.00  0.00      BP1  O
ATOM   4505  ND2 ASN B  73      15.703   8.424  -0.970  0.00  0.00      BP1  N
ATOM   4506 HD21 ASN B  73      16.159   8.075  -0.156  0.00  0.00      BP1   
ATOM   4507 HD22 ASN B  73      16.181   8.947  -1.669  0.00  0.00      BP1   
ATOM   4508  C   ASN B  73      11.721   8.205  -3.840  0.00  0.00      BP1  C
ATOM   4509  O   ASN B  73      11.539   9.421  -3.875  0.00  0.00      BP1  O
ATOM   4510  N   PHE B  74      10.980   7.354  -4.559  0.00  0.00      BP1  N
ATOM   4511  HN  PHE B  74      11.120   6.368  -4.483  0.00  0.00      BP1   
ATOM   4512  CA  PHE B  74       9.947   7.738  -5.478  0.00  0.00      BP1  C
ATOM   4513  HA  PHE B  74       9.947   8.816  -5.577  0.00  0.00      BP1   
ATOM   4514  CB  PHE B  74      10.163   7.003  -6.826  0.00  0.00      BP1  C
ATOM   4515  HB1 PHE B  74      11.151   7.292  -7.244  0.00  0.00      BP1   
ATOM   4516  HB2 PHE B  74      10.177   5.901  -6.683  0.00  0.00      BP1   
ATOM   4517  CG  PHE B  74       9.136   7.370  -7.853  0.00  0.00      BP1  C
ATOM   4518  CD1 PHE B  74       9.262   8.541  -8.612  0.00  0.00      BP1  C
ATOM   4519  HD1 PHE B  74      10.122   9.181  -8.469  0.00  0.00      BP1   
ATOM   4520  CE1 PHE B  74       8.285   8.895  -9.548  0.00  0.00      BP1  C
ATOM   4521  HE1 PHE B  74       8.406   9.787 -10.144  0.00  0.00      BP1   
ATOM   4522  CZ  PHE B  74       7.156   8.090  -9.716  0.00  0.00      BP1  C
ATOM   4523  HZ  PHE B  74       6.399   8.355 -10.440  0.00  0.00      BP1   
ATOM   4524  CD2 PHE B  74       8.006   6.564  -8.042  0.00  0.00      BP1  C
ATOM   4525  HD2 PHE B  74       7.887   5.658  -7.465  0.00  0.00      BP1   
ATOM   4526  CE2 PHE B  74       7.013   6.933  -8.952  0.00  0.00      BP1  C
ATOM   4527  HE2 PHE B  74       6.130   6.320  -9.063  0.00  0.00      BP1   
ATOM   4528  C   PHE B  74       8.652   7.355  -4.789  0.00  0.00      BP1  C
ATOM   4529  O   PHE B  74       8.431   6.195  -4.433  0.00  0.00      BP1  O
ATOM   4530  N   SER B  75       7.779   8.343  -4.531  0.00  0.00      BP1  N
ATOM   4531  HN  SER B  75       7.954   9.297  -4.772  0.00  0.00      BP1   
ATOM   4532  CA  SER B  75       6.508   8.119  -3.883  0.00  0.00      BP1  C
ATOM   4533  HA  SER B  75       6.659   7.326  -3.165  0.00  0.00      BP1   
ATOM   4534  CB  SER B  75       5.938   9.386  -3.185  0.00  0.00      BP1  C
ATOM   4535  HB1 SER B  75       6.707   9.763  -2.473  0.00  0.00      BP1   
ATOM   4536  HB2 SER B  75       5.759  10.192  -3.932  0.00  0.00      BP1   
ATOM   4537  OG  SER B  75       4.744   9.092  -2.452  0.00  0.00      BP1  O
ATOM   4538  HG1 SER B  75       4.572   9.847  -1.875  0.00  0.00      BP1   
ATOM   4539  C   SER B  75       5.506   7.628  -4.888  0.00  0.00      BP1  C
ATOM   4540  O   SER B  75       5.339   8.220  -5.947  0.00  0.00      BP1  O
ATOM   4541  N   LEU B  76       4.815   6.522  -4.551  0.00  0.00      BP1  N
ATOM   4542  HN  LEU B  76       5.067   5.971  -3.758  0.00  0.00      BP1   
ATOM   4543  CA  LEU B  76       3.670   6.030  -5.276  0.00  0.00      BP1  C
ATOM   4544  HA  LEU B  76       3.830   6.302  -6.311  0.00  0.00      BP1   
ATOM   4545  CB  LEU B  76       3.508   4.512  -5.031  0.00  0.00      BP1  C
ATOM   4546  HB1 LEU B  76       3.483   4.357  -3.928  0.00  0.00      BP1   
ATOM   4547  HB2 LEU B  76       2.513   4.188  -5.410  0.00  0.00      BP1   
ATOM   4548  CG  LEU B  76       4.613   3.616  -5.621  0.00  0.00      BP1  C
ATOM   4549  HG  LEU B  76       5.583   4.031  -5.255  0.00  0.00      BP1   
ATOM   4550  CD1 LEU B  76       4.453   2.161  -5.137  0.00  0.00      BP1  C
ATOM   4551 HD11 LEU B  76       5.223   1.510  -5.601  0.00  0.00      BP1   
ATOM   4552 HD12 LEU B  76       4.566   2.102  -4.032  0.00  0.00      BP1   
ATOM   4553 HD13 LEU B  76       3.452   1.765  -5.410  0.00  0.00      BP1   
ATOM   4554  CD2 LEU B  76       4.620   3.672  -7.156  0.00  0.00      BP1  C
ATOM   4555 HD21 LEU B  76       5.435   3.034  -7.563  0.00  0.00      BP1   
ATOM   4556 HD22 LEU B  76       3.664   3.307  -7.584  0.00  0.00      BP1   
ATOM   4557 HD23 LEU B  76       4.786   4.713  -7.508  0.00  0.00      BP1   
ATOM   4558  C   LEU B  76       2.366   6.686  -4.823  0.00  0.00      BP1  C
ATOM   4559  O   LEU B  76       1.342   6.520  -5.480  0.00  0.00      BP1  O
ATOM   4560  N   PHE B  77       2.370   7.465  -3.710  0.00  0.00      BP1  N
ATOM   4561  HN  PHE B  77       3.213   7.647  -3.204  0.00  0.00      BP1   
ATOM   4562  CA  PHE B  77       1.176   8.102  -3.151  0.00  0.00      BP1  C
ATOM   4563  HA  PHE B  77       0.329   7.552  -3.540  0.00  0.00      BP1   
ATOM   4564  CB  PHE B  77       1.048   8.219  -1.590  0.00  0.00      BP1  C
ATOM   4565  HB1 PHE B  77       1.114   9.290  -1.299  0.00  0.00      BP1   
ATOM   4566  HB2 PHE B  77       0.060   7.846  -1.241  0.00  0.00      BP1   
ATOM   4567  CG  PHE B  77       2.106   7.536  -0.835  0.00  0.00      BP1  C
ATOM   4568  CD1 PHE B  77       2.343   6.172  -0.990  0.00  0.00      BP1  C
ATOM   4569  HD1 PHE B  77       1.668   5.576  -1.587  0.00  0.00      BP1   
ATOM   4570  CE1 PHE B  77       3.444   5.585  -0.373  0.00  0.00      BP1  C
ATOM   4571  HE1 PHE B  77       3.678   4.545  -0.560  0.00  0.00      BP1   
ATOM   4572  CZ  PHE B  77       4.236   6.358   0.480  0.00  0.00      BP1  C
ATOM   4573  HZ  PHE B  77       5.078   5.888   0.966  0.00  0.00      BP1   
ATOM   4574  CD2 PHE B  77       2.906   8.287   0.036  0.00  0.00      BP1  C
ATOM   4575  HD2 PHE B  77       2.682   9.331   0.208  0.00  0.00      BP1   
ATOM   4576  CE2 PHE B  77       3.969   7.702   0.701  0.00  0.00      BP1  C
ATOM   4577  HE2 PHE B  77       4.571   8.294   1.378  0.00  0.00      BP1   
ATOM   4578  C   PHE B  77       1.038   9.528  -3.633  0.00  0.00      BP1  C
ATOM   4579  O   PHE B  77       0.242  10.305  -3.102  0.00  0.00      BP1  O
ATOM   4580  N   HSD B  78       1.790   9.951  -4.645  0.00  0.00      BP1  N
ATOM   4581  HN  HSD B  78       2.410   9.325  -5.116  0.00  0.00      BP1   
ATOM   4582  CA  HSD B  78       1.786  11.312  -5.145  0.00  0.00      BP1  C
ATOM   4583  HA  HSD B  78       2.186  11.914  -4.339  0.00  0.00      BP1   
ATOM   4584  CB  HSD B  78       2.737  11.442  -6.348  0.00  0.00      BP1  C
ATOM   4585  HB1 HSD B  78       2.686  12.482  -6.738  0.00  0.00      BP1   
ATOM   4586  HB2 HSD B  78       3.784  11.276  -6.013  0.00  0.00      BP1   
ATOM   4587  ND1 HSD B  78       3.186   9.374  -7.588  0.00  0.00      BP1  N
ATOM   4588  HD1 HSD B  78       3.923   9.085  -6.976  0.00  0.00      BP1   
ATOM   4589  CG  HSD B  78       2.415  10.498  -7.456  0.00  0.00      BP1  C
ATOM   4590  CE1 HSD B  78       2.677   8.714  -8.600  0.00  0.00      BP1  C
ATOM   4591  HE1 HSD B  78       3.066   7.760  -8.965  0.00  0.00      BP1   
ATOM   4592  NE2 HSD B  78       1.612   9.360  -9.127  0.00  0.00      BP1  N
ATOM   4593  CD2 HSD B  78       1.435  10.509  -8.393  0.00  0.00      BP1  C
ATOM   4594  HD2 HSD B  78       0.676  11.255  -8.590  0.00  0.00      BP1   
ATOM   4595  C   HSD B  78       0.408  11.896  -5.514  0.00  0.00      BP1  C
ATOM   4596  O   HSD B  78       0.225  13.107  -5.430  0.00  0.00      BP1  O
ATOM   4597  N   CYS B  79      -0.581  11.050  -5.899  0.00  0.00      BP1  N
ATOM   4598  HN  CYS B  79      -0.383  10.080  -6.030  0.00  0.00      BP1   
ATOM   4599  CA  CYS B  79      -1.970  11.430  -6.152  0.00  0.00      BP1  C
ATOM   4600  HA  CYS B  79      -2.010  12.503  -6.006  0.00  0.00      BP1   
ATOM   4601  CB  CYS B  79      -2.378  11.090  -7.596  0.00  0.00      BP1   
ATOM   4602  HB1 CYS B  79      -1.776  10.209  -7.911  0.00  0.00      BP1   
ATOM   4603  HB2 CYS B  79      -3.441  10.763  -7.620  0.00  0.00      BP1   
ATOM   4604  SG  CYS B  79      -2.050  12.482  -8.694  0.00  0.00      BP1   
ATOM   4605  C   CYS B  79      -2.948  10.792  -5.180  0.00  0.00      BP1  C
ATOM   4606  O   CYS B  79      -4.134  10.627  -5.461  0.00  0.00      BP1  O
ATOM   4607  N   GLY B  80      -2.447  10.438  -3.986  0.00  0.00      BP1  N
ATOM   4608  HN  GLY B  80      -1.509  10.697  -3.761  0.00  0.00      BP1   
ATOM   4609  CA  GLY B  80      -3.153   9.694  -2.968  0.00  0.00      BP1  C
ATOM   4610  HA1 GLY B  80      -4.213   9.745  -3.174  0.00  0.00      BP1   
ATOM   4611  HA2 GLY B  80      -2.870  10.075  -1.996  0.00  0.00      BP1   
ATOM   4612  C   GLY B  80      -2.735   8.254  -3.040  0.00  0.00      BP1  C
ATOM   4613  O   GLY B  80      -2.292   7.764  -4.075  0.00  0.00      BP1  O
ATOM   4614  N   LEU B  81      -2.819   7.557  -1.890  0.00  0.00      BP1  N
ATOM   4615  HN  LEU B  81      -2.968   8.063  -1.042  0.00  0.00      BP1   
ATOM   4616  CA  LEU B  81      -2.717   6.114  -1.715  0.00  0.00      BP1  C
ATOM   4617  HA  LEU B  81      -1.654   5.915  -1.683  0.00  0.00      BP1   
ATOM   4618  CB  LEU B  81      -3.394   5.743  -0.371  0.00  0.00      BP1  C
ATOM   4619  HB1 LEU B  81      -3.426   6.669   0.247  0.00  0.00      BP1   
ATOM   4620  HB2 LEU B  81      -4.453   5.465  -0.565  0.00  0.00      BP1   
ATOM   4621  CG  LEU B  81      -2.734   4.642   0.485  0.00  0.00      BP1  C
ATOM   4622  HG  LEU B  81      -2.716   3.704  -0.123  0.00  0.00      BP1   
ATOM   4623  CD1 LEU B  81      -1.308   5.003   0.941  0.00  0.00      BP1  C
ATOM   4624 HD11 LEU B  81      -0.893   4.203   1.592  0.00  0.00      BP1   
ATOM   4625 HD12 LEU B  81      -0.635   5.122   0.064  0.00  0.00      BP1   
ATOM   4626 HD13 LEU B  81      -1.309   5.953   1.516  0.00  0.00      BP1   
ATOM   4627  CD2 LEU B  81      -3.626   4.396   1.714  0.00  0.00      BP1  C
ATOM   4628 HD21 LEU B  81      -3.195   3.593   2.349  0.00  0.00      BP1   
ATOM   4629 HD22 LEU B  81      -3.721   5.306   2.339  0.00  0.00      BP1   
ATOM   4630 HD23 LEU B  81      -4.645   4.081   1.399  0.00  0.00      BP1   
ATOM   4631  C   LEU B  81      -3.311   5.275  -2.847  0.00  0.00      BP1  C
ATOM   4632  O   LEU B  81      -4.476   5.430  -3.209  0.00  0.00      BP1  O
ATOM   4633  N   LEU B  82      -2.529   4.353  -3.439  0.00  0.00      BP1  N
ATOM   4634  HN  LEU B  82      -1.564   4.224  -3.223  0.00  0.00      BP1   
ATOM   4635  CA  LEU B  82      -3.037   3.456  -4.457  0.00  0.00      BP1  C
ATOM   4636  HA  LEU B  82      -3.597   4.073  -5.146  0.00  0.00      BP1   
ATOM   4637  CB  LEU B  82      -1.887   2.699  -5.160  0.00  0.00      BP1  C
ATOM   4638  HB1 LEU B  82      -1.336   2.133  -4.373  0.00  0.00      BP1   
ATOM   4639  HB2 LEU B  82      -2.321   1.934  -5.841  0.00  0.00      BP1   
ATOM   4640  CG  LEU B  82      -0.876   3.573  -5.924  0.00  0.00      BP1  C
ATOM   4641  HG  LEU B  82      -0.548   4.380  -5.224  0.00  0.00      BP1   
ATOM   4642  CD1 LEU B  82       0.332   2.711  -6.316  0.00  0.00      BP1  C
ATOM   4643 HD11 LEU B  82       1.058   3.305  -6.912  0.00  0.00      BP1   
ATOM   4644 HD12 LEU B  82       0.853   2.331  -5.410  0.00  0.00      BP1   
ATOM   4645 HD13 LEU B  82       0.012   1.840  -6.927  0.00  0.00      BP1   
ATOM   4646  CD2 LEU B  82      -1.495   4.240  -7.158  0.00  0.00      BP1  C
ATOM   4647 HD21 LEU B  82      -0.741   4.876  -7.672  0.00  0.00      BP1   
ATOM   4648 HD22 LEU B  82      -1.857   3.489  -7.889  0.00  0.00      BP1   
ATOM   4649 HD23 LEU B  82      -2.352   4.884  -6.864  0.00  0.00      BP1   
ATOM   4650  C   LEU B  82      -3.990   2.414  -3.897  0.00  0.00      BP1  C
ATOM   4651  O   LEU B  82      -3.923   2.047  -2.725  0.00  0.00      BP1  O
ATOM   4652  N   MET B  83      -4.885   1.854  -4.743  0.00  0.00      BP1  N
ATOM   4653  HN  MET B  83      -5.118   2.219  -5.642  0.00  0.00      BP1   
ATOM   4654  CA  MET B  83      -5.596   0.636  -4.389  0.00  0.00      BP1  C
ATOM   4655  HA  MET B  83      -6.151   0.845  -3.483  0.00  0.00      BP1   
ATOM   4656  CB  MET B  83      -6.531   0.150  -5.526  0.00  0.00      BP1  C
ATOM   4657  HB1 MET B  83      -5.876  -0.150  -6.378  0.00  0.00      BP1   
ATOM   4658  HB2 MET B  83      -7.060  -0.773  -5.200  0.00  0.00      BP1   
ATOM   4659  CG  MET B  83      -7.551   1.179  -6.047  0.00  0.00      BP1  C
ATOM   4660  HG1 MET B  83      -7.027   2.039  -6.516  0.00  0.00      BP1   
ATOM   4661  HG2 MET B  83      -8.190   0.711  -6.827  0.00  0.00      BP1   
ATOM   4662  SD  MET B  83      -8.664   1.884  -4.796  0.00  0.00      BP1  S
ATOM   4663  CE  MET B  83      -9.418   0.357  -4.176  0.00  0.00      BP1  C
ATOM   4664  HE1 MET B  83     -10.163   0.577  -3.382  0.00  0.00      BP1   
ATOM   4665  HE2 MET B  83      -9.939  -0.189  -4.992  0.00  0.00      BP1   
ATOM   4666  HE3 MET B  83      -8.651  -0.321  -3.744  0.00  0.00      BP1   
ATOM   4667  C   MET B  83      -4.620  -0.514  -4.080  0.00  0.00      BP1  C
ATOM   4668  O   MET B  83      -3.581  -0.596  -4.746  0.00  0.00      BP1  O
ATOM   4669  N   PRO B  84      -4.847  -1.429  -3.139  0.00  0.00      BP1  N
ATOM   4670  CD  PRO B  84      -5.959  -1.384  -2.192  0.00  0.00      BP1  C
ATOM   4671  HD1 PRO B  84      -6.868  -1.876  -2.605  0.00  0.00      BP1   
ATOM   4672  HD2 PRO B  84      -6.212  -0.337  -1.909  0.00  0.00      BP1   
ATOM   4673  CA  PRO B  84      -3.842  -2.408  -2.740  0.00  0.00      BP1  C
ATOM   4674  HA  PRO B  84      -2.958  -1.892  -2.381  0.00  0.00      BP1   
ATOM   4675  CB  PRO B  84      -4.474  -3.154  -1.559  0.00  0.00      BP1  C
ATOM   4676  HB1 PRO B  84      -3.725  -3.425  -0.782  0.00  0.00      BP1   
ATOM   4677  HB2 PRO B  84      -5.031  -4.061  -1.884  0.00  0.00      BP1   
ATOM   4678  CG  PRO B  84      -5.462  -2.148  -0.968  0.00  0.00      BP1  C
ATOM   4679  HG1 PRO B  84      -4.966  -1.496  -0.223  0.00  0.00      BP1   
ATOM   4680  HG2 PRO B  84      -6.327  -2.642  -0.469  0.00  0.00      BP1   
ATOM   4681  C   PRO B  84      -3.445  -3.353  -3.851  0.00  0.00      BP1  C
ATOM   4682  O   PRO B  84      -2.268  -3.688  -3.959  0.00  0.00      BP1  O
ATOM   4683  N   GLY B  85      -4.417  -3.768  -4.693  0.00  0.00      BP1  N
ATOM   4684  HN  GLY B  85      -5.369  -3.568  -4.464  0.00  0.00      BP1   
ATOM   4685  CA  GLY B  85      -4.207  -4.503  -5.941  0.00  0.00      BP1  C
ATOM   4686  HA1 GLY B  85      -5.163  -4.516  -6.446  0.00  0.00      BP1   
ATOM   4687  HA2 GLY B  85      -3.838  -5.480  -5.661  0.00  0.00      BP1   
ATOM   4688  C   GLY B  85      -3.197  -3.874  -6.870  0.00  0.00      BP1  C
ATOM   4689  O   GLY B  85      -2.270  -4.515  -7.349  0.00  0.00      BP1  O
ATOM   4690  N   CYS B  86      -3.340  -2.559  -7.110  0.00  0.00      BP1  N
ATOM   4691  HN  CYS B  86      -4.122  -2.047  -6.756  0.00  0.00      BP1   
ATOM   4692  CA  CYS B  86      -2.402  -1.773  -7.886  0.00  0.00      BP1  C
ATOM   4693  HA  CYS B  86      -2.290  -2.298  -8.827  0.00  0.00      BP1   
ATOM   4694  CB  CYS B  86      -2.990  -0.361  -8.104  0.00  0.00      BP1   
ATOM   4695  HB1 CYS B  86      -3.993  -0.490  -8.568  0.00  0.00      BP1   
ATOM   4696  HB2 CYS B  86      -3.168   0.129  -7.121  0.00  0.00      BP1   
ATOM   4697  SG  CYS B  86      -1.999   0.715  -9.189  0.00  0.00      BP1   
ATOM   4698  C   CYS B  86      -1.018  -1.678  -7.239  0.00  0.00      BP1  C
ATOM   4699  O   CYS B  86       0.003  -1.866  -7.898  0.00  0.00      BP1  O
ATOM   4700  N   ARG B  87      -0.954  -1.424  -5.908  0.00  0.00      BP1  N
ATOM   4701  HN  ARG B  87      -1.802  -1.268  -5.406  0.00  0.00      BP1   
ATOM   4702  CA  ARG B  87       0.286  -1.360  -5.136  0.00  0.00      BP1  C
ATOM   4703  HA  ARG B  87       0.912  -0.598  -5.585  0.00  0.00      BP1   
ATOM   4704  CB  ARG B  87       0.032  -0.954  -3.658  0.00  0.00      BP1  C
ATOM   4705  HB1 ARG B  87      -0.365   0.089  -3.682  0.00  0.00      BP1   
ATOM   4706  HB2 ARG B  87      -0.782  -1.582  -3.234  0.00  0.00      BP1   
ATOM   4707  CG  ARG B  87       1.299  -0.989  -2.767  0.00  0.00      BP1  C
ATOM   4708  HG1 ARG B  87       1.397  -2.006  -2.330  0.00  0.00      BP1   
ATOM   4709  HG2 ARG B  87       2.198  -0.852  -3.412  0.00  0.00      BP1   
ATOM   4710  CD  ARG B  87       1.376   0.082  -1.671  0.00  0.00      BP1  C
ATOM   4711  HD1 ARG B  87       2.429   0.434  -1.570  0.00  0.00      BP1   
ATOM   4712  HD2 ARG B  87       0.727   0.957  -1.906  0.00  0.00      BP1   
ATOM   4713  NE  ARG B  87       0.901  -0.507  -0.375  0.00  0.00      BP1  N
ATOM   4714  HE  ARG B  87      -0.100  -0.591  -0.323  0.00  0.00      BP1   
ATOM   4715  CZ  ARG B  87       1.723  -0.885   0.619  0.00  0.00      BP1  C
ATOM   4716  NH1 ARG B  87       3.038  -0.841   0.479  0.00  0.00      BP1  N
ATOM   4717 HH11 ARG B  87       3.632  -1.146   1.209  0.00  0.00      BP1   
ATOM   4718 HH12 ARG B  87       3.380  -0.618  -0.436  0.00  0.00      BP1   
ATOM   4719  NH2 ARG B  87       1.219  -1.243   1.799  0.00  0.00      BP1  N
ATOM   4720 HH21 ARG B  87       1.826  -1.437   2.557  0.00  0.00      BP1   
ATOM   4721 HH22 ARG B  87       0.247  -1.096   1.934  0.00  0.00      BP1   
ATOM   4722  C   ARG B  87       1.079  -2.655  -5.184  0.00  0.00      BP1  C
ATOM   4723  O   ARG B  87       2.299  -2.647  -5.353  0.00  0.00      BP1  O
ATOM   4724  N   LYS B  88       0.375  -3.797  -5.106  0.00  0.00      BP1  N
ATOM   4725  HN  LYS B  88      -0.605  -3.761  -4.927  0.00  0.00      BP1   
ATOM   4726  CA  LYS B  88       0.924  -5.125  -5.263  0.00  0.00      BP1  C
ATOM   4727  HA  LYS B  88       1.656  -5.243  -4.474  0.00  0.00      BP1   
ATOM   4728  CB  LYS B  88      -0.245  -6.113  -5.094  0.00  0.00      BP1  C
ATOM   4729  HB1 LYS B  88      -0.659  -5.959  -4.071  0.00  0.00      BP1   
ATOM   4730  HB2 LYS B  88      -1.057  -5.838  -5.804  0.00  0.00      BP1   
ATOM   4731  CG  LYS B  88       0.112  -7.586  -5.253  0.00  0.00      BP1  C
ATOM   4732  HG1 LYS B  88       0.074  -7.858  -6.333  0.00  0.00      BP1   
ATOM   4733  HG2 LYS B  88       1.161  -7.745  -4.909  0.00  0.00      BP1   
ATOM   4734  CD  LYS B  88      -0.861  -8.468  -4.467  0.00  0.00      BP1  C
ATOM   4735  HD1 LYS B  88      -0.607  -8.394  -3.385  0.00  0.00      BP1   
ATOM   4736  HD2 LYS B  88      -1.887  -8.053  -4.597  0.00  0.00      BP1   
ATOM   4737  CE  LYS B  88      -0.825  -9.922  -4.923  0.00  0.00      BP1  C
ATOM   4738  HE1 LYS B  88      -1.692 -10.146  -5.584  0.00  0.00      BP1   
ATOM   4739  HE2 LYS B  88       0.109 -10.132  -5.489  0.00  0.00      BP1   
ATOM   4740  NZ  LYS B  88      -0.881 -10.804  -3.745  0.00  0.00      BP1  N
ATOM   4741  HZ1 LYS B  88      -0.859 -11.801  -4.043  0.00  0.00      BP1   
ATOM   4742  HZ2 LYS B  88      -0.067 -10.611  -3.128  0.00  0.00      BP1   
ATOM   4743  HZ3 LYS B  88      -1.759 -10.622  -3.219  0.00  0.00      BP1   
ATOM   4744  C   LYS B  88       1.646  -5.332  -6.593  0.00  0.00      BP1  C
ATOM   4745  O   LYS B  88       2.768  -5.832  -6.638  0.00  0.00      BP1  O
ATOM   4746  N   HSD B  89       1.061  -4.868  -7.717  0.00  0.00      BP1  N
ATOM   4747  HN  HSD B  89       0.147  -4.465  -7.713  0.00  0.00      BP1   
ATOM   4748  CA  HSD B  89       1.713  -4.918  -9.017  0.00  0.00      BP1  C
ATOM   4749  HA  HSD B  89       1.933  -5.963  -9.193  0.00  0.00      BP1   
ATOM   4750  CB  HSD B  89       0.808  -4.397 -10.131  0.00  0.00      BP1  C
ATOM   4751  HB1 HSD B  89       0.269  -3.495  -9.767  0.00  0.00      BP1   
ATOM   4752  HB2 HSD B  89       1.431  -4.072 -10.994  0.00  0.00      BP1   
ATOM   4753  ND1 HSD B  89       0.227  -6.437 -11.402  0.00  0.00      BP1  N
ATOM   4754  HD1 HSD B  89       1.167  -6.651 -11.670  0.00  0.00      BP1   
ATOM   4755  CG  HSD B  89      -0.171  -5.407 -10.569  0.00  0.00      BP1  C
ATOM   4756  CE1 HSD B  89      -0.893  -7.110 -11.641  0.00  0.00      BP1  C
ATOM   4757  HE1 HSD B  89      -0.946  -8.000 -12.274  0.00  0.00      BP1   
ATOM   4758  NE2 HSD B  89      -1.952  -6.567 -11.003  0.00  0.00      BP1  N
ATOM   4759  CD2 HSD B  89      -1.495  -5.474 -10.313  0.00  0.00      BP1  C
ATOM   4760  HD2 HSD B  89      -2.120  -4.811  -9.727  0.00  0.00      BP1   
ATOM   4761  C   HSD B  89       3.017  -4.158  -9.123  0.00  0.00      BP1  C
ATOM   4762  O   HSD B  89       3.974  -4.652  -9.724  0.00  0.00      BP1  O
ATOM   4763  N   PHE B  90       3.065  -2.941  -8.539  0.00  0.00      BP1  N
ATOM   4764  HN  PHE B  90       2.248  -2.526  -8.142  0.00  0.00      BP1   
ATOM   4765  CA  PHE B  90       4.268  -2.132  -8.427  0.00  0.00      BP1  C
ATOM   4766  HA  PHE B  90       4.659  -2.062  -9.435  0.00  0.00      BP1   
ATOM   4767  CB  PHE B  90       3.987  -0.708  -7.889  0.00  0.00      BP1  C
ATOM   4768  HB1 PHE B  90       3.235  -0.770  -7.072  0.00  0.00      BP1   
ATOM   4769  HB2 PHE B  90       4.905  -0.256  -7.455  0.00  0.00      BP1   
ATOM   4770  CG  PHE B  90       3.417   0.164  -8.963  0.00  0.00      BP1  C
ATOM   4771  CD1 PHE B  90       4.273   0.726  -9.918  0.00  0.00      BP1  C
ATOM   4772  HD1 PHE B  90       5.336   0.534  -9.862  0.00  0.00      BP1   
ATOM   4773  CE1 PHE B  90       3.772   1.536 -10.939  0.00  0.00      BP1  C
ATOM   4774  HE1 PHE B  90       4.446   1.966 -11.667  0.00  0.00      BP1   
ATOM   4775  CZ  PHE B  90       2.403   1.785 -11.022  0.00  0.00      BP1  C
ATOM   4776  HZ  PHE B  90       2.009   2.386 -11.829  0.00  0.00      BP1   
ATOM   4777  CD2 PHE B  90       2.049   0.447  -9.037  0.00  0.00      BP1  C
ATOM   4778  HD2 PHE B  90       1.377   0.062  -8.283  0.00  0.00      BP1   
ATOM   4779  CE2 PHE B  90       1.540   1.247 -10.066  0.00  0.00      BP1  C
ATOM   4780  HE2 PHE B  90       0.478   1.448 -10.117  0.00  0.00      BP1   
ATOM   4781  C   PHE B  90       5.351  -2.767  -7.573  0.00  0.00      BP1  C
ATOM   4782  O   PHE B  90       6.519  -2.759  -7.952  0.00  0.00      BP1  O
ATOM   4783  N   ILE B  91       4.993  -3.368  -6.421  0.00  0.00      BP1  N
ATOM   4784  HN  ILE B  91       4.062  -3.348  -6.063  0.00  0.00      BP1   
ATOM   4785  CA  ILE B  91       5.938  -4.107  -5.587  0.00  0.00      BP1  C
ATOM   4786  HA  ILE B  91       6.761  -3.429  -5.398  0.00  0.00      BP1   
ATOM   4787  CB  ILE B  91       5.337  -4.531  -4.256  0.00  0.00      BP1  C
ATOM   4788  HB  ILE B  91       4.381  -5.043  -4.530  0.00  0.00      BP1   
ATOM   4789  CG2 ILE B  91       6.324  -5.433  -3.473  0.00  0.00      BP1  C
ATOM   4790 HG21 ILE B  91       5.831  -5.868  -2.579  0.00  0.00      BP1   
ATOM   4791 HG22 ILE B  91       6.677  -6.274  -4.106  0.00  0.00      BP1   
ATOM   4792 HG23 ILE B  91       7.209  -4.853  -3.135  0.00  0.00      BP1   
ATOM   4793  CG1 ILE B  91       4.953  -3.292  -3.410  0.00  0.00      BP1  C
ATOM   4794 HG11 ILE B  91       5.851  -2.652  -3.250  0.00  0.00      BP1   
ATOM   4795 HG12 ILE B  91       4.214  -2.684  -3.979  0.00  0.00      BP1   
ATOM   4796  CD  ILE B  91       4.336  -3.631  -2.043  0.00  0.00      BP1   
ATOM   4797  HD1 ILE B  91       4.032  -2.701  -1.516  0.00  0.00      BP1   
ATOM   4798  HD2 ILE B  91       3.436  -4.272  -2.167  0.00  0.00      BP1   
ATOM   4799  HD3 ILE B  91       5.065  -4.167  -1.399  0.00  0.00      BP1   
ATOM   4800  C   ILE B  91       6.515  -5.306  -6.314  0.00  0.00      BP1  C
ATOM   4801  O   ILE B  91       7.720  -5.548  -6.293  0.00  0.00      BP1  O
ATOM   4802  N   GLN B  92       5.684  -6.067  -7.042  0.00  0.00      BP1  N
ATOM   4803  HN  GLN B  92       4.696  -5.924  -7.065  0.00  0.00      BP1   
ATOM   4804  CA  GLN B  92       6.149  -7.169  -7.863  0.00  0.00      BP1  C
ATOM   4805  HA  GLN B  92       6.676  -7.831  -7.188  0.00  0.00      BP1   
ATOM   4806  CB  GLN B  92       4.950  -7.896  -8.468  0.00  0.00      BP1  C
ATOM   4807  HB1 GLN B  92       4.329  -7.124  -8.978  0.00  0.00      BP1   
ATOM   4808  HB2 GLN B  92       5.303  -8.588  -9.266  0.00  0.00      BP1   
ATOM   4809  CG  GLN B  92       4.114  -8.631  -7.406  0.00  0.00      BP1  C
ATOM   4810  HG1 GLN B  92       4.727  -9.408  -6.900  0.00  0.00      BP1   
ATOM   4811  HG2 GLN B  92       3.752  -7.924  -6.632  0.00  0.00      BP1   
ATOM   4812  CD  GLN B  92       2.937  -9.332  -8.071  0.00  0.00      BP1  C
ATOM   4813  OE1 GLN B  92       2.612  -9.057  -9.236  0.00  0.00      BP1  O
ATOM   4814  NE2 GLN B  92       2.325 -10.283  -7.339  0.00  0.00      BP1  N
ATOM   4815 HE21 GLN B  92       1.556 -10.753  -7.764  0.00  0.00      BP1   
ATOM   4816 HE22 GLN B  92       2.639 -10.476  -6.416  0.00  0.00      BP1   
ATOM   4817  C   GLN B  92       7.124  -6.768  -8.966  0.00  0.00      BP1  C
ATOM   4818  O   GLN B  92       8.090  -7.471  -9.244  0.00  0.00      BP1  O
ATOM   4819  N   ALA B  93       6.912  -5.590  -9.589  0.00  0.00      BP1  N
ATOM   4820  HN  ALA B  93       6.065  -5.084  -9.429  0.00  0.00      BP1   
ATOM   4821  CA  ALA B  93       7.845  -4.969 -10.511  0.00  0.00      BP1  C
ATOM   4822  HA  ALA B  93       8.042  -5.641 -11.337  0.00  0.00      BP1   
ATOM   4823  CB  ALA B  93       7.229  -3.675 -11.082  0.00  0.00      BP1  C
ATOM   4824  HB1 ALA B  93       6.269  -3.909 -11.587  0.00  0.00      BP1   
ATOM   4825  HB2 ALA B  93       7.019  -2.942 -10.271  0.00  0.00      BP1   
ATOM   4826  HB3 ALA B  93       7.901  -3.195 -11.826  0.00  0.00      BP1   
ATOM   4827  C   ALA B  93       9.200  -4.656  -9.874  0.00  0.00      BP1  C
ATOM   4828  O   ALA B  93      10.247  -4.907 -10.471  0.00  0.00      BP1  O
ATOM   4829  N   ILE B  94       9.203  -4.138  -8.622  0.00  0.00      BP1  N
ATOM   4830  HN  ILE B  94       8.360  -3.851  -8.171  0.00  0.00      BP1   
ATOM   4831  CA  ILE B  94      10.408  -3.945  -7.818  0.00  0.00      BP1  C
ATOM   4832  HA  ILE B  94      11.098  -3.397  -8.447  0.00  0.00      BP1   
ATOM   4833  CB  ILE B  94      10.141  -3.160  -6.535  0.00  0.00      BP1  C
ATOM   4834  HB  ILE B  94       9.328  -3.733  -6.022  0.00  0.00      BP1   
ATOM   4835  CG2 ILE B  94      11.435  -3.041  -5.692  0.00  0.00      BP1  C
ATOM   4836 HG21 ILE B  94      11.212  -2.611  -4.694  0.00  0.00      BP1   
ATOM   4837 HG22 ILE B  94      11.899  -4.036  -5.535  0.00  0.00      BP1   
ATOM   4838 HG23 ILE B  94      12.176  -2.384  -6.194  0.00  0.00      BP1   
ATOM   4839  CG1 ILE B  94       9.566  -1.767  -6.860  0.00  0.00      BP1  C
ATOM   4840 HG11 ILE B  94      10.272  -1.214  -7.518  0.00  0.00      BP1   
ATOM   4841 HG12 ILE B  94       8.617  -1.893  -7.429  0.00  0.00      BP1   
ATOM   4842  CD  ILE B  94       9.266  -0.906  -5.621  0.00  0.00      BP1   
ATOM   4843  HD1 ILE B  94       8.803   0.057  -5.925  0.00  0.00      BP1   
ATOM   4844  HD2 ILE B  94       8.564  -1.432  -4.939  0.00  0.00      BP1   
ATOM   4845  HD3 ILE B  94      10.197  -0.679  -5.060  0.00  0.00      BP1   
ATOM   4846  C   ILE B  94      11.084  -5.252  -7.465  0.00  0.00      BP1  C
ATOM   4847  O   ILE B  94      12.288  -5.406  -7.658  0.00  0.00      BP1  O
ATOM   4848  N   CYS B  95      10.322  -6.261  -6.993  0.00  0.00      BP1  N
ATOM   4849  HN  CYS B  95       9.343  -6.164  -6.826  0.00  0.00      BP1   
ATOM   4850  CA  CYS B  95      10.863  -7.574  -6.690  0.00  0.00      BP1  C
ATOM   4851  HA  CYS B  95      11.632  -7.415  -5.942  0.00  0.00      BP1   
ATOM   4852  CB  CYS B  95       9.787  -8.544  -6.154  0.00  0.00      BP1   
ATOM   4853  HB1 CYS B  95       8.904  -8.461  -6.827  0.00  0.00      BP1   
ATOM   4854  HB2 CYS B  95      10.146  -9.594  -6.245  0.00  0.00      BP1   
ATOM   4855  SG  CYS B  95       9.238  -8.199  -4.460  0.00  0.00      BP1   
ATOM   4856  C   CYS B  95      11.515  -8.216  -7.891  0.00  0.00      BP1  C
ATOM   4857  O   CYS B  95      12.630  -8.707  -7.815  0.00  0.00      BP1  O
ATOM   4858  N   PHE B  96      10.878  -8.165  -9.062  0.00  0.00      BP1  N
ATOM   4859  HN  PHE B  96       9.959  -7.788  -9.172  0.00  0.00      BP1   
ATOM   4860  CA  PHE B  96      11.471  -8.653 -10.280  0.00  0.00      BP1  C
ATOM   4861  HA  PHE B  96      11.713  -9.688 -10.071  0.00  0.00      BP1   
ATOM   4862  CB  PHE B  96      10.396  -8.455 -11.363  0.00  0.00      BP1  C
ATOM   4863  HB1 PHE B  96       9.512  -9.085 -11.119  0.00  0.00      BP1   
ATOM   4864  HB2 PHE B  96      10.048  -7.400 -11.393  0.00  0.00      BP1   
ATOM   4865  CG  PHE B  96      10.820  -8.864 -12.739  0.00  0.00      BP1  C
ATOM   4866  CD1 PHE B  96      11.401 -10.114 -12.983  0.00  0.00      BP1  C
ATOM   4867  HD1 PHE B  96      11.548 -10.804 -12.163  0.00  0.00      BP1   
ATOM   4868  CE1 PHE B  96      11.799 -10.478 -14.272  0.00  0.00      BP1  C
ATOM   4869  HE1 PHE B  96      12.236 -11.450 -14.448  0.00  0.00      BP1   
ATOM   4870  CZ  PHE B  96      11.625  -9.588 -15.333  0.00  0.00      BP1  C
ATOM   4871  HZ  PHE B  96      11.906  -9.874 -16.337  0.00  0.00      BP1   
ATOM   4872  CD2 PHE B  96      10.665  -7.974 -13.809  0.00  0.00      BP1  C
ATOM   4873  HD2 PHE B  96      10.244  -6.992 -13.640  0.00  0.00      BP1   
ATOM   4874  CE2 PHE B  96      11.075  -8.329 -15.096  0.00  0.00      BP1  C
ATOM   4875  HE2 PHE B  96      10.966  -7.625 -15.910  0.00  0.00      BP1   
ATOM   4876  C   PHE B  96      12.775  -7.958 -10.683  0.00  0.00      BP1  C
ATOM   4877  O   PHE B  96      13.763  -8.624 -10.988  0.00  0.00      BP1  O
ATOM   4878  N   TYR B  97      12.809  -6.609 -10.647  0.00  0.00      BP1  N
ATOM   4879  HN  TYR B  97      12.003  -6.084 -10.380  0.00  0.00      BP1   
ATOM   4880  CA  TYR B  97      13.974  -5.801 -10.982  0.00  0.00      BP1  C
ATOM   4881  HA  TYR B  97      14.268  -6.113 -11.977  0.00  0.00      BP1   
ATOM   4882  CB  TYR B  97      13.564  -4.305 -10.939  0.00  0.00      BP1  C
ATOM   4883  HB1 TYR B  97      12.663  -4.155 -11.574  0.00  0.00      BP1   
ATOM   4884  HB2 TYR B  97      13.290  -4.002  -9.905  0.00  0.00      BP1   
ATOM   4885  CG  TYR B  97      14.631  -3.388 -11.467  0.00  0.00      BP1  C
ATOM   4886  CD1 TYR B  97      15.600  -2.841 -10.611  0.00  0.00      BP1  C
ATOM   4887  HD1 TYR B  97      15.580  -3.076  -9.557  0.00  0.00      BP1   
ATOM   4888  CE1 TYR B  97      16.581  -1.975 -11.109  0.00  0.00      BP1  C
ATOM   4889  HE1 TYR B  97      17.334  -1.563 -10.453  0.00  0.00      BP1   
ATOM   4890  CZ  TYR B  97      16.593  -1.628 -12.457  0.00  0.00      BP1  C
ATOM   4891  OH  TYR B  97      17.546  -0.716 -12.946  0.00  0.00      BP1  O
ATOM   4892  HH  TYR B  97      17.435  -0.666 -13.898  0.00  0.00      BP1   
ATOM   4893  CD2 TYR B  97      14.663  -3.045 -12.824  0.00  0.00      BP1  C
ATOM   4894  HD2 TYR B  97      13.908  -3.429 -13.498  0.00  0.00      BP1   
ATOM   4895  CE2 TYR B  97      15.635  -2.166 -13.318  0.00  0.00      BP1  C
ATOM   4896  HE2 TYR B  97      15.627  -1.889 -14.362  0.00  0.00      BP1   
ATOM   4897  C   TYR B  97      15.168  -6.047 -10.060  0.00  0.00      BP1  C
ATOM   4898  O   TYR B  97      16.315  -6.160 -10.498  0.00  0.00      BP1  O
ATOM   4899  N   GLU B  98      14.905  -6.130  -8.747  0.00  0.00      BP1  N
ATOM   4900  HN  GLU B  98      13.976  -6.045  -8.397  0.00  0.00      BP1   
ATOM   4901  CA  GLU B  98      15.900  -6.346  -7.724  0.00  0.00      BP1  C
ATOM   4902  HA  GLU B  98      16.776  -5.784  -8.022  0.00  0.00      BP1   
ATOM   4903  CB  GLU B  98      15.353  -5.808  -6.388  0.00  0.00      BP1  C
ATOM   4904  HB1 GLU B  98      14.372  -6.299  -6.191  0.00  0.00      BP1   
ATOM   4905  HB2 GLU B  98      16.021  -6.118  -5.555  0.00  0.00      BP1   
ATOM   4906  CG  GLU B  98      15.160  -4.269  -6.370  0.00  0.00      BP1  C
ATOM   4907  HG1 GLU B  98      14.671  -3.948  -7.308  0.00  0.00      BP1   
ATOM   4908  HG2 GLU B  98      14.537  -3.957  -5.509  0.00  0.00      BP1   
ATOM   4909  CD  GLU B  98      16.494  -3.529  -6.311  0.00  0.00      BP1  C
ATOM   4910  OE1 GLU B  98      17.507  -4.144  -5.891  0.00  0.00      BP1  O
ATOM   4911  OE2 GLU B  98      16.498  -2.325  -6.668  0.00  0.00      BP1  O
ATOM   4912  C   GLU B  98      16.331  -7.797  -7.551  0.00  0.00      BP1  C
ATOM   4913  O   GLU B  98      17.469  -8.081  -7.185  0.00  0.00      BP1  O
ATOM   4914  N   CYS B  99      15.439  -8.778  -7.803  0.00  0.00      BP1  N
ATOM   4915  HN  CYS B  99      14.550  -8.607  -8.223  0.00  0.00      BP1   
ATOM   4916  CA  CYS B  99      15.704 -10.169  -7.482  0.00  0.00      BP1  C
ATOM   4917  HA  CYS B  99      16.596 -10.130  -6.867  0.00  0.00      BP1   
ATOM   4918  CB  CYS B  99      14.509 -10.824  -6.748  0.00  0.00      BP1   
ATOM   4919  HB1 CYS B  99      13.643 -10.807  -7.448  0.00  0.00      BP1   
ATOM   4920  HB2 CYS B  99      14.727 -11.896  -6.554  0.00  0.00      BP1   
ATOM   4921  SG  CYS B  99      13.978 -10.007  -5.206  0.00  0.00      BP1   
ATOM   4922  C   CYS B  99      15.991 -11.099  -8.654  0.00  0.00      BP1  C
ATOM   4923  O   CYS B  99      16.563 -12.168  -8.438  0.00  0.00      BP1  O
ATOM   4924  N   SER B 100      15.612 -10.765  -9.906  0.00  0.00      BP1  N
ATOM   4925  HN  SER B 100      15.224  -9.877 -10.150  0.00  0.00      BP1   
ATOM   4926  CA  SER B 100      15.742 -11.694 -11.031  0.00  0.00      BP1  C
ATOM   4927  HA  SER B 100      15.294 -12.611 -10.673  0.00  0.00      BP1   
ATOM   4928  CB  SER B 100      14.960 -11.215 -12.284  0.00  0.00      BP1  C
ATOM   4929  HB1 SER B 100      13.893 -11.073 -11.993  0.00  0.00      BP1   
ATOM   4930  HB2 SER B 100      15.341 -10.226 -12.625  0.00  0.00      BP1   
ATOM   4931  OG  SER B 100      14.991 -12.150 -13.373  0.00  0.00      BP1  O
ATOM   4932  HG1 SER B 100      14.310 -11.875 -14.001  0.00  0.00      BP1   
ATOM   4933  C   SER B 100      17.185 -12.020 -11.444  0.00  0.00      BP1  C
ATOM   4934  O   SER B 100      17.949 -11.094 -11.715  0.00  0.00      BP1  O
ATOM   4935  N   PRO B 101      17.606 -13.283 -11.582  0.00  0.00      BP1  N
ATOM   4936  CD  PRO B 101      16.872 -14.448 -11.090  0.00  0.00      BP1  C
ATOM   4937  HD1 PRO B 101      15.956 -14.627 -11.697  0.00  0.00      BP1   
ATOM   4938  HD2 PRO B 101      16.579 -14.314 -10.024  0.00  0.00      BP1   
ATOM   4939  CA  PRO B 101      18.945 -13.643 -12.033  0.00  0.00      BP1  C
ATOM   4940  HA  PRO B 101      19.668 -12.874 -11.789  0.00  0.00      BP1   
ATOM   4941  CB  PRO B 101      19.196 -14.966 -11.297  0.00  0.00      BP1  C
ATOM   4942  HB1 PRO B 101      19.577 -14.802 -10.264  0.00  0.00      BP1   
ATOM   4943  HB2 PRO B 101      19.893 -15.630 -11.856  0.00  0.00      BP1   
ATOM   4944  CG  PRO B 101      17.825 -15.632 -11.222  0.00  0.00      BP1  C
ATOM   4945  HG1 PRO B 101      17.769 -16.331 -10.365  0.00  0.00      BP1   
ATOM   4946  HG2 PRO B 101      17.576 -16.202 -12.147  0.00  0.00      BP1   
ATOM   4947  C   PRO B 101      18.936 -13.857 -13.535  0.00  0.00      BP1  C
ATOM   4948  O   PRO B 101      19.925 -14.310 -14.110  0.00  0.00      BP1  O
ATOM   4949  N   ASN B 102      17.816 -13.550 -14.215  0.00  0.00      BP1  N
ATOM   4950  HN  ASN B 102      17.072 -13.035 -13.792  0.00  0.00      BP1   
ATOM   4951  CA  ASN B 102      17.579 -13.923 -15.595  0.00  0.00      BP1  C
ATOM   4952  HA  ASN B 102      18.466 -14.464 -15.907  0.00  0.00      BP1   
ATOM   4953  CB  ASN B 102      16.348 -14.856 -15.709  0.00  0.00      BP1  C
ATOM   4954  HB1 ASN B 102      15.457 -14.287 -15.366  0.00  0.00      BP1   
ATOM   4955  HB2 ASN B 102      16.176 -15.140 -16.767  0.00  0.00      BP1   
ATOM   4956  CG  ASN B 102      16.495 -16.098 -14.834  0.00  0.00      BP1  C
ATOM   4957  OD1 ASN B 102      15.591 -16.437 -14.068  0.00  0.00      BP1  O
ATOM   4958  ND2 ASN B 102      17.645 -16.801 -14.919  0.00  0.00      BP1  N
ATOM   4959 HD21 ASN B 102      17.725 -17.616 -14.352  0.00  0.00      BP1   
ATOM   4960 HD22 ASN B 102      18.357 -16.517 -15.552  0.00  0.00      BP1   
ATOM   4961  C   ASN B 102      17.444 -12.703 -16.494  0.00  0.00      BP1  C
ATOM   4962  O   ASN B 102      16.757 -12.734 -17.510  0.00  0.00      BP1  O
ATOM   4963  N   LEU B 103      18.120 -11.593 -16.123  0.00  0.00      BP1  N
ATOM   4964  HN  LEU B 103      18.745 -11.598 -15.345  0.00  0.00      BP1   
ATOM   4965  CA  LEU B 103      18.015 -10.307 -16.798  0.00  0.00      BP1  C
ATOM   4966  HA  LEU B 103      17.188 -10.424 -17.487  0.00  0.00      BP1   
ATOM   4967  CB  LEU B 103      17.799  -9.168 -15.784  0.00  0.00      BP1  C
ATOM   4968  HB1 LEU B 103      18.673  -9.175 -15.093  0.00  0.00      BP1   
ATOM   4969  HB2 LEU B 103      17.838  -8.195 -16.320  0.00  0.00      BP1   
ATOM   4970  CG  LEU B 103      16.514  -9.284 -14.961  0.00  0.00      BP1  C
ATOM   4971  HG  LEU B 103      16.670 -10.139 -14.258  0.00  0.00      BP1   
ATOM   4972  CD1 LEU B 103      16.298  -7.988 -14.167  0.00  0.00      BP1  C
ATOM   4973 HD11 LEU B 103      15.344  -8.034 -13.600  0.00  0.00      BP1   
ATOM   4974 HD12 LEU B 103      17.125  -7.829 -13.444  0.00  0.00      BP1   
ATOM   4975 HD13 LEU B 103      16.254  -7.114 -14.849  0.00  0.00      BP1   
ATOM   4976  CD2 LEU B 103      15.276  -9.594 -15.817  0.00  0.00      BP1  C
ATOM   4977 HD21 LEU B 103      14.375  -9.686 -15.172  0.00  0.00      BP1   
ATOM   4978 HD22 LEU B 103      15.079  -8.791 -16.558  0.00  0.00      BP1   
ATOM   4979 HD23 LEU B 103      15.411 -10.551 -16.365  0.00  0.00      BP1   
ATOM   4980  C   LEU B 103      19.226  -9.899 -17.606  0.00  0.00      BP1  C
ATOM   4981  O   LEU B 103      19.229  -8.838 -18.228  0.00  0.00      BP1  O
ATOM   4982  N   GLY B 104      20.276 -10.737 -17.650  0.00  0.00      BP1  N
ATOM   4983  HN  GLY B 104      20.260 -11.607 -17.160  0.00  0.00      BP1   
ATOM   4984  CA  GLY B 104      21.498 -10.457 -18.400  0.00  0.00      BP1  C
ATOM   4985  HA1 GLY B 104      21.999 -11.414 -18.452  0.00  0.00      BP1   
ATOM   4986  HA2 GLY B 104      22.014  -9.717 -17.800  0.00  0.00      BP1   
ATOM   4987  C   GLY B 104      21.376  -9.911 -19.817  0.00  0.00      BP1  C
ATOM   4988  O   GLY B 104      22.007  -8.887 -20.073  0.00  0.00      BP1  O
ATOM   4989  N   PRO B 105      20.599 -10.452 -20.757  0.00  0.00      BP1  N
ATOM   4990  CD  PRO B 105      19.904 -11.732 -20.603  0.00  0.00      BP1  C
ATOM   4991  HD1 PRO B 105      18.985 -11.614 -19.987  0.00  0.00      BP1   
ATOM   4992  HD2 PRO B 105      20.566 -12.490 -20.124  0.00  0.00      BP1   
ATOM   4993  CA  PRO B 105      20.451  -9.915 -22.112  0.00  0.00      BP1  C
ATOM   4994  HA  PRO B 105      21.397 -10.062 -22.620  0.00  0.00      BP1   
ATOM   4995  CB  PRO B 105      19.438 -10.859 -22.780  0.00  0.00      BP1  C
ATOM   4996  HB1 PRO B 105      19.692 -11.041 -23.849  0.00  0.00      BP1   
ATOM   4997  HB2 PRO B 105      18.399 -10.468 -22.699  0.00  0.00      BP1   
ATOM   4998  CG  PRO B 105      19.536 -12.179 -22.012  0.00  0.00      BP1  C
ATOM   4999  HG1 PRO B 105      20.293 -12.848 -22.465  0.00  0.00      BP1   
ATOM   5000  HG2 PRO B 105      18.568 -12.729 -21.981  0.00  0.00      BP1   
ATOM   5001  C   PRO B 105      20.027  -8.456 -22.257  0.00  0.00      BP1  C
ATOM   5002  O   PRO B 105      20.250  -7.878 -23.319  0.00  0.00      BP1  O
ATOM   5003  N   TRP B 106      19.385  -7.856 -21.234  0.00  0.00      BP1  N
ATOM   5004  HN  TRP B 106      19.239  -8.334 -20.371  0.00  0.00      BP1   
ATOM   5005  CA  TRP B 106      18.864  -6.507 -21.281  0.00  0.00      BP1  C
ATOM   5006  HA  TRP B 106      18.992  -6.155 -22.298  0.00  0.00      BP1   
ATOM   5007  CB  TRP B 106      17.382  -6.510 -20.852  0.00  0.00      BP1  C
ATOM   5008  HB1 TRP B 106      17.324  -6.945 -19.829  0.00  0.00      BP1   
ATOM   5009  HB2 TRP B 106      17.007  -5.466 -20.779  0.00  0.00      BP1   
ATOM   5010  CG  TRP B 106      16.526  -7.352 -21.782  0.00  0.00      BP1  C
ATOM   5011  CD1 TRP B 106      15.957  -6.970 -22.960  0.00  0.00      BP1  C
ATOM   5012  HD1 TRP B 106      15.997  -5.963 -23.352  0.00  0.00      BP1   
ATOM   5013  NE1 TRP B 106      15.372  -8.046 -23.583  0.00  0.00      BP1  N
ATOM   5014  HE1 TRP B 106      14.925  -8.048 -24.452  0.00  0.00      BP1   
ATOM   5015  CE2 TRP B 106      15.561  -9.160 -22.799  0.00  0.00      BP1  C
ATOM   5016  CD2 TRP B 106      16.271  -8.762 -21.650  0.00  0.00      BP1  C
ATOM   5017  CE3 TRP B 106      16.625  -9.683 -20.676  0.00  0.00      BP1  C
ATOM   5018  HE3 TRP B 106      17.160  -9.392 -19.782  0.00  0.00      BP1   
ATOM   5019  CZ3 TRP B 106      16.262 -11.022 -20.868  0.00  0.00      BP1  C
ATOM   5020  HZ3 TRP B 106      16.539 -11.759 -20.128  0.00  0.00      BP1   
ATOM   5021  CZ2 TRP B 106      15.181 -10.483 -22.977  0.00  0.00      BP1  C
ATOM   5022  HZ2 TRP B 106      14.618 -10.798 -23.842  0.00  0.00      BP1   
ATOM   5023  CH2 TRP B 106      15.547 -11.417 -22.001  0.00  0.00      BP1  C
ATOM   5024  HH2 TRP B 106      15.272 -12.456 -22.124  0.00  0.00      BP1   
ATOM   5025  C   TRP B 106      19.635  -5.560 -20.386  0.00  0.00      BP1  C
ATOM   5026  O   TRP B 106      19.311  -4.374 -20.312  0.00  0.00      BP1  O
ATOM   5027  N   ILE B 107      20.682  -6.048 -19.684  0.00  0.00      BP1  N
ATOM   5028  HN  ILE B 107      20.904  -7.020 -19.641  0.00  0.00      BP1   
ATOM   5029  CA  ILE B 107      21.580  -5.198 -18.925  0.00  0.00      BP1  C
ATOM   5030  HA  ILE B 107      20.954  -4.544 -18.332  0.00  0.00      BP1   
ATOM   5031  CB  ILE B 107      22.504  -5.951 -17.979  0.00  0.00      BP1  C
ATOM   5032  HB  ILE B 107      23.000  -6.720 -18.624  0.00  0.00      BP1   
ATOM   5033  CG2 ILE B 107      23.472  -4.961 -17.304  0.00  0.00      BP1  C
ATOM   5034 HG21 ILE B 107      24.253  -5.505 -16.732  0.00  0.00      BP1   
ATOM   5035 HG22 ILE B 107      23.987  -4.331 -18.060  0.00  0.00      BP1   
ATOM   5036 HG23 ILE B 107      22.931  -4.292 -16.601  0.00  0.00      BP1   
ATOM   5037  CG1 ILE B 107      21.677  -6.717 -16.920  0.00  0.00      BP1  C
ATOM   5038 HG11 ILE B 107      21.031  -6.006 -16.359  0.00  0.00      BP1   
ATOM   5039 HG12 ILE B 107      21.002  -7.435 -17.440  0.00  0.00      BP1   
ATOM   5040  CD  ILE B 107      22.527  -7.512 -15.915  0.00  0.00      BP1   
ATOM   5041  HD1 ILE B 107      21.872  -8.082 -15.221  0.00  0.00      BP1   
ATOM   5042  HD2 ILE B 107      23.186  -8.234 -16.443  0.00  0.00      BP1   
ATOM   5043  HD3 ILE B 107      23.163  -6.834 -15.306  0.00  0.00      BP1   
ATOM   5044  C   ILE B 107      22.394  -4.309 -19.847  0.00  0.00      BP1  C
ATOM   5045  O   ILE B 107      22.979  -4.769 -20.824  0.00  0.00      BP1  O
ATOM   5046  N   GLN B 108      22.444  -2.995 -19.545  0.00  0.00      BP1  N
ATOM   5047  HN  GLN B 108      21.932  -2.598 -18.786  0.00  0.00      BP1   
ATOM   5048  CA  GLN B 108      23.239  -2.049 -20.291  0.00  0.00      BP1  C
ATOM   5049  HA  GLN B 108      24.101  -2.572 -20.686  0.00  0.00      BP1   
ATOM   5050  CB  GLN B 108      22.433  -1.351 -21.418  0.00  0.00      BP1  C
ATOM   5051  HB1 GLN B 108      21.587  -0.817 -20.927  0.00  0.00      BP1   
ATOM   5052  HB2 GLN B 108      23.065  -0.563 -21.890  0.00  0.00      BP1   
ATOM   5053  CG  GLN B 108      21.895  -2.343 -22.467  0.00  0.00      BP1  C
ATOM   5054  HG1 GLN B 108      22.728  -2.924 -22.917  0.00  0.00      BP1   
ATOM   5055  HG2 GLN B 108      21.192  -3.064 -22.000  0.00  0.00      BP1   
ATOM   5056  CD  GLN B 108      21.181  -1.674 -23.633  0.00  0.00      BP1  C
ATOM   5057  OE1 GLN B 108      21.014  -0.456 -23.720  0.00  0.00      BP1  O
ATOM   5058  NE2 GLN B 108      20.726  -2.523 -24.585  0.00  0.00      BP1  N
ATOM   5059 HE21 GLN B 108      20.258  -2.117 -25.364  0.00  0.00      BP1   
ATOM   5060 HE22 GLN B 108      20.853  -3.503 -24.475  0.00  0.00      BP1   
ATOM   5061  C   GLN B 108      23.749  -0.979 -19.342  0.00  0.00      BP1  C
ATOM   5062  O   GLN B 108      23.038  -0.655 -18.385  0.00  0.00      BP1  O
[truncated: 23,940,639 more chars]
