# Supplementary material for: Multi-state catch bond formed in the Izumo1:Juno complex that initiates human fertilization
Source: Nat Commun. 2025 Aug 26;16:7952. doi: 10.1038/s41467-025-62427-0 (PMC12381214; doi:10.1038/s41467-025-62427-0)
Supplement: Supplementary file 9 — Source data [file 41467_2025_62427_MOESM9_ESM.zip › Source Data Zip/Input file JUNO-IZUMO-HIS177GLU.pdb]

CRYST1  134.872  134.872  165.811  90.00  90.00  90.00 P 1           1
ATOM      1  N   CYS A  22     -15.898  12.264   0.800  0.00  0.00      AP1  N
ATOM      2  HT1 CYS A  22     -14.983  12.494   0.467  0.00  0.00      AP1   
ATOM      3  HT2 CYS A  22     -16.114  12.812   1.609  0.00  0.00      AP1   
ATOM      4  HT3 CYS A  22     -16.574  12.435   0.083  0.00  0.00      AP1   
ATOM      5  CA  CYS A  22     -15.934  10.802   1.172  0.00  0.00      AP1  C
ATOM      6  HA  CYS A  22     -15.728  10.275   0.246  0.00  0.00      AP1   
ATOM      7  CB  CYS A  22     -14.789  10.444   2.150  0.00  0.00      AP1   
ATOM      8  HB1 CYS A  22     -13.983  11.198   2.003  0.00  0.00      AP1   
ATOM      9  HB2 CYS A  22     -15.138  10.566   3.199  0.00  0.00      AP1   
ATOM     10  SG  CYS A  22     -14.141   8.783   1.819  0.00  0.00      AP1   
ATOM     11  C   CYS A  22     -17.275  10.308   1.698  0.00  0.00      AP1  C
ATOM     12  O   CYS A  22     -17.666   9.180   1.453  0.00  0.00      AP1  O
ATOM     13  N   VAL A  23     -18.048  11.177   2.369  0.00  0.00      AP1  N
ATOM     14  HN  VAL A  23     -17.660  12.076   2.558  0.00  0.00      AP1   
ATOM     15  CA  VAL A  23     -19.404  10.990   2.870  0.00  0.00      AP1  C
ATOM     16  HA  VAL A  23     -19.282  10.371   3.750  0.00  0.00      AP1   
ATOM     17  CB  VAL A  23     -19.846  12.386   3.278  0.00  0.00      AP1  C
ATOM     18  HB  VAL A  23     -19.825  13.028   2.364  0.00  0.00      AP1   
ATOM     19  CG1 VAL A  23     -21.257  12.402   3.844  0.00  0.00      AP1  C
ATOM     20 HG11 VAL A  23     -21.530  13.429   4.168  0.00  0.00      AP1   
ATOM     21 HG12 VAL A  23     -22.005  12.084   3.089  0.00  0.00      AP1   
ATOM     22 HG13 VAL A  23     -21.334  11.732   4.727  0.00  0.00      AP1   
ATOM     23  CG2 VAL A  23     -18.942  12.922   4.402  0.00  0.00      AP1  C
ATOM     24 HG21 VAL A  23     -19.283  13.925   4.735  0.00  0.00      AP1   
ATOM     25 HG22 VAL A  23     -18.961  12.238   5.277  0.00  0.00      AP1   
ATOM     26 HG23 VAL A  23     -17.891  13.020   4.060  0.00  0.00      AP1   
ATOM     27  C   VAL A  23     -20.416  10.284   1.943  0.00  0.00      AP1  C
ATOM     28  O   VAL A  23     -21.293   9.572   2.407  0.00  0.00      AP1  O
ATOM     29  N   ILE A  24     -20.295  10.382   0.599  0.00  0.00      AP1  N
ATOM     30  HN  ILE A  24     -19.605  10.966   0.177  0.00  0.00      AP1   
ATOM     31  CA  ILE A  24     -21.139   9.663  -0.357  0.00  0.00      AP1  C
ATOM     32  HA  ILE A  24     -22.144   9.804   0.020  0.00  0.00      AP1   
ATOM     33  CB  ILE A  24     -21.036  10.182  -1.776  0.00  0.00      AP1  C
ATOM     34  HB  ILE A  24     -21.383   9.329  -2.412  0.00  0.00      AP1   
ATOM     35  CG2 ILE A  24     -22.006  11.348  -1.741  0.00  0.00      AP1  C
ATOM     36 HG21 ILE A  24     -22.168  11.752  -2.762  0.00  0.00      AP1   
ATOM     37 HG22 ILE A  24     -22.993  11.031  -1.344  0.00  0.00      AP1   
ATOM     38 HG23 ILE A  24     -21.617  12.169  -1.101  0.00  0.00      AP1   
ATOM     39  CG1 ILE A  24     -19.582  10.472  -2.230  0.00  0.00      AP1  C
ATOM     40 HG11 ILE A  24     -19.111  11.209  -1.541  0.00  0.00      AP1   
ATOM     41 HG12 ILE A  24     -18.988   9.533  -2.163  0.00  0.00      AP1   
ATOM     42  CD  ILE A  24     -19.468  10.999  -3.672  0.00  0.00      AP1   
ATOM     43  HD1 ILE A  24     -18.400  11.130  -3.951  0.00  0.00      AP1   
ATOM     44  HD2 ILE A  24     -19.929  10.286  -4.388  0.00  0.00      AP1   
ATOM     45  HD3 ILE A  24     -19.974  11.982  -3.777  0.00  0.00      AP1   
ATOM     46  C   ILE A  24     -20.919   8.196  -0.456  0.00  0.00      AP1  C
ATOM     47  O   ILE A  24     -21.717   7.463  -1.030  0.00  0.00      AP1  O
ATOM     48  N   CYS A  25     -19.839   7.710   0.146  0.00  0.00      AP1  N
ATOM     49  HN  CYS A  25     -19.126   8.270   0.565  0.00  0.00      AP1   
ATOM     50  CA  CYS A  25     -19.621   6.296   0.232  0.00  0.00      AP1  C
ATOM     51  HA  CYS A  25     -19.915   5.878  -0.725  0.00  0.00      AP1   
ATOM     52  CB  CYS A  25     -18.124   6.024   0.457  0.00  0.00      AP1   
ATOM     53  HB1 CYS A  25     -17.845   6.498   1.425  0.00  0.00      AP1   
ATOM     54  HB2 CYS A  25     -17.955   4.933   0.591  0.00  0.00      AP1   
ATOM     55  SG  CYS A  25     -17.092   6.724  -0.878  0.00  0.00      AP1   
ATOM     56  C   CYS A  25     -20.510   5.673   1.299  0.00  0.00      AP1  C
ATOM     57  O   CYS A  25     -20.584   4.456   1.427  0.00  0.00      AP1  O
ATOM     58  N   ASP A  26     -21.246   6.511   2.058  0.00  0.00      AP1  N
ATOM     59  HN  ASP A  26     -21.091   7.495   2.096  0.00  0.00      AP1   
ATOM     60  CA  ASP A  26     -22.336   6.081   2.897  0.00  0.00      AP1  C
ATOM     61  HA  ASP A  26     -22.070   5.114   3.309  0.00  0.00      AP1   
ATOM     62  CB  ASP A  26     -22.519   7.120   4.017  0.00  0.00      AP1  C
ATOM     63  HB1 ASP A  26     -21.585   7.188   4.609  0.00  0.00      AP1   
ATOM     64  HB2 ASP A  26     -22.735   8.120   3.591  0.00  0.00      AP1   
ATOM     65  CG  ASP A  26     -23.627   6.800   5.003  0.00  0.00      AP1  C
ATOM     66  OD1 ASP A  26     -24.811   7.019   4.649  0.00  0.00      AP1  O
ATOM     67  OD2 ASP A  26     -23.316   6.390   6.143  0.00  0.00      AP1  O
ATOM     68  C   ASP A  26     -23.598   5.872   2.048  0.00  0.00      AP1  C
ATOM     69  O   ASP A  26     -23.974   6.783   1.311  0.00  0.00      AP1  O
ATOM     70  N   PRO A  27     -24.283   4.721   2.081  0.00  0.00      AP1  N
ATOM     71  CD  PRO A  27     -23.874   3.551   2.842  0.00  0.00      AP1  C
ATOM     72  HD1 PRO A  27     -24.151   3.647   3.916  0.00  0.00      AP1   
ATOM     73  HD2 PRO A  27     -22.775   3.378   2.767  0.00  0.00      AP1   
ATOM     74  CA  PRO A  27     -25.534   4.500   1.362  0.00  0.00      AP1  C
ATOM     75  HA  PRO A  27     -25.373   4.625   0.298  0.00  0.00      AP1   
ATOM     76  CB  PRO A  27     -25.902   3.025   1.643  0.00  0.00      AP1  C
ATOM     77  HB1 PRO A  27     -26.193   2.489   0.712  0.00  0.00      AP1   
ATOM     78  HB2 PRO A  27     -26.716   2.943   2.397  0.00  0.00      AP1   
ATOM     79  CG  PRO A  27     -24.629   2.389   2.211  0.00  0.00      AP1  C
ATOM     80  HG1 PRO A  27     -24.056   1.888   1.406  0.00  0.00      AP1   
ATOM     81  HG2 PRO A  27     -24.855   1.629   2.994  0.00  0.00      AP1   
ATOM     82  C   PRO A  27     -26.650   5.426   1.807  0.00  0.00      AP1  C
ATOM     83  O   PRO A  27     -27.396   5.925   0.967  0.00  0.00      AP1  O
ATOM     84  N   SER A  28     -26.792   5.657   3.127  0.00  0.00      AP1  N
ATOM     85  HN  SER A  28     -26.139   5.284   3.785  0.00  0.00      AP1   
ATOM     86  CA  SER A  28     -27.865   6.439   3.728  0.00  0.00      AP1  C
ATOM     87  HA  SER A  28     -28.789   6.035   3.335  0.00  0.00      AP1   
ATOM     88  CB  SER A  28     -27.914   6.385   5.285  0.00  0.00      AP1  C
ATOM     89  HB1 SER A  28     -27.019   6.920   5.677  0.00  0.00      AP1   
ATOM     90  HB2 SER A  28     -28.811   6.926   5.664  0.00  0.00      AP1   
ATOM     91  OG  SER A  28     -27.890   5.058   5.811  0.00  0.00      AP1  O
ATOM     92  HG1 SER A  28     -27.697   5.129   6.754  0.00  0.00      AP1   
ATOM     93  C   SER A  28     -27.789   7.892   3.295  0.00  0.00      AP1  C
ATOM     94  O   SER A  28     -28.812   8.525   3.049  0.00  0.00      AP1  O
ATOM     95  N   VAL A  29     -26.565   8.450   3.152  0.00  0.00      AP1  N
ATOM     96  HN  VAL A  29     -25.745   7.985   3.476  0.00  0.00      AP1   
ATOM     97  CA  VAL A  29     -26.317   9.750   2.529  0.00  0.00      AP1  C
ATOM     98  HA  VAL A  29     -26.870  10.473   3.112  0.00  0.00      AP1   
ATOM     99  CB  VAL A  29     -24.842  10.174   2.575  0.00  0.00      AP1  C
ATOM    100  HB  VAL A  29     -24.232   9.318   2.195  0.00  0.00      AP1   
ATOM    101  CG1 VAL A  29     -24.544  11.410   1.687  0.00  0.00      AP1  C
ATOM    102 HG11 VAL A  29     -23.477  11.704   1.783  0.00  0.00      AP1   
ATOM    103 HG12 VAL A  29     -24.736  11.199   0.614  0.00  0.00      AP1   
ATOM    104 HG13 VAL A  29     -25.169  12.275   1.997  0.00  0.00      AP1   
ATOM    105  CG2 VAL A  29     -24.480  10.474   4.040  0.00  0.00      AP1  C
ATOM    106 HG21 VAL A  29     -23.429  10.825   4.121  0.00  0.00      AP1   
ATOM    107 HG22 VAL A  29     -25.146  11.262   4.453  0.00  0.00      AP1   
ATOM    108 HG23 VAL A  29     -24.580   9.568   4.671  0.00  0.00      AP1   
ATOM    109  C   VAL A  29     -26.810   9.848   1.090  0.00  0.00      AP1  C
ATOM    110  O   VAL A  29     -27.572  10.760   0.765  0.00  0.00      AP1  O
ATOM    111  N   VAL A  30     -26.451   8.912   0.178  0.00  0.00      AP1  N
ATOM    112  HN  VAL A  30     -25.853   8.141   0.379  0.00  0.00      AP1   
ATOM    113  CA  VAL A  30     -26.925   8.966  -1.208  0.00  0.00      AP1  C
ATOM    114  HA  VAL A  30     -26.670   9.947  -1.588  0.00  0.00      AP1   
ATOM    115  CB  VAL A  30     -26.135   8.129  -2.238  0.00  0.00      AP1  C
ATOM    116  HB  VAL A  30     -25.614   8.842  -2.924  0.00  0.00      AP1   
ATOM    117  CG1 VAL A  30     -25.080   7.236  -1.572  0.00  0.00      AP1  C
ATOM    118 HG11 VAL A  30     -24.558   6.620  -2.336  0.00  0.00      AP1   
ATOM    119 HG12 VAL A  30     -24.308   7.835  -1.048  0.00  0.00      AP1   
ATOM    120 HG13 VAL A  30     -25.553   6.547  -0.841  0.00  0.00      AP1   
ATOM    121  CG2 VAL A  30     -27.032   7.297  -3.181  0.00  0.00      AP1  C
ATOM    122 HG21 VAL A  30     -26.414   6.687  -3.873  0.00  0.00      AP1   
ATOM    123 HG22 VAL A  30     -27.685   6.614  -2.597  0.00  0.00      AP1   
ATOM    124 HG23 VAL A  30     -27.681   7.952  -3.801  0.00  0.00      AP1   
ATOM    125  C   VAL A  30     -28.443   8.815  -1.312  0.00  0.00      AP1  C
ATOM    126  O   VAL A  30     -29.108   9.510  -2.082  0.00  0.00      AP1  O
ATOM    127  N   LEU A  31     -29.046   7.926  -0.501  0.00  0.00      AP1  N
ATOM    128  HN  LEU A  31     -28.540   7.291   0.078  0.00  0.00      AP1   
ATOM    129  CA  LEU A  31     -30.491   7.811  -0.394  0.00  0.00      AP1  C
ATOM    130  HA  LEU A  31     -30.843   7.690  -1.410  0.00  0.00      AP1   
ATOM    131  CB  LEU A  31     -30.915   6.530   0.352  0.00  0.00      AP1  C
ATOM    132  HB1 LEU A  31     -30.552   6.626   1.402  0.00  0.00      AP1   
ATOM    133  HB2 LEU A  31     -32.026   6.497   0.413  0.00  0.00      AP1   
ATOM    134  CG  LEU A  31     -30.364   5.218  -0.245  0.00  0.00      AP1  C
ATOM    135  HG  LEU A  31     -29.257   5.365  -0.282  0.00  0.00      AP1   
ATOM    136  CD1 LEU A  31     -30.686   4.045   0.692  0.00  0.00      AP1  C
ATOM    137 HD11 LEU A  31     -30.337   3.087   0.252  0.00  0.00      AP1   
ATOM    138 HD12 LEU A  31     -30.185   4.180   1.675  0.00  0.00      AP1   
ATOM    139 HD13 LEU A  31     -31.781   3.970   0.864  0.00  0.00      AP1   
ATOM    140  CD2 LEU A  31     -30.855   4.949  -1.677  0.00  0.00      AP1  C
ATOM    141 HD21 LEU A  31     -30.415   4.004  -2.065  0.00  0.00      AP1   
ATOM    142 HD22 LEU A  31     -31.959   4.849  -1.720  0.00  0.00      AP1   
ATOM    143 HD23 LEU A  31     -30.552   5.777  -2.354  0.00  0.00      AP1   
ATOM    144  C   LEU A  31     -31.188   9.043   0.192  0.00  0.00      AP1  C
ATOM    145  O   LEU A  31     -32.240   9.450  -0.296  0.00  0.00      AP1  O
ATOM    146  N   ALA A  32     -30.604   9.700   1.218  0.00  0.00      AP1  N
ATOM    147  HN  ALA A  32     -29.809   9.309   1.680  0.00  0.00      AP1   
ATOM    148  CA  ALA A  32     -31.055  10.984   1.731  0.00  0.00      AP1  C
ATOM    149  HA  ALA A  32     -32.087  10.902   2.049  0.00  0.00      AP1   
ATOM    150  CB  ALA A  32     -30.209  11.405   2.942  0.00  0.00      AP1  C
ATOM    151  HB1 ALA A  32     -30.268  10.621   3.728  0.00  0.00      AP1   
ATOM    152  HB2 ALA A  32     -29.141  11.527   2.661  0.00  0.00      AP1   
ATOM    153  HB3 ALA A  32     -30.569  12.359   3.381  0.00  0.00      AP1   
ATOM    154  C   ALA A  32     -31.010  12.107   0.699  0.00  0.00      AP1  C
ATOM    155  O   ALA A  32     -31.937  12.905   0.584  0.00  0.00      AP1  O
ATOM    156  N   LEU A  33     -29.937  12.176  -0.108  0.00  0.00      AP1  N
ATOM    157  HN  LEU A  33     -29.133  11.603   0.036  0.00  0.00      AP1   
ATOM    158  CA  LEU A  33     -29.834  13.073  -1.248  0.00  0.00      AP1  C
ATOM    159  HA  LEU A  33     -30.045  14.060  -0.859  0.00  0.00      AP1   
ATOM    160  CB  LEU A  33     -28.392  13.104  -1.805  0.00  0.00      AP1  C
ATOM    161  HB1 LEU A  33     -28.110  12.054  -2.046  0.00  0.00      AP1   
ATOM    162  HB2 LEU A  33     -28.389  13.655  -2.772  0.00  0.00      AP1   
ATOM    163  CG  LEU A  33     -27.337  13.695  -0.840  0.00  0.00      AP1  C
ATOM    164  HG  LEU A  33     -27.318  13.011   0.042  0.00  0.00      AP1   
ATOM    165  CD1 LEU A  33     -25.958  13.703  -1.517  0.00  0.00      AP1  C
ATOM    166 HD11 LEU A  33     -25.200  14.170  -0.852  0.00  0.00      AP1   
ATOM    167 HD12 LEU A  33     -25.629  12.668  -1.748  0.00  0.00      AP1   
ATOM    168 HD13 LEU A  33     -25.989  14.281  -2.465  0.00  0.00      AP1   
ATOM    169  CD2 LEU A  33     -27.705  15.102  -0.344  0.00  0.00      AP1  C
ATOM    170 HD21 LEU A  33     -26.930  15.479   0.359  0.00  0.00      AP1   
ATOM    171 HD22 LEU A  33     -27.779  15.826  -1.181  0.00  0.00      AP1   
ATOM    172 HD23 LEU A  33     -28.678  15.083   0.191  0.00  0.00      AP1   
ATOM    173  C   LEU A  33     -30.850  12.785  -2.354  0.00  0.00      AP1  C
ATOM    174  O   LEU A  33     -31.453  13.697  -2.915  0.00  0.00      AP1  O
ATOM    175  N   LYS A  34     -31.106  11.503  -2.677  0.00  0.00      AP1  N
ATOM    176  HN  LYS A  34     -30.576  10.741  -2.307  0.00  0.00      AP1   
ATOM    177  CA  LYS A  34     -32.174  11.127  -3.590  0.00  0.00      AP1  C
ATOM    178  HA  LYS A  34     -32.004  11.711  -4.486  0.00  0.00      AP1   
ATOM    179  CB  LYS A  34     -32.053   9.653  -4.032  0.00  0.00      AP1  C
ATOM    180  HB1 LYS A  34     -30.968   9.397  -4.025  0.00  0.00      AP1   
ATOM    181  HB2 LYS A  34     -32.532   9.006  -3.264  0.00  0.00      AP1   
ATOM    182  CG  LYS A  34     -32.653   9.454  -5.431  0.00  0.00      AP1  C
ATOM    183  HG1 LYS A  34     -33.759   9.367  -5.345  0.00  0.00      AP1   
ATOM    184  HG2 LYS A  34     -32.440  10.358  -6.048  0.00  0.00      AP1   
ATOM    185  CD  LYS A  34     -32.136   8.209  -6.165  0.00  0.00      AP1  C
ATOM    186  HD1 LYS A  34     -31.808   8.513  -7.185  0.00  0.00      AP1   
ATOM    187  HD2 LYS A  34     -31.236   7.835  -5.622  0.00  0.00      AP1   
ATOM    188  CE  LYS A  34     -33.155   7.078  -6.276  0.00  0.00      AP1  C
ATOM    189  HE1 LYS A  34     -33.272   6.561  -5.298  0.00  0.00      AP1   
ATOM    190  HE2 LYS A  34     -34.147   7.474  -6.587  0.00  0.00      AP1   
ATOM    191  NZ  LYS A  34     -32.686   6.100  -7.287  0.00  0.00      AP1  N
ATOM    192  HZ1 LYS A  34     -33.370   5.321  -7.372  0.00  0.00      AP1   
ATOM    193  HZ2 LYS A  34     -32.583   6.574  -8.208  0.00  0.00      AP1   
ATOM    194  HZ3 LYS A  34     -31.764   5.717  -6.995  0.00  0.00      AP1   
ATOM    195  C   LYS A  34     -33.594  11.445  -3.101  0.00  0.00      AP1  C
ATOM    196  O   LYS A  34     -34.426  11.922  -3.866  0.00  0.00      AP1  O
ATOM    197  N   SER A  35     -33.875  11.225  -1.793  0.00  0.00      AP1  N
ATOM    198  HN  SER A  35     -33.221  10.705  -1.245  0.00  0.00      AP1   
ATOM    199  CA  SER A  35     -35.067  11.674  -1.048  0.00  0.00      AP1  C
ATOM    200  HA  SER A  35     -35.926  11.263  -1.564  0.00  0.00      AP1   
ATOM    201  CB  SER A  35     -34.973  11.165   0.436  0.00  0.00      AP1  C
ATOM    202  HB1 SER A  35     -35.163  10.067   0.437  0.00  0.00      AP1   
ATOM    203  HB2 SER A  35     -33.945  11.320   0.834  0.00  0.00      AP1   
ATOM    204  OG  SER A  35     -35.886  11.710   1.383  0.00  0.00      AP1  O
ATOM    205  HG1 SER A  35     -35.850  11.147   2.166  0.00  0.00      AP1   
ATOM    206  C   SER A  35     -35.184  13.181  -1.108  0.00  0.00      AP1  C
ATOM    207  O   SER A  35     -36.231  13.729  -1.436  0.00  0.00      AP1  O
ATOM    208  N   LEU A  36     -34.075  13.921  -0.914  0.00  0.00      AP1  N
ATOM    209  HN  LEU A  36     -33.189  13.540  -0.657  0.00  0.00      AP1   
ATOM    210  CA  LEU A  36     -34.080  15.365  -1.065  0.00  0.00      AP1  C
ATOM    211  HA  LEU A  36     -34.819  15.727  -0.363  0.00  0.00      AP1   
ATOM    212  CB  LEU A  36     -32.698  15.982  -0.758  0.00  0.00      AP1  C
ATOM    213  HB1 LEU A  36     -32.362  15.567   0.221  0.00  0.00      AP1   
ATOM    214  HB2 LEU A  36     -31.964  15.620  -1.512  0.00  0.00      AP1   
ATOM    215  CG  LEU A  36     -32.684  17.521  -0.680  0.00  0.00      AP1  C
ATOM    216  HG  LEU A  36     -33.302  17.883  -1.537  0.00  0.00      AP1   
ATOM    217  CD1 LEU A  36     -33.311  18.010   0.631  0.00  0.00      AP1  C
ATOM    218 HD11 LEU A  36     -33.254  19.118   0.700  0.00  0.00      AP1   
ATOM    219 HD12 LEU A  36     -34.379  17.712   0.688  0.00  0.00      AP1   
ATOM    220 HD13 LEU A  36     -32.778  17.580   1.506  0.00  0.00      AP1   
ATOM    221  CD2 LEU A  36     -31.259  18.057  -0.864  0.00  0.00      AP1  C
ATOM    222 HD21 LEU A  36     -31.257  19.167  -0.825  0.00  0.00      AP1   
ATOM    223 HD22 LEU A  36     -30.578  17.691  -0.071  0.00  0.00      AP1   
ATOM    224 HD23 LEU A  36     -30.850  17.741  -1.849  0.00  0.00      AP1   
ATOM    225  C   LEU A  36     -34.496  15.834  -2.451  0.00  0.00      AP1  C
ATOM    226  O   LEU A  36     -35.324  16.736  -2.587  0.00  0.00      AP1  O
ATOM    227  N   GLU A  37     -33.964  15.210  -3.518  0.00  0.00      AP1  N
ATOM    228  HN  GLU A  37     -33.254  14.513  -3.467  0.00  0.00      AP1   
ATOM    229  CA  GLU A  37     -34.394  15.514  -4.865  0.00  0.00      AP1  C
ATOM    230  HA  GLU A  37     -34.280  16.583  -4.995  0.00  0.00      AP1   
ATOM    231  CB  GLU A  37     -33.547  14.789  -5.929  0.00  0.00      AP1  C
ATOM    232  HB1 GLU A  37     -32.474  15.019  -5.734  0.00  0.00      AP1   
ATOM    233  HB2 GLU A  37     -33.649  13.688  -5.808  0.00  0.00      AP1   
ATOM    234  CG  GLU A  37     -33.950  15.248  -7.353  0.00  0.00      AP1  C
ATOM    235  HG1 GLU A  37     -35.031  15.076  -7.504  0.00  0.00      AP1   
ATOM    236  HG2 GLU A  37     -33.727  16.323  -7.502  0.00  0.00      AP1   
ATOM    237  CD  GLU A  37     -33.282  14.492  -8.499  0.00  0.00      AP1  C
ATOM    238  OE1 GLU A  37     -32.955  13.290  -8.316  0.00  0.00      AP1  O
ATOM    239  OE2 GLU A  37     -33.246  15.080  -9.610  0.00  0.00      AP1  O
ATOM    240  C   GLU A  37     -35.853  15.177  -5.146  0.00  0.00      AP1  C
ATOM    241  O   GLU A  37     -36.604  15.997  -5.671  0.00  0.00      AP1  O
ATOM    242  N   LYS A  38     -36.295  13.945  -4.818  0.00  0.00      AP1  N
ATOM    243  HN  LYS A  38     -35.778  13.288  -4.270  0.00  0.00      AP1   
ATOM    244  CA  LYS A  38     -37.602  13.486  -5.258  0.00  0.00      AP1  C
ATOM    245  HA  LYS A  38     -37.780  13.964  -6.213  0.00  0.00      AP1   
ATOM    246  CB  LYS A  38     -37.674  11.961  -5.563  0.00  0.00      AP1  C
ATOM    247  HB1 LYS A  38     -37.668  11.431  -4.583  0.00  0.00      AP1   
ATOM    248  HB2 LYS A  38     -38.656  11.733  -6.035  0.00  0.00      AP1   
ATOM    249  CG  LYS A  38     -36.551  11.338  -6.429  0.00  0.00      AP1  C
ATOM    250  HG1 LYS A  38     -35.698  11.056  -5.770  0.00  0.00      AP1   
ATOM    251  HG2 LYS A  38     -36.931  10.401  -6.898  0.00  0.00      AP1   
ATOM    252  CD  LYS A  38     -35.946  12.195  -7.557  0.00  0.00      AP1  C
ATOM    253  HD1 LYS A  38     -35.464  13.089  -7.100  0.00  0.00      AP1   
ATOM    254  HD2 LYS A  38     -35.144  11.601  -8.053  0.00  0.00      AP1   
ATOM    255  CE  LYS A  38     -36.854  12.707  -8.669  0.00  0.00      AP1  C
ATOM    256  HE1 LYS A  38     -37.828  13.046  -8.252  0.00  0.00      AP1   
ATOM    257  HE2 LYS A  38     -36.382  13.565  -9.197  0.00  0.00      AP1   
ATOM    258  NZ  LYS A  38     -37.095  11.619  -9.631  0.00  0.00      AP1  N
ATOM    259  HZ1 LYS A  38     -37.715  11.952 -10.397  0.00  0.00      AP1   
ATOM    260  HZ2 LYS A  38     -36.188  11.305 -10.032  0.00  0.00      AP1   
ATOM    261  HZ3 LYS A  38     -37.547  10.820  -9.142  0.00  0.00      AP1   
ATOM    262  C   LYS A  38     -38.732  13.896  -4.328  0.00  0.00      AP1  C
ATOM    263  O   LYS A  38     -39.803  14.274  -4.793  0.00  0.00      AP1  O
ATOM    264  N   ASP A  39     -38.511  13.843  -3.004  0.00  0.00      AP1  N
ATOM    265  HN  ASP A  39     -37.618  13.658  -2.600  0.00  0.00      AP1   
ATOM    266  CA  ASP A  39     -39.547  14.046  -2.011  0.00  0.00      AP1  C
ATOM    267  HA  ASP A  39     -40.494  13.838  -2.495  0.00  0.00      AP1   
ATOM    268  CB  ASP A  39     -39.324  13.091  -0.801  0.00  0.00      AP1  C
ATOM    269  HB1 ASP A  39     -38.353  13.330  -0.322  0.00  0.00      AP1   
ATOM    270  HB2 ASP A  39     -40.126  13.220  -0.048  0.00  0.00      AP1   
ATOM    271  CG  ASP A  39     -39.276  11.613  -1.199  0.00  0.00      AP1  C
ATOM    272  OD1 ASP A  39     -39.710  11.243  -2.320  0.00  0.00      AP1  O
ATOM    273  OD2 ASP A  39     -38.776  10.826  -0.350  0.00  0.00      AP1  O
ATOM    274  C   ASP A  39     -39.596  15.505  -1.551  0.00  0.00      AP1  C
ATOM    275  O   ASP A  39     -40.664  16.084  -1.356  0.00  0.00      AP1  O
ATOM    276  N   TYR A  40     -38.419  16.155  -1.377  0.00  0.00      AP1  N
ATOM    277  HN  TYR A  40     -37.535  15.743  -1.591  0.00  0.00      AP1   
ATOM    278  CA  TYR A  40     -38.343  17.513  -0.861  0.00  0.00      AP1  C
ATOM    279  HA  TYR A  40     -39.211  17.622  -0.222  0.00  0.00      AP1   
ATOM    280  CB  TYR A  40     -37.072  17.723  -0.004  0.00  0.00      AP1  C
ATOM    281  HB1 TYR A  40     -36.887  16.810   0.602  0.00  0.00      AP1   
ATOM    282  HB2 TYR A  40     -36.182  17.875  -0.651  0.00  0.00      AP1   
ATOM    283  CG  TYR A  40     -37.252  18.881   0.939  0.00  0.00      AP1  C
ATOM    284  CD1 TYR A  40     -38.064  18.719   2.069  0.00  0.00      AP1  C
ATOM    285  HD1 TYR A  40     -38.573  17.780   2.235  0.00  0.00      AP1   
ATOM    286  CE1 TYR A  40     -38.240  19.772   2.974  0.00  0.00      AP1  C
ATOM    287  HE1 TYR A  40     -38.875  19.651   3.839  0.00  0.00      AP1   
ATOM    288  CZ  TYR A  40     -37.597  20.989   2.755  0.00  0.00      AP1  C
ATOM    289  OH  TYR A  40     -37.745  22.010   3.701  0.00  0.00      AP1  O
ATOM    290  HH  TYR A  40     -37.184  22.739   3.428  0.00  0.00      AP1   
ATOM    291  CD2 TYR A  40     -36.644  20.124   0.706  0.00  0.00      AP1  C
ATOM    292  HD2 TYR A  40     -36.073  20.287  -0.198  0.00  0.00      AP1   
ATOM    293  CE2 TYR A  40     -36.814  21.179   1.614  0.00  0.00      AP1  C
ATOM    294  HE2 TYR A  40     -36.357  22.137   1.414  0.00  0.00      AP1   
ATOM    295  C   TYR A  40     -38.435  18.589  -1.926  0.00  0.00      AP1  C
ATOM    296  O   TYR A  40     -39.171  19.555  -1.779  0.00  0.00      AP1  O
ATOM    297  N   LEU A  41     -37.713  18.493  -3.059  0.00  0.00      AP1  N
ATOM    298  HN  LEU A  41     -37.109  17.739  -3.309  0.00  0.00      AP1   
ATOM    299  CA  LEU A  41     -37.779  19.564  -4.050  0.00  0.00      AP1  C
ATOM    300  HA  LEU A  41     -37.403  20.428  -3.518  0.00  0.00      AP1   
ATOM    301  CB  LEU A  41     -36.795  19.379  -5.224  0.00  0.00      AP1  C
ATOM    302  HB1 LEU A  41     -37.089  18.445  -5.758  0.00  0.00      AP1   
ATOM    303  HB2 LEU A  41     -36.939  20.209  -5.951  0.00  0.00      AP1   
ATOM    304  CG  LEU A  41     -35.311  19.267  -4.837  0.00  0.00      AP1  C
ATOM    305  HG  LEU A  41     -35.208  18.253  -4.381  0.00  0.00      AP1   
ATOM    306  CD1 LEU A  41     -34.466  19.349  -6.112  0.00  0.00      AP1  C
ATOM    307 HD11 LEU A  41     -33.383  19.320  -5.865  0.00  0.00      AP1   
ATOM    308 HD12 LEU A  41     -34.693  18.496  -6.786  0.00  0.00      AP1   
ATOM    309 HD13 LEU A  41     -34.671  20.293  -6.659  0.00  0.00      AP1   
ATOM    310  CD2 LEU A  41     -34.827  20.301  -3.811  0.00  0.00      AP1  C
ATOM    311 HD21 LEU A  41     -33.754  20.138  -3.574  0.00  0.00      AP1   
ATOM    312 HD22 LEU A  41     -34.936  21.336  -4.190  0.00  0.00      AP1   
ATOM    313 HD23 LEU A  41     -35.408  20.211  -2.867  0.00  0.00      AP1   
ATOM    314  C   LEU A  41     -39.161  19.934  -4.618  0.00  0.00      AP1  C
ATOM    315  O   LEU A  41     -39.420  21.139  -4.703  0.00  0.00      AP1  O
ATOM    316  N   PRO A  42     -40.090  19.045  -4.983  0.00  0.00      AP1  N
ATOM    317  CD  PRO A  42     -39.926  17.588  -4.972  0.00  0.00      AP1  C
ATOM    318  HD1 PRO A  42     -40.107  17.158  -3.960  0.00  0.00      AP1   
ATOM    319  HD2 PRO A  42     -38.911  17.283  -5.318  0.00  0.00      AP1   
ATOM    320  CA  PRO A  42     -41.406  19.423  -5.495  0.00  0.00      AP1  C
ATOM    321  HA  PRO A  42     -41.268  19.875  -6.470  0.00  0.00      AP1   
ATOM    322  CB  PRO A  42     -42.119  18.082  -5.735  0.00  0.00      AP1  C
ATOM    323  HB1 PRO A  42     -42.759  18.102  -6.645  0.00  0.00      AP1   
ATOM    324  HB2 PRO A  42     -42.721  17.763  -4.855  0.00  0.00      AP1   
ATOM    325  CG  PRO A  42     -40.981  17.085  -5.948  0.00  0.00      AP1  C
ATOM    326  HG1 PRO A  42     -40.632  17.086  -7.000  0.00  0.00      AP1   
ATOM    327  HG2 PRO A  42     -41.261  16.041  -5.682  0.00  0.00      AP1   
ATOM    328  C   PRO A  42     -42.225  20.358  -4.626  0.00  0.00      AP1  C
ATOM    329  O   PRO A  42     -42.889  21.231  -5.178  0.00  0.00      AP1  O
ATOM    330  N   GLY A  43     -42.231  20.186  -3.287  0.00  0.00      AP1  N
ATOM    331  HN  GLY A  43     -41.682  19.477  -2.849  0.00  0.00      AP1   
ATOM    332  CA  GLY A  43     -43.032  21.016  -2.384  0.00  0.00      AP1  C
ATOM    333  HA1 GLY A  43     -43.250  20.383  -1.533  0.00  0.00      AP1   
ATOM    334  HA2 GLY A  43     -43.903  21.309  -2.954  0.00  0.00      AP1   
ATOM    335  C   GLY A  43     -42.365  22.268  -1.875  0.00  0.00      AP1  C
ATOM    336  O   GLY A  43     -42.998  23.097  -1.213  0.00  0.00      AP1  O
ATOM    337  N   HSD A  44     -41.056  22.430  -2.149  0.00  0.00      AP1  N
ATOM    338  HN  HSD A  44     -40.568  21.897  -2.839  0.00  0.00      AP1   
ATOM    339  CA  HSD A  44     -40.253  23.413  -1.446  0.00  0.00      AP1  C
ATOM    340  HA  HSD A  44     -40.956  24.087  -0.972  0.00  0.00      AP1   
ATOM    341  CB  HSD A  44     -39.367  22.726  -0.388  0.00  0.00      AP1  C
ATOM    342  HB1 HSD A  44     -38.690  22.004  -0.894  0.00  0.00      AP1   
ATOM    343  HB2 HSD A  44     -38.717  23.484   0.103  0.00  0.00      AP1   
ATOM    344  ND1 HSD A  44     -40.668  20.741   0.400  0.00  0.00      AP1  N
ATOM    345  HD1 HSD A  44     -40.492  20.183  -0.412  0.00  0.00      AP1   
ATOM    346  CG  HSD A  44     -40.160  21.999   0.652  0.00  0.00      AP1  C
ATOM    347  CE1 HSD A  44     -41.316  20.401   1.488  0.00  0.00      AP1  C
ATOM    348  HE1 HSD A  44     -41.827  19.444   1.619  0.00  0.00      AP1   
ATOM    349  NE2 HSD A  44     -41.264  21.375   2.418  0.00  0.00      AP1  N
ATOM    350  CD2 HSD A  44     -40.522  22.403   1.891  0.00  0.00      AP1  C
ATOM    351  HD2 HSD A  44     -40.327  23.342   2.397  0.00  0.00      AP1   
ATOM    352  C   HSD A  44     -39.349  24.250  -2.326  0.00  0.00      AP1  C
ATOM    353  O   HSD A  44     -38.752  25.219  -1.858  0.00  0.00      AP1  O
ATOM    354  N   LEU A  45     -39.253  23.963  -3.631  0.00  0.00      AP1  N
ATOM    355  HN  LEU A  45     -39.697  23.178  -4.059  0.00  0.00      AP1   
ATOM    356  CA  LEU A  45     -38.485  24.782  -4.543  0.00  0.00      AP1  C
ATOM    357  HA  LEU A  45     -38.445  25.789  -4.147  0.00  0.00      AP1   
ATOM    358  CB  LEU A  45     -37.082  24.165  -4.772  0.00  0.00      AP1  C
ATOM    359  HB1 LEU A  45     -36.592  24.082  -3.774  0.00  0.00      AP1   
ATOM    360  HB2 LEU A  45     -37.201  23.123  -5.144  0.00  0.00      AP1   
ATOM    361  CG  LEU A  45     -36.136  24.945  -5.705  0.00  0.00      AP1  C
ATOM    362  HG  LEU A  45     -36.704  25.119  -6.650  0.00  0.00      AP1   
ATOM    363  CD1 LEU A  45     -35.706  26.293  -5.111  0.00  0.00      AP1  C
ATOM    364 HD11 LEU A  45     -34.989  26.807  -5.787  0.00  0.00      AP1   
ATOM    365 HD12 LEU A  45     -36.586  26.956  -4.970  0.00  0.00      AP1   
ATOM    366 HD13 LEU A  45     -35.212  26.149  -4.127  0.00  0.00      AP1   
ATOM    367  CD2 LEU A  45     -34.918  24.075  -6.038  0.00  0.00      AP1  C
ATOM    368 HD21 LEU A  45     -34.233  24.616  -6.726  0.00  0.00      AP1   
ATOM    369 HD22 LEU A  45     -34.341  23.812  -5.128  0.00  0.00      AP1   
ATOM    370 HD23 LEU A  45     -35.236  23.133  -6.535  0.00  0.00      AP1   
ATOM    371  C   LEU A  45     -39.245  24.836  -5.856  0.00  0.00      AP1  C
ATOM    372  O   LEU A  45     -39.854  23.850  -6.262  0.00  0.00      AP1  O
ATOM    373  N   ASP A  46     -39.240  25.984  -6.571  0.00  0.00      AP1  N
ATOM    374  HN  ASP A  46     -38.831  26.837  -6.258  0.00  0.00      AP1   
ATOM    375  CA  ASP A  46     -39.841  26.094  -7.884  0.00  0.00      AP1  C
ATOM    376  HA  ASP A  46     -40.893  25.873  -7.755  0.00  0.00      AP1   
ATOM    377  CB  ASP A  46     -39.578  27.485  -8.519  0.00  0.00      AP1  C
ATOM    378  HB1 ASP A  46     -38.486  27.636  -8.628  0.00  0.00      AP1   
ATOM    379  HB2 ASP A  46     -40.041  27.549  -9.523  0.00  0.00      AP1   
ATOM    380  CG  ASP A  46     -40.094  28.658  -7.704  0.00  0.00      AP1  C
ATOM    381  OD1 ASP A  46     -40.923  28.453  -6.787  0.00  0.00      AP1  O
ATOM    382  OD2 ASP A  46     -39.632  29.785  -8.028  0.00  0.00      AP1  O
ATOM    383  C   ASP A  46     -39.292  25.067  -8.878  0.00  0.00      AP1  C
ATOM    384  O   ASP A  46     -38.084  24.863  -8.996  0.00  0.00      AP1  O
ATOM    385  N   ALA A  47     -40.189  24.426  -9.662  0.00  0.00      AP1  N
ATOM    386  HN  ALA A  47     -41.150  24.700  -9.644  0.00  0.00      AP1   
ATOM    387  CA  ALA A  47     -39.868  23.327 -10.565  0.00  0.00      AP1  C
ATOM    388  HA  ALA A  47     -39.491  22.493  -9.985  0.00  0.00      AP1   
ATOM    389  CB  ALA A  47     -41.162  22.861 -11.260  0.00  0.00      AP1  C
ATOM    390  HB1 ALA A  47     -41.917  22.582 -10.494  0.00  0.00      AP1   
ATOM    391  HB2 ALA A  47     -41.595  23.672 -11.886  0.00  0.00      AP1   
ATOM    392  HB3 ALA A  47     -40.983  21.974 -11.905  0.00  0.00      AP1   
ATOM    393  C   ALA A  47     -38.794  23.651 -11.604  0.00  0.00      AP1  C
ATOM    394  O   ALA A  47     -37.977  22.819 -12.000  0.00  0.00      AP1  O
ATOM    395  N   LYS A  48     -38.743  24.924 -12.033  0.00  0.00      AP1  N
ATOM    396  HN  LYS A  48     -39.420  25.581 -11.704  0.00  0.00      AP1   
ATOM    397  CA  LYS A  48     -37.769  25.458 -12.958  0.00  0.00      AP1  C
ATOM    398  HA  LYS A  48     -37.801  24.808 -13.824  0.00  0.00      AP1   
ATOM    399  CB  LYS A  48     -38.210  26.874 -13.409  0.00  0.00      AP1  C
ATOM    400  HB1 LYS A  48     -37.545  27.170 -14.252  0.00  0.00      AP1   
ATOM    401  HB2 LYS A  48     -39.239  26.815 -13.828  0.00  0.00      AP1   
ATOM    402  CG  LYS A  48     -38.147  27.976 -12.337  0.00  0.00      AP1  C
ATOM    403  HG1 LYS A  48     -38.679  27.626 -11.423  0.00  0.00      AP1   
ATOM    404  HG2 LYS A  48     -37.083  28.148 -12.056  0.00  0.00      AP1   
ATOM    405  CD  LYS A  48     -38.798  29.275 -12.841  0.00  0.00      AP1  C
ATOM    406  HD1 LYS A  48     -38.643  29.342 -13.942  0.00  0.00      AP1   
ATOM    407  HD2 LYS A  48     -39.897  29.205 -12.664  0.00  0.00      AP1   
ATOM    408  CE  LYS A  48     -38.264  30.547 -12.176  0.00  0.00      AP1  C
ATOM    409  HE1 LYS A  48     -38.826  30.763 -11.241  0.00  0.00      AP1   
ATOM    410  HE2 LYS A  48     -37.188  30.431 -11.920  0.00  0.00      AP1   
ATOM    411  NZ  LYS A  48     -38.420  31.687 -13.112  0.00  0.00      AP1  N
ATOM    412  HZ1 LYS A  48     -38.064  32.559 -12.672  0.00  0.00      AP1   
ATOM    413  HZ2 LYS A  48     -37.888  31.496 -13.985  0.00  0.00      AP1   
ATOM    414  HZ3 LYS A  48     -39.427  31.806 -13.345  0.00  0.00      AP1   
ATOM    415  C   LYS A  48     -36.330  25.448 -12.434  0.00  0.00      AP1  C
ATOM    416  O   LYS A  48     -35.386  25.460 -13.221  0.00  0.00      AP1  O
ATOM    417  N   HSD A  49     -36.136  25.371 -11.097  0.00  0.00      AP1  N
ATOM    418  HN  HSD A  49     -36.912  25.317 -10.471  0.00  0.00      AP1   
ATOM    419  CA  HSD A  49     -34.828  25.357 -10.466  0.00  0.00      AP1  C
ATOM    420  HA  HSD A  49     -34.124  25.710 -11.209  0.00  0.00      AP1   
ATOM    421  CB  HSD A  49     -34.835  26.244  -9.200  0.00  0.00      AP1  C
ATOM    422  HB1 HSD A  49     -35.667  25.922  -8.535  0.00  0.00      AP1   
ATOM    423  HB2 HSD A  49     -33.893  26.087  -8.632  0.00  0.00      AP1   
ATOM    424  ND1 HSD A  49     -34.079  28.287 -10.340  0.00  0.00      AP1  N
ATOM    425  HD1 HSD A  49     -33.382  27.818 -10.883  0.00  0.00      AP1   
ATOM    426  CG  HSD A  49     -34.997  27.693  -9.506  0.00  0.00      AP1  C
ATOM    427  CE1 HSD A  49     -34.396  29.563 -10.352  0.00  0.00      AP1  C
ATOM    428  HE1 HSD A  49     -33.857  30.321 -10.927  0.00  0.00      AP1   
ATOM    429  NE2 HSD A  49     -35.474  29.817  -9.574  0.00  0.00      AP1  N
ATOM    430  CD2 HSD A  49     -35.868  28.617  -9.024  0.00  0.00      AP1  C
ATOM    431  HD2 HSD A  49     -36.689  28.495  -8.327  0.00  0.00      AP1   
ATOM    432  C   HSD A  49     -34.376  23.970 -10.031  0.00  0.00      AP1  C
ATOM    433  O   HSD A  49     -33.242  23.793  -9.594  0.00  0.00      AP1  O
ATOM    434  N   HSD A  50     -35.226  22.927 -10.153  0.00  0.00      AP1  N
ATOM    435  HN  HSD A  50     -36.124  23.010 -10.583  0.00  0.00      AP1   
ATOM    436  CA  HSD A  50     -34.893  21.589  -9.660  0.00  0.00      AP1  C
ATOM    437  HA  HSD A  50     -34.675  21.710  -8.606  0.00  0.00      AP1   
ATOM    438  CB  HSD A  50     -36.050  20.589  -9.835  0.00  0.00      AP1  C
ATOM    439  HB1 HSD A  50     -36.380  20.600 -10.896  0.00  0.00      AP1   
ATOM    440  HB2 HSD A  50     -35.688  19.561  -9.621  0.00  0.00      AP1   
ATOM    441  ND1 HSD A  50     -38.224  19.921  -8.947  0.00  0.00      AP1  N
ATOM    442  HD1 HSD A  50     -38.208  19.033  -9.406  0.00  0.00      AP1   
ATOM    443  CG  HSD A  50     -37.231  20.870  -8.980  0.00  0.00      AP1  C
ATOM    444  CE1 HSD A  50     -39.116  20.388  -8.102  0.00  0.00      AP1  C
ATOM    445  HE1 HSD A  50     -40.039  19.864  -7.836  0.00  0.00      AP1   
ATOM    446  NE2 HSD A  50     -38.749  21.589  -7.598  0.00  0.00      AP1  N
ATOM    447  CD2 HSD A  50     -37.532  21.908  -8.157  0.00  0.00      AP1  C
ATOM    448  HD2 HSD A  50     -36.988  22.825  -7.973  0.00  0.00      AP1   
ATOM    449  C   HSD A  50     -33.680  20.946 -10.301  0.00  0.00      AP1  C
ATOM    450  O   HSD A  50     -32.816  20.400  -9.620  0.00  0.00      AP1  O
ATOM    451  N   LYS A  51     -33.589  21.037 -11.638  0.00  0.00      AP1  N
ATOM    452  HN  LYS A  51     -34.297  21.515 -12.155  0.00  0.00      AP1   
ATOM    453  CA  LYS A  51     -32.509  20.485 -12.436  0.00  0.00      AP1  C
ATOM    454  HA  LYS A  51     -32.484  19.424 -12.218  0.00  0.00      AP1   
ATOM    455  CB  LYS A  51     -32.848  20.797 -13.919  0.00  0.00      AP1  C
ATOM    456  HB1 LYS A  51     -33.039  21.893 -13.987  0.00  0.00      AP1   
ATOM    457  HB2 LYS A  51     -31.950  20.595 -14.545  0.00  0.00      AP1   
ATOM    458  CG  LYS A  51     -34.080  20.027 -14.441  0.00  0.00      AP1  C
ATOM    459  HG1 LYS A  51     -33.749  19.041 -14.844  0.00  0.00      AP1   
ATOM    460  HG2 LYS A  51     -34.769  19.822 -13.589  0.00  0.00      AP1   
ATOM    461  CD  LYS A  51     -34.860  20.753 -15.557  0.00  0.00      AP1  C
ATOM    462  HD1 LYS A  51     -34.936  21.831 -15.288  0.00  0.00      AP1   
ATOM    463  HD2 LYS A  51     -34.265  20.684 -16.498  0.00  0.00      AP1   
ATOM    464  CE  LYS A  51     -36.253  20.141 -15.758  0.00  0.00      AP1  C
ATOM    465  HE1 LYS A  51     -36.169  19.088 -16.109  0.00  0.00      AP1   
ATOM    466  HE2 LYS A  51     -36.825  20.148 -14.804  0.00  0.00      AP1   
ATOM    467  NZ  LYS A  51     -37.039  20.892 -16.764  0.00  0.00      AP1  N
ATOM    468  HZ1 LYS A  51     -37.976  20.456 -16.882  0.00  0.00      AP1   
ATOM    469  HZ2 LYS A  51     -37.153  21.877 -16.451  0.00  0.00      AP1   
ATOM    470  HZ3 LYS A  51     -36.536  20.880 -17.675  0.00  0.00      AP1   
ATOM    471  C   LYS A  51     -31.140  21.057 -12.075  0.00  0.00      AP1  C
ATOM    472  O   LYS A  51     -30.219  20.331 -11.712  0.00  0.00      AP1  O
ATOM    473  N   ALA A  52     -31.027  22.399 -12.070  0.00  0.00      AP1  N
ATOM    474  HN  ALA A  52     -31.817  22.975 -12.280  0.00  0.00      AP1   
ATOM    475  CA  ALA A  52     -29.802  23.111 -11.772  0.00  0.00      AP1  C
ATOM    476  HA  ALA A  52     -28.982  22.666 -12.326  0.00  0.00      AP1   
ATOM    477  CB  ALA A  52     -29.934  24.571 -12.238  0.00  0.00      AP1  C
ATOM    478  HB1 ALA A  52     -30.173  24.596 -13.323  0.00  0.00      AP1   
ATOM    479  HB2 ALA A  52     -30.753  25.092 -11.697  0.00  0.00      AP1   
ATOM    480  HB3 ALA A  52     -28.991  25.138 -12.083  0.00  0.00      AP1   
ATOM    481  C   ALA A  52     -29.407  23.058 -10.299  0.00  0.00      AP1  C
ATOM    482  O   ALA A  52     -28.224  23.054  -9.956  0.00  0.00      AP1  O
ATOM    483  N   MET A  53     -30.394  22.983  -9.371  0.00  0.00      AP1  N
ATOM    484  HN  MET A  53     -31.359  23.077  -9.610  0.00  0.00      AP1   
ATOM    485  CA  MET A  53     -30.144  22.761  -7.954  0.00  0.00      AP1  C
ATOM    486  HA  MET A  53     -29.502  23.565  -7.616  0.00  0.00      AP1   
ATOM    487  CB  MET A  53     -31.479  22.668  -7.163  0.00  0.00      AP1  C
ATOM    488  HB1 MET A  53     -31.883  23.705  -7.086  0.00  0.00      AP1   
ATOM    489  HB2 MET A  53     -32.219  22.088  -7.757  0.00  0.00      AP1   
ATOM    490  CG  MET A  53     -31.412  22.089  -5.734  0.00  0.00      AP1  C
ATOM    491  HG1 MET A  53     -32.434  21.964  -5.319  0.00  0.00      AP1   
ATOM    492  HG2 MET A  53     -30.934  21.086  -5.759  0.00  0.00      AP1   
ATOM    493  SD  MET A  53     -30.493  23.104  -4.562  0.00  0.00      AP1  S
ATOM    494  CE  MET A  53     -31.939  23.354  -3.510  0.00  0.00      AP1  C
ATOM    495  HE1 MET A  53     -31.689  23.995  -2.638  0.00  0.00      AP1   
ATOM    496  HE2 MET A  53     -32.762  23.845  -4.073  0.00  0.00      AP1   
ATOM    497  HE3 MET A  53     -32.322  22.385  -3.123  0.00  0.00      AP1   
ATOM    498  C   MET A  53     -29.412  21.469  -7.723  0.00  0.00      AP1  C
ATOM    499  O   MET A  53     -28.392  21.422  -7.037  0.00  0.00      AP1  O
ATOM    500  N   MET A  54     -29.915  20.384  -8.327  0.00  0.00      AP1  N
ATOM    501  HN  MET A  54     -30.719  20.394  -8.919  0.00  0.00      AP1   
ATOM    502  CA  MET A  54     -29.317  19.092  -8.163  0.00  0.00      AP1  C
ATOM    503  HA  MET A  54     -29.225  18.938  -7.094  0.00  0.00      AP1   
ATOM    504  CB  MET A  54     -30.261  17.985  -8.635  0.00  0.00      AP1  C
ATOM    505  HB1 MET A  54     -30.662  18.303  -9.627  0.00  0.00      AP1   
ATOM    506  HB2 MET A  54     -29.677  17.055  -8.819  0.00  0.00      AP1   
ATOM    507  CG  MET A  54     -31.405  17.776  -7.633  0.00  0.00      AP1  C
ATOM    508  HG1 MET A  54     -32.043  18.684  -7.578  0.00  0.00      AP1   
ATOM    509  HG2 MET A  54     -32.049  16.934  -7.972  0.00  0.00      AP1   
ATOM    510  SD  MET A  54     -30.897  17.406  -5.913  0.00  0.00      AP1  S
ATOM    511  CE  MET A  54     -29.844  15.960  -6.248  0.00  0.00      AP1  C
ATOM    512  HE1 MET A  54     -29.422  15.550  -5.305  0.00  0.00      AP1   
ATOM    513  HE2 MET A  54     -30.424  15.150  -6.742  0.00  0.00      AP1   
ATOM    514  HE3 MET A  54     -28.996  16.228  -6.913  0.00  0.00      AP1   
ATOM    515  C   MET A  54     -27.942  18.987  -8.757  0.00  0.00      AP1  C
ATOM    516  O   MET A  54     -27.031  18.578  -8.054  0.00  0.00      AP1  O
ATOM    517  N   GLU A  55     -27.710  19.490  -9.983  0.00  0.00      AP1  N
ATOM    518  HN  GLU A  55     -28.442  19.845 -10.559  0.00  0.00      AP1   
ATOM    519  CA  GLU A  55     -26.388  19.569 -10.592  0.00  0.00      AP1  C
ATOM    520  HA  GLU A  55     -26.043  18.555 -10.746  0.00  0.00      AP1   
ATOM    521  CB  GLU A  55     -26.490  20.367 -11.909  0.00  0.00      AP1  C
ATOM    522  HB1 GLU A  55     -26.994  21.338 -11.690  0.00  0.00      AP1   
ATOM    523  HB2 GLU A  55     -25.471  20.628 -12.273  0.00  0.00      AP1   
ATOM    524  CG  GLU A  55     -27.268  19.665 -13.047  0.00  0.00      AP1  C
ATOM    525  HG1 GLU A  55     -26.681  18.805 -13.420  0.00  0.00      AP1   
ATOM    526  HG2 GLU A  55     -28.256  19.306 -12.690  0.00  0.00      AP1   
ATOM    527  CD  GLU A  55     -27.481  20.588 -14.250  0.00  0.00      AP1  C
ATOM    528  OE1 GLU A  55     -26.900  21.705 -14.266  0.00  0.00      AP1  O
ATOM    529  OE2 GLU A  55     -28.244  20.180 -15.164  0.00  0.00      AP1  O
ATOM    530  C   GLU A  55     -25.360  20.267  -9.701  0.00  0.00      AP1  C
ATOM    531  O   GLU A  55     -24.223  19.822  -9.522  0.00  0.00      AP1  O
ATOM    532  N   ARG A  56     -25.782  21.368  -9.056  0.00  0.00      AP1  N
ATOM    533  HN  ARG A  56     -26.678  21.749  -9.276  0.00  0.00      AP1   
ATOM    534  CA  ARG A  56     -25.017  22.057  -8.043  0.00  0.00      AP1  C
ATOM    535  HA  ARG A  56     -24.055  22.282  -8.488  0.00  0.00      AP1   
ATOM    536  CB  ARG A  56     -25.738  23.376  -7.702  0.00  0.00      AP1  C
ATOM    537  HB1 ARG A  56     -26.109  23.793  -8.669  0.00  0.00      AP1   
ATOM    538  HB2 ARG A  56     -26.646  23.158  -7.096  0.00  0.00      AP1   
ATOM    539  CG  ARG A  56     -24.847  24.425  -7.021  0.00  0.00      AP1  C
ATOM    540  HG1 ARG A  56     -24.268  23.926  -6.213  0.00  0.00      AP1   
ATOM    541  HG2 ARG A  56     -24.089  24.786  -7.753  0.00  0.00      AP1   
ATOM    542  CD  ARG A  56     -25.657  25.620  -6.521  0.00  0.00      AP1  C
ATOM    543  HD1 ARG A  56     -25.947  26.259  -7.386  0.00  0.00      AP1   
ATOM    544  HD2 ARG A  56     -26.583  25.293  -5.992  0.00  0.00      AP1   
ATOM    545  NE  ARG A  56     -24.788  26.368  -5.559  0.00  0.00      AP1  N
ATOM    546  HE  ARG A  56     -23.817  26.113  -5.624  0.00  0.00      AP1   
ATOM    547  CZ  ARG A  56     -25.258  27.285  -4.702  0.00  0.00      AP1  C
ATOM    548  NH1 ARG A  56     -26.534  27.656  -4.727  0.00  0.00      AP1  N
ATOM    549 HH11 ARG A  56     -26.868  28.353  -4.107  0.00  0.00      AP1   
ATOM    550 HH12 ARG A  56     -27.085  27.300  -5.485  0.00  0.00      AP1   
ATOM    551  NH2 ARG A  56     -24.447  27.827  -3.794  0.00  0.00      AP1  N
ATOM    552 HH21 ARG A  56     -24.812  28.437  -3.106  0.00  0.00      AP1   
ATOM    553 HH22 ARG A  56     -23.539  27.435  -3.713  0.00  0.00      AP1   
ATOM    554  C   ARG A  56     -24.732  21.247  -6.764  0.00  0.00      AP1  C
ATOM    555  O   ARG A  56     -23.611  21.263  -6.258  0.00  0.00      AP1  O
ATOM    556  N   VAL A  57     -25.731  20.511  -6.210  0.00  0.00      AP1  N
ATOM    557  HN  VAL A  57     -26.661  20.566  -6.561  0.00  0.00      AP1   
ATOM    558  CA  VAL A  57     -25.563  19.589  -5.077  0.00  0.00      AP1  C
ATOM    559  HA  VAL A  57     -25.080  20.146  -4.285  0.00  0.00      AP1   
ATOM    560  CB  VAL A  57     -26.874  19.040  -4.488  0.00  0.00      AP1  C
ATOM    561  HB  VAL A  57     -27.390  18.461  -5.294  0.00  0.00      AP1   
ATOM    562  CG1 VAL A  57     -26.601  18.097  -3.294  0.00  0.00      AP1  C
ATOM    563 HG11 VAL A  57     -27.558  17.741  -2.856  0.00  0.00      AP1   
ATOM    564 HG12 VAL A  57     -26.024  17.200  -3.603  0.00  0.00      AP1   
ATOM    565 HG13 VAL A  57     -26.035  18.626  -2.497  0.00  0.00      AP1   
ATOM    566  CG2 VAL A  57     -27.764  20.186  -3.986  0.00  0.00      AP1  C
ATOM    567 HG21 VAL A  57     -28.693  19.789  -3.524  0.00  0.00      AP1   
ATOM    568 HG22 VAL A  57     -27.227  20.794  -3.226  0.00  0.00      AP1   
ATOM    569 HG23 VAL A  57     -28.063  20.856  -4.819  0.00  0.00      AP1   
ATOM    570  C   VAL A  57     -24.663  18.418  -5.429  0.00  0.00      AP1  C
ATOM    571  O   VAL A  57     -23.768  18.059  -4.664  0.00  0.00      AP1  O
ATOM    572  N   GLU A  58     -24.827  17.807  -6.620  0.00  0.00      AP1  N
ATOM    573  HN  GLU A  58     -25.508  18.079  -7.295  0.00  0.00      AP1   
ATOM    574  CA  GLU A  58     -24.012  16.681  -7.027  0.00  0.00      AP1  C
ATOM    575  HA  GLU A  58     -24.104  15.911  -6.272  0.00  0.00      AP1   
ATOM    576  CB  GLU A  58     -24.403  16.079  -8.395  0.00  0.00      AP1  C
ATOM    577  HB1 GLU A  58     -23.971  16.723  -9.194  0.00  0.00      AP1   
ATOM    578  HB2 GLU A  58     -23.927  15.081  -8.517  0.00  0.00      AP1   
ATOM    579  CG  GLU A  58     -25.900  15.914  -8.731  0.00  0.00      AP1  C
ATOM    580  HG1 GLU A  58     -26.484  15.855  -7.794  0.00  0.00      AP1   
ATOM    581  HG2 GLU A  58     -26.267  16.766  -9.336  0.00  0.00      AP1   
ATOM    582  CD  GLU A  58     -26.178  14.613  -9.486  0.00  0.00      AP1  C
ATOM    583  OE1 GLU A  58     -25.194  13.986  -9.988  0.00  0.00      AP1  O
ATOM    584  OE2 GLU A  58     -27.373  14.246  -9.570  0.00  0.00      AP1  O
ATOM    585  C   GLU A  58     -22.545  17.059  -7.109  0.00  0.00      AP1  C
ATOM    586  O   GLU A  58     -21.663  16.379  -6.593  0.00  0.00      AP1  O
ATOM    587  N   ASN A  59     -22.269  18.227  -7.712  0.00  0.00      AP1  N
ATOM    588  HN  ASN A  59     -22.988  18.759  -8.154  0.00  0.00      AP1   
ATOM    589  CA  ASN A  59     -20.949  18.820  -7.786  0.00  0.00      AP1  C
ATOM    590  HA  ASN A  59     -20.324  18.035  -8.200  0.00  0.00      AP1   
ATOM    591  CB  ASN A  59     -20.932  20.028  -8.738  0.00  0.00      AP1  C
ATOM    592  HB1 ASN A  59     -21.810  20.665  -8.493  0.00  0.00      AP1   
ATOM    593  HB2 ASN A  59     -20.020  20.637  -8.569  0.00  0.00      AP1   
ATOM    594  CG  ASN A  59     -21.038  19.545 -10.180  0.00  0.00      AP1  C
ATOM    595  OD1 ASN A  59     -21.001  18.356 -10.506  0.00  0.00      AP1  O
ATOM    596  ND2 ASN A  59     -21.125  20.528 -11.105  0.00  0.00      AP1  N
ATOM    597 HD21 ASN A  59     -21.207  20.252 -12.060  0.00  0.00      AP1   
ATOM    598 HD22 ASN A  59     -21.136  21.482 -10.820  0.00  0.00      AP1   
ATOM    599  C   ASN A  59     -20.363  19.215  -6.444  0.00  0.00      AP1  C
ATOM    600  O   ASN A  59     -19.163  19.056  -6.232  0.00  0.00      AP1  O
ATOM    601  N   ALA A  60     -21.182  19.701  -5.479  0.00  0.00      AP1  N
ATOM    602  HN  ALA A  60     -22.152  19.867  -5.651  0.00  0.00      AP1   
ATOM    603  CA  ALA A  60     -20.724  20.015  -4.135  0.00  0.00      AP1  C
ATOM    604  HA  ALA A  60     -19.947  20.770  -4.161  0.00  0.00      AP1   
ATOM    605  CB  ALA A  60     -21.880  20.493  -3.228  0.00  0.00      AP1  C
ATOM    606  HB1 ALA A  60     -22.327  21.419  -3.651  0.00  0.00      AP1   
ATOM    607  HB2 ALA A  60     -22.681  19.724  -3.163  0.00  0.00      AP1   
ATOM    608  HB3 ALA A  60     -21.525  20.723  -2.200  0.00  0.00      AP1   
ATOM    609  C   ALA A  60     -20.116  18.804  -3.476  0.00  0.00      AP1  C
ATOM    610  O   ALA A  60     -19.113  18.864  -2.783  0.00  0.00      AP1  O
ATOM    611  N   VAL A  61     -20.736  17.661  -3.706  0.00  0.00      AP1  N
ATOM    612  HN  VAL A  61     -21.560  17.617  -4.264  0.00  0.00      AP1   
ATOM    613  CA  VAL A  61     -20.306  16.404  -3.195  0.00  0.00      AP1  C
ATOM    614  HA  VAL A  61     -19.918  16.609  -2.204  0.00  0.00      AP1   
ATOM    615  CB  VAL A  61     -21.559  15.585  -3.117  0.00  0.00      AP1  C
ATOM    616  HB  VAL A  61     -21.950  15.466  -4.158  0.00  0.00      AP1   
ATOM    617  CG1 VAL A  61     -21.215  14.245  -2.536  0.00  0.00      AP1  C
ATOM    618 HG11 VAL A  61     -22.130  13.624  -2.428  0.00  0.00      AP1   
ATOM    619 HG12 VAL A  61     -20.511  13.686  -3.187  0.00  0.00      AP1   
ATOM    620 HG13 VAL A  61     -20.756  14.358  -1.531  0.00  0.00      AP1   
ATOM    621  CG2 VAL A  61     -22.582  16.195  -2.136  0.00  0.00      AP1  C
ATOM    622 HG21 VAL A  61     -23.486  15.554  -2.062  0.00  0.00      AP1   
ATOM    623 HG22 VAL A  61     -22.139  16.293  -1.121  0.00  0.00      AP1   
ATOM    624 HG23 VAL A  61     -22.911  17.200  -2.470  0.00  0.00      AP1   
ATOM    625  C   VAL A  61     -19.181  15.730  -4.001  0.00  0.00      AP1  C
ATOM    626  O   VAL A  61     -18.329  15.055  -3.417  0.00  0.00      AP1  O
ATOM    627  N   LYS A  62     -19.120  15.913  -5.343  0.00  0.00      AP1  N
ATOM    628  HN  LYS A  62     -19.780  16.512  -5.793  0.00  0.00      AP1   
ATOM    629  CA  LYS A  62     -18.140  15.290  -6.233  0.00  0.00      AP1  C
ATOM    630  HA  LYS A  62     -18.120  14.248  -5.936  0.00  0.00      AP1   
ATOM    631  CB  LYS A  62     -18.575  15.352  -7.727  0.00  0.00      AP1  C
ATOM    632  HB1 LYS A  62     -18.942  16.387  -7.919  0.00  0.00      AP1   
ATOM    633  HB2 LYS A  62     -17.678  15.215  -8.373  0.00  0.00      AP1   
ATOM    634  CG  LYS A  62     -19.680  14.342  -8.087  0.00  0.00      AP1  C
ATOM    635  HG1 LYS A  62     -19.325  13.314  -7.848  0.00  0.00      AP1   
ATOM    636  HG2 LYS A  62     -20.574  14.541  -7.452  0.00  0.00      AP1   
ATOM    637  CD  LYS A  62     -20.071  14.395  -9.577  0.00  0.00      AP1  C
ATOM    638  HD1 LYS A  62     -19.925  15.436  -9.943  0.00  0.00      AP1   
ATOM    639  HD2 LYS A  62     -19.368  13.740 -10.143  0.00  0.00      AP1   
ATOM    640  CE  LYS A  62     -21.516  13.945  -9.829  0.00  0.00      AP1  C
ATOM    641  HE1 LYS A  62     -21.674  12.910  -9.452  0.00  0.00      AP1   
ATOM    642  HE2 LYS A  62     -22.232  14.620  -9.311  0.00  0.00      AP1   
ATOM    643  NZ  LYS A  62     -21.856  13.953 -11.271  0.00  0.00      AP1  N
ATOM    644  HZ1 LYS A  62     -22.840  13.642 -11.407  0.00  0.00      AP1   
ATOM    645  HZ2 LYS A  62     -21.742  14.915 -11.650  0.00  0.00      AP1   
ATOM    646  HZ3 LYS A  62     -21.218  13.308 -11.779  0.00  0.00      AP1   
ATOM    647  C   LYS A  62     -16.709  15.816  -6.141  0.00  0.00      AP1  C
ATOM    648  O   LYS A  62     -15.783  15.124  -6.535  0.00  0.00      AP1  O
ATOM    649  N   ASP A  63     -16.497  17.031  -5.598  0.00  0.00      AP1  N
ATOM    650  HN  ASP A  63     -17.215  17.673  -5.344  0.00  0.00      AP1   
ATOM    651  CA  ASP A  63     -15.174  17.531  -5.326  0.00  0.00      AP1  C
ATOM    652  HA  ASP A  63     -14.468  16.726  -5.492  0.00  0.00      AP1   
ATOM    653  CB  ASP A  63     -14.803  18.702  -6.277  0.00  0.00      AP1  C
ATOM    654  HB1 ASP A  63     -14.940  18.377  -7.327  0.00  0.00      AP1   
ATOM    655  HB2 ASP A  63     -15.458  19.576  -6.094  0.00  0.00      AP1   
ATOM    656  CG  ASP A  63     -13.345  19.109  -6.086  0.00  0.00      AP1  C
ATOM    657  OD1 ASP A  63     -12.564  18.292  -5.525  0.00  0.00      AP1  O
ATOM    658  OD2 ASP A  63     -13.011  20.264  -6.439  0.00  0.00      AP1  O
ATOM    659  C   ASP A  63     -15.085  17.895  -3.848  0.00  0.00      AP1  C
ATOM    660  O   ASP A  63     -16.030  18.458  -3.254  0.00  0.00      AP1  O
ATOM    661  N   PHE A  64     -13.975  17.586  -3.169  0.00  0.00      AP1  N
ATOM    662  HN  PHE A  64     -13.213  17.113  -3.609  0.00  0.00      AP1   
ATOM    663  CA  PHE A  64     -13.762  17.893  -1.764  0.00  0.00      AP1  C
ATOM    664  HA  PHE A  64     -14.528  18.593  -1.453  0.00  0.00      AP1   
ATOM    665  CB  PHE A  64     -13.780  16.570  -0.934  0.00  0.00      AP1  C
ATOM    666  HB1 PHE A  64     -14.817  16.171  -0.910  0.00  0.00      AP1   
ATOM    667  HB2 PHE A  64     -13.141  15.794  -1.406  0.00  0.00      AP1   
ATOM    668  CG  PHE A  64     -13.373  16.688   0.516  0.00  0.00      AP1  C
ATOM    669  CD1 PHE A  64     -14.264  17.181   1.483  0.00  0.00      AP1  C
ATOM    670  HD1 PHE A  64     -15.261  17.476   1.189  0.00  0.00      AP1   
ATOM    671  CE1 PHE A  64     -13.878  17.305   2.822  0.00  0.00      AP1  C
ATOM    672  HE1 PHE A  64     -14.563  17.720   3.546  0.00  0.00      AP1   
ATOM    673  CZ  PHE A  64     -12.608  16.883   3.218  0.00  0.00      AP1  C
ATOM    674  HZ  PHE A  64     -12.315  16.962   4.255  0.00  0.00      AP1   
ATOM    675  CD2 PHE A  64     -12.098  16.268   0.936  0.00  0.00      AP1  C
ATOM    676  HD2 PHE A  64     -11.387  15.891   0.214  0.00  0.00      AP1   
ATOM    677  CE2 PHE A  64     -11.720  16.353   2.280  0.00  0.00      AP1  C
ATOM    678  HE2 PHE A  64     -10.742  16.009   2.588  0.00  0.00      AP1   
ATOM    679  C   PHE A  64     -12.431  18.618  -1.666  0.00  0.00      AP1  C
ATOM    680  O   PHE A  64     -11.374  18.014  -1.723  0.00  0.00      AP1  O
ATOM    681  N   GLN A  65     -12.461  19.959  -1.492  0.00  0.00      AP1  N
ATOM    682  HN  GLN A  65     -13.265  20.492  -1.233  0.00  0.00      AP1   
ATOM    683  CA  GLN A  65     -11.257  20.743  -1.683  0.00  0.00      AP1  C
ATOM    684  HA  GLN A  65     -10.603  20.130  -2.290  0.00  0.00      AP1   
ATOM    685  CB  GLN A  65     -11.649  22.057  -2.395  0.00  0.00      AP1  C
ATOM    686  HB1 GLN A  65     -12.349  22.596  -1.715  0.00  0.00      AP1   
ATOM    687  HB2 GLN A  65     -10.749  22.706  -2.493  0.00  0.00      AP1   
ATOM    688  CG  GLN A  65     -12.322  21.808  -3.763  0.00  0.00      AP1  C
ATOM    689  HG1 GLN A  65     -11.624  21.283  -4.450  0.00  0.00      AP1   
ATOM    690  HG2 GLN A  65     -13.226  21.176  -3.647  0.00  0.00      AP1   
ATOM    691  CD  GLN A  65     -12.713  23.110  -4.452  0.00  0.00      AP1  C
ATOM    692  OE1 GLN A  65     -13.860  23.554  -4.395  0.00  0.00      AP1  O
ATOM    693  NE2 GLN A  65     -11.721  23.763  -5.104  0.00  0.00      AP1  N
ATOM    694 HE21 GLN A  65     -11.964  24.617  -5.554  0.00  0.00      AP1   
ATOM    695 HE22 GLN A  65     -10.807  23.373  -5.129  0.00  0.00      AP1   
ATOM    696  C   GLN A  65     -10.517  21.067  -0.391  0.00  0.00      AP1  C
ATOM    697  O   GLN A  65      -9.360  21.469  -0.427  0.00  0.00      AP1  O
ATOM    698  N   GLU A  66     -11.124  20.829   0.787  0.00  0.00      AP1  N
ATOM    699  HN  GLU A  66     -11.964  20.295   0.820  0.00  0.00      AP1   
ATOM    700  CA  GLU A  66     -10.663  21.293   2.092  0.00  0.00      AP1  C
ATOM    701  HA  GLU A  66     -10.658  22.374   2.033  0.00  0.00      AP1   
ATOM    702  CB  GLU A  66     -11.639  20.860   3.199  0.00  0.00      AP1  C
ATOM    703  HB1 GLU A  66     -11.637  19.747   3.249  0.00  0.00      AP1   
ATOM    704  HB2 GLU A  66     -11.267  21.210   4.188  0.00  0.00      AP1   
ATOM    705  CG  GLU A  66     -13.102  21.337   3.003  0.00  0.00      AP1  C
ATOM    706  HG1 GLU A  66     -13.495  20.941   2.048  0.00  0.00      AP1   
ATOM    707  HG2 GLU A  66     -13.749  20.993   3.834  0.00  0.00      AP1   
ATOM    708  CD  GLU A  66     -13.347  22.852   2.883  0.00  0.00      AP1  C
ATOM    709  OE1 GLU A  66     -12.396  23.620   2.616  0.00  0.00      AP1  O
ATOM    710  OE2 GLU A  66     -14.554  23.206   2.926  0.00  0.00      AP1  O
ATOM    711  C   GLU A  66      -9.283  20.863   2.509  0.00  0.00      AP1  C
ATOM    712  O   GLU A  66      -8.558  21.554   3.221  0.00  0.00      AP1  O
ATOM    713  N   LEU A  67      -8.856  19.692   2.030  0.00  0.00      AP1  N
ATOM    714  HN  LEU A  67      -9.450  19.084   1.505  0.00  0.00      AP1   
ATOM    715  CA  LEU A  67      -7.517  19.193   2.217  0.00  0.00      AP1  C
ATOM    716  HA  LEU A  67      -7.382  19.156   3.290  0.00  0.00      AP1   
ATOM    717  CB  LEU A  67      -7.387  17.812   1.577  0.00  0.00      AP1  C
ATOM    718  HB1 LEU A  67      -6.438  17.364   1.951  0.00  0.00      AP1   
ATOM    719  HB2 LEU A  67      -8.206  17.160   1.955  0.00  0.00      AP1   
ATOM    720  CG  LEU A  67      -7.362  17.805   0.039  0.00  0.00      AP1  C
ATOM    721  HG  LEU A  67      -7.775  18.790  -0.287  0.00  0.00      AP1   
ATOM    722  CD1 LEU A  67      -5.942  17.664  -0.514  0.00  0.00      AP1  C
ATOM    723 HD11 LEU A  67      -5.959  17.613  -1.623  0.00  0.00      AP1   
ATOM    724 HD12 LEU A  67      -5.317  18.533  -0.214  0.00  0.00      AP1   
ATOM    725 HD13 LEU A  67      -5.461  16.738  -0.132  0.00  0.00      AP1   
ATOM    726  CD2 LEU A  67      -8.293  16.723  -0.452  0.00  0.00      AP1  C
ATOM    727 HD21 LEU A  67      -8.311  16.706  -1.564  0.00  0.00      AP1   
ATOM    728 HD22 LEU A  67      -7.975  15.719  -0.106  0.00  0.00      AP1   
ATOM    729 HD23 LEU A  67      -9.328  16.906  -0.091  0.00  0.00      AP1   
ATOM    730  C   LEU A  67      -6.419  20.067   1.648  0.00  0.00      AP1  C
ATOM    731  O   LEU A  67      -5.288  20.018   2.118  0.00  0.00      AP1  O
ATOM    732  N   SER A  68      -6.735  20.884   0.614  0.00  0.00      AP1  N
ATOM    733  HN  SER A  68      -7.681  20.979   0.308  0.00  0.00      AP1   
ATOM    734  CA  SER A  68      -5.782  21.684  -0.140  0.00  0.00      AP1  C
ATOM    735  HA  SER A  68      -4.928  21.043  -0.324  0.00  0.00      AP1   
ATOM    736  CB  SER A  68      -6.330  22.161  -1.528  0.00  0.00      AP1  C
ATOM    737  HB1 SER A  68      -5.465  22.488  -2.148  0.00  0.00      AP1   
ATOM    738  HB2 SER A  68      -6.816  21.314  -2.064  0.00  0.00      AP1   
ATOM    739  OG  SER A  68      -7.237  23.261  -1.428  0.00  0.00      AP1  O
ATOM    740  HG1 SER A  68      -7.342  23.623  -2.318  0.00  0.00      AP1   
ATOM    741  C   SER A  68      -5.293  22.860   0.683  0.00  0.00      AP1  C
ATOM    742  O   SER A  68      -4.252  23.451   0.397  0.00  0.00      AP1  O
ATOM    743  N   LEU A  69      -6.033  23.176   1.763  0.00  0.00      AP1  N
ATOM    744  HN  LEU A  69      -6.868  22.674   1.980  0.00  0.00      AP1   
ATOM    745  CA  LEU A  69      -5.719  24.236   2.693  0.00  0.00      AP1  C
ATOM    746  HA  LEU A  69      -5.052  24.910   2.173  0.00  0.00      AP1   
ATOM    747  CB  LEU A  69      -7.018  24.933   3.163  0.00  0.00      AP1  C
ATOM    748  HB1 LEU A  69      -7.625  24.169   3.702  0.00  0.00      AP1   
ATOM    749  HB2 LEU A  69      -6.761  25.710   3.917  0.00  0.00      AP1   
ATOM    750  CG  LEU A  69      -7.886  25.544   2.045  0.00  0.00      AP1  C
ATOM    751  HG  LEU A  69      -8.148  24.703   1.358  0.00  0.00      AP1   
ATOM    752  CD1 LEU A  69      -9.172  26.126   2.653  0.00  0.00      AP1  C
ATOM    753 HD11 LEU A  69      -9.788  26.614   1.867  0.00  0.00      AP1   
ATOM    754 HD12 LEU A  69      -9.780  25.325   3.125  0.00  0.00      AP1   
ATOM    755 HD13 LEU A  69      -8.931  26.886   3.426  0.00  0.00      AP1   
ATOM    756  CD2 LEU A  69      -7.128  26.604   1.229  0.00  0.00      AP1  C
ATOM    757 HD21 LEU A  69      -7.778  27.008   0.422  0.00  0.00      AP1   
ATOM    758 HD22 LEU A  69      -6.808  27.457   1.861  0.00  0.00      AP1   
ATOM    759 HD23 LEU A  69      -6.224  26.160   0.758  0.00  0.00      AP1   
ATOM    760  C   LEU A  69      -4.980  23.716   3.926  0.00  0.00      AP1  C
ATOM    761  O   LEU A  69      -4.541  24.491   4.776  0.00  0.00      AP1  O
ATOM    762  N   ASN A  70      -4.773  22.388   4.026  0.00  0.00      AP1  N
ATOM    763  HN  ASN A  70      -5.066  21.763   3.304  0.00  0.00      AP1   
ATOM    764  CA  ASN A  70      -4.125  21.744   5.151  0.00  0.00      AP1  C
ATOM    765  HA  ASN A  70      -3.997  22.498   5.920  0.00  0.00      AP1   
ATOM    766  CB  ASN A  70      -4.912  20.501   5.655  0.00  0.00      AP1  C
ATOM    767  HB1 ASN A  70      -5.063  19.820   4.789  0.00  0.00      AP1   
ATOM    768  HB2 ASN A  70      -4.317  19.948   6.412  0.00  0.00      AP1   
ATOM    769  CG  ASN A  70      -6.267  20.936   6.202  0.00  0.00      AP1  C
ATOM    770  OD1 ASN A  70      -6.352  21.898   6.963  0.00  0.00      AP1  O
ATOM    771  ND2 ASN A  70      -7.352  20.204   5.855  0.00  0.00      AP1  N
ATOM    772 HD21 ASN A  70      -8.235  20.501   6.207  0.00  0.00      AP1   
ATOM    773 HD22 ASN A  70      -7.252  19.422   5.247  0.00  0.00      AP1   
ATOM    774  C   ASN A  70      -2.739  21.290   4.713  0.00  0.00      AP1  C
ATOM    775  O   ASN A  70      -2.559  20.754   3.626  0.00  0.00      AP1  O
ATOM    776  N   GLU A  71      -1.708  21.498   5.555  0.00  0.00      AP1  N
ATOM    777  HN  GLU A  71      -1.810  21.999   6.410  0.00  0.00      AP1   
ATOM    778  CA  GLU A  71      -0.352  21.016   5.307  0.00  0.00      AP1  C
ATOM    779  HA  GLU A  71      -0.061  21.417   4.344  0.00  0.00      AP1   
ATOM    780  CB  GLU A  71       0.602  21.510   6.404  0.00  0.00      AP1  C
ATOM    781  HB1 GLU A  71       0.172  21.228   7.392  0.00  0.00      AP1   
ATOM    782  HB2 GLU A  71       1.574  20.971   6.329  0.00  0.00      AP1   
ATOM    783  CG  GLU A  71       0.852  23.036   6.389  0.00  0.00      AP1  C
ATOM    784  HG1 GLU A  71       1.370  23.316   5.454  0.00  0.00      AP1   
ATOM    785  HG2 GLU A  71      -0.101  23.595   6.459  0.00  0.00      AP1   
ATOM    786  CD  GLU A  71       1.772  23.465   7.535  0.00  0.00      AP1  C
ATOM    787  OE1 GLU A  71       2.077  22.607   8.402  0.00  0.00      AP1  O
ATOM    788  OE2 GLU A  71       2.172  24.656   7.550  0.00  0.00      AP1  O
ATOM    789  C   GLU A  71      -0.201  19.496   5.229  0.00  0.00      AP1  C
ATOM    790  O   GLU A  71       0.560  18.969   4.415  0.00  0.00      AP1  O
ATOM    791  N   ASP A  72      -0.928  18.754   6.091  0.00  0.00      AP1  N
ATOM    792  HN  ASP A  72      -1.414  19.164   6.857  0.00  0.00      AP1   
ATOM    793  CA  ASP A  72      -1.096  17.311   6.021  0.00  0.00      AP1  C
ATOM    794  HA  ASP A  72      -0.108  16.867   5.992  0.00  0.00      AP1   
ATOM    795  CB  ASP A  72      -1.858  16.811   7.288  0.00  0.00      AP1  C
ATOM    796  HB1 ASP A  72      -1.395  17.257   8.192  0.00  0.00      AP1   
ATOM    797  HB2 ASP A  72      -2.922  17.120   7.251  0.00  0.00      AP1   
ATOM    798  CG  ASP A  72      -1.832  15.298   7.498  0.00  0.00      AP1  C
ATOM    799  OD1 ASP A  72      -1.150  14.583   6.727  0.00  0.00      AP1  O
ATOM    800  OD2 ASP A  72      -2.507  14.842   8.460  0.00  0.00      AP1  O
ATOM    801  C   ASP A  72      -1.788  16.932   4.711  0.00  0.00      AP1  C
ATOM    802  O   ASP A  72      -2.976  17.172   4.506  0.00  0.00      AP1  O
ATOM    803  N   ALA A  73      -1.005  16.382   3.759  0.00  0.00      AP1  N
ATOM    804  HN  ALA A  73      -0.024  16.272   3.904  0.00  0.00      AP1   
ATOM    805  CA  ALA A  73      -1.501  15.919   2.485  0.00  0.00      AP1  C
ATOM    806  HA  ALA A  73      -2.063  16.710   2.002  0.00  0.00      AP1   
ATOM    807  CB  ALA A  73      -0.349  15.595   1.517  0.00  0.00      AP1  C
ATOM    808  HB1 ALA A  73       0.303  16.487   1.402  0.00  0.00      AP1   
ATOM    809  HB2 ALA A  73       0.278  14.762   1.906  0.00  0.00      AP1   
ATOM    810  HB3 ALA A  73      -0.726  15.314   0.511  0.00  0.00      AP1   
ATOM    811  C   ALA A  73      -2.444  14.734   2.605  0.00  0.00      AP1  C
ATOM    812  O   ALA A  73      -2.160  13.712   3.223  0.00  0.00      AP1  O
ATOM    813  N   TYR A  74      -3.638  14.866   1.996  0.00  0.00      AP1  N
ATOM    814  HN  TYR A  74      -3.897  15.687   1.490  0.00  0.00      AP1   
ATOM    815  CA  TYR A  74      -4.649  13.830   2.019  0.00  0.00      AP1  C
ATOM    816  HA  TYR A  74      -4.733  13.529   3.056  0.00  0.00      AP1   
ATOM    817  CB  TYR A  74      -5.959  14.385   1.446  0.00  0.00      AP1  C
ATOM    818  HB1 TYR A  74      -6.321  15.211   2.095  0.00  0.00      AP1   
ATOM    819  HB2 TYR A  74      -5.794  14.812   0.433  0.00  0.00      AP1   
ATOM    820  CG  TYR A  74      -7.157  13.490   1.318  0.00  0.00      AP1  C
ATOM    821  CD1 TYR A  74      -7.879  13.024   2.420  0.00  0.00      AP1  C
ATOM    822  HD1 TYR A  74      -7.406  12.974   3.391  0.00  0.00      AP1   
ATOM    823  CE1 TYR A  74      -9.206  12.606   2.248  0.00  0.00      AP1  C
ATOM    824  HE1 TYR A  74      -9.769  12.205   3.078  0.00  0.00      AP1   
ATOM    825  CZ  TYR A  74      -9.818  12.694   0.996  0.00  0.00      AP1  C
ATOM    826  OH  TYR A  74     -11.197  12.466   0.855  0.00  0.00      AP1  O
ATOM    827  HH  TYR A  74     -11.426  12.644  -0.061  0.00  0.00      AP1   
ATOM    828  CD2 TYR A  74      -7.721  13.372   0.043  0.00  0.00      AP1  C
ATOM    829  HD2 TYR A  74      -7.100  13.483  -0.835  0.00  0.00      AP1   
ATOM    830  CE2 TYR A  74      -9.069  13.062  -0.117  0.00  0.00      AP1  C
ATOM    831  HE2 TYR A  74      -9.513  13.091  -1.101  0.00  0.00      AP1   
ATOM    832  C   TYR A  74      -4.266  12.607   1.231  0.00  0.00      AP1  C
ATOM    833  O   TYR A  74      -3.788  12.687   0.102  0.00  0.00      AP1  O
ATOM    834  N   MET A  75      -4.559  11.428   1.793  0.00  0.00      AP1  N
ATOM    835  HN  MET A  75      -4.955  11.302   2.700  0.00  0.00      AP1   
ATOM    836  CA  MET A  75      -4.305  10.204   1.081  0.00  0.00      AP1  C
ATOM    837  HA  MET A  75      -3.602  10.448   0.293  0.00  0.00      AP1   
ATOM    838  CB  MET A  75      -3.700   9.193   2.066  0.00  0.00      AP1  C
ATOM    839  HB1 MET A  75      -4.459   9.024   2.866  0.00  0.00      AP1   
ATOM    840  HB2 MET A  75      -3.563   8.215   1.555  0.00  0.00      AP1   
ATOM    841  CG  MET A  75      -2.386   9.689   2.699  0.00  0.00      AP1  C
ATOM    842  HG1 MET A  75      -1.592   9.768   1.927  0.00  0.00      AP1   
ATOM    843  HG2 MET A  75      -2.538  10.702   3.129  0.00  0.00      AP1   
ATOM    844  SD  MET A  75      -1.759   8.603   4.013  0.00  0.00      AP1  S
ATOM    845  CE  MET A  75      -3.122   8.864   5.184  0.00  0.00      AP1  C
ATOM    846  HE1 MET A  75      -2.958   8.286   6.119  0.00  0.00      AP1   
ATOM    847  HE2 MET A  75      -3.212   9.937   5.458  0.00  0.00      AP1   
ATOM    848  HE3 MET A  75      -4.091   8.541   4.748  0.00  0.00      AP1   
ATOM    849  C   MET A  75      -5.556   9.636   0.420  0.00  0.00      AP1  C
ATOM    850  O   MET A  75      -5.501   8.647  -0.308  0.00  0.00      AP1  O
ATOM    851  N   GLY A  76      -6.741  10.265   0.596  0.00  0.00      AP1  N
ATOM    852  HN  GLY A  76      -6.869  11.050   1.199  0.00  0.00      AP1   
ATOM    853  CA  GLY A  76      -7.938   9.809  -0.115  0.00  0.00      AP1  C
ATOM    854  HA1 GLY A  76      -7.604   9.529  -1.104  0.00  0.00      AP1   
ATOM    855  HA2 GLY A  76      -8.629  10.641  -0.097  0.00  0.00      AP1   
ATOM    856  C   GLY A  76      -8.624   8.624   0.497  0.00  0.00      AP1  C
ATOM    857  O   GLY A  76      -9.407   7.945  -0.172  0.00  0.00      AP1  O
ATOM    858  N   VAL A  77      -8.336   8.357   1.779  0.00  0.00      AP1  N
ATOM    859  HN  VAL A  77      -7.794   8.992   2.324  0.00  0.00      AP1   
ATOM    860  CA  VAL A  77      -8.758   7.171   2.489  0.00  0.00      AP1  C
ATOM    861  HA  VAL A  77      -9.593   6.736   1.953  0.00  0.00      AP1   
ATOM    862  CB  VAL A  77      -7.667   6.115   2.675  0.00  0.00      AP1  C
ATOM    863  HB  VAL A  77      -8.084   5.311   3.332  0.00  0.00      AP1   
ATOM    864  CG1 VAL A  77      -7.290   5.524   1.305  0.00  0.00      AP1  C
ATOM    865 HG11 VAL A  77      -6.471   4.782   1.418  0.00  0.00      AP1   
ATOM    866 HG12 VAL A  77      -8.148   5.001   0.835  0.00  0.00      AP1   
ATOM    867 HG13 VAL A  77      -6.938   6.322   0.618  0.00  0.00      AP1   
ATOM    868  CG2 VAL A  77      -6.452   6.699   3.426  0.00  0.00      AP1  C
ATOM    869 HG21 VAL A  77      -5.647   5.940   3.524  0.00  0.00      AP1   
ATOM    870 HG22 VAL A  77      -6.040   7.576   2.880  0.00  0.00      AP1   
ATOM    871 HG23 VAL A  77      -6.731   7.025   4.450  0.00  0.00      AP1   
ATOM    872  C   VAL A  77      -9.252   7.556   3.857  0.00  0.00      AP1  C
ATOM    873  O   VAL A  77      -8.856   8.564   4.437  0.00  0.00      AP1  O
ATOM    874  N   VAL A  78     -10.180   6.745   4.375  0.00  0.00      AP1  N
ATOM    875  HN  VAL A  78     -10.382   5.869   3.944  0.00  0.00      AP1   
ATOM    876  CA  VAL A  78     -10.963   7.024   5.560  0.00  0.00      AP1  C
ATOM    877  HA  VAL A  78     -10.369   7.561   6.289  0.00  0.00      AP1   
ATOM    878  CB  VAL A  78     -12.242   7.765   5.140  0.00  0.00      AP1  C
ATOM    879  HB  VAL A  78     -12.801   7.098   4.439  0.00  0.00      AP1   
ATOM    880  CG1 VAL A  78     -13.159   8.091   6.306  0.00  0.00      AP1  C
ATOM    881 HG11 VAL A  78     -14.045   8.658   5.952  0.00  0.00      AP1   
ATOM    882 HG12 VAL A  78     -13.531   7.171   6.805  0.00  0.00      AP1   
ATOM    883 HG13 VAL A  78     -12.629   8.715   7.058  0.00  0.00      AP1   
ATOM    884  CG2 VAL A  78     -11.941   9.128   4.500  0.00  0.00      AP1  C
ATOM    885 HG21 VAL A  78     -12.884   9.656   4.243  0.00  0.00      AP1   
ATOM    886 HG22 VAL A  78     -11.361   9.767   5.199  0.00  0.00      AP1   
ATOM    887 HG23 VAL A  78     -11.357   9.013   3.565  0.00  0.00      AP1   
ATOM    888  C   VAL A  78     -11.269   5.641   6.145  0.00  0.00      AP1  C
ATOM    889  O   VAL A  78     -11.339   4.672   5.390  0.00  0.00      AP1  O
ATOM    890  N   ASP A  79     -11.425   5.459   7.484  0.00  0.00      AP1  N
ATOM    891  HN  ASP A  79     -11.209   6.137   8.182  0.00  0.00      AP1   
ATOM    892  CA  ASP A  79     -11.941   4.213   8.040  0.00  0.00      AP1  C
ATOM    893  HA  ASP A  79     -11.676   3.414   7.358  0.00  0.00      AP1   
ATOM    894  CB  ASP A  79     -11.270   3.798   9.391  0.00  0.00      AP1  C
ATOM    895  HB1 ASP A  79     -11.722   2.850   9.748  0.00  0.00      AP1   
ATOM    896  HB2 ASP A  79     -10.182   3.635   9.255  0.00  0.00      AP1   
ATOM    897  CG  ASP A  79     -11.432   4.793  10.527  0.00  0.00      AP1  C
ATOM    898  OD1 ASP A  79     -12.328   5.668  10.420  0.00  0.00      AP1  O
ATOM    899  OD2 ASP A  79     -10.658   4.700  11.508  0.00  0.00      AP1  O
ATOM    900  C   ASP A  79     -13.471   4.262   8.093  0.00  0.00      AP1  C
ATOM    901  O   ASP A  79     -14.108   5.270   7.797  0.00  0.00      AP1  O
ATOM    902  N   GLU A  80     -14.137   3.151   8.442  0.00  0.00      AP1  N
ATOM    903  HN  GLU A  80     -13.689   2.279   8.619  0.00  0.00      AP1   
ATOM    904  CA  GLU A  80     -15.588   3.114   8.595  0.00  0.00      AP1  C
ATOM    905  HA  GLU A  80     -16.015   3.467   7.665  0.00  0.00      AP1   
ATOM    906  CB  GLU A  80     -16.003   1.641   8.802  0.00  0.00      AP1  C
ATOM    907  HB1 GLU A  80     -15.571   1.038   7.970  0.00  0.00      AP1   
ATOM    908  HB2 GLU A  80     -15.542   1.247   9.736  0.00  0.00      AP1   
ATOM    909  CG  GLU A  80     -17.530   1.377   8.845  0.00  0.00      AP1  C
ATOM    910  HG1 GLU A  80     -17.714   0.292   8.946  0.00  0.00      AP1   
ATOM    911  HG2 GLU A  80     -18.000   1.908   9.696  0.00  0.00      AP1   
ATOM    912  CD  GLU A  80     -18.231   1.802   7.553  0.00  0.00      AP1  C
ATOM    913  OE1 GLU A  80     -17.660   1.500   6.468  0.00  0.00      AP1  O
ATOM    914  OE2 GLU A  80     -19.327   2.396   7.626  0.00  0.00      AP1  O
ATOM    915  C   GLU A  80     -16.110   4.026   9.711  0.00  0.00      AP1  C
ATOM    916  O   GLU A  80     -17.159   4.660   9.601  0.00  0.00      AP1  O
ATOM    917  N   ALA A  81     -15.353   4.141  10.819  0.00  0.00      AP1  N
ATOM    918  HN  ALA A  81     -14.508   3.615  10.912  0.00  0.00      AP1   
ATOM    919  CA  ALA A  81     -15.677   5.001  11.938  0.00  0.00      AP1  C
ATOM    920  HA  ALA A  81     -16.662   4.741  12.306  0.00  0.00      AP1   
ATOM    921  CB  ALA A  81     -14.645   4.757  13.053  0.00  0.00      AP1  C
ATOM    922  HB1 ALA A  81     -14.647   3.681  13.333  0.00  0.00      AP1   
ATOM    923  HB2 ALA A  81     -13.621   5.021  12.714  0.00  0.00      AP1   
ATOM    924  HB3 ALA A  81     -14.880   5.348  13.964  0.00  0.00      AP1   
ATOM    925  C   ALA A  81     -15.721   6.495  11.603  0.00  0.00      AP1  C
ATOM    926  O   ALA A  81     -16.685   7.186  11.934  0.00  0.00      AP1  O
ATOM    927  N   THR A  82     -14.700   7.019  10.891  0.00  0.00      AP1  N
ATOM    928  HN  THR A  82     -13.890   6.478  10.667  0.00  0.00      AP1   
ATOM    929  CA  THR A  82     -14.666   8.397  10.384  0.00  0.00      AP1  C
ATOM    930  HA  THR A  82     -14.870   9.020  11.244  0.00  0.00      AP1   
ATOM    931  CB  THR A  82     -13.347   8.761   9.714  0.00  0.00      AP1  C
ATOM    932  HB  THR A  82     -13.174   7.987   8.926  0.00  0.00      AP1   
ATOM    933  OG1 THR A  82     -12.302   8.666  10.665  0.00  0.00      AP1  O
ATOM    934  HG1 THR A  82     -11.500   8.916  10.192  0.00  0.00      AP1   
ATOM    935  CG2 THR A  82     -13.303  10.210   9.182  0.00  0.00      AP1  C
ATOM    936 HG21 THR A  82     -12.372  10.391   8.604  0.00  0.00      AP1   
ATOM    937 HG22 THR A  82     -14.165  10.401   8.507  0.00  0.00      AP1   
ATOM    938 HG23 THR A  82     -13.344  10.944  10.015  0.00  0.00      AP1   
ATOM    939  C   THR A  82     -15.755   8.680   9.379  0.00  0.00      AP1  C
ATOM    940  O   THR A  82     -16.405   9.727   9.423  0.00  0.00      AP1  O
ATOM    941  N   LEU A  83     -16.003   7.730   8.448  0.00  0.00      AP1  N
ATOM    942  HN  LEU A  83     -15.462   6.896   8.373  0.00  0.00      AP1   
ATOM    943  CA  LEU A  83     -17.075   7.835   7.474  0.00  0.00      AP1  C
ATOM    944  HA  LEU A  83     -16.900   8.745   6.916  0.00  0.00      AP1   
ATOM    945  CB  LEU A  83     -17.056   6.636   6.494  0.00  0.00      AP1  C
ATOM    946  HB1 LEU A  83     -16.079   6.666   5.958  0.00  0.00      AP1   
ATOM    947  HB2 LEU A  83     -17.057   5.690   7.077  0.00  0.00      AP1   
ATOM    948  CG  LEU A  83     -18.183   6.597   5.434  0.00  0.00      AP1  C
ATOM    949  HG  LEU A  83     -19.112   6.467   6.039  0.00  0.00      AP1   
ATOM    950  CD1 LEU A  83     -18.283   7.874   4.589  0.00  0.00      AP1  C
ATOM    951 HD11 LEU A  83     -19.076   7.770   3.816  0.00  0.00      AP1   
ATOM    952 HD12 LEU A  83     -18.533   8.748   5.229  0.00  0.00      AP1   
ATOM    953 HD13 LEU A  83     -17.321   8.080   4.073  0.00  0.00      AP1   
ATOM    954  CD2 LEU A  83     -18.036   5.372   4.520  0.00  0.00      AP1  C
ATOM    955 HD21 LEU A  83     -18.861   5.344   3.775  0.00  0.00      AP1   
ATOM    956 HD22 LEU A  83     -17.079   5.390   3.960  0.00  0.00      AP1   
ATOM    957 HD23 LEU A  83     -18.075   4.434   5.116  0.00  0.00      AP1   
ATOM    958  C   LEU A  83     -18.430   7.969   8.159  0.00  0.00      AP1  C
ATOM    959  O   LEU A  83     -19.122   8.959   7.950  0.00  0.00      AP1  O
ATOM    960  N   GLN A  84     -18.757   7.062   9.108  0.00  0.00      AP1  N
ATOM    961  HN  GLN A  84     -18.165   6.281   9.298  0.00  0.00      AP1   
ATOM    962  CA  GLN A  84     -19.960   7.118   9.923  0.00  0.00      AP1  C
ATOM    963  HA  GLN A  84     -20.787   7.101   9.225  0.00  0.00      AP1   
ATOM    964  CB  GLN A  84     -20.053   5.895  10.875  0.00  0.00      AP1  C
ATOM    965  HB1 GLN A  84     -19.029   5.720  11.277  0.00  0.00      AP1   
ATOM    966  HB2 GLN A  84     -20.689   6.156  11.752  0.00  0.00      AP1   
ATOM    967  CG  GLN A  84     -20.564   4.597  10.204  0.00  0.00      AP1  C
ATOM    968  HG1 GLN A  84     -19.845   4.254   9.429  0.00  0.00      AP1   
ATOM    969  HG2 GLN A  84     -20.672   3.785  10.952  0.00  0.00      AP1   
ATOM    970  CD  GLN A  84     -21.903   4.789   9.493  0.00  0.00      AP1  C
ATOM    971  OE1 GLN A  84     -22.032   4.502   8.310  0.00  0.00      AP1  O
ATOM    972  NE2 GLN A  84     -22.939   5.302  10.201  0.00  0.00      AP1  N
ATOM    973 HE21 GLN A  84     -23.803   5.413   9.717  0.00  0.00      AP1   
ATOM    974 HE22 GLN A  84     -22.809   5.561  11.151  0.00  0.00      AP1   
ATOM    975  C   GLN A  84     -20.088   8.382  10.752  0.00  0.00      AP1  C
ATOM    976  O   GLN A  84     -21.165   8.972  10.832  0.00  0.00      AP1  O
ATOM    977  N   LYS A  85     -18.990   8.859  11.368  0.00  0.00      AP1  N
ATOM    978  HN  LYS A  85     -18.116   8.381  11.313  0.00  0.00      AP1   
ATOM    979  CA  LYS A  85     -18.974  10.086  12.152  0.00  0.00      AP1  C
ATOM    980  HA  LYS A  85     -19.717   9.956  12.930  0.00  0.00      AP1   
ATOM    981  CB  LYS A  85     -17.568  10.302  12.751  0.00  0.00      AP1  C
ATOM    982  HB1 LYS A  85     -17.230   9.322  13.158  0.00  0.00      AP1   
ATOM    983  HB2 LYS A  85     -16.861  10.560  11.930  0.00  0.00      AP1   
ATOM    984  CG  LYS A  85     -17.545  11.357  13.861  0.00  0.00      AP1  C
ATOM    985  HG1 LYS A  85     -17.749  12.357  13.417  0.00  0.00      AP1   
ATOM    986  HG2 LYS A  85     -18.365  11.140  14.584  0.00  0.00      AP1   
ATOM    987  CD  LYS A  85     -16.197  11.404  14.588  0.00  0.00      AP1  C
ATOM    988  HD1 LYS A  85     -15.852  10.358  14.753  0.00  0.00      AP1   
ATOM    989  HD2 LYS A  85     -15.458  11.897  13.915  0.00  0.00      AP1   
ATOM    990  CE  LYS A  85     -16.291  12.155  15.911  0.00  0.00      AP1  C
ATOM    991  HE1 LYS A  85     -16.195  13.251  15.745  0.00  0.00      AP1   
ATOM    992  HE2 LYS A  85     -17.269  11.959  16.404  0.00  0.00      AP1   
ATOM    993  NZ  LYS A  85     -15.203  11.703  16.800  0.00  0.00      AP1  N
ATOM    994  HZ1 LYS A  85     -15.252  12.209  17.708  0.00  0.00      AP1   
ATOM    995  HZ2 LYS A  85     -15.293  10.681  16.968  0.00  0.00      AP1   
ATOM    996  HZ3 LYS A  85     -14.286  11.896  16.349  0.00  0.00      AP1   
ATOM    997  C   LYS A  85     -19.366  11.319  11.351  0.00  0.00      AP1  C
ATOM    998  O   LYS A  85     -20.130  12.181  11.792  0.00  0.00      AP1  O
ATOM    999  N   GLY A  86     -18.856  11.396  10.113  0.00  0.00      AP1  N
ATOM   1000  HN  GLY A  86     -18.206  10.708   9.794  0.00  0.00      AP1   
ATOM   1001  CA  GLY A  86     -19.184  12.434   9.163  0.00  0.00      AP1  C
ATOM   1002  HA1 GLY A  86     -18.451  12.350   8.373  0.00  0.00      AP1   
ATOM   1003  HA2 GLY A  86     -19.139  13.365   9.714  0.00  0.00      AP1   
ATOM   1004  C   GLY A  86     -20.554  12.327   8.541  0.00  0.00      AP1  C
ATOM   1005  O   GLY A  86     -21.278  13.316   8.441  0.00  0.00      AP1  O
ATOM   1006  N   SER A  87     -20.950  11.112   8.126  0.00  0.00      AP1  N
ATOM   1007  HN  SER A  87     -20.355  10.311   8.188  0.00  0.00      AP1   
ATOM   1008  CA  SER A  87     -22.267  10.837   7.549  0.00  0.00      AP1  C
ATOM   1009  HA  SER A  87     -22.371  11.543   6.736  0.00  0.00      AP1   
ATOM   1010  CB  SER A  87     -22.411   9.392   7.038  0.00  0.00      AP1  C
ATOM   1011  HB1 SER A  87     -22.283   8.705   7.905  0.00  0.00      AP1   
ATOM   1012  HB2 SER A  87     -23.437   9.224   6.636  0.00  0.00      AP1   
ATOM   1013  OG  SER A  87     -21.407   9.127   6.067  0.00  0.00      AP1  O
ATOM   1014  HG1 SER A  87     -21.383   8.171   5.938  0.00  0.00      AP1   
ATOM   1015  C   SER A  87     -23.408  11.084   8.506  0.00  0.00      AP1  C
ATOM   1016  O   SER A  87     -24.391  11.735   8.167  0.00  0.00      AP1  O
ATOM   1017  N   TRP A  88     -23.279  10.625   9.769  0.00  0.00      AP1  N
ATOM   1018  HN  TRP A  88     -22.482  10.088  10.035  0.00  0.00      AP1   
ATOM   1019  CA  TRP A  88     -24.247  10.857  10.827  0.00  0.00      AP1  C
ATOM   1020  HA  TRP A  88     -25.198  10.482  10.469  0.00  0.00      AP1   
ATOM   1021  CB  TRP A  88     -23.807  10.114  12.116  0.00  0.00      AP1  C
ATOM   1022  HB1 TRP A  88     -23.848   9.021  11.910  0.00  0.00      AP1   
ATOM   1023  HB2 TRP A  88     -22.749  10.360  12.351  0.00  0.00      AP1   
ATOM   1024  CG  TRP A  88     -24.671  10.353  13.347  0.00  0.00      AP1  C
ATOM   1025  CD1 TRP A  88     -24.513  11.302  14.315  0.00  0.00      AP1  C
ATOM   1026  HD1 TRP A  88     -23.714  12.031  14.327  0.00  0.00      AP1   
ATOM   1027  NE1 TRP A  88     -25.533  11.221  15.237  0.00  0.00      AP1  N
ATOM   1028  HE1 TRP A  88     -25.662  11.787  16.022  0.00  0.00      AP1   
ATOM   1029  CE2 TRP A  88     -26.395  10.223  14.841  0.00  0.00      AP1  C
ATOM   1030  CD2 TRP A  88     -25.871   9.638  13.668  0.00  0.00      AP1  C
ATOM   1031  CE3 TRP A  88     -26.504   8.569  13.052  0.00  0.00      AP1  C
ATOM   1032  HE3 TRP A  88     -26.113   8.116  12.152  0.00  0.00      AP1   
ATOM   1033  CZ3 TRP A  88     -27.677   8.079  13.637  0.00  0.00      AP1  C
ATOM   1034  HZ3 TRP A  88     -28.181   7.233  13.191  0.00  0.00      AP1   
ATOM   1035  CZ2 TRP A  88     -27.571   9.754  15.408  0.00  0.00      AP1  C
ATOM   1036  HZ2 TRP A  88     -27.998  10.203  16.292  0.00  0.00      AP1   
ATOM   1037  CH2 TRP A  88     -28.208   8.665  14.795  0.00  0.00      AP1  C
ATOM   1038  HH2 TRP A  88     -29.121   8.272  15.222  0.00  0.00      AP1   
ATOM   1039  C   TRP A  88     -24.440  12.331  11.135  0.00  0.00      AP1  C
ATOM   1040  O   TRP A  88     -25.559  12.797  11.334  0.00  0.00      AP1  O
ATOM   1041  N   SER A  89     -23.333  13.102  11.169  0.00  0.00      AP1  N
ATOM   1042  HN  SER A  89     -22.415  12.712  11.095  0.00  0.00      AP1   
ATOM   1043  CA  SER A  89     -23.357  14.552  11.317  0.00  0.00      AP1  C
ATOM   1044  HA  SER A  89     -23.882  14.741  12.244  0.00  0.00      AP1   
ATOM   1045  CB  SER A  89     -21.898  15.086  11.392  0.00  0.00      AP1  C
ATOM   1046  HB1 SER A  89     -21.325  14.429  12.085  0.00  0.00      AP1   
ATOM   1047  HB2 SER A  89     -21.409  15.016  10.394  0.00  0.00      AP1   
ATOM   1048  OG  SER A  89     -21.825  16.422  11.887  0.00  0.00      AP1  O
ATOM   1049  HG1 SER A  89     -20.902  16.591  12.112  0.00  0.00      AP1   
ATOM   1050  C   SER A  89     -24.148  15.238  10.198  0.00  0.00      AP1  C
ATOM   1051  O   SER A  89     -25.141  15.913  10.462  0.00  0.00      AP1  O
ATOM   1052  N   LEU A  90     -23.815  14.954   8.915  0.00  0.00      AP1  N
ATOM   1053  HN  LEU A  90     -23.050  14.359   8.677  0.00  0.00      AP1   
ATOM   1054  CA  LEU A  90     -24.539  15.490   7.765  0.00  0.00      AP1  C
ATOM   1055  HA  LEU A  90     -24.521  16.565   7.894  0.00  0.00      AP1   
ATOM   1056  CB  LEU A  90     -23.803  15.148   6.440  0.00  0.00      AP1  C
ATOM   1057  HB1 LEU A  90     -22.979  15.888   6.320  0.00  0.00      AP1   
ATOM   1058  HB2 LEU A  90     -23.312  14.154   6.545  0.00  0.00      AP1   
ATOM   1059  CG  LEU A  90     -24.638  15.165   5.130  0.00  0.00      AP1  C
ATOM   1060  HG  LEU A  90     -25.403  14.372   5.319  0.00  0.00      AP1   
ATOM   1061  CD1 LEU A  90     -25.307  16.499   4.773  0.00  0.00      AP1  C
ATOM   1062 HD11 LEU A  90     -25.837  16.421   3.799  0.00  0.00      AP1   
ATOM   1063 HD12 LEU A  90     -26.045  16.788   5.551  0.00  0.00      AP1   
ATOM   1064 HD13 LEU A  90     -24.548  17.307   4.691  0.00  0.00      AP1   
ATOM   1065  CD2 LEU A  90     -23.794  14.733   3.931  0.00  0.00      AP1  C
ATOM   1066 HD21 LEU A  90     -24.409  14.731   3.006  0.00  0.00      AP1   
ATOM   1067 HD22 LEU A  90     -22.938  15.417   3.766  0.00  0.00      AP1   
ATOM   1068 HD23 LEU A  90     -23.397  13.705   4.085  0.00  0.00      AP1   
ATOM   1069  C   LEU A  90     -25.995  15.062   7.684  0.00  0.00      AP1  C
ATOM   1070  O   LEU A  90     -26.880  15.889   7.494  0.00  0.00      AP1  O
ATOM   1071  N   LEU A  91     -26.314  13.768   7.862  0.00  0.00      AP1  N
ATOM   1072  HN  LEU A  91     -25.632  13.071   8.069  0.00  0.00      AP1   
ATOM   1073  CA  LEU A  91     -27.676  13.263   7.771  0.00  0.00      AP1  C
ATOM   1074  HA  LEU A  91     -28.026  13.527   6.780  0.00  0.00      AP1   
ATOM   1075  CB  LEU A  91     -27.689  11.737   8.013  0.00  0.00      AP1  C
ATOM   1076  HB1 LEU A  91     -26.934  11.523   8.804  0.00  0.00      AP1   
ATOM   1077  HB2 LEU A  91     -28.674  11.447   8.439  0.00  0.00      AP1   
ATOM   1078  CG  LEU A  91     -27.361  10.897   6.771  0.00  0.00      AP1  C
ATOM   1079  HG  LEU A  91     -26.603  11.446   6.162  0.00  0.00      AP1   
ATOM   1080  CD1 LEU A  91     -26.791   9.535   7.187  0.00  0.00      AP1  C
ATOM   1081 HD11 LEU A  91     -26.597   8.904   6.294  0.00  0.00      AP1   
ATOM   1082 HD12 LEU A  91     -25.834   9.664   7.739  0.00  0.00      AP1   
ATOM   1083 HD13 LEU A  91     -27.504   8.995   7.846  0.00  0.00      AP1   
ATOM   1084  CD2 LEU A  91     -28.621  10.728   5.917  0.00  0.00      AP1  C
ATOM   1085 HD21 LEU A  91     -28.392  10.136   5.005  0.00  0.00      AP1   
ATOM   1086 HD22 LEU A  91     -29.422  10.197   6.470  0.00  0.00      AP1   
ATOM   1087 HD23 LEU A  91     -29.011  11.718   5.601  0.00  0.00      AP1   
ATOM   1088  C   LEU A  91     -28.609  13.907   8.772  0.00  0.00      AP1  C
ATOM   1089  O   LEU A  91     -29.752  14.251   8.468  0.00  0.00      AP1  O
ATOM   1090  N   LYS A  92     -28.117  14.106   9.999  0.00  0.00      AP1  N
ATOM   1091  HN  LYS A  92     -27.209  13.785  10.265  0.00  0.00      AP1   
ATOM   1092  CA  LYS A  92     -28.846  14.791  11.031  0.00  0.00      AP1  C
ATOM   1093  HA  LYS A  92     -29.790  14.265  11.114  0.00  0.00      AP1   
ATOM   1094  CB  LYS A  92     -28.029  14.698  12.324  0.00  0.00      AP1  C
ATOM   1095  HB1 LYS A  92     -27.910  13.615  12.560  0.00  0.00      AP1   
ATOM   1096  HB2 LYS A  92     -27.005  15.091  12.135  0.00  0.00      AP1   
ATOM   1097  CG  LYS A  92     -28.687  15.410  13.512  0.00  0.00      AP1  C
ATOM   1098  HG1 LYS A  92     -28.111  16.333  13.748  0.00  0.00      AP1   
ATOM   1099  HG2 LYS A  92     -29.715  15.725  13.222  0.00  0.00      AP1   
ATOM   1100  CD  LYS A  92     -28.765  14.567  14.790  0.00  0.00      AP1  C
ATOM   1101  HD1 LYS A  92     -29.151  15.212  15.613  0.00  0.00      AP1   
ATOM   1102  HD2 LYS A  92     -29.509  13.754  14.625  0.00  0.00      AP1   
ATOM   1103  CE  LYS A  92     -27.450  13.936  15.238  0.00  0.00      AP1  C
ATOM   1104  HE1 LYS A  92     -27.550  13.509  16.260  0.00  0.00      AP1   
ATOM   1105  HE2 LYS A  92     -27.153  13.118  14.543  0.00  0.00      AP1   
ATOM   1106  NZ  LYS A  92     -26.380  14.950  15.255  0.00  0.00      AP1  N
ATOM   1107  HZ1 LYS A  92     -25.484  14.517  15.562  0.00  0.00      AP1   
ATOM   1108  HZ2 LYS A  92     -26.263  15.348  14.300  0.00  0.00      AP1   
ATOM   1109  HZ3 LYS A  92     -26.637  15.712  15.913  0.00  0.00      AP1   
ATOM   1110  C   LYS A  92     -29.162  16.250  10.730  0.00  0.00      AP1  C
ATOM   1111  O   LYS A  92     -30.304  16.674  10.885  0.00  0.00      AP1  O
ATOM   1112  N   ASP A  93     -28.169  17.035  10.268  0.00  0.00      AP1  N
ATOM   1113  HN  ASP A  93     -27.230  16.720  10.167  0.00  0.00      AP1   
ATOM   1114  CA  ASP A  93     -28.350  18.415   9.867  0.00  0.00      AP1  C
ATOM   1115  HA  ASP A  93     -28.905  18.889  10.668  0.00  0.00      AP1   
ATOM   1116  CB  ASP A  93     -26.985  19.132   9.774  0.00  0.00      AP1  C
ATOM   1117  HB1 ASP A  93     -26.213  18.406   9.450  0.00  0.00      AP1   
ATOM   1118  HB2 ASP A  93     -27.024  19.954   9.033  0.00  0.00      AP1   
ATOM   1119  CG  ASP A  93     -26.585  19.688  11.143  0.00  0.00      AP1  C
ATOM   1120  OD1 ASP A  93     -27.368  19.546  12.127  0.00  0.00      AP1  O
ATOM   1121  OD2 ASP A  93     -25.501  20.317  11.208  0.00  0.00      AP1  O
ATOM   1122  C   ASP A  93     -29.180  18.572   8.606  0.00  0.00      AP1  C
ATOM   1123  O   ASP A  93     -30.019  19.463   8.498  0.00  0.00      AP1  O
ATOM   1124  N   LEU A  94     -29.014  17.669   7.625  0.00  0.00      AP1  N
ATOM   1125  HN  LEU A  94     -28.307  16.964   7.647  0.00  0.00      AP1   
ATOM   1126  CA  LEU A  94     -29.853  17.636   6.440  0.00  0.00      AP1  C
ATOM   1127  HA  LEU A  94     -29.784  18.623   6.003  0.00  0.00      AP1   
ATOM   1128  CB  LEU A  94     -29.367  16.566   5.440  0.00  0.00      AP1  C
ATOM   1129  HB1 LEU A  94     -28.304  16.798   5.202  0.00  0.00      AP1   
ATOM   1130  HB2 LEU A  94     -29.358  15.576   5.947  0.00  0.00      AP1   
ATOM   1131  CG  LEU A  94     -30.167  16.495   4.122  0.00  0.00      AP1  C
ATOM   1132  HG  LEU A  94     -31.208  16.241   4.438  0.00  0.00      AP1   
ATOM   1133  CD1 LEU A  94     -30.182  17.836   3.374  0.00  0.00      AP1  C
ATOM   1134 HD11 LEU A  94     -30.724  17.738   2.408  0.00  0.00      AP1   
ATOM   1135 HD12 LEU A  94     -30.687  18.617   3.980  0.00  0.00      AP1   
ATOM   1136 HD13 LEU A  94     -29.147  18.176   3.157  0.00  0.00      AP1   
ATOM   1137  CD2 LEU A  94     -29.649  15.353   3.235  0.00  0.00      AP1  C
ATOM   1138 HD21 LEU A  94     -30.240  15.294   2.295  0.00  0.00      AP1   
ATOM   1139 HD22 LEU A  94     -28.587  15.503   2.954  0.00  0.00      AP1   
ATOM   1140 HD23 LEU A  94     -29.737  14.379   3.763  0.00  0.00      AP1   
ATOM   1141  C   LEU A  94     -31.318  17.374   6.750  0.00  0.00      AP1  C
ATOM   1142  O   LEU A  94     -32.210  18.056   6.248  0.00  0.00      AP1  O
ATOM   1143  N   LYS A  95     -31.601  16.397   7.631  0.00  0.00      AP1  N
ATOM   1144  HN  LYS A  95     -30.907  15.787   8.010  0.00  0.00      AP1   
ATOM   1145  CA  LYS A  95     -32.949  16.159   8.096  0.00  0.00      AP1  C
ATOM   1146  HA  LYS A  95     -33.571  16.085   7.213  0.00  0.00      AP1   
ATOM   1147  CB  LYS A  95     -33.090  14.783   8.780  0.00  0.00      AP1  C
ATOM   1148  HB1 LYS A  95     -32.649  14.028   8.090  0.00  0.00      AP1   
ATOM   1149  HB2 LYS A  95     -32.462  14.770   9.699  0.00  0.00      AP1   
ATOM   1150  CG  LYS A  95     -34.554  14.443   9.077  0.00  0.00      AP1  C
ATOM   1151  HG1 LYS A  95     -34.963  15.188   9.797  0.00  0.00      AP1   
ATOM   1152  HG2 LYS A  95     -35.145  14.531   8.136  0.00  0.00      AP1   
ATOM   1153  CD  LYS A  95     -34.777  13.049   9.674  0.00  0.00      AP1  C
ATOM   1154  HD1 LYS A  95     -34.725  12.302   8.849  0.00  0.00      AP1   
ATOM   1155  HD2 LYS A  95     -33.935  12.833  10.373  0.00  0.00      AP1   
ATOM   1156  CE  LYS A  95     -36.114  12.935  10.413  0.00  0.00      AP1  C
ATOM   1157  HE1 LYS A  95     -36.947  13.299   9.769  0.00  0.00      AP1   
ATOM   1158  HE2 LYS A  95     -36.318  11.877  10.689  0.00  0.00      AP1   
ATOM   1159  NZ  LYS A  95     -36.088  13.744  11.645  0.00  0.00      AP1  N
ATOM   1160  HZ1 LYS A  95     -36.998  13.664  12.143  0.00  0.00      AP1   
ATOM   1161  HZ2 LYS A  95     -35.324  13.405  12.267  0.00  0.00      AP1   
ATOM   1162  HZ3 LYS A  95     -35.915  14.740  11.402  0.00  0.00      AP1   
ATOM   1163  C   LYS A  95     -33.489  17.308   8.936  0.00  0.00      AP1  C
ATOM   1164  O   LYS A  95     -34.664  17.639   8.872  0.00  0.00      AP1  O
ATOM   1165  N   ARG A  96     -32.632  18.013   9.695  0.00  0.00      AP1  N
ATOM   1166  HN  ARG A  96     -31.689  17.703   9.785  0.00  0.00      AP1   
ATOM   1167  CA  ARG A  96     -32.991  19.225  10.415  0.00  0.00      AP1  C
ATOM   1168  HA  ARG A  96     -33.786  18.968  11.103  0.00  0.00      AP1   
ATOM   1169  CB  ARG A  96     -31.730  19.704  11.169  0.00  0.00      AP1  C
ATOM   1170  HB1 ARG A  96     -31.082  18.805  11.304  0.00  0.00      AP1   
ATOM   1171  HB2 ARG A  96     -31.153  20.404  10.524  0.00  0.00      AP1   
ATOM   1172  CG  ARG A  96     -31.912  20.332  12.556  0.00  0.00      AP1  C
ATOM   1173  HG1 ARG A  96     -32.526  21.253  12.449  0.00  0.00      AP1   
ATOM   1174  HG2 ARG A  96     -32.516  19.642  13.189  0.00  0.00      AP1   
ATOM   1175  CD  ARG A  96     -30.544  20.571  13.211  0.00  0.00      AP1  C
ATOM   1176  HD1 ARG A  96     -29.894  19.681  13.046  0.00  0.00      AP1   
ATOM   1177  HD2 ARG A  96     -30.037  21.468  12.785  0.00  0.00      AP1   
ATOM   1178  NE  ARG A  96     -30.779  20.803  14.674  0.00  0.00      AP1  N
ATOM   1179  HE  ARG A  96     -31.285  20.053  15.117  0.00  0.00      AP1   
ATOM   1180  CZ  ARG A  96     -30.373  21.881  15.357  0.00  0.00      AP1  C
ATOM   1181  NH1 ARG A  96     -29.869  22.946  14.743  0.00  0.00      AP1  N
ATOM   1182 HH11 ARG A  96     -29.551  23.724  15.264  0.00  0.00      AP1   
ATOM   1183 HH12 ARG A  96     -29.709  22.855  13.758  0.00  0.00      AP1   
ATOM   1184  NH2 ARG A  96     -30.454  21.881  16.687  0.00  0.00      AP1  N
ATOM   1185 HH21 ARG A  96     -30.239  22.702  17.194  0.00  0.00      AP1   
ATOM   1186 HH22 ARG A  96     -30.930  21.119  17.107  0.00  0.00      AP1   
ATOM   1187  C   ARG A  96     -33.540  20.334   9.506  0.00  0.00      AP1  C
ATOM   1188  O   ARG A  96     -34.516  21.004   9.840  0.00  0.00      AP1  O
ATOM   1189  N   ILE A  97     -32.921  20.515   8.316  0.00  0.00      AP1  N
ATOM   1190  HN  ILE A  97     -32.059  20.054   8.120  0.00  0.00      AP1   
ATOM   1191  CA  ILE A  97     -33.410  21.359   7.227  0.00  0.00      AP1  C
ATOM   1192  HA  ILE A  97     -33.612  22.323   7.676  0.00  0.00      AP1   
ATOM   1193  CB  ILE A  97     -32.358  21.495   6.116  0.00  0.00      AP1  C
ATOM   1194  HB  ILE A  97     -31.980  20.453   5.960  0.00  0.00      AP1   
ATOM   1195  CG2 ILE A  97     -32.949  22.104   4.817  0.00  0.00      AP1  C
ATOM   1196 HG21 ILE A  97     -32.213  22.045   3.988  0.00  0.00      AP1   
ATOM   1197 HG22 ILE A  97     -33.858  21.552   4.498  0.00  0.00      AP1   
ATOM   1198 HG23 ILE A  97     -33.219  23.171   4.966  0.00  0.00      AP1   
ATOM   1199  CG1 ILE A  97     -31.165  22.338   6.617  0.00  0.00      AP1  C
ATOM   1200 HG11 ILE A  97     -31.524  23.337   6.950  0.00  0.00      AP1   
ATOM   1201 HG12 ILE A  97     -30.716  21.836   7.506  0.00  0.00      AP1   
ATOM   1202  CD  ILE A  97     -30.052  22.534   5.572  0.00  0.00      AP1   
ATOM   1203  HD1 ILE A  97     -29.202  23.097   6.016  0.00  0.00      AP1   
ATOM   1204  HD2 ILE A  97     -29.672  21.553   5.218  0.00  0.00      AP1   
ATOM   1205  HD3 ILE A  97     -30.424  23.106   4.696  0.00  0.00      AP1   
ATOM   1206  C   ILE A  97     -34.719  20.867   6.633  0.00  0.00      AP1  C
ATOM   1207  O   ILE A  97     -35.641  21.640   6.407  0.00  0.00      AP1  O
ATOM   1208  N   THR A  98     -34.865  19.564   6.338  0.00  0.00      AP1  N
ATOM   1209  HN  THR A  98     -34.171  18.861   6.498  0.00  0.00      AP1   
ATOM   1210  CA  THR A  98     -36.097  19.064   5.737  0.00  0.00      AP1  C
ATOM   1211  HA  THR A  98     -36.343  19.795   4.979  0.00  0.00      AP1   
ATOM   1212  CB  THR A  98     -35.954  17.758   4.973  0.00  0.00      AP1  C
ATOM   1213  HB  THR A  98     -36.987  17.460   4.671  0.00  0.00      AP1   
ATOM   1214  OG1 THR A  98     -35.446  16.706   5.778  0.00  0.00      AP1  O
ATOM   1215  HG1 THR A  98     -35.388  15.941   5.194  0.00  0.00      AP1   
ATOM   1216  CG2 THR A  98     -34.962  17.953   3.817  0.00  0.00      AP1  C
ATOM   1217 HG21 THR A  98     -34.923  17.049   3.174  0.00  0.00      AP1   
ATOM   1218 HG22 THR A  98     -35.271  18.811   3.183  0.00  0.00      AP1   
ATOM   1219 HG23 THR A  98     -33.937  18.154   4.199  0.00  0.00      AP1   
ATOM   1220  C   THR A  98     -37.288  19.007   6.688  0.00  0.00      AP1  C
ATOM   1221  O   THR A  98     -38.410  19.334   6.307  0.00  0.00      AP1  O
ATOM   1222  N   ASP A  99     -37.070  18.640   7.967  0.00  0.00      AP1  N
ATOM   1223  HN  ASP A  99     -36.188  18.277   8.258  0.00  0.00      AP1   
ATOM   1224  CA  ASP A  99     -38.039  18.715   9.051  0.00  0.00      AP1  C
ATOM   1225  HA  ASP A  99     -38.909  18.154   8.725  0.00  0.00      AP1   
ATOM   1226  CB  ASP A  99     -37.453  18.139  10.368  0.00  0.00      AP1  C
ATOM   1227  HB1 ASP A  99     -36.456  18.588  10.551  0.00  0.00      AP1   
ATOM   1228  HB2 ASP A  99     -38.107  18.385  11.227  0.00  0.00      AP1   
ATOM   1229  CG  ASP A  99     -37.219  16.639  10.451  0.00  0.00      AP1  C
ATOM   1230  OD1 ASP A  99     -37.721  15.797   9.665  0.00  0.00      AP1  O
ATOM   1231  OD2 ASP A  99     -36.498  16.279  11.429  0.00  0.00      AP1  O
ATOM   1232  C   ASP A  99     -38.514  20.158   9.316  0.00  0.00      AP1  C
ATOM   1233  O   ASP A  99     -39.653  20.385   9.723  0.00  0.00      AP1  O
ATOM   1234  N   SER A 100     -37.654  21.186   9.093  0.00  0.00      AP1  N
ATOM   1235  HN  SER A 100     -36.718  21.036   8.776  0.00  0.00      AP1   
ATOM   1236  CA  SER A 100     -38.003  22.599   9.292  0.00  0.00      AP1  C
ATOM   1237  HA  SER A 100     -38.481  22.621  10.264  0.00  0.00      AP1   
ATOM   1238  CB  SER A 100     -36.762  23.557   9.412  0.00  0.00      AP1  C
ATOM   1239  HB1 SER A 100     -37.101  24.501   9.900  0.00  0.00      AP1   
ATOM   1240  HB2 SER A 100     -35.988  23.107  10.072  0.00  0.00      AP1   
ATOM   1241  OG  SER A 100     -36.173  23.915   8.161  0.00  0.00      AP1  O
ATOM   1242  HG1 SER A 100     -35.584  24.661   8.328  0.00  0.00      AP1   
ATOM   1243  C   SER A 100     -38.998  23.170   8.283  0.00  0.00      AP1  C
ATOM   1244  O   SER A 100     -39.601  24.212   8.537  0.00  0.00      AP1  O
ATOM   1245  N   ASP A 101     -39.178  22.507   7.117  0.00  0.00      AP1  N
ATOM   1246  HN  ASP A 101     -38.628  21.706   6.892  0.00  0.00      AP1   
ATOM   1247  CA  ASP A 101     -40.146  22.845   6.077  0.00  0.00      AP1  C
ATOM   1248  HA  ASP A 101     -40.149  22.018   5.376  0.00  0.00      AP1   
ATOM   1249  CB  ASP A 101     -41.618  22.852   6.608  0.00  0.00      AP1  C
ATOM   1250  HB1 ASP A 101     -41.776  21.966   7.255  0.00  0.00      AP1   
ATOM   1251  HB2 ASP A 101     -41.812  23.762   7.210  0.00  0.00      AP1   
ATOM   1252  CG  ASP A 101     -42.667  22.787   5.499  0.00  0.00      AP1  C
ATOM   1253  OD1 ASP A 101     -42.584  21.851   4.659  0.00  0.00      AP1  O
ATOM   1254  OD2 ASP A 101     -43.568  23.671   5.433  0.00  0.00      AP1  O
ATOM   1255  C   ASP A 101     -39.734  24.094   5.286  0.00  0.00      AP1  C
ATOM   1256  O   ASP A 101     -40.507  24.705   4.540  0.00  0.00      AP1  O
ATOM   1257  N   VAL A 102     -38.448  24.484   5.399  0.00  0.00      AP1  N
ATOM   1258  HN  VAL A 102     -37.811  23.964   5.962  0.00  0.00      AP1   
ATOM   1259  CA  VAL A 102     -37.865  25.646   4.749  0.00  0.00      AP1  C
ATOM   1260  HA  VAL A 102     -38.447  26.500   5.073  0.00  0.00      AP1   
ATOM   1261  CB  VAL A 102     -36.460  25.908   5.296  0.00  0.00      AP1  C
ATOM   1262  HB  VAL A 102     -36.516  25.850   6.411  0.00  0.00      AP1   
ATOM   1263  CG1 VAL A 102     -35.436  24.868   4.810  0.00  0.00      AP1  C
ATOM   1264 HG11 VAL A 102     -34.422  25.114   5.197  0.00  0.00      AP1   
ATOM   1265 HG12 VAL A 102     -35.685  23.848   5.167  0.00  0.00      AP1   
ATOM   1266 HG13 VAL A 102     -35.386  24.854   3.700  0.00  0.00      AP1   
ATOM   1267  CG2 VAL A 102     -36.003  27.356   5.057  0.00  0.00      AP1  C
ATOM   1268 HG21 VAL A 102     -34.967  27.507   5.428  0.00  0.00      AP1   
ATOM   1269 HG22 VAL A 102     -36.025  27.598   3.973  0.00  0.00      AP1   
ATOM   1270 HG23 VAL A 102     -36.658  28.076   5.590  0.00  0.00      AP1   
ATOM   1271  C   VAL A 102     -37.945  25.588   3.220  0.00  0.00      AP1  C
ATOM   1272  O   VAL A 102     -37.785  24.532   2.606  0.00  0.00      AP1  O
ATOM   1273  N   LYS A 103     -38.231  26.733   2.547  0.00  0.00      AP1  N
ATOM   1274  HN  LYS A 103     -38.240  27.625   2.998  0.00  0.00      AP1   
ATOM   1275  CA  LYS A 103     -38.545  26.756   1.123  0.00  0.00      AP1  C
ATOM   1276  HA  LYS A 103     -38.242  25.792   0.732  0.00  0.00      AP1   
ATOM   1277  CB  LYS A 103     -40.027  27.087   0.826  0.00  0.00      AP1  C
ATOM   1278  HB1 LYS A 103     -40.192  28.149   1.120  0.00  0.00      AP1   
ATOM   1279  HB2 LYS A 103     -40.197  27.036  -0.273  0.00  0.00      AP1   
ATOM   1280  CG  LYS A 103     -41.058  26.223   1.553  0.00  0.00      AP1  C
ATOM   1281  HG1 LYS A 103     -40.690  25.173   1.592  0.00  0.00      AP1   
ATOM   1282  HG2 LYS A 103     -41.153  26.581   2.604  0.00  0.00      AP1   
ATOM   1283  CD  LYS A 103     -42.397  26.289   0.810  0.00  0.00      AP1  C
ATOM   1284  HD1 LYS A 103     -42.453  27.264   0.272  0.00  0.00      AP1   
ATOM   1285  HD2 LYS A 103     -42.408  25.481   0.043  0.00  0.00      AP1   
ATOM   1286  CE  LYS A 103     -43.632  26.137   1.704  0.00  0.00      AP1  C
ATOM   1287  HE1 LYS A 103     -43.599  26.869   2.542  0.00  0.00      AP1   
ATOM   1288  HE2 LYS A 103     -44.562  26.315   1.119  0.00  0.00      AP1   
ATOM   1289  NZ  LYS A 103     -43.720  24.781   2.291  0.00  0.00      AP1  N
ATOM   1290  HZ1 LYS A 103     -44.565  24.707   2.893  0.00  0.00      AP1   
ATOM   1291  HZ2 LYS A 103     -43.775  24.076   1.528  0.00  0.00      AP1   
ATOM   1292  HZ3 LYS A 103     -42.872  24.598   2.865  0.00  0.00      AP1   
ATOM   1293  C   LYS A 103     -37.775  27.818   0.357  0.00  0.00      AP1  C
ATOM   1294  O   LYS A 103     -37.224  28.754   0.922  0.00  0.00      AP1  O
ATOM   1295  N   GLY A 104     -37.761  27.707  -0.992  0.00  0.00      AP1  N
ATOM   1296  HN  GLY A 104     -38.167  26.901  -1.422  0.00  0.00      AP1   
ATOM   1297  CA  GLY A 104     -37.186  28.695  -1.910  0.00  0.00      AP1  C
ATOM   1298  HA1 GLY A 104     -37.790  29.583  -1.794  0.00  0.00      AP1   
ATOM   1299  HA2 GLY A 104     -37.239  28.247  -2.894  0.00  0.00      AP1   
ATOM   1300  C   GLY A 104     -35.745  29.071  -1.647  0.00  0.00      AP1  C
ATOM   1301  O   GLY A 104     -34.940  28.249  -1.227  0.00  0.00      AP1  O
ATOM   1302  N   ASP A 105     -35.377  30.352  -1.856  0.00  0.00      AP1  N
ATOM   1303  HN  ASP A 105     -35.980  31.051  -2.231  0.00  0.00      AP1   
ATOM   1304  CA  ASP A 105     -34.046  30.855  -1.553  0.00  0.00      AP1  C
ATOM   1305  HA  ASP A 105     -33.367  30.246  -2.140  0.00  0.00      AP1   
ATOM   1306  CB  ASP A 105     -33.860  32.329  -1.993  0.00  0.00      AP1  C
ATOM   1307  HB1 ASP A 105     -34.839  32.848  -1.950  0.00  0.00      AP1   
ATOM   1308  HB2 ASP A 105     -33.158  32.854  -1.317  0.00  0.00      AP1   
ATOM   1309  CG  ASP A 105     -33.343  32.422  -3.423  0.00  0.00      AP1  C
ATOM   1310  OD1 ASP A 105     -33.650  31.526  -4.243  0.00  0.00      AP1  O
ATOM   1311  OD2 ASP A 105     -32.581  33.398  -3.661  0.00  0.00      AP1  O
ATOM   1312  C   ASP A 105     -33.619  30.708  -0.094  0.00  0.00      AP1  C
ATOM   1313  O   ASP A 105     -32.433  30.534   0.173  0.00  0.00      AP1  O
ATOM   1314  N   LEU A 106     -34.554  30.740   0.893  0.00  0.00      AP1  N
ATOM   1315  HN  LEU A 106     -35.508  30.978   0.723  0.00  0.00      AP1   
ATOM   1316  CA  LEU A 106     -34.249  30.428   2.292  0.00  0.00      AP1  C
ATOM   1317  HA  LEU A 106     -33.523  31.160   2.623  0.00  0.00      AP1   
ATOM   1318  CB  LEU A 106     -35.527  30.389   3.175  0.00  0.00      AP1  C
ATOM   1319  HB1 LEU A 106     -36.184  29.586   2.766  0.00  0.00      AP1   
ATOM   1320  HB2 LEU A 106     -35.248  30.064   4.202  0.00  0.00      AP1   
ATOM   1321  CG  LEU A 106     -36.391  31.654   3.287  0.00  0.00      AP1  C
ATOM   1322  HG  LEU A 106     -36.427  32.167   2.295  0.00  0.00      AP1   
ATOM   1323  CD1 LEU A 106     -37.808  31.233   3.712  0.00  0.00      AP1  C
ATOM   1324 HD11 LEU A 106     -38.454  32.126   3.852  0.00  0.00      AP1   
ATOM   1325 HD12 LEU A 106     -38.271  30.584   2.939  0.00  0.00      AP1   
ATOM   1326 HD13 LEU A 106     -37.778  30.673   4.671  0.00  0.00      AP1   
ATOM   1327  CD2 LEU A 106     -35.811  32.638   4.308  0.00  0.00      AP1  C
ATOM   1328 HD21 LEU A 106     -36.437  33.555   4.361  0.00  0.00      AP1   
ATOM   1329 HD22 LEU A 106     -35.771  32.198   5.325  0.00  0.00      AP1   
ATOM   1330 HD23 LEU A 106     -34.781  32.938   4.017  0.00  0.00      AP1   
ATOM   1331  C   LEU A 106     -33.606  29.046   2.421  0.00  0.00      AP1  C
ATOM   1332  O   LEU A 106     -32.509  28.878   2.955  0.00  0.00      AP1  O
ATOM   1333  N   PHE A 107     -34.268  28.042   1.813  0.00  0.00      AP1  N
ATOM   1334  HN  PHE A 107     -35.137  28.221   1.358  0.00  0.00      AP1   
ATOM   1335  CA  PHE A 107     -33.830  26.666   1.747  0.00  0.00      AP1  C
ATOM   1336  HA  PHE A 107     -33.656  26.371   2.775  0.00  0.00      AP1   
ATOM   1337  CB  PHE A 107     -34.952  25.840   1.055  0.00  0.00      AP1  C
ATOM   1338  HB1 PHE A 107     -35.747  25.614   1.798  0.00  0.00      AP1   
ATOM   1339  HB2 PHE A 107     -35.427  26.419   0.234  0.00  0.00      AP1   
ATOM   1340  CG  PHE A 107     -34.578  24.494   0.489  0.00  0.00      AP1  C
ATOM   1341  CD1 PHE A 107     -33.845  23.552   1.227  0.00  0.00      AP1  C
ATOM   1342  HD1 PHE A 107     -33.599  23.756   2.261  0.00  0.00      AP1   
ATOM   1343  CE1 PHE A 107     -33.430  22.356   0.629  0.00  0.00      AP1  C
ATOM   1344  HE1 PHE A 107     -32.848  21.642   1.194  0.00  0.00      AP1   
ATOM   1345  CZ  PHE A 107     -33.770  22.078  -0.700  0.00  0.00      AP1  C
ATOM   1346  HZ  PHE A 107     -33.460  21.149  -1.157  0.00  0.00      AP1   
ATOM   1347  CD2 PHE A 107     -34.913  24.206  -0.844  0.00  0.00      AP1  C
ATOM   1348  HD2 PHE A 107     -35.459  24.930  -1.432  0.00  0.00      AP1   
ATOM   1349  CE2 PHE A 107     -34.523  23.001  -1.433  0.00  0.00      AP1  C
ATOM   1350  HE2 PHE A 107     -34.804  22.787  -2.455  0.00  0.00      AP1   
ATOM   1351  C   PHE A 107     -32.516  26.493   1.008  0.00  0.00      AP1  C
ATOM   1352  O   PHE A 107     -31.609  25.813   1.489  0.00  0.00      AP1  O
ATOM   1353  N   VAL A 108     -32.381  27.117  -0.181  0.00  0.00      AP1  N
ATOM   1354  HN  VAL A 108     -33.094  27.688  -0.576  0.00  0.00      AP1   
ATOM   1355  CA  VAL A 108     -31.174  27.010  -0.992  0.00  0.00      AP1  C
ATOM   1356  HA  VAL A 108     -30.995  25.958  -1.169  0.00  0.00      AP1   
ATOM   1357  CB  VAL A 108     -31.290  27.730  -2.337  0.00  0.00      AP1  C
ATOM   1358  HB  VAL A 108     -31.489  28.809  -2.125  0.00  0.00      AP1   
ATOM   1359  CG1 VAL A 108     -29.982  27.615  -3.152  0.00  0.00      AP1  C
ATOM   1360 HG11 VAL A 108     -30.098  28.110  -4.139  0.00  0.00      AP1   
ATOM   1361 HG12 VAL A 108     -29.131  28.107  -2.633  0.00  0.00      AP1   
ATOM   1362 HG13 VAL A 108     -29.722  26.550  -3.328  0.00  0.00      AP1   
ATOM   1363  CG2 VAL A 108     -32.444  27.151  -3.172  0.00  0.00      AP1  C
ATOM   1364 HG21 VAL A 108     -32.500  27.649  -4.163  0.00  0.00      AP1   
ATOM   1365 HG22 VAL A 108     -32.299  26.061  -3.335  0.00  0.00      AP1   
ATOM   1366 HG23 VAL A 108     -33.421  27.301  -2.666  0.00  0.00      AP1   
ATOM   1367  C   VAL A 108     -29.969  27.560  -0.253  0.00  0.00      AP1  C
ATOM   1368  O   VAL A 108     -28.901  26.946  -0.207  0.00  0.00      AP1  O
ATOM   1369  N   LYS A 109     -30.111  28.731   0.390  0.00  0.00      AP1  N
ATOM   1370  HN  LYS A 109     -30.948  29.276   0.359  0.00  0.00      AP1   
ATOM   1371  CA  LYS A 109     -29.042  29.292   1.186  0.00  0.00      AP1  C
ATOM   1372  HA  LYS A 109     -28.175  29.332   0.537  0.00  0.00      AP1   
ATOM   1373  CB  LYS A 109     -29.368  30.741   1.591  0.00  0.00      AP1  C
ATOM   1374  HB1 LYS A 109     -30.370  30.728   2.078  0.00  0.00      AP1   
ATOM   1375  HB2 LYS A 109     -28.646  31.071   2.372  0.00  0.00      AP1   
ATOM   1376  CG  LYS A 109     -29.373  31.668   0.366  0.00  0.00      AP1  C
ATOM   1377  HG1 LYS A 109     -28.349  31.703  -0.067  0.00  0.00      AP1   
ATOM   1378  HG2 LYS A 109     -30.047  31.239  -0.409  0.00  0.00      AP1   
ATOM   1379  CD  LYS A 109     -29.809  33.107   0.679  0.00  0.00      AP1  C
ATOM   1380  HD1 LYS A 109     -30.811  33.074   1.163  0.00  0.00      AP1   
ATOM   1381  HD2 LYS A 109     -29.093  33.532   1.421  0.00  0.00      AP1   
ATOM   1382  CE  LYS A 109     -29.838  33.959  -0.595  0.00  0.00      AP1  C
ATOM   1383  HE1 LYS A 109     -28.812  34.293  -0.864  0.00  0.00      AP1   
ATOM   1384  HE2 LYS A 109     -30.255  33.377  -1.445  0.00  0.00      AP1   
ATOM   1385  NZ  LYS A 109     -30.677  35.162  -0.407  0.00  0.00      AP1  N
ATOM   1386  HZ1 LYS A 109     -30.685  35.728  -1.279  0.00  0.00      AP1   
ATOM   1387  HZ2 LYS A 109     -31.648  34.874  -0.173  0.00  0.00      AP1   
ATOM   1388  HZ3 LYS A 109     -30.293  35.733   0.372  0.00  0.00      AP1   
ATOM   1389  C   LYS A 109     -28.670  28.439   2.388  0.00  0.00      AP1  C
ATOM   1390  O   LYS A 109     -27.493  28.137   2.564  0.00  0.00      AP1  O
ATOM   1391  N   GLU A 110     -29.651  27.956   3.179  0.00  0.00      AP1  N
ATOM   1392  HN  GLU A 110     -30.614  28.170   3.042  0.00  0.00      AP1   
ATOM   1393  CA  GLU A 110     -29.394  27.071   4.312  0.00  0.00      AP1  C
ATOM   1394  HA  GLU A 110     -28.737  27.605   4.985  0.00  0.00      AP1   
ATOM   1395  CB  GLU A 110     -30.699  26.729   5.070  0.00  0.00      AP1  C
ATOM   1396  HB1 GLU A 110     -31.562  27.036   4.435  0.00  0.00      AP1   
ATOM   1397  HB2 GLU A 110     -30.788  25.625   5.192  0.00  0.00      AP1   
ATOM   1398  CG  GLU A 110     -30.805  27.427   6.445  0.00  0.00      AP1  C
ATOM   1399  HG1 GLU A 110     -30.106  26.948   7.156  0.00  0.00      AP1   
ATOM   1400  HG2 GLU A 110     -30.560  28.504   6.363  0.00  0.00      AP1   
ATOM   1401  CD  GLU A 110     -32.205  27.269   7.039  0.00  0.00      AP1  C
ATOM   1402  OE1 GLU A 110     -32.637  26.103   7.241  0.00  0.00      AP1  O
ATOM   1403  OE2 GLU A 110     -32.850  28.317   7.301  0.00  0.00      AP1  O
ATOM   1404  C   GLU A 110     -28.696  25.773   3.938  0.00  0.00      AP1  C
ATOM   1405  O   GLU A 110     -27.727  25.360   4.576  0.00  0.00      AP1  O
ATOM   1406  N   LEU A 111     -29.151  25.114   2.858  0.00  0.00      AP1  N
ATOM   1407  HN  LEU A 111     -29.941  25.431   2.337  0.00  0.00      AP1   
ATOM   1408  CA  LEU A 111     -28.551  23.899   2.350  0.00  0.00      AP1  C
ATOM   1409  HA  LEU A 111     -28.598  23.194   3.170  0.00  0.00      AP1   
ATOM   1410  CB  LEU A 111     -29.379  23.413   1.139  0.00  0.00      AP1  C
ATOM   1411  HB1 LEU A 111     -30.360  23.057   1.533  0.00  0.00      AP1   
ATOM   1412  HB2 LEU A 111     -29.608  24.282   0.484  0.00  0.00      AP1   
ATOM   1413  CG  LEU A 111     -28.783  22.277   0.283  0.00  0.00      AP1  C
ATOM   1414  HG  LEU A 111     -27.785  22.663  -0.037  0.00  0.00      AP1   
ATOM   1415  CD1 LEU A 111     -28.589  20.968   1.060  0.00  0.00      AP1  C
ATOM   1416 HD11 LEU A 111     -28.204  20.170   0.390  0.00  0.00      AP1   
ATOM   1417 HD12 LEU A 111     -27.862  21.109   1.888  0.00  0.00      AP1   
ATOM   1418 HD13 LEU A 111     -29.552  20.622   1.492  0.00  0.00      AP1   
ATOM   1419  CD2 LEU A 111     -29.636  22.068  -0.975  0.00  0.00      AP1  C
ATOM   1420 HD21 LEU A 111     -29.202  21.264  -1.607  0.00  0.00      AP1   
ATOM   1421 HD22 LEU A 111     -30.675  21.775  -0.723  0.00  0.00      AP1   
ATOM   1422 HD23 LEU A 111     -29.673  23.002  -1.578  0.00  0.00      AP1   
ATOM   1423  C   LEU A 111     -27.090  24.040   1.949  0.00  0.00      AP1  C
ATOM   1424  O   LEU A 111     -26.235  23.332   2.473  0.00  0.00      AP1  O
ATOM   1425  N   PHE A 112     -26.728  24.983   1.051  0.00  0.00      AP1  N
ATOM   1426  HN  PHE A 112     -27.346  25.665   0.662  0.00  0.00      AP1   
ATOM   1427  CA  PHE A 112     -25.348  25.072   0.573  0.00  0.00      AP1  C
ATOM   1428  HA  PHE A 112     -25.043  24.052   0.373  0.00  0.00      AP1   
ATOM   1429  CB  PHE A 112     -25.180  25.934  -0.687  0.00  0.00      AP1  C
ATOM   1430  HB1 PHE A 112     -25.837  26.828  -0.607  0.00  0.00      AP1   
ATOM   1431  HB2 PHE A 112     -24.135  26.302  -0.784  0.00  0.00      AP1   
ATOM   1432  CG  PHE A 112     -25.609  25.117  -1.850  0.00  0.00      AP1  C
ATOM   1433  CD1 PHE A 112     -24.718  24.253  -2.510  0.00  0.00      AP1  C
ATOM   1434  HD1 PHE A 112     -23.675  24.238  -2.220  0.00  0.00      AP1   
ATOM   1435  CE1 PHE A 112     -25.175  23.422  -3.539  0.00  0.00      AP1  C
ATOM   1436  HE1 PHE A 112     -24.490  22.748  -4.033  0.00  0.00      AP1   
ATOM   1437  CZ  PHE A 112     -26.521  23.464  -3.919  0.00  0.00      AP1  C
ATOM   1438  HZ  PHE A 112     -26.882  22.828  -4.715  0.00  0.00      AP1   
ATOM   1439  CD2 PHE A 112     -26.947  25.140  -2.231  0.00  0.00      AP1  C
ATOM   1440  HD2 PHE A 112     -27.636  25.812  -1.739  0.00  0.00      AP1   
ATOM   1441  CE2 PHE A 112     -27.401  24.325  -3.259  0.00  0.00      AP1  C
ATOM   1442  HE2 PHE A 112     -28.443  24.357  -3.552  0.00  0.00      AP1   
ATOM   1443  C   PHE A 112     -24.409  25.616   1.610  0.00  0.00      AP1  C
ATOM   1444  O   PHE A 112     -23.224  25.283   1.639  0.00  0.00      AP1  O
ATOM   1445  N   TRP A 113     -24.945  26.459   2.501  0.00  0.00      AP1  N
ATOM   1446  HN  TRP A 113     -25.857  26.845   2.383  0.00  0.00      AP1   
ATOM   1447  CA  TRP A 113     -24.258  26.876   3.698  0.00  0.00      AP1  C
ATOM   1448  HA  TRP A 113     -23.319  27.324   3.392  0.00  0.00      AP1   
ATOM   1449  CB  TRP A 113     -25.166  27.881   4.436  0.00  0.00      AP1  C
ATOM   1450  HB1 TRP A 113     -25.545  28.611   3.687  0.00  0.00      AP1   
ATOM   1451  HB2 TRP A 113     -26.052  27.356   4.851  0.00  0.00      AP1   
ATOM   1452  CG  TRP A 113     -24.582  28.731   5.540  0.00  0.00      AP1  C
ATOM   1453  CD1 TRP A 113     -25.042  28.954   6.807  0.00  0.00      AP1  C
ATOM   1454  HD1 TRP A 113     -25.886  28.440   7.247  0.00  0.00      AP1   
ATOM   1455  NE1 TRP A 113     -24.258  29.886   7.442  0.00  0.00      AP1  N
ATOM   1456  HE1 TRP A 113     -24.342  30.186   8.368  0.00  0.00      AP1   
ATOM   1457  CE2 TRP A 113     -23.282  30.305   6.572  0.00  0.00      AP1  C
ATOM   1458  CD2 TRP A 113     -23.474  29.617   5.353  0.00  0.00      AP1  C
ATOM   1459  CE3 TRP A 113     -22.671  29.871   4.251  0.00  0.00      AP1  C
ATOM   1460  HE3 TRP A 113     -22.845  29.391   3.297  0.00  0.00      AP1   
ATOM   1461  CZ3 TRP A 113     -21.625  30.778   4.405  0.00  0.00      AP1  C
ATOM   1462  HZ3 TRP A 113     -20.964  30.973   3.572  0.00  0.00      AP1   
ATOM   1463  CZ2 TRP A 113     -22.261  31.231   6.713  0.00  0.00      AP1  C
ATOM   1464  HZ2 TRP A 113     -22.105  31.776   7.631  0.00  0.00      AP1   
ATOM   1465  CH2 TRP A 113     -21.417  31.446   5.618  0.00  0.00      AP1  C
ATOM   1466  HH2 TRP A 113     -20.592  32.139   5.711  0.00  0.00      AP1   
ATOM   1467  C   TRP A 113     -23.913  25.689   4.581  0.00  0.00      AP1  C
ATOM   1468  O   TRP A 113     -22.737  25.406   4.813  0.00  0.00      AP1  O
ATOM   1469  N   MET A 114     -24.912  24.868   4.959  0.00  0.00      AP1  N
ATOM   1470  HN  MET A 114     -25.853  25.069   4.695  0.00  0.00      AP1   
ATOM   1471  CA  MET A 114     -24.757  23.658   5.750  0.00  0.00      AP1  C
ATOM   1472  HA  MET A 114     -24.392  23.981   6.717  0.00  0.00      AP1   
ATOM   1473  CB  MET A 114     -26.134  22.965   5.896  0.00  0.00      AP1  C
ATOM   1474  HB1 MET A 114     -26.828  23.712   6.347  0.00  0.00      AP1   
ATOM   1475  HB2 MET A 114     -26.540  22.733   4.886  0.00  0.00      AP1   
ATOM   1476  CG  MET A 114     -26.165  21.696   6.775  0.00  0.00      AP1  C
ATOM   1477  HG1 MET A 114     -25.452  21.794   7.619  0.00  0.00      AP1   
ATOM   1478  HG2 MET A 114     -27.182  21.565   7.206  0.00  0.00      AP1   
ATOM   1479  SD  MET A 114     -25.739  20.131   5.933  0.00  0.00      AP1  S
ATOM   1480  CE  MET A 114     -27.177  20.002   4.844  0.00  0.00      AP1  C
ATOM   1481  HE1 MET A 114     -27.125  19.081   4.226  0.00  0.00      AP1   
ATOM   1482  HE2 MET A 114     -28.120  19.967   5.430  0.00  0.00      AP1   
ATOM   1483  HE3 MET A 114     -27.236  20.872   4.155  0.00  0.00      AP1   
ATOM   1484  C   MET A 114     -23.742  22.677   5.181  0.00  0.00      AP1  C
ATOM   1485  O   MET A 114     -22.888  22.167   5.900  0.00  0.00      AP1  O
ATOM   1486  N   LEU A 115     -23.776  22.433   3.858  0.00  0.00      AP1  N
ATOM   1487  HN  LEU A 115     -24.469  22.845   3.271  0.00  0.00      AP1   
ATOM   1488  CA  LEU A 115     -22.838  21.569   3.160  0.00  0.00      AP1  C
ATOM   1489  HA  LEU A 115     -22.904  20.611   3.658  0.00  0.00      AP1   
ATOM   1490  CB  LEU A 115     -23.227  21.394   1.677  0.00  0.00      AP1  C
ATOM   1491  HB1 LEU A 115     -23.234  22.408   1.216  0.00  0.00      AP1   
ATOM   1492  HB2 LEU A 115     -22.423  20.825   1.157  0.00  0.00      AP1   
ATOM   1493  CG  LEU A 115     -24.597  20.731   1.427  0.00  0.00      AP1  C
ATOM   1494  HG  LEU A 115     -25.300  21.324   2.061  0.00  0.00      AP1   
ATOM   1495  CD1 LEU A 115     -25.002  20.900  -0.047  0.00  0.00      AP1  C
ATOM   1496 HD11 LEU A 115     -25.966  20.384  -0.248  0.00  0.00      AP1   
ATOM   1497 HD12 LEU A 115     -25.122  21.974  -0.300  0.00  0.00      AP1   
ATOM   1498 HD13 LEU A 115     -24.230  20.466  -0.717  0.00  0.00      AP1   
ATOM   1499  CD2 LEU A 115     -24.657  19.267   1.891  0.00  0.00      AP1  C
ATOM   1500 HD21 LEU A 115     -25.668  18.845   1.705  0.00  0.00      AP1   
ATOM   1501 HD22 LEU A 115     -23.926  18.636   1.348  0.00  0.00      AP1   
ATOM   1502 HD23 LEU A 115     -24.445  19.195   2.978  0.00  0.00      AP1   
ATOM   1503  C   LEU A 115     -21.392  22.032   3.243  0.00  0.00      AP1  C
ATOM   1504  O   LEU A 115     -20.512  21.208   3.470  0.00  0.00      AP1  O
ATOM   1505  N   HSD A 116     -21.115  23.349   3.102  0.00  0.00      AP1  N
ATOM   1506  HN  HSD A 116     -21.834  23.982   2.823  0.00  0.00      AP1   
ATOM   1507  CA  HSD A 116     -19.804  23.956   3.328  0.00  0.00      AP1  C
ATOM   1508  HA  HSD A 116     -19.099  23.450   2.681  0.00  0.00      AP1   
ATOM   1509  CB  HSD A 116     -19.881  25.472   2.978  0.00  0.00      AP1  C
ATOM   1510  HB1 HSD A 116     -20.076  25.582   1.888  0.00  0.00      AP1   
ATOM   1511  HB2 HSD A 116     -20.744  25.932   3.505  0.00  0.00      AP1   
ATOM   1512  ND1 HSD A 116     -17.485  25.850   2.711  0.00  0.00      AP1  N
ATOM   1513  HD1 HSD A 116     -17.402  25.261   1.909  0.00  0.00      AP1   
ATOM   1514  CG  HSD A 116     -18.651  26.248   3.308  0.00  0.00      AP1  C
ATOM   1515  CE1 HSD A 116     -16.530  26.502   3.349  0.00  0.00      AP1  C
ATOM   1516  HE1 HSD A 116     -15.467  26.399   3.121  0.00  0.00      AP1   
ATOM   1517  NE2 HSD A 116     -17.038  27.315   4.307  0.00  0.00      AP1  N
ATOM   1518  CD2 HSD A 116     -18.406  27.160   4.288  0.00  0.00      AP1  C
ATOM   1519  HD2 HSD A 116     -19.098  27.656   4.959  0.00  0.00      AP1   
ATOM   1520  C   HSD A 116     -19.324  23.758   4.769  0.00  0.00      AP1  C
ATOM   1521  O   HSD A 116     -18.233  23.245   5.022  0.00  0.00      AP1  O
ATOM   1522  N   LEU A 117     -20.192  24.053   5.768  0.00  0.00      AP1  N
ATOM   1523  HN  LEU A 117     -21.091  24.455   5.605  0.00  0.00      AP1   
ATOM   1524  CA  LEU A 117     -19.890  23.808   7.181  0.00  0.00      AP1  C
ATOM   1525  HA  LEU A 117     -18.983  24.358   7.395  0.00  0.00      AP1   
ATOM   1526  CB  LEU A 117     -21.008  24.283   8.155  0.00  0.00      AP1  C
ATOM   1527  HB1 LEU A 117     -21.978  23.925   7.741  0.00  0.00      AP1   
ATOM   1528  HB2 LEU A 117     -20.880  23.766   9.133  0.00  0.00      AP1   
ATOM   1529  CG  LEU A 117     -21.169  25.801   8.424  0.00  0.00      AP1  C
ATOM   1530  HG  LEU A 117     -21.418  25.794   9.514  0.00  0.00      AP1   
ATOM   1531  CD1 LEU A 117     -19.926  26.651   8.156  0.00  0.00      AP1  C
ATOM   1532 HD11 LEU A 117     -20.145  27.725   8.329  0.00  0.00      AP1   
ATOM   1533 HD12 LEU A 117     -19.094  26.351   8.829  0.00  0.00      AP1   
ATOM   1534 HD13 LEU A 117     -19.587  26.530   7.105  0.00  0.00      AP1   
ATOM   1535  CD2 LEU A 117     -22.340  26.425   7.677  0.00  0.00      AP1  C
ATOM   1536 HD21 LEU A 117     -22.420  27.506   7.920  0.00  0.00      AP1   
ATOM   1537 HD22 LEU A 117     -22.221  26.334   6.579  0.00  0.00      AP1   
ATOM   1538 HD23 LEU A 117     -23.293  25.931   7.967  0.00  0.00      AP1   
ATOM   1539  C   LEU A 117     -19.614  22.335   7.466  0.00  0.00      AP1  C
ATOM   1540  O   LEU A 117     -18.681  21.972   8.186  0.00  0.00      AP1  O
ATOM   1541  N   GLN A 118     -20.413  21.436   6.867  0.00  0.00      AP1  N
ATOM   1542  HN  GLN A 118     -21.194  21.716   6.312  0.00  0.00      AP1   
ATOM   1543  CA  GLN A 118     -20.229  20.009   6.963  0.00  0.00      AP1  C
ATOM   1544  HA  GLN A 118     -20.234  19.803   8.027  0.00  0.00      AP1   
ATOM   1545  CB  GLN A 118     -21.373  19.194   6.322  0.00  0.00      AP1  C
ATOM   1546  HB1 GLN A 118     -21.687  19.744   5.405  0.00  0.00      AP1   
ATOM   1547  HB2 GLN A 118     -20.977  18.213   5.974  0.00  0.00      AP1   
ATOM   1548  CG  GLN A 118     -22.594  18.993   7.239  0.00  0.00      AP1  C
ATOM   1549  HG1 GLN A 118     -23.067  19.971   7.476  0.00  0.00      AP1   
ATOM   1550  HG2 GLN A 118     -23.356  18.358   6.746  0.00  0.00      AP1   
ATOM   1551  CD  GLN A 118     -22.259  18.362   8.592  0.00  0.00      AP1  C
ATOM   1552  OE1 GLN A 118     -22.962  18.568   9.572  0.00  0.00      AP1  O
ATOM   1553  NE2 GLN A 118     -21.155  17.586   8.708  0.00  0.00      AP1  N
ATOM   1554 HE21 GLN A 118     -20.976  17.190   9.605  0.00  0.00      AP1   
ATOM   1555 HE22 GLN A 118     -20.561  17.449   7.923  0.00  0.00      AP1   
ATOM   1556  C   GLN A 118     -18.939  19.468   6.401  0.00  0.00      AP1  C
ATOM   1557  O   GLN A 118     -18.359  18.551   6.982  0.00  0.00      AP1  O
ATOM   1558  N   LYS A 119     -18.482  19.992   5.255  0.00  0.00      AP1  N
ATOM   1559  HN  LYS A 119     -19.015  20.655   4.732  0.00  0.00      AP1   
ATOM   1560  CA  LYS A 119     -17.201  19.650   4.685  0.00  0.00      AP1  C
ATOM   1561  HA  LYS A 119     -17.200  18.572   4.579  0.00  0.00      AP1   
ATOM   1562  CB  LYS A 119     -16.991  20.344   3.344  0.00  0.00      AP1  C
ATOM   1563  HB1 LYS A 119     -17.150  21.435   3.512  0.00  0.00      AP1   
ATOM   1564  HB2 LYS A 119     -15.927  20.226   3.038  0.00  0.00      AP1   
ATOM   1565  CG  LYS A 119     -17.940  19.850   2.264  0.00  0.00      AP1  C
ATOM   1566  HG1 LYS A 119     -18.317  18.841   2.544  0.00  0.00      AP1   
ATOM   1567  HG2 LYS A 119     -18.822  20.530   2.215  0.00  0.00      AP1   
ATOM   1568  CD  LYS A 119     -17.186  19.798   0.948  0.00  0.00      AP1  C
ATOM   1569  HD1 LYS A 119     -16.366  20.550   0.981  0.00  0.00      AP1   
ATOM   1570  HD2 LYS A 119     -16.714  18.792   0.859  0.00  0.00      AP1   
ATOM   1571  CE  LYS A 119     -18.065  20.049  -0.250  0.00  0.00      AP1  C
ATOM   1572  HE1 LYS A 119     -18.850  19.264  -0.330  0.00  0.00      AP1   
ATOM   1573  HE2 LYS A 119     -18.564  21.040  -0.167  0.00  0.00      AP1   
ATOM   1574  NZ  LYS A 119     -17.190  20.014  -1.425  0.00  0.00      AP1  N
ATOM   1575  HZ1 LYS A 119     -17.746  20.182  -2.288  0.00  0.00      AP1   
ATOM   1576  HZ2 LYS A 119     -16.460  20.750  -1.336  0.00  0.00      AP1   
ATOM   1577  HZ3 LYS A 119     -16.731  19.084  -1.486  0.00  0.00      AP1   
ATOM   1578  C   LYS A 119     -16.028  20.018   5.559  0.00  0.00      AP1  C
ATOM   1579  O   LYS A 119     -15.127  19.204   5.741  0.00  0.00      AP1  O
ATOM   1580  N   GLU A 120     -16.059  21.221   6.152  0.00  0.00      AP1  N
ATOM   1581  HN  GLU A 120     -16.758  21.903   5.950  0.00  0.00      AP1   
ATOM   1582  CA  GLU A 120     -15.085  21.650   7.141  0.00  0.00      AP1  C
ATOM   1583  HA  GLU A 120     -14.109  21.606   6.673  0.00  0.00      AP1   
ATOM   1584  CB  GLU A 120     -15.373  23.111   7.576  0.00  0.00      AP1  C
ATOM   1585  HB1 GLU A 120     -16.448  23.327   7.379  0.00  0.00      AP1   
ATOM   1586  HB2 GLU A 120     -15.238  23.211   8.677  0.00  0.00      AP1   
ATOM   1587  CG  GLU A 120     -14.508  24.169   6.846  0.00  0.00      AP1  C
ATOM   1588  HG1 GLU A 120     -14.608  24.037   5.752  0.00  0.00      AP1   
ATOM   1589  HG2 GLU A 120     -14.821  25.196   7.119  0.00  0.00      AP1   
ATOM   1590  CD  GLU A 120     -13.014  24.011   7.154  0.00  0.00      AP1  C
ATOM   1591  OE1 GLU A 120     -12.661  23.201   8.053  0.00  0.00      AP1  O
ATOM   1592  OE2 GLU A 120     -12.214  24.746   6.524  0.00  0.00      AP1  O
ATOM   1593  C   GLU A 120     -15.040  20.739   8.369  0.00  0.00      AP1  C
ATOM   1594  O   GLU A 120     -14.001  20.204   8.755  0.00  0.00      AP1  O
ATOM   1595  N   THR A 121     -16.205  20.419   8.968  0.00  0.00      AP1  N
ATOM   1596  HN  THR A 121     -17.087  20.793   8.684  0.00  0.00      AP1   
ATOM   1597  CA  THR A 121     -16.281  19.488  10.098  0.00  0.00      AP1  C
ATOM   1598  HA  THR A 121     -15.622  19.899  10.850  0.00  0.00      AP1   
ATOM   1599  CB  THR A 121     -17.699  19.316  10.629  0.00  0.00      AP1  C
ATOM   1600  HB  THR A 121     -18.318  18.990   9.758  0.00  0.00      AP1   
ATOM   1601  OG1 THR A 121     -18.216  20.557  11.083  0.00  0.00      AP1  O
ATOM   1602  HG1 THR A 121     -19.101  20.362  11.409  0.00  0.00      AP1   
ATOM   1603  CG2 THR A 121     -17.744  18.382  11.842  0.00  0.00      AP1  C
ATOM   1604 HG21 THR A 121     -18.792  18.177  12.146  0.00  0.00      AP1   
ATOM   1605 HG22 THR A 121     -17.264  17.409  11.600  0.00  0.00      AP1   
ATOM   1606 HG23 THR A 121     -17.212  18.826  12.711  0.00  0.00      AP1   
ATOM   1607  C   THR A 121     -15.743  18.105   9.757  0.00  0.00      AP1  C
ATOM   1608  O   THR A 121     -15.017  17.479  10.530  0.00  0.00      AP1  O
ATOM   1609  N   PHE A 122     -16.078  17.609   8.546  0.00  0.00      AP1  N
ATOM   1610  HN  PHE A 122     -16.731  18.096   7.968  0.00  0.00      AP1   
ATOM   1611  CA  PHE A 122     -15.562  16.380   7.970  0.00  0.00      AP1  C
ATOM   1612  HA  PHE A 122     -15.752  15.613   8.712  0.00  0.00      AP1   
ATOM   1613  CB  PHE A 122     -16.321  16.047   6.661  0.00  0.00      AP1  C
ATOM   1614  HB1 PHE A 122     -17.413  16.141   6.840  0.00  0.00      AP1   
ATOM   1615  HB2 PHE A 122     -16.058  16.762   5.852  0.00  0.00      AP1   
ATOM   1616  CG  PHE A 122     -16.054  14.632   6.228  0.00  0.00      AP1  C
ATOM   1617  CD1 PHE A 122     -16.811  13.604   6.793  0.00  0.00      AP1  C
ATOM   1618  HD1 PHE A 122     -17.619  13.844   7.470  0.00  0.00      AP1   
ATOM   1619  CE1 PHE A 122     -16.537  12.260   6.504  0.00  0.00      AP1  C
ATOM   1620  HE1 PHE A 122     -17.130  11.477   6.954  0.00  0.00      AP1   
ATOM   1621  CZ  PHE A 122     -15.499  11.937   5.626  0.00  0.00      AP1  C
ATOM   1622  HZ  PHE A 122     -15.291  10.904   5.386  0.00  0.00      AP1   
ATOM   1623  CD2 PHE A 122     -15.009  14.298   5.352  0.00  0.00      AP1  C
ATOM   1624  HD2 PHE A 122     -14.395  15.078   4.922  0.00  0.00      AP1   
ATOM   1625  CE2 PHE A 122     -14.735  12.957   5.050  0.00  0.00      AP1  C
ATOM   1626  HE2 PHE A 122     -13.930  12.711   4.370  0.00  0.00      AP1   
ATOM   1627  C   PHE A 122     -14.046  16.410   7.733  0.00  0.00      AP1  C
ATOM   1628  O   PHE A 122     -13.348  15.440   8.013  0.00  0.00      AP1  O
ATOM   1629  N   ALA A 123     -13.499  17.539   7.240  0.00  0.00      AP1  N
ATOM   1630  HN  ALA A 123     -14.097  18.299   6.989  0.00  0.00      AP1   
ATOM   1631  CA  ALA A 123     -12.079  17.767   7.031  0.00  0.00      AP1  C
ATOM   1632  HA  ALA A 123     -11.688  17.037   6.331  0.00  0.00      AP1   
ATOM   1633  CB  ALA A 123     -11.855  19.165   6.420  0.00  0.00      AP1  C
ATOM   1634  HB1 ALA A 123     -12.414  19.247   5.464  0.00  0.00      AP1   
ATOM   1635  HB2 ALA A 123     -12.225  19.962   7.101  0.00  0.00      AP1   
ATOM   1636  HB3 ALA A 123     -10.781  19.352   6.206  0.00  0.00      AP1   
ATOM   1637  C   ALA A 123     -11.264  17.618   8.308  0.00  0.00      AP1  C
ATOM   1638  O   ALA A 123     -10.219  16.961   8.327  0.00  0.00      AP1  O
ATOM   1639  N   THR A 124     -11.783  18.158   9.428  0.00  0.00      AP1  N
ATOM   1640  HN  THR A 124     -12.587  18.752   9.401  0.00  0.00      AP1   
ATOM   1641  CA  THR A 124     -11.242  17.942  10.770  0.00  0.00      AP1  C
ATOM   1642  HA  THR A 124     -10.205  18.242  10.699  0.00  0.00      AP1   
ATOM   1643  CB  THR A 124     -11.937  18.730  11.873  0.00  0.00      AP1  C
ATOM   1644  HB  THR A 124     -12.950  18.271  11.990  0.00  0.00      AP1   
ATOM   1645  OG1 THR A 124     -12.122  20.078  11.488  0.00  0.00      AP1  O
ATOM   1646  HG1 THR A 124     -12.553  20.502  12.239  0.00  0.00      AP1   
ATOM   1647  CG2 THR A 124     -11.041  18.777  13.121  0.00  0.00      AP1  C
ATOM   1648 HG21 THR A 124     -11.575  19.247  13.973  0.00  0.00      AP1   
ATOM   1649 HG22 THR A 124     -10.748  17.750  13.426  0.00  0.00      AP1   
ATOM   1650 HG23 THR A 124     -10.115  19.360  12.926  0.00  0.00      AP1   
ATOM   1651  C   THR A 124     -11.241  16.482  11.207  0.00  0.00      AP1  C
ATOM   1652  O   THR A 124     -10.260  15.982  11.755  0.00  0.00      AP1  O
ATOM   1653  N   TYR A 125     -12.335  15.725  10.950  0.00  0.00      AP1  N
ATOM   1654  HN  TYR A 125     -13.163  16.118  10.555  0.00  0.00      AP1   
ATOM   1655  CA  TYR A 125     -12.412  14.294  11.218  0.00  0.00      AP1  C
ATOM   1656  HA  TYR A 125     -12.166  14.176  12.267  0.00  0.00      AP1   
ATOM   1657  CB  TYR A 125     -13.825  13.698  10.954  0.00  0.00      AP1  C
ATOM   1658  HB1 TYR A 125     -14.105  13.880   9.893  0.00  0.00      AP1   
ATOM   1659  HB2 TYR A 125     -13.822  12.598  11.109  0.00  0.00      AP1   
ATOM   1660  CG  TYR A 125     -14.944  14.284  11.776  0.00  0.00      AP1  C
ATOM   1661  CD1 TYR A 125     -14.760  14.822  13.062  0.00  0.00      AP1  C
ATOM   1662  HD1 TYR A 125     -13.769  14.855  13.493  0.00  0.00      AP1   
ATOM   1663  CE1 TYR A 125     -15.856  15.295  13.796  0.00  0.00      AP1  C
ATOM   1664  HE1 TYR A 125     -15.717  15.723  14.779  0.00  0.00      AP1   
ATOM   1665  CZ  TYR A 125     -17.146  15.212  13.270  0.00  0.00      AP1  C
ATOM   1666  OH  TYR A 125     -18.236  15.657  14.041  0.00  0.00      AP1  O
ATOM   1667  HH  TYR A 125     -19.022  15.589  13.493  0.00  0.00      AP1   
ATOM   1668  CD2 TYR A 125     -16.247  14.221  11.254  0.00  0.00      AP1  C
ATOM   1669  HD2 TYR A 125     -16.420  13.774  10.284  0.00  0.00      AP1   
ATOM   1670  CE2 TYR A 125     -17.345  14.685  11.992  0.00  0.00      AP1  C
ATOM   1671  HE2 TYR A 125     -18.339  14.614  11.576  0.00  0.00      AP1   
ATOM   1672  C   TYR A 125     -11.390  13.487  10.424  0.00  0.00      AP1  C
ATOM   1673  O   TYR A 125     -10.744  12.587  10.962  0.00  0.00      AP1  O
ATOM   1674  N   VAL A 126     -11.195  13.820   9.132  0.00  0.00      AP1  N
ATOM   1675  HN  VAL A 126     -11.745  14.514   8.675  0.00  0.00      AP1   
ATOM   1676  CA  VAL A 126     -10.174  13.209   8.288  0.00  0.00      AP1  C
ATOM   1677  HA  VAL A 126     -10.354  12.142   8.316  0.00  0.00      AP1   
ATOM   1678  CB  VAL A 126     -10.265  13.675   6.841  0.00  0.00      AP1  C
ATOM   1679  HB  VAL A 126     -10.200  14.791   6.840  0.00  0.00      AP1   
ATOM   1680  CG1 VAL A 126      -9.108  13.112   5.991  0.00  0.00      AP1  C
ATOM   1681 HG11 VAL A 126      -9.216  13.433   4.933  0.00  0.00      AP1   
ATOM   1682 HG12 VAL A 126      -8.123  13.476   6.348  0.00  0.00      AP1   
ATOM   1683 HG13 VAL A 126      -9.107  12.001   6.015  0.00  0.00      AP1   
ATOM   1684  CG2 VAL A 126     -11.594  13.187   6.251  0.00  0.00      AP1  C
ATOM   1685 HG21 VAL A 126     -11.679  13.475   5.182  0.00  0.00      AP1   
ATOM   1686 HG22 VAL A 126     -11.671  12.081   6.324  0.00  0.00      AP1   
ATOM   1687 HG23 VAL A 126     -12.459  13.632   6.787  0.00  0.00      AP1   
ATOM   1688  C   VAL A 126      -8.762  13.447   8.788  0.00  0.00      AP1  C
ATOM   1689  O   VAL A 126      -7.987  12.504   8.921  0.00  0.00      AP1  O
ATOM   1690  N   ALA A 127      -8.397  14.697   9.137  0.00  0.00      AP1  N
ATOM   1691  HN  ALA A 127      -9.025  15.469   9.048  0.00  0.00      AP1   
ATOM   1692  CA  ALA A 127      -7.079  15.021   9.661  0.00  0.00      AP1  C
ATOM   1693  HA  ALA A 127      -6.311  14.685   8.974  0.00  0.00      AP1   
ATOM   1694  CB  ALA A 127      -6.921  16.548   9.791  0.00  0.00      AP1  C
ATOM   1695  HB1 ALA A 127      -7.078  17.025   8.799  0.00  0.00      AP1   
ATOM   1696  HB2 ALA A 127      -7.671  16.970  10.495  0.00  0.00      AP1   
ATOM   1697  HB3 ALA A 127      -5.906  16.825  10.148  0.00  0.00      AP1   
ATOM   1698  C   ALA A 127      -6.805  14.324  10.987  0.00  0.00      AP1  C
ATOM   1699  O   ALA A 127      -5.721  13.798  11.239  0.00  0.00      AP1  O
ATOM   1700  N   ARG A 128      -7.837  14.251  11.849  0.00  0.00      AP1  N
ATOM   1701  HN  ARG A 128      -8.681  14.752  11.671  0.00  0.00      AP1   
ATOM   1702  CA  ARG A 128      -7.794  13.463  13.056  0.00  0.00      AP1  C
ATOM   1703  HA  ARG A 128      -6.946  13.809  13.636  0.00  0.00      AP1   
ATOM   1704  CB  ARG A 128      -9.086  13.691  13.858  0.00  0.00      AP1  C
ATOM   1705  HB1 ARG A 128      -9.279  14.790  13.841  0.00  0.00      AP1   
ATOM   1706  HB2 ARG A 128      -9.942  13.221  13.326  0.00  0.00      AP1   
ATOM   1707  CG  ARG A 128      -8.965  13.214  15.305  0.00  0.00      AP1  C
ATOM   1708  HG1 ARG A 128      -8.684  12.137  15.301  0.00  0.00      AP1   
ATOM   1709  HG2 ARG A 128      -8.115  13.743  15.791  0.00  0.00      AP1   
ATOM   1710  CD  ARG A 128     -10.212  13.472  16.131  0.00  0.00      AP1  C
ATOM   1711  HD1 ARG A 128     -10.286  14.561  16.356  0.00  0.00      AP1   
ATOM   1712  HD2 ARG A 128     -11.133  13.155  15.589  0.00  0.00      AP1   
ATOM   1713  NE  ARG A 128     -10.046  12.654  17.364  0.00  0.00      AP1  N
ATOM   1714  HE  ARG A 128      -9.152  12.194  17.416  0.00  0.00      AP1   
ATOM   1715  CZ  ARG A 128     -10.960  12.519  18.321  0.00  0.00      AP1  C
ATOM   1716  NH1 ARG A 128     -12.068  13.252  18.297  0.00  0.00      AP1  N
ATOM   1717 HH11 ARG A 128     -12.741  13.175  19.020  0.00  0.00      AP1   
ATOM   1718 HH12 ARG A 128     -12.112  13.967  17.596  0.00  0.00      AP1   
ATOM   1719  NH2 ARG A 128     -10.737  11.717  19.348  0.00  0.00      AP1  N
ATOM   1720 HH21 ARG A 128     -11.453  11.553  20.011  0.00  0.00      AP1   
ATOM   1721 HH22 ARG A 128      -9.930  11.144  19.302  0.00  0.00      AP1   
ATOM   1722  C   ARG A 128      -7.572  11.965  12.810  0.00  0.00      AP1  C
ATOM   1723  O   ARG A 128      -6.716  11.341  13.421  0.00  0.00      AP1  O
ATOM   1724  N   PHE A 129      -8.287  11.356  11.841  0.00  0.00      AP1  N
ATOM   1725  HN  PHE A 129      -9.022  11.822  11.353  0.00  0.00      AP1   
ATOM   1726  CA  PHE A 129      -8.060   9.978  11.418  0.00  0.00      AP1  C
ATOM   1727  HA  PHE A 129      -8.178   9.379  12.312  0.00  0.00      AP1   
ATOM   1728  CB  PHE A 129      -9.135   9.568  10.363  0.00  0.00      AP1  C
ATOM   1729  HB1 PHE A 129     -10.076   9.294  10.888  0.00  0.00      AP1   
ATOM   1730  HB2 PHE A 129      -9.374  10.415   9.684  0.00  0.00      AP1   
ATOM   1731  CG  PHE A 129      -8.780   8.358   9.517  0.00  0.00      AP1  C
ATOM   1732  CD1 PHE A 129      -8.886   7.056  10.030  0.00  0.00      AP1  C
ATOM   1733  HD1 PHE A 129      -9.423   6.888  10.953  0.00  0.00      AP1   
ATOM   1734  CE1 PHE A 129      -8.297   5.979   9.357  0.00  0.00      AP1  C
ATOM   1735  HE1 PHE A 129      -8.353   4.984   9.777  0.00  0.00      AP1   
ATOM   1736  CZ  PHE A 129      -7.642   6.182   8.140  0.00  0.00      AP1  C
ATOM   1737  HZ  PHE A 129      -7.184   5.349   7.625  0.00  0.00      AP1   
ATOM   1738  CD2 PHE A 129      -8.160   8.541   8.265  0.00  0.00      AP1  C
ATOM   1739  HD2 PHE A 129      -8.105   9.529   7.829  0.00  0.00      AP1   
ATOM   1740  CE2 PHE A 129      -7.588   7.462   7.585  0.00  0.00      AP1  C
ATOM   1741  HE2 PHE A 129      -7.106   7.622   6.631  0.00  0.00      AP1   
ATOM   1742  C   PHE A 129      -6.643   9.738  10.903  0.00  0.00      AP1  C
ATOM   1743  O   PHE A 129      -6.001   8.761  11.285  0.00  0.00      AP1  O
ATOM   1744  N   GLN A 130      -6.112  10.637  10.044  0.00  0.00      AP1  N
ATOM   1745  HN  GLN A 130      -6.588  11.470   9.765  0.00  0.00      AP1   
ATOM   1746  CA  GLN A 130      -4.797  10.467   9.453  0.00  0.00      AP1  C
ATOM   1747  HA  GLN A 130      -4.811   9.506   8.951  0.00  0.00      AP1   
ATOM   1748  CB  GLN A 130      -4.413  11.567   8.428  0.00  0.00      AP1  C
ATOM   1749  HB1 GLN A 130      -4.405  12.535   8.981  0.00  0.00      AP1   
ATOM   1750  HB2 GLN A 130      -3.366  11.400   8.082  0.00  0.00      AP1   
ATOM   1751  CG  GLN A 130      -5.359  11.695   7.211  0.00  0.00      AP1  C
ATOM   1752  HG1 GLN A 130      -5.774  10.702   6.936  0.00  0.00      AP1   
ATOM   1753  HG2 GLN A 130      -6.210  12.367   7.446  0.00  0.00      AP1   
ATOM   1754  CD  GLN A 130      -4.717  12.221   5.914  0.00  0.00      AP1  C
ATOM   1755  OE1 GLN A 130      -5.379  12.195   4.873  0.00  0.00      AP1  O
ATOM   1756  NE2 GLN A 130      -3.443  12.666   5.941  0.00  0.00      AP1  N
ATOM   1757 HE21 GLN A 130      -3.064  13.001   5.083  0.00  0.00      AP1   
ATOM   1758 HE22 GLN A 130      -2.924  12.631   6.789  0.00  0.00      AP1   
ATOM   1759  C   GLN A 130      -3.695  10.425  10.486  0.00  0.00      AP1  C
ATOM   1760  O   GLN A 130      -2.808   9.579  10.436  0.00  0.00      AP1  O
ATOM   1761  N   LYS A 131      -3.755  11.335  11.472  0.00  0.00      AP1  N
ATOM   1762  HN  LYS A 131      -4.485  12.011  11.548  0.00  0.00      AP1   
ATOM   1763  CA  LYS A 131      -2.754  11.400  12.504  0.00  0.00      AP1  C
ATOM   1764  HA  LYS A 131      -1.819  11.155  12.015  0.00  0.00      AP1   
ATOM   1765  CB  LYS A 131      -2.646  12.867  12.990  0.00  0.00      AP1  C
ATOM   1766  HB1 LYS A 131      -2.428  13.494  12.094  0.00  0.00      AP1   
ATOM   1767  HB2 LYS A 131      -3.640  13.198  13.368  0.00  0.00      AP1   
ATOM   1768  CG  LYS A 131      -1.543  13.020  14.037  0.00  0.00      AP1  C
ATOM   1769  HG1 LYS A 131      -1.958  12.785  15.043  0.00  0.00      AP1   
ATOM   1770  HG2 LYS A 131      -0.739  12.278  13.827  0.00  0.00      AP1   
ATOM   1771  CD  LYS A 131      -0.882  14.396  14.156  0.00  0.00      AP1  C
ATOM   1772  HD1 LYS A 131      -0.610  14.745  13.133  0.00  0.00      AP1   
ATOM   1773  HD2 LYS A 131      -1.636  15.108  14.562  0.00  0.00      AP1   
ATOM   1774  CE  LYS A 131       0.337  14.276  15.069  0.00  0.00      AP1  C
ATOM   1775  HE1 LYS A 131       0.250  13.376  15.718  0.00  0.00      AP1   
ATOM   1776  HE2 LYS A 131       1.269  14.190  14.469  0.00  0.00      AP1   
ATOM   1777  NZ  LYS A 131       0.451  15.462  15.937  0.00  0.00      AP1  N
ATOM   1778  HZ1 LYS A 131       1.282  15.371  16.556  0.00  0.00      AP1   
ATOM   1779  HZ2 LYS A 131       0.550  16.315  15.349  0.00  0.00      AP1   
ATOM   1780  HZ3 LYS A 131      -0.406  15.547  16.520  0.00  0.00      AP1   
ATOM   1781  C   LYS A 131      -2.947  10.394  13.657  0.00  0.00      AP1  C
ATOM   1782  O   LYS A 131      -1.974  10.017  14.313  0.00  0.00      AP1  O
ATOM   1783  N   GLU A 132      -4.187   9.904  13.914  0.00  0.00      AP1  N
ATOM   1784  HN  GLU A 132      -4.967  10.063  13.316  0.00  0.00      AP1   
ATOM   1785  CA  GLU A 132      -4.496   9.094  15.091  0.00  0.00      AP1  C
ATOM   1786  HA  GLU A 132      -3.603   9.104  15.704  0.00  0.00      AP1   
ATOM   1787  CB  GLU A 132      -5.676   9.724  15.914  0.00  0.00      AP1  C
ATOM   1788  HB1 GLU A 132      -6.592   9.702  15.281  0.00  0.00      AP1   
ATOM   1789  HB2 GLU A 132      -5.900   9.087  16.799  0.00  0.00      AP1   
ATOM   1790  CG  GLU A 132      -5.467  11.193  16.399  0.00  0.00      AP1  C
ATOM   1791  HG1 GLU A 132      -4.618  11.233  17.104  0.00  0.00      AP1   
ATOM   1792  HG2 GLU A 132      -5.263  11.868  15.544  0.00  0.00      AP1   
ATOM   1793  CD  GLU A 132      -6.629  11.832  17.187  0.00  0.00      AP1  C
ATOM   1794  OE1 GLU A 132      -7.711  11.221  17.432  0.00  0.00      AP1  O
ATOM   1795  OE2 GLU A 132      -6.463  13.031  17.540  0.00  0.00      AP1  O
ATOM   1796  C   GLU A 132      -4.845   7.613  14.810  0.00  0.00      AP1  C
ATOM   1797  O   GLU A 132      -4.521   6.741  15.615  0.00  0.00      AP1  O
ATOM   1798  N   ALA A 133      -5.499   7.271  13.671  0.00  0.00      AP1  N
ATOM   1799  HN  ALA A 133      -5.639   7.933  12.935  0.00  0.00      AP1   
ATOM   1800  CA  ALA A 133      -6.042   5.936  13.427  0.00  0.00      AP1  C
ATOM   1801  HA  ALA A 133      -5.720   5.271  14.220  0.00  0.00      AP1   
ATOM   1802  CB  ALA A 133      -7.584   6.013  13.452  0.00  0.00      AP1  C
ATOM   1803  HB1 ALA A 133      -7.921   6.429  14.425  0.00  0.00      AP1   
ATOM   1804  HB2 ALA A 133      -7.964   6.680  12.646  0.00  0.00      AP1   
ATOM   1805  HB3 ALA A 133      -8.046   5.010  13.329  0.00  0.00      AP1   
ATOM   1806  C   ALA A 133      -5.576   5.300  12.112  0.00  0.00      AP1  C
ATOM   1807  O   ALA A 133      -5.759   4.104  11.883  0.00  0.00      AP1  O
ATOM   1808  N   TYR A 134      -4.901   6.058  11.225  0.00  0.00      AP1  N
ATOM   1809  HN  TYR A 134      -4.816   7.047  11.331  0.00  0.00      AP1   
ATOM   1810  CA  TYR A 134      -4.243   5.518  10.048  0.00  0.00      AP1  C
ATOM   1811  HA  TYR A 134      -4.851   4.696   9.691  0.00  0.00      AP1   
ATOM   1812  CB  TYR A 134      -4.059   6.600   8.946  0.00  0.00      AP1  C
ATOM   1813  HB1 TYR A 134      -5.057   6.874   8.536  0.00  0.00      AP1   
ATOM   1814  HB2 TYR A 134      -3.614   7.524   9.372  0.00  0.00      AP1   
ATOM   1815  CG  TYR A 134      -3.221   6.129   7.779  0.00  0.00      AP1  C
ATOM   1816  CD1 TYR A 134      -3.714   5.237   6.812  0.00  0.00      AP1  C
ATOM   1817  HD1 TYR A 134      -4.733   4.887   6.875  0.00  0.00      AP1   
ATOM   1818  CE1 TYR A 134      -2.880   4.783   5.776  0.00  0.00      AP1  C
ATOM   1819  HE1 TYR A 134      -3.255   4.098   5.030  0.00  0.00      AP1   
ATOM   1820  CZ  TYR A 134      -1.550   5.209   5.704  0.00  0.00      AP1  C
ATOM   1821  OH  TYR A 134      -0.710   4.733   4.678  0.00  0.00      AP1  O
ATOM   1822  HH  TYR A 134       0.129   5.192   4.758  0.00  0.00      AP1   
ATOM   1823  CD2 TYR A 134      -1.877   6.534   7.706  0.00  0.00      AP1  C
ATOM   1824  HD2 TYR A 134      -1.461   7.167   8.478  0.00  0.00      AP1   
ATOM   1825  CE2 TYR A 134      -1.049   6.084   6.671  0.00  0.00      AP1  C
ATOM   1826  HE2 TYR A 134      -0.017   6.399   6.635  0.00  0.00      AP1   
ATOM   1827  C   TYR A 134      -2.883   4.938  10.432  0.00  0.00      AP1  C
ATOM   1828  O   TYR A 134      -1.993   5.630  10.912  0.00  0.00      AP1  O
ATOM   1829  N   CYS A 135      -2.695   3.631  10.194  0.00  0.00      AP1  N
ATOM   1830  HN  CYS A 135      -3.437   3.084   9.810  0.00  0.00      AP1   
ATOM   1831  CA  CYS A 135      -1.469   2.898  10.450  0.00  0.00      AP1  C
ATOM   1832  HA  CYS A 135      -1.782   1.864  10.375  0.00  0.00      AP1   
ATOM   1833  CB  CYS A 135      -0.478   3.070   9.265  0.00  0.00      AP1   
ATOM   1834  HB1 CYS A 135      -0.305   4.163   9.138  0.00  0.00      AP1   
ATOM   1835  HB2 CYS A 135       0.508   2.631   9.531  0.00  0.00      AP1   
ATOM   1836  SG  CYS A 135      -1.114   2.390   7.703  0.00  0.00      AP1   
ATOM   1837  C   CYS A 135      -0.773   3.079  11.815  0.00  0.00      AP1  C
ATOM   1838  O   CYS A 135       0.429   3.367  11.836  0.00  0.00      AP1  O
ATOM   1839  N   PRO A 136      -1.447   2.897  12.970  0.00  0.00      AP1  N
ATOM   1840  CD  PRO A 136      -2.837   2.455  13.053  0.00  0.00      AP1  C
ATOM   1841  HD1 PRO A 136      -2.999   1.507  12.492  0.00  0.00      AP1   
ATOM   1842  HD2 PRO A 136      -3.538   3.230  12.664  0.00  0.00      AP1   
ATOM   1843  CA  PRO A 136      -0.981   3.365  14.275  0.00  0.00      AP1  C
ATOM   1844  HA  PRO A 136      -0.569   4.365  14.197  0.00  0.00      AP1   
ATOM   1845  CB  PRO A 136      -2.261   3.364  15.129  0.00  0.00      AP1  C
ATOM   1846  HB1 PRO A 136      -2.836   4.314  15.038  0.00  0.00      AP1   
ATOM   1847  HB2 PRO A 136      -2.059   3.144  16.201  0.00  0.00      AP1   
ATOM   1848  CG  PRO A 136      -3.083   2.230  14.538  0.00  0.00      AP1  C
ATOM   1849  HG1 PRO A 136      -4.152   2.295  14.813  0.00  0.00      AP1   
ATOM   1850  HG2 PRO A 136      -2.719   1.215  14.820  0.00  0.00      AP1   
ATOM   1851  C   PRO A 136       0.073   2.438  14.854  0.00  0.00      AP1  C
ATOM   1852  O   PRO A 136       0.597   2.688  15.942  0.00  0.00      AP1  O
ATOM   1853  N   ASN A 137       0.381   1.329  14.153  0.00  0.00      AP1  N
ATOM   1854  HN  ASN A 137      -0.161   1.059  13.360  0.00  0.00      AP1   
ATOM   1855  CA  ASN A 137       1.482   0.444  14.458  0.00  0.00      AP1  C
ATOM   1856  HA  ASN A 137       1.324   0.126  15.483  0.00  0.00      AP1   
ATOM   1857  CB  ASN A 137       1.502  -0.842  13.582  0.00  0.00      AP1  C
ATOM   1858  HB1 ASN A 137       2.321  -1.495  13.955  0.00  0.00      AP1   
ATOM   1859  HB2 ASN A 137       0.551  -1.401  13.694  0.00  0.00      AP1   
ATOM   1860  CG  ASN A 137       1.766  -0.576  12.101  0.00  0.00      AP1  C
ATOM   1861  OD1 ASN A 137       1.143   0.280  11.472  0.00  0.00      AP1  O
ATOM   1862  ND2 ASN A 137       2.723  -1.333  11.517  0.00  0.00      AP1  N
ATOM   1863 HD21 ASN A 137       2.917  -1.165  10.554  0.00  0.00      AP1   
ATOM   1864 HD22 ASN A 137       3.224  -2.005  12.054  0.00  0.00      AP1   
ATOM   1865  C   ASN A 137       2.814   1.160  14.401  0.00  0.00      AP1  C
ATOM   1866  O   ASN A 137       3.072   1.956  13.504  0.00  0.00      AP1  O
ATOM   1867  N   LYS A 138       3.695   0.880  15.375  0.00  0.00      AP1  N
ATOM   1868  HN  LYS A 138       3.510   0.197  16.078  0.00  0.00      AP1   
ATOM   1869  CA  LYS A 138       4.978   1.543  15.484  0.00  0.00      AP1  C
ATOM   1870  HA  LYS A 138       4.955   2.407  14.831  0.00  0.00      AP1   
ATOM   1871  CB  LYS A 138       5.221   1.905  16.964  0.00  0.00      AP1  C
ATOM   1872  HB1 LYS A 138       5.030   0.985  17.562  0.00  0.00      AP1   
ATOM   1873  HB2 LYS A 138       6.298   2.151  17.104  0.00  0.00      AP1   
ATOM   1874  CG  LYS A 138       4.306   3.043  17.437  0.00  0.00      AP1  C
ATOM   1875  HG1 LYS A 138       4.781   4.020  17.190  0.00  0.00      AP1   
ATOM   1876  HG2 LYS A 138       3.343   2.990  16.880  0.00  0.00      AP1   
ATOM   1877  CD  LYS A 138       4.045   2.988  18.948  0.00  0.00      AP1  C
ATOM   1878  HD1 LYS A 138       3.310   2.175  19.149  0.00  0.00      AP1   
ATOM   1879  HD2 LYS A 138       4.998   2.709  19.456  0.00  0.00      AP1   
ATOM   1880  CE  LYS A 138       3.530   4.314  19.504  0.00  0.00      AP1  C
ATOM   1881  HE1 LYS A 138       4.336   5.081  19.494  0.00  0.00      AP1   
ATOM   1882  HE2 LYS A 138       2.679   4.690  18.893  0.00  0.00      AP1   
ATOM   1883  NZ  LYS A 138       3.069   4.129  20.897  0.00  0.00      AP1  N
ATOM   1884  HZ1 LYS A 138       2.718   5.031  21.279  0.00  0.00      AP1   
ATOM   1885  HZ2 LYS A 138       2.305   3.425  20.918  0.00  0.00      AP1   
ATOM   1886  HZ3 LYS A 138       3.861   3.792  21.480  0.00  0.00      AP1   
ATOM   1887  C   LYS A 138       6.084   0.635  14.991  0.00  0.00      AP1  C
ATOM   1888  O   LYS A 138       7.218   1.050  14.797  0.00  0.00      AP1  O
ATOM   1889  N   CYS A 139       5.753  -0.629  14.713  0.00  0.00      AP1  N
ATOM   1890  HN  CYS A 139       4.821  -0.969  14.825  0.00  0.00      AP1   
ATOM   1891  CA  CYS A 139       6.697  -1.604  14.235  0.00  0.00      AP1  C
ATOM   1892  HA  CYS A 139       7.351  -1.140  13.506  0.00  0.00      AP1   
ATOM   1893  CB  CYS A 139       7.520  -2.271  15.370  0.00  0.00      AP1   
ATOM   1894  HB1 CYS A 139       8.260  -2.949  14.887  0.00  0.00      AP1   
ATOM   1895  HB2 CYS A 139       8.114  -1.500  15.907  0.00  0.00      AP1   
ATOM   1896  SG  CYS A 139       6.564  -3.265  16.562  0.00  0.00      AP1   
ATOM   1897  C   CYS A 139       5.864  -2.629  13.515  0.00  0.00      AP1  C
ATOM   1898  O   CYS A 139       4.636  -2.597  13.619  0.00  0.00      AP1  O
ATOM   1899  N   GLY A 140       6.499  -3.557  12.777  0.00  0.00      AP1  N
ATOM   1900  HN  GLY A 140       7.494  -3.552  12.672  0.00  0.00      AP1   
ATOM   1901  CA  GLY A 140       5.799  -4.627  12.082  0.00  0.00      AP1  C
ATOM   1902  HA1 GLY A 140       5.277  -5.173  12.857  0.00  0.00      AP1   
ATOM   1903  HA2 GLY A 140       6.568  -5.196  11.580  0.00  0.00      AP1   
ATOM   1904  C   GLY A 140       4.788  -4.201  11.050  0.00  0.00      AP1  C
ATOM   1905  O   GLY A 140       4.869  -3.136  10.441  0.00  0.00      AP1  O
ATOM   1906  N   VAL A 141       3.809  -5.082  10.806  0.00  0.00      AP1  N
ATOM   1907  HN  VAL A 141       3.704  -5.914  11.346  0.00  0.00      AP1   
ATOM   1908  CA  VAL A 141       2.825  -4.922   9.761  0.00  0.00      AP1  C
ATOM   1909  HA  VAL A 141       2.917  -3.920   9.361  0.00  0.00      AP1   
ATOM   1910  CB  VAL A 141       3.023  -5.915   8.621  0.00  0.00      AP1  C
ATOM   1911  HB  VAL A 141       2.884  -6.942   9.039  0.00  0.00      AP1   
ATOM   1912  CG1 VAL A 141       1.985  -5.675   7.507  0.00  0.00      AP1  C
ATOM   1913 HG11 VAL A 141       2.157  -6.375   6.661  0.00  0.00      AP1   
ATOM   1914 HG12 VAL A 141       0.949  -5.844   7.870  0.00  0.00      AP1   
ATOM   1915 HG13 VAL A 141       2.061  -4.638   7.117  0.00  0.00      AP1   
ATOM   1916  CG2 VAL A 141       4.454  -5.760   8.067  0.00  0.00      AP1  C
ATOM   1917 HG21 VAL A 141       4.619  -6.444   7.207  0.00  0.00      AP1   
ATOM   1918 HG22 VAL A 141       4.629  -4.718   7.724  0.00  0.00      AP1   
ATOM   1919 HG23 VAL A 141       5.212  -6.005   8.839  0.00  0.00      AP1   
ATOM   1920  C   VAL A 141       1.434  -5.049  10.349  0.00  0.00      AP1  C
ATOM   1921  O   VAL A 141       1.044  -6.068  10.911  0.00  0.00      AP1  O
ATOM   1922  N   MET A 142       0.629  -3.985  10.202  0.00  0.00      AP1  N
ATOM   1923  HN  MET A 142       0.947  -3.125   9.813  0.00  0.00      AP1   
ATOM   1924  CA  MET A 142      -0.764  -3.987  10.592  0.00  0.00      AP1  C
ATOM   1925  HA  MET A 142      -0.980  -4.912  11.113  0.00  0.00      AP1   
ATOM   1926  CB  MET A 142      -1.075  -2.750  11.466  0.00  0.00      AP1  C
ATOM   1927  HB1 MET A 142      -0.424  -2.820  12.368  0.00  0.00      AP1   
ATOM   1928  HB2 MET A 142      -0.764  -1.828  10.927  0.00  0.00      AP1   
ATOM   1929  CG  MET A 142      -2.528  -2.600  11.944  0.00  0.00      AP1  C
ATOM   1930  HG1 MET A 142      -3.205  -2.443  11.078  0.00  0.00      AP1   
ATOM   1931  HG2 MET A 142      -2.850  -3.531  12.460  0.00  0.00      AP1   
ATOM   1932  SD  MET A 142      -2.730  -1.198  13.077  0.00  0.00      AP1  S
ATOM   1933  CE  MET A 142      -4.532  -1.333  13.223  0.00  0.00      AP1  C
ATOM   1934  HE1 MET A 142      -4.937  -0.542  13.890  0.00  0.00      AP1   
ATOM   1935  HE2 MET A 142      -5.022  -1.226  12.231  0.00  0.00      AP1   
ATOM   1936  HE3 MET A 142      -4.827  -2.318  13.646  0.00  0.00      AP1   
ATOM   1937  C   MET A 142      -1.587  -3.974   9.325  0.00  0.00      AP1  C
ATOM   1938  O   MET A 142      -1.329  -3.203   8.410  0.00  0.00      AP1  O
ATOM   1939  N   LEU A 143      -2.593  -4.851   9.211  0.00  0.00      AP1  N
ATOM   1940  HN  LEU A 143      -2.794  -5.574   9.869  0.00  0.00      AP1   
ATOM   1941  CA  LEU A 143      -3.492  -4.810   8.081  0.00  0.00      AP1  C
ATOM   1942  HA  LEU A 143      -3.042  -4.221   7.293  0.00  0.00      AP1   
ATOM   1943  CB  LEU A 143      -3.880  -6.211   7.563  0.00  0.00      AP1  C
ATOM   1944  HB1 LEU A 143      -4.472  -6.706   8.366  0.00  0.00      AP1   
ATOM   1945  HB2 LEU A 143      -4.570  -6.098   6.698  0.00  0.00      AP1   
ATOM   1946  CG  LEU A 143      -2.700  -7.127   7.189  0.00  0.00      AP1  C
ATOM   1947  HG  LEU A 143      -2.091  -7.244   8.118  0.00  0.00      AP1   
ATOM   1948  CD1 LEU A 143      -3.236  -8.496   6.748  0.00  0.00      AP1  C
ATOM   1949 HD11 LEU A 143      -2.401  -9.157   6.428  0.00  0.00      AP1   
ATOM   1950 HD12 LEU A 143      -3.774  -8.993   7.584  0.00  0.00      AP1   
ATOM   1951 HD13 LEU A 143      -3.939  -8.386   5.896  0.00  0.00      AP1   
ATOM   1952  CD2 LEU A 143      -1.799  -6.523   6.103  0.00  0.00      AP1  C
ATOM   1953 HD21 LEU A 143      -0.953  -7.208   5.879  0.00  0.00      AP1   
ATOM   1954 HD22 LEU A 143      -2.353  -6.353   5.158  0.00  0.00      AP1   
ATOM   1955 HD23 LEU A 143      -1.379  -5.552   6.442  0.00  0.00      AP1   
ATOM   1956  C   LEU A 143      -4.719  -4.074   8.557  0.00  0.00      AP1  C
ATOM   1957  O   LEU A 143      -5.245  -4.371   9.631  0.00  0.00      AP1  O
ATOM   1958  N   GLN A 144      -5.188  -3.069   7.797  0.00  0.00      AP1  N
ATOM   1959  HN  GLN A 144      -4.783  -2.760   6.938  0.00  0.00      AP1   
ATOM   1960  CA  GLN A 144      -6.371  -2.337   8.198  0.00  0.00      AP1  C
ATOM   1961  HA  GLN A 144      -6.933  -2.978   8.867  0.00  0.00      AP1   
ATOM   1962  CB  GLN A 144      -6.033  -1.068   9.045  0.00  0.00      AP1  C
ATOM   1963  HB1 GLN A 144      -6.725  -1.071   9.920  0.00  0.00      AP1   
ATOM   1964  HB2 GLN A 144      -5.005  -1.165   9.462  0.00  0.00      AP1   
ATOM   1965  CG  GLN A 144      -6.159   0.314   8.361  0.00  0.00      AP1  C
ATOM   1966  HG1 GLN A 144      -5.521   0.355   7.452  0.00  0.00      AP1   
ATOM   1967  HG2 GLN A 144      -7.206   0.506   8.051  0.00  0.00      AP1   
ATOM   1968  CD  GLN A 144      -5.688   1.436   9.290  0.00  0.00      AP1  C
ATOM   1969  OE1 GLN A 144      -4.490   1.701   9.398  0.00  0.00      AP1  O
ATOM   1970  NE2 GLN A 144      -6.624   2.127   9.980  0.00  0.00      AP1  N
ATOM   1971 HE21 GLN A 144      -6.297   2.855  10.576  0.00  0.00      AP1   
ATOM   1972 HE22 GLN A 144      -7.584   1.885   9.889  0.00  0.00      AP1   
ATOM   1973  C   GLN A 144      -7.256  -2.043   6.996  0.00  0.00      AP1  C
ATOM   1974  O   GLN A 144      -6.796  -1.586   5.950  0.00  0.00      AP1  O
ATOM   1975  N   THR A 145      -8.569  -2.332   7.120  0.00  0.00      AP1  N
ATOM   1976  HN  THR A 145      -8.912  -2.833   7.913  0.00  0.00      AP1   
ATOM   1977  CA  THR A 145      -9.602  -1.959   6.151  0.00  0.00      AP1  C
ATOM   1978  HA  THR A 145      -9.237  -2.299   5.191  0.00  0.00      AP1   
ATOM   1979  CB  THR A 145     -10.987  -2.574   6.458  0.00  0.00      AP1  C
ATOM   1980  HB  THR A 145     -11.188  -2.360   7.537  0.00  0.00      AP1   
ATOM   1981  OG1 THR A 145     -10.925  -3.984   6.292  0.00  0.00      AP1  O
ATOM   1982  HG1 THR A 145     -11.812  -4.304   6.484  0.00  0.00      AP1   
ATOM   1983  CG2 THR A 145     -12.070  -2.047   5.471  0.00  0.00      AP1  C
ATOM   1984 HG21 THR A 145     -13.080  -2.402   5.767  0.00  0.00      AP1   
ATOM   1985 HG22 THR A 145     -12.086  -0.936   5.471  0.00  0.00      AP1   
ATOM   1986 HG23 THR A 145     -11.869  -2.393   4.435  0.00  0.00      AP1   
ATOM   1987  C   THR A 145      -9.760  -0.443   6.044  0.00  0.00      AP1  C
ATOM   1988  O   THR A 145     -10.020   0.267   7.014  0.00  0.00      AP1  O
ATOM   1989  N   LEU A 146      -9.633   0.095   4.819  0.00  0.00      AP1  N
ATOM   1990  HN  LEU A 146      -9.386  -0.467   4.033  0.00  0.00      AP1   
ATOM   1991  CA  LEU A 146      -9.833   1.496   4.510  0.00  0.00      AP1  C
ATOM   1992  HA  LEU A 146     -10.245   1.983   5.386  0.00  0.00      AP1   
ATOM   1993  CB  LEU A 146      -8.555   2.220   4.006  0.00  0.00      AP1  C
ATOM   1994  HB1 LEU A 146      -8.232   1.706   3.072  0.00  0.00      AP1   
ATOM   1995  HB2 LEU A 146      -8.820   3.259   3.709  0.00  0.00      AP1   
ATOM   1996  CG  LEU A 146      -7.376   2.231   4.992  0.00  0.00      AP1  C
ATOM   1997  HG  LEU A 146      -7.177   1.168   5.267  0.00  0.00      AP1   
ATOM   1998  CD1 LEU A 146      -6.137   2.827   4.312  0.00  0.00      AP1  C
ATOM   1999 HD11 LEU A 146      -5.290   2.886   5.027  0.00  0.00      AP1   
ATOM   2000 HD12 LEU A 146      -5.824   2.199   3.450  0.00  0.00      AP1   
ATOM   2001 HD13 LEU A 146      -6.348   3.853   3.940  0.00  0.00      AP1   
ATOM   2002  CD2 LEU A 146      -7.712   2.998   6.275  0.00  0.00      AP1  C
ATOM   2003 HD21 LEU A 146      -6.850   2.974   6.977  0.00  0.00      AP1   
ATOM   2004 HD22 LEU A 146      -7.948   4.061   6.067  0.00  0.00      AP1   
ATOM   2005 HD23 LEU A 146      -8.588   2.540   6.784  0.00  0.00      AP1   
ATOM   2006  C   LEU A 146     -10.870   1.576   3.416  0.00  0.00      AP1  C
ATOM   2007  O   LEU A 146     -11.138   0.624   2.688  0.00  0.00      AP1  O
ATOM   2008  N   ILE A 147     -11.497   2.750   3.296  0.00  0.00      AP1  N
ATOM   2009  HN  ILE A 147     -11.345   3.494   3.943  0.00  0.00      AP1   
ATOM   2010  CA  ILE A 147     -12.436   3.065   2.246  0.00  0.00      AP1  C
ATOM   2011  HA  ILE A 147     -12.553   2.198   1.609  0.00  0.00      AP1   
ATOM   2012  CB  ILE A 147     -13.743   3.588   2.827  0.00  0.00      AP1  C
ATOM   2013  HB  ILE A 147     -13.430   4.393   3.541  0.00  0.00      AP1   
ATOM   2014  CG2 ILE A 147     -14.688   4.119   1.726  0.00  0.00      AP1  C
ATOM   2015 HG21 ILE A 147     -15.562   4.635   2.177  0.00  0.00      AP1   
ATOM   2016 HG22 ILE A 147     -14.165   4.848   1.075  0.00  0.00      AP1   
ATOM   2017 HG23 ILE A 147     -15.065   3.289   1.092  0.00  0.00      AP1   
ATOM   2018  CG1 ILE A 147     -14.426   2.484   3.662  0.00  0.00      AP1  C
ATOM   2019 HG11 ILE A 147     -14.601   1.587   3.027  0.00  0.00      AP1   
ATOM   2020 HG12 ILE A 147     -13.740   2.176   4.483  0.00  0.00      AP1   
ATOM   2021  CD  ILE A 147     -15.760   2.912   4.296  0.00  0.00      AP1   
ATOM   2022  HD1 ILE A 147     -16.167   2.092   4.927  0.00  0.00      AP1   
ATOM   2023  HD2 ILE A 147     -15.620   3.808   4.939  0.00  0.00      AP1   
ATOM   2024  HD3 ILE A 147     -16.514   3.150   3.517  0.00  0.00      AP1   
ATOM   2025  C   ILE A 147     -11.760   4.125   1.421  0.00  0.00      AP1  C
ATOM   2026  O   ILE A 147     -11.314   5.148   1.934  0.00  0.00      AP1  O
ATOM   2027  N   TRP A 148     -11.636   3.882   0.108  0.00  0.00      AP1  N
ATOM   2028  HN  TRP A 148     -11.947   3.024  -0.293  0.00  0.00      AP1   
ATOM   2029  CA  TRP A 148     -11.057   4.819  -0.825  0.00  0.00      AP1  C
ATOM   2030  HA  TRP A 148     -10.329   5.420  -0.296  0.00  0.00      AP1   
ATOM   2031  CB  TRP A 148     -10.373   4.054  -1.987  0.00  0.00      AP1  C
ATOM   2032  HB1 TRP A 148     -10.923   3.098  -2.136  0.00  0.00      AP1   
ATOM   2033  HB2 TRP A 148     -10.472   4.633  -2.931  0.00  0.00      AP1   
ATOM   2034  CG  TRP A 148      -8.905   3.695  -1.739  0.00  0.00      AP1  C
ATOM   2035  CD1 TRP A 148      -7.804   4.328  -2.239  0.00  0.00      AP1  C
ATOM   2036  HD1 TRP A 148      -7.857   5.198  -2.880  0.00  0.00      AP1   
ATOM   2037  NE1 TRP A 148      -6.648   3.742  -1.786  0.00  0.00      AP1  N
ATOM   2038  HE1 TRP A 148      -5.732   4.026  -1.977  0.00  0.00      AP1   
ATOM   2039  CE2 TRP A 148      -6.984   2.703  -0.964  0.00  0.00      AP1  C
ATOM   2040  CD2 TRP A 148      -8.399   2.640  -0.901  0.00  0.00      AP1  C
ATOM   2041  CE3 TRP A 148      -9.028   1.687  -0.116  0.00  0.00      AP1  C
ATOM   2042  HE3 TRP A 148     -10.106   1.626  -0.046  0.00  0.00      AP1   
ATOM   2043  CZ3 TRP A 148      -8.225   0.786   0.589  0.00  0.00      AP1  C
ATOM   2044  HZ3 TRP A 148      -8.690   0.033   1.210  0.00  0.00      AP1   
ATOM   2045  CZ2 TRP A 148      -6.192   1.811  -0.259  0.00  0.00      AP1  C
ATOM   2046  HZ2 TRP A 148      -5.116   1.857  -0.289  0.00  0.00      AP1   
ATOM   2047  CH2 TRP A 148      -6.830   0.833   0.510  0.00  0.00      AP1  C
ATOM   2048  HH2 TRP A 148      -6.241   0.105   1.048  0.00  0.00      AP1   
ATOM   2049  C   TRP A 148     -12.143   5.772  -1.324  0.00  0.00      AP1  C
ATOM   2050  O   TRP A 148     -13.151   5.382  -1.902  0.00  0.00      AP1  O
ATOM   2051  N   CYS A 149     -11.981   7.087  -1.103  0.00  0.00      AP1  N
ATOM   2052  HN  CYS A 149     -11.129   7.475  -0.754  0.00  0.00      AP1   
ATOM   2053  CA  CYS A 149     -13.036   8.061  -1.354  0.00  0.00      AP1  C
ATOM   2054  HA  CYS A 149     -13.915   7.627  -0.890  0.00  0.00      AP1   
ATOM   2055  CB  CYS A 149     -12.672   9.414  -0.728  0.00  0.00      AP1   
ATOM   2056  HB1 CYS A 149     -11.766   9.788  -1.255  0.00  0.00      AP1   
ATOM   2057  HB2 CYS A 149     -13.477  10.154  -0.935  0.00  0.00      AP1   
ATOM   2058  SG  CYS A 149     -12.327   9.227   1.034  0.00  0.00      AP1   
ATOM   2059  C   CYS A 149     -13.364   8.320  -2.811  0.00  0.00      AP1  C
ATOM   2060  O   CYS A 149     -14.468   8.728  -3.147  0.00  0.00      AP1  O
ATOM   2061  N   LYS A 150     -12.384   8.088  -3.695  0.00  0.00      AP1  N
ATOM   2062  HN  LYS A 150     -11.494   7.820  -3.330  0.00  0.00      AP1   
ATOM   2063  CA  LYS A 150     -12.453   8.179  -5.142  0.00  0.00      AP1  C
ATOM   2064  HA  LYS A 150     -12.759   9.199  -5.343  0.00  0.00      AP1   
ATOM   2065  CB  LYS A 150     -11.045   7.935  -5.738  0.00  0.00      AP1  C
ATOM   2066  HB1 LYS A 150     -11.169   7.827  -6.841  0.00  0.00      AP1   
ATOM   2067  HB2 LYS A 150     -10.423   8.845  -5.583  0.00  0.00      AP1   
ATOM   2068  CG  LYS A 150     -10.312   6.694  -5.205  0.00  0.00      AP1  C
ATOM   2069  HG1 LYS A 150     -10.816   6.344  -4.275  0.00  0.00      AP1   
ATOM   2070  HG2 LYS A 150     -10.394   5.873  -5.955  0.00  0.00      AP1   
ATOM   2071  CD  LYS A 150      -8.832   6.978  -4.891  0.00  0.00      AP1  C
ATOM   2072  HD1 LYS A 150      -8.641   8.064  -5.051  0.00  0.00      AP1   
ATOM   2073  HD2 LYS A 150      -8.661   6.764  -3.810  0.00  0.00      AP1   
ATOM   2074  CE  LYS A 150      -7.870   6.147  -5.739  0.00  0.00      AP1  C
ATOM   2075  HE1 LYS A 150      -8.014   5.061  -5.540  0.00  0.00      AP1   
ATOM   2076  HE2 LYS A 150      -8.044   6.332  -6.821  0.00  0.00      AP1   
ATOM   2077  NZ  LYS A 150      -6.461   6.486  -5.433  0.00  0.00      AP1  N
ATOM   2078  HZ1 LYS A 150      -5.821   5.911  -6.017  0.00  0.00      AP1   
ATOM   2079  HZ2 LYS A 150      -6.297   7.494  -5.630  0.00  0.00      AP1   
ATOM   2080  HZ3 LYS A 150      -6.272   6.301  -4.427  0.00  0.00      AP1   
ATOM   2081  C   LYS A 150     -13.460   7.263  -5.817  0.00  0.00      AP1  C
ATOM   2082  O   LYS A 150     -14.006   7.593  -6.864  0.00  0.00      AP1  O
ATOM   2083  N   ASN A 151     -13.700   6.073  -5.250  0.00  0.00      AP1  N
ATOM   2084  HN  ASN A 151     -13.360   5.828  -4.342  0.00  0.00      AP1   
ATOM   2085  CA  ASN A 151     -14.470   5.039  -5.897  0.00  0.00      AP1  C
ATOM   2086  HA  ASN A 151     -15.128   5.558  -6.586  0.00  0.00      AP1   
ATOM   2087  CB  ASN A 151     -13.482   4.082  -6.628  0.00  0.00      AP1  C
ATOM   2088  HB1 ASN A 151     -14.056   3.190  -6.962  0.00  0.00      AP1   
ATOM   2089  HB2 ASN A 151     -13.071   4.572  -7.534  0.00  0.00      AP1   
ATOM   2090  CG  ASN A 151     -12.345   3.600  -5.728  0.00  0.00      AP1  C
ATOM   2091  OD1 ASN A 151     -12.394   3.693  -4.505  0.00  0.00      AP1  O
ATOM   2092  ND2 ASN A 151     -11.264   3.062  -6.339  0.00  0.00      AP1  N
ATOM   2093 HD21 ASN A 151     -10.524   2.736  -5.756  0.00  0.00      AP1   
ATOM   2094 HD22 ASN A 151     -11.242   2.977  -7.331  0.00  0.00      AP1   
ATOM   2095  C   ASN A 151     -15.344   4.278  -4.911  0.00  0.00      AP1  C
ATOM   2096  O   ASN A 151     -16.016   3.315  -5.277  0.00  0.00      AP1  O
ATOM   2097  N   CYS A 152     -15.336   4.691  -3.628  0.00  0.00      AP1  N
ATOM   2098  HN  CYS A 152     -14.802   5.497  -3.384  0.00  0.00      AP1   
ATOM   2099  CA  CYS A 152     -16.044   4.070  -2.519  0.00  0.00      AP1  C
ATOM   2100  HA  CYS A 152     -15.743   4.639  -1.648  0.00  0.00      AP1   
ATOM   2101  CB  CYS A 152     -17.568   4.289  -2.591  0.00  0.00      AP1   
ATOM   2102  HB1 CYS A 152     -17.923   3.829  -3.540  0.00  0.00      AP1   
ATOM   2103  HB2 CYS A 152     -18.069   3.726  -1.771  0.00  0.00      AP1   
ATOM   2104  SG  CYS A 152     -17.989   6.058  -2.577  0.00  0.00      AP1   
ATOM   2105  C   CYS A 152     -15.690   2.619  -2.266  0.00  0.00      AP1  C
ATOM   2106  O   CYS A 152     -16.413   1.872  -1.613  0.00  0.00      AP1  O
ATOM   2107  N   LYS A 153     -14.511   2.188  -2.735  0.00  0.00      AP1  N
ATOM   2108  HN  LYS A 153     -13.857   2.805  -3.170  0.00  0.00      AP1   
ATOM   2109  CA  LYS A 153     -14.091   0.815  -2.652  0.00  0.00      AP1  C
ATOM   2110  HA  LYS A 153     -14.982   0.198  -2.653  0.00  0.00      AP1   
ATOM   2111  CB  LYS A 153     -13.258   0.467  -3.902  0.00  0.00      AP1  C
ATOM   2112  HB1 LYS A 153     -13.895   0.683  -4.791  0.00  0.00      AP1   
ATOM   2113  HB2 LYS A 153     -12.390   1.160  -3.964  0.00  0.00      AP1   
ATOM   2114  CG  LYS A 153     -12.734  -0.969  -4.077  0.00  0.00      AP1  C
ATOM   2115  HG1 LYS A 153     -12.330  -1.087  -5.108  0.00  0.00      AP1   
ATOM   2116  HG2 LYS A 153     -11.891  -1.136  -3.369  0.00  0.00      AP1   
ATOM   2117  CD  LYS A 153     -13.753  -2.100  -3.871  0.00  0.00      AP1  C
ATOM   2118  HD1 LYS A 153     -13.977  -2.178  -2.783  0.00  0.00      AP1   
ATOM   2119  HD2 LYS A 153     -14.699  -1.812  -4.386  0.00  0.00      AP1   
ATOM   2120  CE  LYS A 153     -13.226  -3.431  -4.419  0.00  0.00      AP1  C
ATOM   2121  HE1 LYS A 153     -13.650  -3.631  -5.429  0.00  0.00      AP1   
ATOM   2122  HE2 LYS A 153     -12.118  -3.408  -4.501  0.00  0.00      AP1   
ATOM   2123  NZ  LYS A 153     -13.606  -4.543  -3.527  0.00  0.00      AP1  N
ATOM   2124  HZ1 LYS A 153     -13.247  -5.443  -3.907  0.00  0.00      AP1   
ATOM   2125  HZ2 LYS A 153     -13.204  -4.383  -2.582  0.00  0.00      AP1   
ATOM   2126  HZ3 LYS A 153     -14.642  -4.590  -3.455  0.00  0.00      AP1   
ATOM   2127  C   LYS A 153     -13.376   0.572  -1.339  0.00  0.00      AP1  C
ATOM   2128  O   LYS A 153     -12.457   1.282  -0.935  0.00  0.00      AP1  O
ATOM   2129  N   LYS A 154     -13.853  -0.451  -0.615  0.00  0.00      AP1  N
ATOM   2130  HN  LYS A 154     -14.586  -1.028  -0.969  0.00  0.00      AP1   
ATOM   2131  CA  LYS A 154     -13.377  -0.805   0.689  0.00  0.00      AP1  C
ATOM   2132  HA  LYS A 154     -12.770   0.010   1.061  0.00  0.00      AP1   
ATOM   2133  CB  LYS A 154     -14.601  -1.094   1.579  0.00  0.00      AP1  C
ATOM   2134  HB1 LYS A 154     -15.270  -0.204   1.516  0.00  0.00      AP1   
ATOM   2135  HB2 LYS A 154     -15.173  -1.946   1.145  0.00  0.00      AP1   
ATOM   2136  CG  LYS A 154     -14.263  -1.358   3.042  0.00  0.00      AP1  C
ATOM   2137  HG1 LYS A 154     -13.427  -2.093   3.096  0.00  0.00      AP1   
ATOM   2138  HG2 LYS A 154     -13.905  -0.412   3.509  0.00  0.00      AP1   
ATOM   2139  CD  LYS A 154     -15.462  -1.912   3.818  0.00  0.00      AP1  C
ATOM   2140  HD1 LYS A 154     -15.880  -2.775   3.250  0.00  0.00      AP1   
ATOM   2141  HD2 LYS A 154     -15.093  -2.302   4.795  0.00  0.00      AP1   
ATOM   2142  CE  LYS A 154     -16.569  -0.902   4.079  0.00  0.00      AP1  C
ATOM   2143  HE1 LYS A 154     -16.359   0.053   3.545  0.00  0.00      AP1   
ATOM   2144  HE2 LYS A 154     -17.548  -1.293   3.726  0.00  0.00      AP1   
ATOM   2145  NZ  LYS A 154     -16.630  -0.654   5.520  0.00  0.00      AP1  N
ATOM   2146  HZ1 LYS A 154     -17.378   0.037   5.731  0.00  0.00      AP1   
ATOM   2147  HZ2 LYS A 154     -16.831  -1.544   6.017  0.00  0.00      AP1   
ATOM   2148  HZ3 LYS A 154     -15.715  -0.281   5.845  0.00  0.00      AP1   
ATOM   2149  C   LYS A 154     -12.476  -2.022   0.565  0.00  0.00      AP1  C
ATOM   2150  O   LYS A 154     -12.901  -3.073   0.081  0.00  0.00      AP1  O
ATOM   2151  N   GLU A 155     -11.205  -1.871   0.979  0.00  0.00      AP1  N
ATOM   2152  HN  GLU A 155     -10.900  -1.031   1.422  0.00  0.00      AP1   
ATOM   2153  CA  GLU A 155     -10.164  -2.872   0.838  0.00  0.00      AP1  C
ATOM   2154  HA  GLU A 155     -10.624  -3.851   0.896  0.00  0.00      AP1   
ATOM   2155  CB  GLU A 155      -9.422  -2.751  -0.512  0.00  0.00      AP1  C
ATOM   2156  HB1 GLU A 155      -9.447  -1.683  -0.828  0.00  0.00      AP1   
ATOM   2157  HB2 GLU A 155      -8.347  -3.003  -0.375  0.00  0.00      AP1   
ATOM   2158  CG  GLU A 155     -10.059  -3.635  -1.604  0.00  0.00      AP1  C
ATOM   2159  HG1 GLU A 155      -9.918  -4.701  -1.345  0.00  0.00      AP1   
ATOM   2160  HG2 GLU A 155     -11.143  -3.425  -1.703  0.00  0.00      AP1   
ATOM   2161  CD  GLU A 155      -9.393  -3.440  -2.959  0.00  0.00      AP1  C
ATOM   2162  OE1 GLU A 155      -8.261  -3.942  -3.143  0.00  0.00      AP1  O
ATOM   2163  OE2 GLU A 155     -10.061  -2.836  -3.837  0.00  0.00      AP1  O
ATOM   2164  C   GLU A 155      -9.169  -2.775   1.976  0.00  0.00      AP1  C
ATOM   2165  O   GLU A 155      -9.150  -1.827   2.758  0.00  0.00      AP1  O
ATOM   2166  N   VAL A 156      -8.325  -3.812   2.100  0.00  0.00      AP1  N
ATOM   2167  HN  VAL A 156      -8.307  -4.540   1.420  0.00  0.00      AP1   
ATOM   2168  CA  VAL A 156      -7.382  -3.986   3.188  0.00  0.00      AP1  C
ATOM   2169  HA  VAL A 156      -7.737  -3.408   4.032  0.00  0.00      AP1   
ATOM   2170  CB  VAL A 156      -7.263  -5.458   3.579  0.00  0.00      AP1  C
ATOM   2171  HB  VAL A 156      -6.894  -6.015   2.683  0.00  0.00      AP1   
ATOM   2172  CG1 VAL A 156      -6.259  -5.630   4.729  0.00  0.00      AP1  C
ATOM   2173 HG11 VAL A 156      -6.204  -6.697   5.037  0.00  0.00      AP1   
ATOM   2174 HG12 VAL A 156      -5.236  -5.319   4.431  0.00  0.00      AP1   
ATOM   2175 HG13 VAL A 156      -6.568  -5.034   5.614  0.00  0.00      AP1   
ATOM   2176  CG2 VAL A 156      -8.640  -5.980   4.028  0.00  0.00      AP1  C
ATOM   2177 HG21 VAL A 156      -8.571  -7.039   4.356  0.00  0.00      AP1   
ATOM   2178 HG22 VAL A 156      -9.028  -5.376   4.877  0.00  0.00      AP1   
ATOM   2179 HG23 VAL A 156      -9.377  -5.933   3.201  0.00  0.00      AP1   
ATOM   2180  C   VAL A 156      -6.024  -3.432   2.796  0.00  0.00      AP1  C
ATOM   2181  O   VAL A 156      -5.388  -3.878   1.846  0.00  0.00      AP1  O
ATOM   2182  N   HSD A 157      -5.541  -2.427   3.545  0.00  0.00      AP1  N
ATOM   2183  HN  HSD A 157      -6.073  -2.053   4.305  0.00  0.00      AP1   
ATOM   2184  CA  HSD A 157      -4.248  -1.808   3.334  0.00  0.00      AP1  C
ATOM   2185  HA  HSD A 157      -3.924  -2.041   2.327  0.00  0.00      AP1   
ATOM   2186  CB  HSD A 157      -4.331  -0.292   3.595  0.00  0.00      AP1  C
ATOM   2187  HB1 HSD A 157      -5.010   0.169   2.846  0.00  0.00      AP1   
ATOM   2188  HB2 HSD A 157      -4.784  -0.111   4.594  0.00  0.00      AP1   
ATOM   2189  ND1 HSD A 157      -2.393   0.594   2.317  0.00  0.00      AP1  N
ATOM   2190  HD1 HSD A 157      -2.777   0.390   1.416  0.00  0.00      AP1   
ATOM   2191  CG  HSD A 157      -3.017   0.407   3.528  0.00  0.00      AP1  C
ATOM   2192  CE1 HSD A 157      -1.257   1.199   2.614  0.00  0.00      AP1  C
ATOM   2193  HE1 HSD A 157      -0.517   1.505   1.869  0.00  0.00      AP1   
ATOM   2194  NE2 HSD A 157      -1.128   1.399   3.944  0.00  0.00      AP1  N
ATOM   2195  CD2 HSD A 157      -2.255   0.888   4.541  0.00  0.00      AP1  C
ATOM   2196  HD2 HSD A 157      -2.432   0.866   5.609  0.00  0.00      AP1   
ATOM   2197  C   HSD A 157      -3.229  -2.398   4.288  0.00  0.00      AP1  C
ATOM   2198  O   HSD A 157      -3.531  -2.638   5.454  0.00  0.00      AP1  O
ATOM   2199  N   ALA A 158      -1.987  -2.638   3.816  0.00  0.00      AP1  N
ATOM   2200  HN  ALA A 158      -1.751  -2.490   2.857  0.00  0.00      AP1   
ATOM   2201  CA  ALA A 158      -0.908  -3.125   4.655  0.00  0.00      AP1  C
ATOM   2202  HA  ALA A 158      -1.306  -3.619   5.533  0.00  0.00      AP1   
ATOM   2203  CB  ALA A 158      -0.024  -4.139   3.896  0.00  0.00      AP1  C
ATOM   2204  HB1 ALA A 158      -0.645  -5.000   3.564  0.00  0.00      AP1   
ATOM   2205  HB2 ALA A 158       0.428  -3.678   2.991  0.00  0.00      AP1   
ATOM   2206  HB3 ALA A 158       0.793  -4.533   4.539  0.00  0.00      AP1   
ATOM   2207  C   ALA A 158      -0.034  -1.982   5.163  0.00  0.00      AP1  C
ATOM   2208  O   ALA A 158       0.710  -1.350   4.416  0.00  0.00      AP1  O
ATOM   2209  N   CYS A 159      -0.077  -1.719   6.482  0.00  0.00      AP1  N
ATOM   2210  HN  CYS A 159      -0.662  -2.250   7.091  0.00  0.00      AP1   
ATOM   2211  CA  CYS A 159       0.689  -0.677   7.133  0.00  0.00      AP1  C
ATOM   2212  HA  CYS A 159       0.830   0.108   6.400  0.00  0.00      AP1   
ATOM   2213  CB  CYS A 159       0.011  -0.246   8.447  0.00  0.00      AP1   
ATOM   2214  HB1 CYS A 159      -0.106  -1.159   9.073  0.00  0.00      AP1   
ATOM   2215  HB2 CYS A 159       0.687   0.429   9.015  0.00  0.00      AP1   
ATOM   2216  SG  CYS A 159      -1.616   0.502   8.213  0.00  0.00      AP1   
ATOM   2217  C   CYS A 159       2.054  -1.182   7.537  0.00  0.00      AP1  C
ATOM   2218  O   CYS A 159       2.226  -1.768   8.603  0.00  0.00      AP1  O
ATOM   2219  N   ARG A 160       3.080  -0.954   6.703  0.00  0.00      AP1  N
ATOM   2220  HN  ARG A 160       2.974  -0.428   5.862  0.00  0.00      AP1   
ATOM   2221  CA  ARG A 160       4.402  -1.466   6.985  0.00  0.00      AP1  C
ATOM   2222  HA  ARG A 160       4.303  -2.300   7.668  0.00  0.00      AP1   
ATOM   2223  CB  ARG A 160       5.109  -1.974   5.710  0.00  0.00      AP1  C
ATOM   2224  HB1 ARG A 160       5.199  -1.095   5.028  0.00  0.00      AP1   
ATOM   2225  HB2 ARG A 160       6.150  -2.278   5.958  0.00  0.00      AP1   
ATOM   2226  CG  ARG A 160       4.318  -3.098   5.008  0.00  0.00      AP1  C
ATOM   2227  HG1 ARG A 160       3.964  -3.817   5.780  0.00  0.00      AP1   
ATOM   2228  HG2 ARG A 160       3.395  -2.665   4.557  0.00  0.00      AP1   
ATOM   2229  CD  ARG A 160       5.102  -3.797   3.892  0.00  0.00      AP1  C
ATOM   2230  HD1 ARG A 160       6.028  -3.218   3.671  0.00  0.00      AP1   
ATOM   2231  HD2 ARG A 160       5.391  -4.834   4.184  0.00  0.00      AP1   
ATOM   2232  NE  ARG A 160       4.235  -3.886   2.662  0.00  0.00      AP1  N
ATOM   2233  HE  ARG A 160       4.355  -3.107   2.036  0.00  0.00      AP1   
ATOM   2234  CZ  ARG A 160       3.373  -4.872   2.372  0.00  0.00      AP1  C
ATOM   2235  NH1 ARG A 160       2.635  -4.794   1.265  0.00  0.00      AP1  N
ATOM   2236 HH11 ARG A 160       1.976  -5.500   1.048  0.00  0.00      AP1   
ATOM   2237 HH12 ARG A 160       2.689  -3.933   0.756  0.00  0.00      AP1   
ATOM   2238  NH2 ARG A 160       3.220  -5.929   3.164  0.00  0.00      AP1  N
ATOM   2239 HH21 ARG A 160       2.639  -6.679   2.879  0.00  0.00      AP1   
ATOM   2240 HH22 ARG A 160       3.856  -6.020   3.918  0.00  0.00      AP1   
ATOM   2241  C   ARG A 160       5.259  -0.433   7.682  0.00  0.00      AP1  C
ATOM   2242  O   ARG A 160       5.491   0.672   7.202  0.00  0.00      AP1  O
ATOM   2243  N   LYS A 161       5.746  -0.814   8.868  0.00  0.00      AP1  N
ATOM   2244  HN  LYS A 161       5.380  -1.627   9.320  0.00  0.00      AP1   
ATOM   2245  CA  LYS A 161       6.791  -0.135   9.585  0.00  0.00      AP1  C
ATOM   2246  HA  LYS A 161       7.097   0.762   9.058  0.00  0.00      AP1   
ATOM   2247  CB  LYS A 161       6.356   0.198  11.031  0.00  0.00      AP1  C
ATOM   2248  HB1 LYS A 161       6.064  -0.763  11.515  0.00  0.00      AP1   
ATOM   2249  HB2 LYS A 161       7.236   0.579  11.596  0.00  0.00      AP1   
ATOM   2250  CG  LYS A 161       5.180   1.184  11.145  0.00  0.00      AP1  C
ATOM   2251  HG1 LYS A 161       4.369   0.866  10.451  0.00  0.00      AP1   
ATOM   2252  HG2 LYS A 161       4.769   1.141  12.179  0.00  0.00      AP1   
ATOM   2253  CD  LYS A 161       5.533   2.643  10.810  0.00  0.00      AP1  C
ATOM   2254  HD1 LYS A 161       6.538   2.869  11.235  0.00  0.00      AP1   
ATOM   2255  HD2 LYS A 161       5.612   2.736   9.703  0.00  0.00      AP1   
ATOM   2256  CE  LYS A 161       4.523   3.683  11.324  0.00  0.00      AP1  C
ATOM   2257  HE1 LYS A 161       4.574   3.761  12.432  0.00  0.00      AP1   
ATOM   2258  HE2 LYS A 161       4.738   4.684  10.891  0.00  0.00      AP1   
ATOM   2259  NZ  LYS A 161       3.156   3.281  10.938  0.00  0.00      AP1  N
ATOM   2260  HZ1 LYS A 161       2.469   3.982  11.284  0.00  0.00      AP1   
ATOM   2261  HZ2 LYS A 161       3.091   3.219   9.901  0.00  0.00      AP1   
ATOM   2262  HZ3 LYS A 161       2.938   2.353  11.351  0.00  0.00      AP1   
ATOM   2263  C   LYS A 161       7.945  -1.115   9.517  0.00  0.00      AP1  C
ATOM   2264  O   LYS A 161       7.864  -2.107   8.800  0.00  0.00      AP1  O
ATOM   2265  N   SER A 162       9.070  -0.841  10.209  0.00  0.00      AP1  N
ATOM   2266  HN  SER A 162       9.202   0.029  10.684  0.00  0.00      AP1   
ATOM   2267  CA  SER A 162      10.194  -1.769  10.335  0.00  0.00      AP1  C
ATOM   2268  HA  SER A 162      10.704  -1.682   9.385  0.00  0.00      AP1   
ATOM   2269  CB  SER A 162      11.292  -1.333  11.352  0.00  0.00      AP1  C
ATOM   2270  HB1 SER A 162      12.086  -2.114  11.361  0.00  0.00      AP1   
ATOM   2271  HB2 SER A 162      11.771  -0.383  11.023  0.00  0.00      AP1   
ATOM   2272  OG  SER A 162      10.807  -1.196  12.685  0.00  0.00      AP1  O
ATOM   2273  HG1 SER A 162      11.578  -1.149  13.265  0.00  0.00      AP1   
ATOM   2274  C   SER A 162       9.843  -3.241  10.528  0.00  0.00      AP1  C
ATOM   2275  O   SER A 162       8.945  -3.612  11.272  0.00  0.00      AP1  O
ATOM   2276  N   TYR A 163      10.579  -4.113   9.814  0.00  0.00      AP1  N
ATOM   2277  HN  TYR A 163      11.293  -3.752   9.214  0.00  0.00      AP1   
ATOM   2278  CA  TYR A 163      10.460  -5.560   9.808  0.00  0.00      AP1  C
ATOM   2279  HA  TYR A 163       9.485  -5.768   9.383  0.00  0.00      AP1   
ATOM   2280  CB  TYR A 163      11.666  -6.018   8.942  0.00  0.00      AP1  C
ATOM   2281  HB1 TYR A 163      11.592  -5.546   7.937  0.00  0.00      AP1   
ATOM   2282  HB2 TYR A 163      12.624  -5.683   9.394  0.00  0.00      AP1   
ATOM   2283  CG  TYR A 163      11.743  -7.493   8.702  0.00  0.00      AP1  C
ATOM   2284  CD1 TYR A 163      10.665  -8.202   8.152  0.00  0.00      AP1  C
ATOM   2285  HD1 TYR A 163       9.737  -7.688   7.940  0.00  0.00      AP1   
ATOM   2286  CE1 TYR A 163      10.781  -9.576   7.898  0.00  0.00      AP1  C
ATOM   2287  HE1 TYR A 163       9.950 -10.129   7.487  0.00  0.00      AP1   
ATOM   2288  CZ  TYR A 163      11.975 -10.239   8.181  0.00  0.00      AP1  C
ATOM   2289  OH  TYR A 163      12.097 -11.612   7.912  0.00  0.00      AP1  O
ATOM   2290  HH  TYR A 163      13.003 -11.864   8.106  0.00  0.00      AP1   
ATOM   2291  CD2 TYR A 163      12.933  -8.173   8.999  0.00  0.00      AP1  C
ATOM   2292  HD2 TYR A 163      13.753  -7.647   9.470  0.00  0.00      AP1   
ATOM   2293  CE2 TYR A 163      13.051  -9.543   8.736  0.00  0.00      AP1  C
ATOM   2294  HE2 TYR A 163      13.967 -10.059   8.984  0.00  0.00      AP1   
ATOM   2295  C   TYR A 163      10.484  -6.181  11.212  0.00  0.00      AP1  C
ATOM   2296  O   TYR A 163       9.754  -7.123  11.517  0.00  0.00      AP1  O
ATOM   2297  N   ASP A 164      11.324  -5.591  12.080  0.00  0.00      AP1  N
ATOM   2298  HN  ASP A 164      11.895  -4.839  11.763  0.00  0.00      AP1   
ATOM   2299  CA  ASP A 164      11.527  -5.905  13.471  0.00  0.00      AP1  C
ATOM   2300  HA  ASP A 164      11.338  -6.968  13.574  0.00  0.00      AP1   
ATOM   2301  CB  ASP A 164      12.940  -5.411  13.881  0.00  0.00      AP1  C
ATOM   2302  HB1 ASP A 164      13.339  -4.747  13.089  0.00  0.00      AP1   
ATOM   2303  HB2 ASP A 164      12.893  -4.836  14.827  0.00  0.00      AP1   
ATOM   2304  CG  ASP A 164      13.915  -6.563  14.055  0.00  0.00      AP1  C
ATOM   2305  OD1 ASP A 164      13.693  -7.645  13.466  0.00  0.00      AP1  O
ATOM   2306  OD2 ASP A 164      14.881  -6.347  14.828  0.00  0.00      AP1  O
ATOM   2307  C   ASP A 164      10.545  -5.194  14.380  0.00  0.00      AP1  C
ATOM   2308  O   ASP A 164      10.049  -4.118  14.066  0.00  0.00      AP1  O
ATOM   2309  N   CYS A 165      10.319  -5.750  15.589  0.00  0.00      AP1  N
ATOM   2310  HN  CYS A 165      10.529  -6.706  15.790  0.00  0.00      AP1   
ATOM   2311  CA  CYS A 165       9.751  -5.005  16.702  0.00  0.00      AP1  C
ATOM   2312  HA  CYS A 165       9.610  -3.988  16.356  0.00  0.00      AP1   
ATOM   2313  CB  CYS A 165       8.391  -5.572  17.174  0.00  0.00      AP1   
ATOM   2314  HB1 CYS A 165       8.498  -6.678  17.232  0.00  0.00      AP1   
ATOM   2315  HB2 CYS A 165       8.178  -5.228  18.210  0.00  0.00      AP1   
ATOM   2316  SG  CYS A 165       7.016  -5.180  16.054  0.00  0.00      AP1   
ATOM   2317  C   CYS A 165      10.718  -4.965  17.878  0.00  0.00      AP1  C
ATOM   2318  O   CYS A 165      10.404  -4.433  18.947  0.00  0.00      AP1  O
ATOM   2319  N   GLY A 166      11.952  -5.474  17.679  0.00  0.00      AP1  N
ATOM   2320  HN  GLY A 166      12.137  -6.028  16.869  0.00  0.00      AP1   
ATOM   2321  CA  GLY A 166      13.079  -5.279  18.576  0.00  0.00      AP1  C
ATOM   2322  HA1 GLY A 166      13.003  -4.246  18.886  0.00  0.00      AP1   
ATOM   2323  HA2 GLY A 166      13.952  -5.499  17.975  0.00  0.00      AP1   
ATOM   2324  C   GLY A 166      13.140  -6.138  19.818  0.00  0.00      AP1  C
ATOM   2325  O   GLY A 166      12.154  -6.646  20.350  0.00  0.00      AP1  O
ATOM   2326  N   GLU A 167      14.369  -6.306  20.317  0.00  0.00      AP1  N
ATOM   2327  HN  GLU A 167      15.148  -5.834  19.915  0.00  0.00      AP1   
ATOM   2328  CA  GLU A 167      14.707  -7.149  21.439  0.00  0.00      AP1  C
ATOM   2329  HA  GLU A 167      14.308  -8.126  21.194  0.00  0.00      AP1   
ATOM   2330  CB  GLU A 167      16.234  -7.317  21.523  0.00  0.00      AP1  C
ATOM   2331  HB1 GLU A 167      16.686  -6.310  21.682  0.00  0.00      AP1   
ATOM   2332  HB2 GLU A 167      16.499  -7.915  22.424  0.00  0.00      AP1   
ATOM   2333  CG  GLU A 167      16.852  -7.956  20.259  0.00  0.00      AP1  C
ATOM   2334  HG1 GLU A 167      16.477  -8.991  20.148  0.00  0.00      AP1   
ATOM   2335  HG2 GLU A 167      16.593  -7.375  19.351  0.00  0.00      AP1   
ATOM   2336  CD  GLU A 167      18.374  -8.065  20.361  0.00  0.00      AP1  C
ATOM   2337  OE1 GLU A 167      18.960  -7.503  21.318  0.00  0.00      AP1  O
ATOM   2338  OE2 GLU A 167      18.946  -8.784  19.501  0.00  0.00      AP1  O
ATOM   2339  C   GLU A 167      14.141  -6.758  22.800  0.00  0.00      AP1  C
ATOM   2340  O   GLU A 167      13.986  -5.592  23.152  0.00  0.00      AP1  O
ATOM   2341  N   ARG A 168      13.813  -7.773  23.625  0.00  0.00      AP1  N
ATOM   2342  HN  ARG A 168      13.767  -8.700  23.262  0.00  0.00      AP1   
ATOM   2343  CA  ARG A 168      13.516  -7.612  25.030  0.00  0.00      AP1  C
ATOM   2344  HA  ARG A 168      13.576  -6.561  25.290  0.00  0.00      AP1   
ATOM   2345  CB  ARG A 168      12.145  -8.221  25.426  0.00  0.00      AP1  C
ATOM   2346  HB1 ARG A 168      12.234  -9.324  25.274  0.00  0.00      AP1   
ATOM   2347  HB2 ARG A 168      11.973  -8.076  26.516  0.00  0.00      AP1   
ATOM   2348  CG  ARG A 168      10.927  -7.726  24.617  0.00  0.00      AP1  C
ATOM   2349  HG1 ARG A 168      10.972  -8.173  23.600  0.00  0.00      AP1   
ATOM   2350  HG2 ARG A 168       9.996  -8.129  25.080  0.00  0.00      AP1   
ATOM   2351  CD  ARG A 168      10.774  -6.205  24.548  0.00  0.00      AP1  C
ATOM   2352  HD1 ARG A 168      10.889  -5.774  25.568  0.00  0.00      AP1   
ATOM   2353  HD2 ARG A 168      11.539  -5.747  23.877  0.00  0.00      AP1   
ATOM   2354  NE  ARG A 168       9.409  -5.918  23.989  0.00  0.00      AP1  N
ATOM   2355  HE  ARG A 168       8.663  -6.214  24.596  0.00  0.00      AP1   
ATOM   2356  CZ  ARG A 168       9.162  -5.330  22.808  0.00  0.00      AP1  C
ATOM   2357  NH1 ARG A 168      10.123  -5.091  21.918  0.00  0.00      AP1  N
ATOM   2358 HH11 ARG A 168       9.919  -4.633  21.064  0.00  0.00      AP1   
ATOM   2359 HH12 ARG A 168      11.062  -5.274  22.219  0.00  0.00      AP1   
ATOM   2360  NH2 ARG A 168       7.908  -4.991  22.508  0.00  0.00      AP1  N
ATOM   2361 HH21 ARG A 168       7.693  -4.636  21.609  0.00  0.00      AP1   
ATOM   2362 HH22 ARG A 168       7.200  -5.302  23.128  0.00  0.00      AP1   
ATOM   2363  C   ARG A 168      14.581  -8.323  25.851  0.00  0.00      AP1  C
ATOM   2364  O   ARG A 168      14.789  -9.529  25.730  0.00  0.00      AP1  O
ATOM   2365  N   ASN A 169      15.274  -7.590  26.746  0.00  0.00      AP1  N
ATOM   2366  HN  ASN A 169      15.308  -6.593  26.718  0.00  0.00      AP1   
ATOM   2367  CA  ASN A 169      16.030  -8.187  27.830  0.00  0.00      AP1  C
ATOM   2368  HA  ASN A 169      16.519  -9.072  27.435  0.00  0.00      AP1   
ATOM   2369  CB  ASN A 169      17.046  -7.172  28.439  0.00  0.00      AP1  C
ATOM   2370  HB1 ASN A 169      17.800  -6.932  27.657  0.00  0.00      AP1   
ATOM   2371  HB2 ASN A 169      16.532  -6.227  28.707  0.00  0.00      AP1   
ATOM   2372  CG  ASN A 169      17.779  -7.756  29.656  0.00  0.00      AP1  C
ATOM   2373  OD1 ASN A 169      18.491  -8.750  29.519  0.00  0.00      AP1  O
ATOM   2374  ND2 ASN A 169      17.577  -7.163  30.856  0.00  0.00      AP1  N
ATOM   2375 HD21 ASN A 169      18.063  -7.538  31.639  0.00  0.00      AP1   
ATOM   2376 HD22 ASN A 169      16.986  -6.365  30.925  0.00  0.00      AP1   
ATOM   2377  C   ASN A 169      15.039  -8.643  28.892  0.00  0.00      AP1  C
ATOM   2378  O   ASN A 169      14.197  -7.860  29.326  0.00  0.00      AP1  O
ATOM   2379  N   VAL A 170      15.118  -9.911  29.323  0.00  0.00      AP1  N
ATOM   2380  HN  VAL A 170      15.701 -10.598  28.896  0.00  0.00      AP1   
ATOM   2381  CA  VAL A 170      14.354 -10.392  30.457  0.00  0.00      AP1  C
ATOM   2382  HA  VAL A 170      13.930  -9.542  30.974  0.00  0.00      AP1   
ATOM   2383  CB  VAL A 170      13.242 -11.380  30.084  0.00  0.00      AP1  C
ATOM   2384  HB  VAL A 170      13.731 -12.327  29.751  0.00  0.00      AP1   
ATOM   2385  CG1 VAL A 170      12.373 -11.643  31.329  0.00  0.00      AP1  C
ATOM   2386 HG11 VAL A 170      11.535 -12.327  31.076  0.00  0.00      AP1   
ATOM   2387 HG12 VAL A 170      12.957 -12.123  32.141  0.00  0.00      AP1   
ATOM   2388 HG13 VAL A 170      11.940 -10.695  31.712  0.00  0.00      AP1   
ATOM   2389  CG2 VAL A 170      12.364 -10.836  28.941  0.00  0.00      AP1  C
ATOM   2390 HG21 VAL A 170      11.539 -11.543  28.708  0.00  0.00      AP1   
ATOM   2391 HG22 VAL A 170      11.918  -9.858  29.222  0.00  0.00      AP1   
ATOM   2392 HG23 VAL A 170      12.956 -10.696  28.011  0.00  0.00      AP1   
ATOM   2393  C   VAL A 170      15.310 -11.082  31.420  0.00  0.00      AP1  C
ATOM   2394  O   VAL A 170      15.969 -12.059  31.077  0.00  0.00      AP1  O
ATOM   2395  N   GLU A 171      15.393 -10.620  32.680  0.00  0.00      AP1  N
ATOM   2396  HN  GLU A 171      14.983  -9.765  32.985  0.00  0.00      AP1   
ATOM   2397  CA  GLU A 171      16.100 -11.338  33.722  0.00  0.00      AP1  C
ATOM   2398  HA  GLU A 171      16.623 -12.190  33.306  0.00  0.00      AP1   
ATOM   2399  CB  GLU A 171      17.066 -10.447  34.534  0.00  0.00      AP1  C
ATOM   2400  HB1 GLU A 171      16.468  -9.642  35.021  0.00  0.00      AP1   
ATOM   2401  HB2 GLU A 171      17.516 -11.037  35.364  0.00  0.00      AP1   
ATOM   2402  CG  GLU A 171      18.186  -9.792  33.700  0.00  0.00      AP1  C
ATOM   2403  HG1 GLU A 171      18.992 -10.529  33.523  0.00  0.00      AP1   
ATOM   2404  HG2 GLU A 171      17.799  -9.433  32.726  0.00  0.00      AP1   
ATOM   2405  CD  GLU A 171      18.822  -8.626  34.454  0.00  0.00      AP1  C
ATOM   2406  OE1 GLU A 171      19.160  -8.811  35.651  0.00  0.00      AP1  O
ATOM   2407  OE2 GLU A 171      18.966  -7.547  33.822  0.00  0.00      AP1  O
ATOM   2408  C   GLU A 171      15.039 -11.874  34.656  0.00  0.00      AP1  C
ATOM   2409  O   GLU A 171      14.208 -11.125  35.161  0.00  0.00      AP1  O
ATOM   2410  N   VAL A 172      15.014 -13.197  34.889  0.00  0.00      AP1  N
ATOM   2411  HN  VAL A 172      15.658 -13.841  34.486  0.00  0.00      AP1   
ATOM   2412  CA  VAL A 172      14.025 -13.804  35.765  0.00  0.00      AP1  C
ATOM   2413  HA  VAL A 172      13.366 -13.036  36.151  0.00  0.00      AP1   
ATOM   2414  CB  VAL A 172      13.187 -14.879  35.075  0.00  0.00      AP1  C
ATOM   2415  HB  VAL A 172      13.864 -15.739  34.846  0.00  0.00      AP1   
ATOM   2416  CG1 VAL A 172      12.053 -15.363  35.996  0.00  0.00      AP1  C
ATOM   2417 HG11 VAL A 172      11.427 -16.116  35.472  0.00  0.00      AP1   
ATOM   2418 HG12 VAL A 172      12.449 -15.842  36.916  0.00  0.00      AP1   
ATOM   2419 HG13 VAL A 172      11.398 -14.515  36.291  0.00  0.00      AP1   
ATOM   2420  CG2 VAL A 172      12.550 -14.276  33.818  0.00  0.00      AP1  C
ATOM   2421 HG21 VAL A 172      11.900 -15.020  33.310  0.00  0.00      AP1   
ATOM   2422 HG22 VAL A 172      11.930 -13.390  34.079  0.00  0.00      AP1   
ATOM   2423 HG23 VAL A 172      13.325 -13.956  33.089  0.00  0.00      AP1   
ATOM   2424  C   VAL A 172      14.786 -14.389  36.947  0.00  0.00      AP1  C
ATOM   2425  O   VAL A 172      15.713 -15.173  36.722  0.00  0.00      AP1  O
ATOM   2426  N   PRO A 173      14.506 -14.054  38.206  0.00  0.00      AP1  N
ATOM   2427  CD  PRO A 173      13.719 -12.882  38.604  0.00  0.00      AP1  C
ATOM   2428  HD1 PRO A 173      12.636 -13.018  38.382  0.00  0.00      AP1   
ATOM   2429  HD2 PRO A 173      14.077 -11.956  38.098  0.00  0.00      AP1   
ATOM   2430  CA  PRO A 173      14.883 -14.861  39.366  0.00  0.00      AP1  C
ATOM   2431  HA  PRO A 173      15.941 -14.716  39.561  0.00  0.00      AP1   
ATOM   2432  CB  PRO A 173      14.092 -14.234  40.516  0.00  0.00      AP1  C
ATOM   2433  HB1 PRO A 173      14.644 -14.285  41.482  0.00  0.00      AP1   
ATOM   2434  HB2 PRO A 173      13.084 -14.690  40.631  0.00  0.00      AP1   
ATOM   2435  CG  PRO A 173      13.932 -12.770  40.110  0.00  0.00      AP1  C
ATOM   2436  HG1 PRO A 173      14.826 -12.172  40.376  0.00  0.00      AP1   
ATOM   2437  HG2 PRO A 173      13.044 -12.281  40.572  0.00  0.00      AP1   
ATOM   2438  C   PRO A 173      14.603 -16.346  39.233  0.00  0.00      AP1  C
ATOM   2439  O   PRO A 173      13.522 -16.732  38.799  0.00  0.00      AP1  O
ATOM   2440  N   GLN A 174      15.559 -17.216  39.596  0.00  0.00      AP1  N
ATOM   2441  HN  GLN A 174      16.456 -16.938  39.935  0.00  0.00      AP1   
ATOM   2442  CA  GLN A 174      15.363 -18.649  39.526  0.00  0.00      AP1  C
ATOM   2443  HA  GLN A 174      15.166 -18.867  38.483  0.00  0.00      AP1   
ATOM   2444  CB  GLN A 174      16.645 -19.359  39.994  0.00  0.00      AP1  C
ATOM   2445  HB1 GLN A 174      17.493 -18.668  39.780  0.00  0.00      AP1   
ATOM   2446  HB2 GLN A 174      16.617 -19.481  41.100  0.00  0.00      AP1   
ATOM   2447  CG  GLN A 174      16.876 -20.703  39.290  0.00  0.00      AP1  C
ATOM   2448  HG1 GLN A 174      16.304 -21.509  39.797  0.00  0.00      AP1   
ATOM   2449  HG2 GLN A 174      16.537 -20.657  38.235  0.00  0.00      AP1   
ATOM   2450  CD  GLN A 174      18.341 -21.124  39.319  0.00  0.00      AP1  C
ATOM   2451  OE1 GLN A 174      18.721 -22.151  39.879  0.00  0.00      AP1  O
ATOM   2452  NE2 GLN A 174      19.198 -20.328  38.644  0.00  0.00      AP1  N
ATOM   2453 HE21 GLN A 174      20.158 -20.591  38.650  0.00  0.00      AP1   
ATOM   2454 HE22 GLN A 174      18.858 -19.512  38.186  0.00  0.00      AP1   
ATOM   2455  C   GLN A 174      14.172 -19.151  40.331  0.00  0.00      AP1  C
ATOM   2456  O   GLN A 174      13.953 -18.725  41.459  0.00  0.00      AP1  O
ATOM   2457  N   MET A 175      13.364 -20.054  39.743  0.00  0.00      AP1  N
ATOM   2458  HN  MET A 175      13.531 -20.362  38.808  0.00  0.00      AP1   
ATOM   2459  CA  MET A 175      12.203 -20.661  40.376  0.00  0.00      AP1  C
ATOM   2460  HA  MET A 175      11.960 -21.514  39.753  0.00  0.00      AP1   
ATOM   2461  CB  MET A 175      12.557 -21.371  41.712  0.00  0.00      AP1  C
ATOM   2462  HB1 MET A 175      12.805 -20.570  42.449  0.00  0.00      AP1   
ATOM   2463  HB2 MET A 175      11.656 -21.889  42.107  0.00  0.00      AP1   
ATOM   2464  CG  MET A 175      13.755 -22.336  41.570  0.00  0.00      AP1  C
ATOM   2465  HG1 MET A 175      14.650 -21.791  41.200  0.00  0.00      AP1   
ATOM   2466  HG2 MET A 175      14.010 -22.763  42.563  0.00  0.00      AP1   
ATOM   2467  SD  MET A 175      13.436 -23.712  40.417  0.00  0.00      AP1  S
ATOM   2468  CE  MET A 175      15.154 -24.251  40.201  0.00  0.00      AP1  C
ATOM   2469  HE1 MET A 175      15.215 -25.111  39.501  0.00  0.00      AP1   
ATOM   2470  HE2 MET A 175      15.782 -23.431  39.791  0.00  0.00      AP1   
ATOM   2471  HE3 MET A 175      15.598 -24.569  41.169  0.00  0.00      AP1   
ATOM   2472  C   MET A 175      10.947 -19.779  40.464  0.00  0.00      AP1  C
ATOM   2473  O   MET A 175       9.898 -20.249  40.899  0.00  0.00      AP1  O
ATOM   2474  N   GLU A 176      10.986 -18.526  39.960  0.00  0.00      AP1  N
ATOM   2475  HN  GLU A 176      11.842 -18.052  39.772  0.00  0.00      AP1   
ATOM   2476  CA  GLU A 176       9.796 -17.745  39.644  0.00  0.00      AP1  C
ATOM   2477  HA  GLU A 176       9.001 -18.028  40.324  0.00  0.00      AP1   
ATOM   2478  CB  GLU A 176       9.996 -16.207  39.732  0.00  0.00      AP1  C
ATOM   2479  HB1 GLU A 176      10.792 -15.917  39.008  0.00  0.00      AP1   
ATOM   2480  HB2 GLU A 176       9.072 -15.686  39.395  0.00  0.00      AP1   
ATOM   2481  CG  GLU A 176      10.395 -15.666  41.126  0.00  0.00      AP1  C
ATOM   2482  HG1 GLU A 176       9.646 -15.986  41.874  0.00  0.00      AP1   
ATOM   2483  HG2 GLU A 176      11.393 -16.041  41.427  0.00  0.00      AP1   
ATOM   2484  CD  GLU A 176      10.414 -14.132  41.193  0.00  0.00      AP1  C
ATOM   2485  OE1 GLU A 176      10.234 -13.465  40.143  0.00  0.00      AP1  O
ATOM   2486  OE2 GLU A 176      10.622 -13.619  42.324  0.00  0.00      AP1  O
ATOM   2487  C   GLU A 176       9.325 -18.079  38.234  0.00  0.00      AP1  C
ATOM   2488  O   GLU A 176       9.970 -18.814  37.481  0.00  0.00      AP1  O
ATOM   2489  N   ASP A 177       8.154 -17.546  37.847  0.00  0.00      AP1  N
ATOM   2490  HN  ASP A 177       7.601 -16.952  38.427  0.00  0.00      AP1   
ATOM   2491  CA  ASP A 177       7.565 -17.770  36.548  0.00  0.00      AP1  C
ATOM   2492  HA  ASP A 177       7.913 -18.738  36.206  0.00  0.00      AP1   
ATOM   2493  CB  ASP A 177       6.022 -17.709  36.613  0.00  0.00      AP1  C
ATOM   2494  HB1 ASP A 177       5.714 -16.775  37.125  0.00  0.00      AP1   
ATOM   2495  HB2 ASP A 177       5.588 -17.706  35.592  0.00  0.00      AP1   
ATOM   2496  CG  ASP A 177       5.435 -18.880  37.392  0.00  0.00      AP1  C
ATOM   2497  OD1 ASP A 177       6.204 -19.739  37.904  0.00  0.00      AP1  O
ATOM   2498  OD2 ASP A 177       4.181 -18.946  37.442  0.00  0.00      AP1  O
ATOM   2499  C   ASP A 177       8.053 -16.745  35.535  0.00  0.00      AP1  C
ATOM   2500  O   ASP A 177       8.115 -15.543  35.778  0.00  0.00      AP1  O
ATOM   2501  N   MET A 178       8.405 -17.220  34.329  0.00  0.00      AP1  N
ATOM   2502  HN  MET A 178       8.415 -18.197  34.127  0.00  0.00      AP1   
ATOM   2503  CA  MET A 178       8.798 -16.378  33.221  0.00  0.00      AP1  C
ATOM   2504  HA  MET A 178       9.116 -15.421  33.615  0.00  0.00      AP1   
ATOM   2505  CB  MET A 178       9.878 -17.097  32.374  0.00  0.00      AP1  C
ATOM   2506  HB1 MET A 178      10.736 -17.308  33.054  0.00  0.00      AP1   
ATOM   2507  HB2 MET A 178       9.491 -18.088  32.045  0.00  0.00      AP1   
ATOM   2508  CG  MET A 178      10.412 -16.317  31.157  0.00  0.00      AP1  C
ATOM   2509  HG1 MET A 178       9.570 -15.910  30.558  0.00  0.00      AP1   
ATOM   2510  HG2 MET A 178      11.025 -15.456  31.505  0.00  0.00      AP1   
ATOM   2511  SD  MET A 178      11.436 -17.315  30.030  0.00  0.00      AP1  S
ATOM   2512  CE  MET A 178      10.064 -18.158  29.197  0.00  0.00      AP1  C
ATOM   2513  HE1 MET A 178      10.442 -18.867  28.430  0.00  0.00      AP1   
ATOM   2514  HE2 MET A 178       9.451 -18.734  29.921  0.00  0.00      AP1   
ATOM   2515  HE3 MET A 178       9.398 -17.429  28.688  0.00  0.00      AP1   
ATOM   2516  C   MET A 178       7.575 -16.132  32.351  0.00  0.00      AP1  C
ATOM   2517  O   MET A 178       6.934 -17.075  31.894  0.00  0.00      AP1  O
ATOM   2518  N   ILE A 179       7.225 -14.853  32.092  0.00  0.00      AP1  N
ATOM   2519  HN  ILE A 179       7.709 -14.071  32.478  0.00  0.00      AP1   
ATOM   2520  CA  ILE A 179       6.109 -14.495  31.226  0.00  0.00      AP1  C
ATOM   2521  HA  ILE A 179       5.692 -15.406  30.814  0.00  0.00      AP1   
ATOM   2522  CB  ILE A 179       5.030 -13.618  31.885  0.00  0.00      AP1  C
ATOM   2523  HB  ILE A 179       5.515 -12.615  31.997  0.00  0.00      AP1   
ATOM   2524  CG2 ILE A 179       3.791 -13.578  30.959  0.00  0.00      AP1  C
ATOM   2525 HG21 ILE A 179       3.054 -12.833  31.324  0.00  0.00      AP1   
ATOM   2526 HG22 ILE A 179       4.077 -13.290  29.927  0.00  0.00      AP1   
ATOM   2527 HG23 ILE A 179       3.291 -14.570  30.921  0.00  0.00      AP1   
ATOM   2528  CG1 ILE A 179       4.655 -14.056  33.321  0.00  0.00      AP1  C
ATOM   2529 HG11 ILE A 179       4.302 -15.112  33.314  0.00  0.00      AP1   
ATOM   2530 HG12 ILE A 179       5.566 -14.018  33.960  0.00  0.00      AP1   
ATOM   2531  CD  ILE A 179       3.576 -13.182  33.983  0.00  0.00      AP1   
ATOM   2532  HD1 ILE A 179       3.397 -13.514  35.028  0.00  0.00      AP1   
ATOM   2533  HD2 ILE A 179       3.896 -12.117  34.007  0.00  0.00      AP1   
ATOM   2534  HD3 ILE A 179       2.615 -13.248  33.432  0.00  0.00      AP1   
ATOM   2535  C   ILE A 179       6.693 -13.713  30.063  0.00  0.00      AP1  C
ATOM   2536  O   ILE A 179       7.331 -12.680  30.251  0.00  0.00      AP1  O
ATOM   2537  N   LEU A 180       6.504 -14.189  28.821  0.00  0.00      AP1  N
ATOM   2538  HN  LEU A 180       6.047 -15.057  28.635  0.00  0.00      AP1   
ATOM   2539  CA  LEU A 180       6.948 -13.484  27.635  0.00  0.00      AP1  C
ATOM   2540  HA  LEU A 180       7.536 -12.632  27.951  0.00  0.00      AP1   
ATOM   2541  CB  LEU A 180       7.733 -14.385  26.659  0.00  0.00      AP1  C
ATOM   2542  HB1 LEU A 180       7.034 -15.181  26.311  0.00  0.00      AP1   
ATOM   2543  HB2 LEU A 180       8.000 -13.794  25.755  0.00  0.00      AP1   
ATOM   2544  CG  LEU A 180       8.977 -15.038  27.282  0.00  0.00      AP1  C
ATOM   2545  HG  LEU A 180       8.558 -15.728  28.054  0.00  0.00      AP1   
ATOM   2546  CD1 LEU A 180       9.752 -15.841  26.232  0.00  0.00      AP1  C
ATOM   2547 HD11 LEU A 180      10.676 -16.271  26.674  0.00  0.00      AP1   
ATOM   2548 HD12 LEU A 180       9.132 -16.675  25.838  0.00  0.00      AP1   
ATOM   2549 HD13 LEU A 180      10.046 -15.190  25.381  0.00  0.00      AP1   
ATOM   2550  CD2 LEU A 180       9.915 -14.049  27.988  0.00  0.00      AP1  C
ATOM   2551 HD21 LEU A 180      10.781 -14.588  28.430  0.00  0.00      AP1   
ATOM   2552 HD22 LEU A 180      10.314 -13.290  27.285  0.00  0.00      AP1   
ATOM   2553 HD23 LEU A 180       9.378 -13.521  28.806  0.00  0.00      AP1   
ATOM   2554  C   LEU A 180       5.737 -12.960  26.925  0.00  0.00      AP1  C
ATOM   2555  O   LEU A 180       4.954 -13.713  26.357  0.00  0.00      AP1  O
ATOM   2556  N   ASP A 181       5.555 -11.634  26.955  0.00  0.00      AP1  N
ATOM   2557  HN  ASP A 181       6.175 -10.994  27.402  0.00  0.00      AP1   
ATOM   2558  CA  ASP A 181       4.433 -10.989  26.340  0.00  0.00      AP1  C
ATOM   2559  HA  ASP A 181       3.644 -11.724  26.229  0.00  0.00      AP1   
ATOM   2560  CB  ASP A 181       3.984  -9.819  27.240  0.00  0.00      AP1  C
ATOM   2561  HB1 ASP A 181       3.917 -10.171  28.289  0.00  0.00      AP1   
ATOM   2562  HB2 ASP A 181       4.719  -8.989  27.199  0.00  0.00      AP1   
ATOM   2563  CG  ASP A 181       2.614  -9.309  26.815  0.00  0.00      AP1  C
ATOM   2564  OD1 ASP A 181       2.063  -9.855  25.821  0.00  0.00      AP1  O
ATOM   2565  OD2 ASP A 181       2.108  -8.394  27.502  0.00  0.00      AP1  O
ATOM   2566  C   ASP A 181       4.823 -10.549  24.932  0.00  0.00      AP1  C
ATOM   2567  O   ASP A 181       5.801  -9.831  24.728  0.00  0.00      AP1  O
ATOM   2568  N   CYS A 182       4.071 -11.018  23.916  0.00  0.00      AP1  N
ATOM   2569  HN  CYS A 182       3.327 -11.666  24.075  0.00  0.00      AP1   
ATOM   2570  CA  CYS A 182       4.261 -10.643  22.535  0.00  0.00      AP1  C
ATOM   2571  HA  CYS A 182       5.226 -10.154  22.471  0.00  0.00      AP1   
ATOM   2572  CB  CYS A 182       4.155 -11.906  21.641  0.00  0.00      AP1   
ATOM   2573  HB1 CYS A 182       4.793 -12.693  22.105  0.00  0.00      AP1   
ATOM   2574  HB2 CYS A 182       3.115 -12.300  21.665  0.00  0.00      AP1   
ATOM   2575  SG  CYS A 182       4.701 -11.725  19.913  0.00  0.00      AP1   
ATOM   2576  C   CYS A 182       3.205  -9.639  22.119  0.00  0.00      AP1  C
ATOM   2577  O   CYS A 182       3.250  -9.115  21.005  0.00  0.00      AP1  O
ATOM   2578  N   GLU A 183       2.230  -9.332  23.005  0.00  0.00      AP1  N
ATOM   2579  HN  GLU A 183       2.174  -9.700  23.928  0.00  0.00      AP1   
ATOM   2580  CA  GLU A 183       1.157  -8.417  22.669  0.00  0.00      AP1  C
ATOM   2581  HA  GLU A 183       0.738  -8.749  21.728  0.00  0.00      AP1   
ATOM   2582  CB  GLU A 183      -0.044  -8.485  23.650  0.00  0.00      AP1  C
ATOM   2583  HB1 GLU A 183      -0.305  -9.557  23.807  0.00  0.00      AP1   
ATOM   2584  HB2 GLU A 183       0.260  -8.097  24.648  0.00  0.00      AP1   
ATOM   2585  CG  GLU A 183      -1.298  -7.722  23.137  0.00  0.00      AP1  C
ATOM   2586  HG1 GLU A 183      -1.161  -6.638  23.296  0.00  0.00      AP1   
ATOM   2587  HG2 GLU A 183      -1.465  -7.914  22.059  0.00  0.00      AP1   
ATOM   2588  CD  GLU A 183      -2.612  -8.044  23.854  0.00  0.00      AP1  C
ATOM   2589  OE1 GLU A 183      -3.500  -8.636  23.179  0.00  0.00      AP1  O
ATOM   2590  OE2 GLU A 183      -2.775  -7.657  25.037  0.00  0.00      AP1  O
ATOM   2591  C   GLU A 183       1.624  -6.982  22.473  0.00  0.00      AP1  C
ATOM   2592  O   GLU A 183       2.420  -6.426  23.230  0.00  0.00      AP1  O
ATOM   2593  N   LEU A 184       1.138  -6.343  21.394  0.00  0.00      AP1  N
ATOM   2594  HN  LEU A 184       0.632  -6.820  20.678  0.00  0.00      AP1   
ATOM   2595  CA  LEU A 184       1.295  -4.930  21.167  0.00  0.00      AP1  C
ATOM   2596  HA  LEU A 184       1.756  -4.494  22.044  0.00  0.00      AP1   
ATOM   2597  CB  LEU A 184       2.122  -4.591  19.902  0.00  0.00      AP1  C
ATOM   2598  HB1 LEU A 184       1.532  -4.936  19.021  0.00  0.00      AP1   
ATOM   2599  HB2 LEU A 184       2.200  -3.484  19.806  0.00  0.00      AP1   
ATOM   2600  CG  LEU A 184       3.521  -5.236  19.841  0.00  0.00      AP1  C
ATOM   2601  HG  LEU A 184       3.340  -6.328  19.985  0.00  0.00      AP1   
ATOM   2602  CD1 LEU A 184       4.162  -4.996  18.469  0.00  0.00      AP1  C
ATOM   2603 HD11 LEU A 184       5.190  -5.419  18.440  0.00  0.00      AP1   
ATOM   2604 HD12 LEU A 184       3.563  -5.480  17.668  0.00  0.00      AP1   
ATOM   2605 HD13 LEU A 184       4.227  -3.909  18.251  0.00  0.00      AP1   
ATOM   2606  CD2 LEU A 184       4.454  -4.757  20.962  0.00  0.00      AP1  C
ATOM   2607 HD21 LEU A 184       5.441  -5.264  20.884  0.00  0.00      AP1   
ATOM   2608 HD22 LEU A 184       4.632  -3.665  20.908  0.00  0.00      AP1   
ATOM   2609 HD23 LEU A 184       4.019  -4.993  21.957  0.00  0.00      AP1   
ATOM   2610  C   LEU A 184      -0.092  -4.331  21.033  0.00  0.00      AP1  C
ATOM   2611  O   LEU A 184      -1.037  -4.942  20.537  0.00  0.00      AP1  O
ATOM   2612  N   ASN A 185      -0.229  -3.058  21.438  0.00  0.00      AP1  N
ATOM   2613  HN  ASN A 185       0.585  -2.565  21.742  0.00  0.00      AP1   
ATOM   2614  CA  ASN A 185      -1.459  -2.281  21.488  0.00  0.00      AP1  C
ATOM   2615  HA  ASN A 185      -1.988  -2.700  22.338  0.00  0.00      AP1   
ATOM   2616  CB  ASN A 185      -1.133  -0.770  21.712  0.00  0.00      AP1  C
ATOM   2617  HB1 ASN A 185      -1.994  -0.176  21.334  0.00  0.00      AP1   
ATOM   2618  HB2 ASN A 185      -1.031  -0.555  22.796  0.00  0.00      AP1   
ATOM   2619  CG  ASN A 185       0.121  -0.315  20.963  0.00  0.00      AP1  C
ATOM   2620  OD1 ASN A 185       1.245  -0.655  21.338  0.00  0.00      AP1  O
ATOM   2621  ND2 ASN A 185      -0.029   0.472  19.874  0.00  0.00      AP1  N
ATOM   2622 HD21 ASN A 185       0.800   0.748  19.392  0.00  0.00      AP1   
ATOM   2623 HD22 ASN A 185      -0.938   0.729  19.565  0.00  0.00      AP1   
ATOM   2624  C   ASN A 185      -2.373  -2.387  20.279  0.00  0.00      AP1  C
ATOM   2625  O   ASN A 185      -3.592  -2.465  20.398  0.00  0.00      AP1  O
ATOM   2626  N   TRP A 186      -1.789  -2.383  19.076  0.00  0.00      AP1  N
ATOM   2627  HN  TRP A 186      -0.795  -2.386  18.993  0.00  0.00      AP1   
ATOM   2628  CA  TRP A 186      -2.504  -2.378  17.829  0.00  0.00      AP1  C
ATOM   2629  HA  TRP A 186      -3.393  -1.782  17.996  0.00  0.00      AP1   
ATOM   2630  CB  TRP A 186      -1.623  -1.681  16.755  0.00  0.00      AP1  C
ATOM   2631  HB1 TRP A 186      -2.158  -1.745  15.781  0.00  0.00      AP1   
ATOM   2632  HB2 TRP A 186      -1.519  -0.601  16.996  0.00  0.00      AP1   
ATOM   2633  CG  TRP A 186      -0.242  -2.291  16.533  0.00  0.00      AP1  C
ATOM   2634  CD1 TRP A 186       0.949  -1.971  17.125  0.00  0.00      AP1  C
ATOM   2635  HD1 TRP A 186       1.060  -1.223  17.898  0.00  0.00      AP1   
ATOM   2636  NE1 TRP A 186       1.961  -2.759  16.626  0.00  0.00      AP1  N
ATOM   2637  HE1 TRP A 186       2.897  -2.747  16.899  0.00  0.00      AP1   
ATOM   2638  CE2 TRP A 186       1.429  -3.619  15.700  0.00  0.00      AP1  C
ATOM   2639  CD2 TRP A 186       0.043  -3.363  15.619  0.00  0.00      AP1  C
ATOM   2640  CE3 TRP A 186      -0.769  -4.094  14.762  0.00  0.00      AP1  C
ATOM   2641  HE3 TRP A 186      -1.830  -3.901  14.678  0.00  0.00      AP1   
ATOM   2642  CZ3 TRP A 186      -0.170  -5.099  13.991  0.00  0.00      AP1  C
ATOM   2643  HZ3 TRP A 186      -0.782  -5.695  13.328  0.00  0.00      AP1   
ATOM   2644  CZ2 TRP A 186       2.024  -4.596  14.917  0.00  0.00      AP1  C
ATOM   2645  HZ2 TRP A 186       3.086  -4.790  14.955  0.00  0.00      AP1   
ATOM   2646  CH2 TRP A 186       1.206  -5.341  14.062  0.00  0.00      AP1  C
ATOM   2647  HH2 TRP A 186       1.644  -6.116  13.447  0.00  0.00      AP1   
ATOM   2648  C   TRP A 186      -2.972  -3.759  17.367  0.00  0.00      AP1  C
ATOM   2649  O   TRP A 186      -3.781  -3.859  16.448  0.00  0.00      AP1  O
ATOM   2650  N   HSD A 187      -2.512  -4.864  17.997  0.00  0.00      AP1  N
ATOM   2651  HN  HSD A 187      -1.928  -4.794  18.805  0.00  0.00      AP1   
ATOM   2652  CA  HSD A 187      -2.816  -6.226  17.565  0.00  0.00      AP1  C
ATOM   2653  HA  HSD A 187      -2.463  -6.296  16.543  0.00  0.00      AP1   
ATOM   2654  CB  HSD A 187      -2.067  -7.275  18.393  0.00  0.00      AP1  C
ATOM   2655  HB1 HSD A 187      -2.276  -7.101  19.472  0.00  0.00      AP1   
ATOM   2656  HB2 HSD A 187      -2.458  -8.288  18.151  0.00  0.00      AP1   
ATOM   2657  ND1 HSD A 187       0.184  -7.968  19.033  0.00  0.00      AP1  N
ATOM   2658  HD1 HSD A 187      -0.134  -8.546  19.785  0.00  0.00      AP1   
ATOM   2659  CG  HSD A 187      -0.604  -7.245  18.177  0.00  0.00      AP1  C
ATOM   2660  CE1 HSD A 187       1.409  -7.837  18.591  0.00  0.00      AP1  C
ATOM   2661  HE1 HSD A 187       2.278  -8.312  19.053  0.00  0.00      AP1   
ATOM   2662  NE2 HSD A 187       1.440  -7.050  17.494  0.00  0.00      AP1  N
ATOM   2663  CD2 HSD A 187       0.148  -6.674  17.211  0.00  0.00      AP1  C
ATOM   2664  HD2 HSD A 187      -0.150  -6.026  16.396  0.00  0.00      AP1   
ATOM   2665  C   HSD A 187      -4.285  -6.588  17.561  0.00  0.00      AP1  C
ATOM   2666  O   HSD A 187      -4.767  -7.216  16.626  0.00  0.00      AP1  O
ATOM   2667  N   GLN A 188      -5.040  -6.147  18.585  0.00  0.00      AP1  N
ATOM   2668  HN  GLN A 188      -4.645  -5.653  19.359  0.00  0.00      AP1   
ATOM   2669  CA  GLN A 188      -6.478  -6.342  18.668  0.00  0.00      AP1  C
ATOM   2670  HA  GLN A 188      -6.624  -7.412  18.591  0.00  0.00      AP1   
ATOM   2671  CB  GLN A 188      -7.041  -5.979  20.075  0.00  0.00      AP1  C
ATOM   2672  HB1 GLN A 188      -8.152  -6.030  20.001  0.00  0.00      AP1   
ATOM   2673  HB2 GLN A 188      -6.741  -6.764  20.807  0.00  0.00      AP1   
ATOM   2674  CG  GLN A 188      -6.694  -4.593  20.691  0.00  0.00      AP1  C
ATOM   2675  HG1 GLN A 188      -7.162  -4.487  21.694  0.00  0.00      AP1   
ATOM   2676  HG2 GLN A 188      -5.596  -4.482  20.815  0.00  0.00      AP1   
ATOM   2677  CD  GLN A 188      -7.189  -3.387  19.892  0.00  0.00      AP1  C
ATOM   2678  OE1 GLN A 188      -8.379  -3.218  19.632  0.00  0.00      AP1  O
ATOM   2679  NE2 GLN A 188      -6.255  -2.487  19.497  0.00  0.00      AP1  N
ATOM   2680 HE21 GLN A 188      -6.579  -1.701  18.980  0.00  0.00      AP1   
ATOM   2681 HE22 GLN A 188      -5.298  -2.642  19.714  0.00  0.00      AP1   
ATOM   2682  C   GLN A 188      -7.293  -5.683  17.548  0.00  0.00      AP1  C
ATOM   2683  O   GLN A 188      -8.367  -6.166  17.197  0.00  0.00      AP1  O
ATOM   2684  N   ALA A 189      -6.784  -4.583  16.950  0.00  0.00      AP1  N
ATOM   2685  HN  ALA A 189      -5.894  -4.219  17.226  0.00  0.00      AP1   
ATOM   2686  CA  ALA A 189      -7.453  -3.852  15.893  0.00  0.00      AP1  C
ATOM   2687  HA  ALA A 189      -8.517  -4.054  15.925  0.00  0.00      AP1   
ATOM   2688  CB  ALA A 189      -7.123  -2.351  16.058  0.00  0.00      AP1  C
ATOM   2689  HB1 ALA A 189      -7.495  -1.994  17.042  0.00  0.00      AP1   
ATOM   2690  HB2 ALA A 189      -6.025  -2.179  16.025  0.00  0.00      AP1   
ATOM   2691  HB3 ALA A 189      -7.603  -1.737  15.267  0.00  0.00      AP1   
ATOM   2692  C   ALA A 189      -6.980  -4.259  14.504  0.00  0.00      AP1  C
ATOM   2693  O   ALA A 189      -7.600  -3.930  13.497  0.00  0.00      AP1  O
ATOM   2694  N   SER A 190      -5.845  -4.971  14.411  0.00  0.00      AP1  N
ATOM   2695  HN  SER A 190      -5.289  -5.209  15.208  0.00  0.00      AP1   
ATOM   2696  CA  SER A 190      -5.317  -5.463  13.149  0.00  0.00      AP1  C
ATOM   2697  HA  SER A 190      -5.410  -4.641  12.450  0.00  0.00      AP1   
ATOM   2698  CB  SER A 190      -3.865  -5.963  13.290  0.00  0.00      AP1  C
ATOM   2699  HB1 SER A 190      -3.313  -5.247  13.938  0.00  0.00      AP1   
ATOM   2700  HB2 SER A 190      -3.843  -6.953  13.802  0.00  0.00      AP1   
ATOM   2701  OG  SER A 190      -3.182  -6.040  12.032  0.00  0.00      AP1  O
ATOM   2702  HG1 SER A 190      -2.242  -6.140  12.226  0.00  0.00      AP1   
ATOM   2703  C   SER A 190      -6.142  -6.610  12.607  0.00  0.00      AP1  C
ATOM   2704  O   SER A 190      -6.583  -7.483  13.346  0.00  0.00      AP1  O
ATOM   2705  N   GLU A 191      -6.350  -6.648  11.286  0.00  0.00      AP1  N
ATOM   2706  HN  GLU A 191      -5.954  -5.993  10.648  0.00  0.00      AP1   
ATOM   2707  CA  GLU A 191      -7.175  -7.654  10.659  0.00  0.00      AP1  C
ATOM   2708  HA  GLU A 191      -7.773  -8.125  11.429  0.00  0.00      AP1   
ATOM   2709  CB  GLU A 191      -8.043  -7.000   9.568  0.00  0.00      AP1  C
ATOM   2710  HB1 GLU A 191      -7.367  -6.482   8.850  0.00  0.00      AP1   
ATOM   2711  HB2 GLU A 191      -8.566  -7.788   8.979  0.00  0.00      AP1   
ATOM   2712  CG  GLU A 191      -9.082  -5.976  10.085  0.00  0.00      AP1  C
ATOM   2713  HG1 GLU A 191      -9.870  -6.505  10.652  0.00  0.00      AP1   
ATOM   2714  HG2 GLU A 191      -8.605  -5.222  10.741  0.00  0.00      AP1   
ATOM   2715  CD  GLU A 191      -9.783  -5.268   8.936  0.00  0.00      AP1  C
ATOM   2716  OE1 GLU A 191      -9.370  -5.462   7.764  0.00  0.00      AP1  O
ATOM   2717  OE2 GLU A 191     -10.705  -4.455   9.195  0.00  0.00      AP1  O
ATOM   2718  C   GLU A 191      -6.334  -8.736  10.016  0.00  0.00      AP1  C
ATOM   2719  O   GLU A 191      -5.152  -8.564   9.726  0.00  0.00      AP1  O
ATOM   2720  N   GLY A 192      -6.931  -9.930   9.782  0.00  0.00      AP1  N
ATOM   2721  HN  GLY A 192      -7.868 -10.117  10.071  0.00  0.00      AP1   
ATOM   2722  CA  GLY A 192      -6.251 -11.024   9.095  0.00  0.00      AP1  C
ATOM   2723  HA1 GLY A 192      -5.851 -10.588   8.188  0.00  0.00      AP1   
ATOM   2724  HA2 GLY A 192      -7.008 -11.778   8.929  0.00  0.00      AP1   
ATOM   2725  C   GLY A 192      -5.111 -11.666   9.846  0.00  0.00      AP1  C
ATOM   2726  O   GLY A 192      -4.141 -12.119   9.254  0.00  0.00      AP1  O
ATOM   2727  N   LEU A 193      -5.176 -11.712  11.181  0.00  0.00      AP1  N
ATOM   2728  HN  LEU A 193      -5.963 -11.388  11.703  0.00  0.00      AP1   
ATOM   2729  CA  LEU A 193      -4.099 -12.241  11.997  0.00  0.00      AP1  C
ATOM   2730  HA  LEU A 193      -3.208 -12.255  11.381  0.00  0.00      AP1   
ATOM   2731  CB  LEU A 193      -3.811 -11.412  13.267  0.00  0.00      AP1  C
ATOM   2732  HB1 LEU A 193      -4.701 -11.508  13.930  0.00  0.00      AP1   
ATOM   2733  HB2 LEU A 193      -2.964 -11.878  13.818  0.00  0.00      AP1   
ATOM   2734  CG  LEU A 193      -3.532  -9.910  13.056  0.00  0.00      AP1  C
ATOM   2735  HG  LEU A 193      -4.510  -9.382  12.948  0.00  0.00      AP1   
ATOM   2736  CD1 LEU A 193      -2.765  -9.398  14.277  0.00  0.00      AP1  C
ATOM   2737 HD11 LEU A 193      -2.499  -8.326  14.148  0.00  0.00      AP1   
ATOM   2738 HD12 LEU A 193      -3.382  -9.496  15.196  0.00  0.00      AP1   
ATOM   2739 HD13 LEU A 193      -1.826  -9.973  14.420  0.00  0.00      AP1   
ATOM   2740  CD2 LEU A 193      -2.693  -9.610  11.815  0.00  0.00      AP1  C
ATOM   2741 HD21 LEU A 193      -2.542  -8.514  11.708  0.00  0.00      AP1   
ATOM   2742 HD22 LEU A 193      -1.691 -10.082  11.872  0.00  0.00      AP1   
ATOM   2743 HD23 LEU A 193      -3.202  -9.981  10.901  0.00  0.00      AP1   
ATOM   2744  C   LEU A 193      -4.402 -13.667  12.391  0.00  0.00      AP1  C
ATOM   2745  O   LEU A 193      -5.558 -14.068  12.517  0.00  0.00      AP1  O
ATOM   2746  N   THR A 194      -3.347 -14.485  12.565  0.00  0.00      AP1  N
ATOM   2747  HN  THR A 194      -2.392 -14.194  12.529  0.00  0.00      AP1   
ATOM   2748  CA  THR A 194      -3.529 -15.909  12.829  0.00  0.00      AP1  C
ATOM   2749  HA  THR A 194      -4.586 -16.100  12.694  0.00  0.00      AP1   
ATOM   2750  CB  THR A 194      -2.892 -16.857  11.798  0.00  0.00      AP1  C
ATOM   2751  HB  THR A 194      -3.211 -17.889  12.086  0.00  0.00      AP1   
ATOM   2752  OG1 THR A 194      -1.471 -16.899  11.781  0.00  0.00      AP1  O
ATOM   2753  HG1 THR A 194      -1.241 -17.522  11.083  0.00  0.00      AP1   
ATOM   2754  CG2 THR A 194      -3.287 -16.362  10.407  0.00  0.00      AP1  C
ATOM   2755 HG21 THR A 194      -2.950 -17.072   9.624  0.00  0.00      AP1   
ATOM   2756 HG22 THR A 194      -4.391 -16.266  10.328  0.00  0.00      AP1   
ATOM   2757 HG23 THR A 194      -2.837 -15.369  10.193  0.00  0.00      AP1   
ATOM   2758  C   THR A 194      -3.211 -16.251  14.265  0.00  0.00      AP1  C
ATOM   2759  O   THR A 194      -4.066 -16.146  15.141  0.00  0.00      AP1  O
ATOM   2760  N   ASP A 195      -1.976 -16.664  14.544  0.00  0.00      AP1  N
ATOM   2761  HN  ASP A 195      -1.233 -16.602  13.881  0.00  0.00      AP1   
ATOM   2762  CA  ASP A 195      -1.563 -17.233  15.793  0.00  0.00      AP1  C
ATOM   2763  HA  ASP A 195      -2.265 -16.913  16.554  0.00  0.00      AP1   
ATOM   2764  CB  ASP A 195      -1.339 -18.750  15.608  0.00  0.00      AP1  C
ATOM   2765  HB1 ASP A 195      -0.714 -18.919  14.707  0.00  0.00      AP1   
ATOM   2766  HB2 ASP A 195      -0.811 -19.177  16.483  0.00  0.00      AP1   
ATOM   2767  CG  ASP A 195      -2.605 -19.557  15.406  0.00  0.00      AP1  C
ATOM   2768  OD1 ASP A 195      -3.716 -19.135  15.819  0.00  0.00      AP1  O
ATOM   2769  OD2 ASP A 195      -2.434 -20.654  14.799  0.00  0.00      AP1  O
ATOM   2770  C   ASP A 195      -0.213 -16.658  16.173  0.00  0.00      AP1  C
ATOM   2771  O   ASP A 195       0.583 -16.243  15.329  0.00  0.00      AP1  O
ATOM   2772  N   TYR A 196       0.075 -16.672  17.479  0.00  0.00      AP1  N
ATOM   2773  HN  TYR A 196      -0.636 -16.909  18.140  0.00  0.00      AP1   
ATOM   2774  CA  TYR A 196       1.354 -16.370  18.061  0.00  0.00      AP1  C
ATOM   2775  HA  TYR A 196       1.880 -15.700  17.393  0.00  0.00      AP1   
ATOM   2776  CB  TYR A 196       1.162 -15.864  19.503  0.00  0.00      AP1  C
ATOM   2777  HB1 TYR A 196       0.468 -16.547  20.039  0.00  0.00      AP1   
ATOM   2778  HB2 TYR A 196       2.126 -15.875  20.054  0.00  0.00      AP1   
ATOM   2779  CG  TYR A 196       0.563 -14.499  19.502  0.00  0.00      AP1  C
ATOM   2780  CD1 TYR A 196       1.406 -13.387  19.441  0.00  0.00      AP1  C
ATOM   2781  HD1 TYR A 196       2.473 -13.528  19.329  0.00  0.00      AP1   
ATOM   2782  CE1 TYR A 196       0.890 -12.093  19.547  0.00  0.00      AP1  C
ATOM   2783  HE1 TYR A 196       1.546 -11.236  19.526  0.00  0.00      AP1   
ATOM   2784  CZ  TYR A 196      -0.488 -11.909  19.689  0.00  0.00      AP1  C
ATOM   2785  OH  TYR A 196      -0.998 -10.615  19.838  0.00  0.00      AP1  O
ATOM   2786  HH  TYR A 196      -1.955 -10.681  19.848  0.00  0.00      AP1   
ATOM   2787  CD2 TYR A 196      -0.823 -14.304  19.627  0.00  0.00      AP1  C
ATOM   2788  HD2 TYR A 196      -1.485 -15.157  19.689  0.00  0.00      AP1   
ATOM   2789  CE2 TYR A 196      -1.350 -13.009  19.720  0.00  0.00      AP1  C
ATOM   2790  HE2 TYR A 196      -2.414 -12.870  19.838  0.00  0.00      AP1   
ATOM   2791  C   TYR A 196       2.141 -17.658  18.113  0.00  0.00      AP1  C
ATOM   2792  O   TYR A 196       1.745 -18.624  18.760  0.00  0.00      AP1  O
ATOM   2793  N   SER A 197       3.280 -17.695  17.405  0.00  0.00      AP1  N
ATOM   2794  HN  SER A 197       3.554 -16.941  16.808  0.00  0.00      AP1   
ATOM   2795  CA  SER A 197       4.216 -18.801  17.430  0.00  0.00      AP1  C
ATOM   2796  HA  SER A 197       3.737 -19.630  17.936  0.00  0.00      AP1   
ATOM   2797  CB  SER A 197       4.845 -19.147  16.048  0.00  0.00      AP1  C
ATOM   2798  HB1 SER A 197       5.262 -18.210  15.615  0.00  0.00      AP1   
ATOM   2799  HB2 SER A 197       5.695 -19.856  16.175  0.00  0.00      AP1   
ATOM   2800  OG  SER A 197       3.912 -19.678  15.105  0.00  0.00      AP1  O
ATOM   2801  HG1 SER A 197       4.337 -19.646  14.238  0.00  0.00      AP1   
ATOM   2802  C   SER A 197       5.383 -18.374  18.280  0.00  0.00      AP1  C
ATOM   2803  O   SER A 197       5.969 -17.316  18.055  0.00  0.00      AP1  O
ATOM   2804  N   PHE A 198       5.774 -19.200  19.263  0.00  0.00      AP1  N
ATOM   2805  HN  PHE A 198       5.283 -20.038  19.494  0.00  0.00      AP1   
ATOM   2806  CA  PHE A 198       6.944 -18.946  20.075  0.00  0.00      AP1  C
ATOM   2807  HA  PHE A 198       7.366 -18.001  19.753  0.00  0.00      AP1   
ATOM   2808  CB  PHE A 198       6.629 -18.942  21.591  0.00  0.00      AP1  C
ATOM   2809  HB1 PHE A 198       5.970 -19.806  21.827  0.00  0.00      AP1   
ATOM   2810  HB2 PHE A 198       7.554 -19.062  22.194  0.00  0.00      AP1   
ATOM   2811  CG  PHE A 198       5.890 -17.699  22.019  0.00  0.00      AP1  C
ATOM   2812  CD1 PHE A 198       4.483 -17.647  22.037  0.00  0.00      AP1  C
ATOM   2813  HD1 PHE A 198       3.913 -18.480  21.649  0.00  0.00      AP1   
ATOM   2814  CE1 PHE A 198       3.815 -16.525  22.543  0.00  0.00      AP1  C
ATOM   2815  HE1 PHE A 198       2.734 -16.505  22.570  0.00  0.00      AP1   
ATOM   2816  CZ  PHE A 198       4.545 -15.433  23.023  0.00  0.00      AP1  C
ATOM   2817  HZ  PHE A 198       4.033 -14.572  23.430  0.00  0.00      AP1   
ATOM   2818  CD2 PHE A 198       6.607 -16.585  22.484  0.00  0.00      AP1  C
ATOM   2819  HD2 PHE A 198       7.688 -16.581  22.438  0.00  0.00      AP1   
ATOM   2820  CE2 PHE A 198       5.943 -15.459  22.985  0.00  0.00      AP1  C
ATOM   2821  HE2 PHE A 198       6.512 -14.612  23.341  0.00  0.00      AP1   
ATOM   2822  C   PHE A 198       7.980 -20.022  19.774  0.00  0.00      AP1  C
ATOM   2823  O   PHE A 198       7.708 -21.223  19.817  0.00  0.00      AP1  O
ATOM   2824  N   TYR A 199       9.215 -19.587  19.457  0.00  0.00      AP1  N
ATOM   2825  HN  TYR A 199       9.416 -18.609  19.441  0.00  0.00      AP1   
ATOM   2826  CA  TYR A 199      10.337 -20.438  19.117  0.00  0.00      AP1  C
ATOM   2827  HA  TYR A 199      10.002 -21.464  19.212  0.00  0.00      AP1   
ATOM   2828  CB  TYR A 199      10.948 -20.083  17.733  0.00  0.00      AP1  C
ATOM   2829  HB1 TYR A 199      11.204 -19.001  17.715  0.00  0.00      AP1   
ATOM   2830  HB2 TYR A 199      11.889 -20.648  17.563  0.00  0.00      AP1   
ATOM   2831  CG  TYR A 199       9.991 -20.333  16.609  0.00  0.00      AP1  C
ATOM   2832  CD1 TYR A 199       9.185 -19.303  16.095  0.00  0.00      AP1  C
ATOM   2833  HD1 TYR A 199       9.230 -18.315  16.534  0.00  0.00      AP1   
ATOM   2834  CE1 TYR A 199       8.309 -19.554  15.029  0.00  0.00      AP1  C
ATOM   2835  HE1 TYR A 199       7.691 -18.765  14.628  0.00  0.00      AP1   
ATOM   2836  CZ  TYR A 199       8.225 -20.836  14.481  0.00  0.00      AP1  C
ATOM   2837  OH  TYR A 199       7.306 -21.113  13.453  0.00  0.00      AP1  O
ATOM   2838  HH  TYR A 199       7.454 -22.019  13.171  0.00  0.00      AP1   
ATOM   2839  CD2 TYR A 199       9.936 -21.602  16.016  0.00  0.00      AP1  C
ATOM   2840  HD2 TYR A 199      10.542 -22.408  16.407  0.00  0.00      AP1   
ATOM   2841  CE2 TYR A 199       9.065 -21.853  14.949  0.00  0.00      AP1  C
ATOM   2842  HE2 TYR A 199       9.030 -22.836  14.506  0.00  0.00      AP1   
ATOM   2843  C   TYR A 199      11.457 -20.239  20.124  0.00  0.00      AP1  C
ATOM   2844  O   TYR A 199      11.740 -19.117  20.541  0.00  0.00      AP1  O
ATOM   2845  N   ARG A 200      12.145 -21.326  20.535  0.00  0.00      AP1  N
ATOM   2846  HN  ARG A 200      11.789 -22.245  20.375  0.00  0.00      AP1   
ATOM   2847  CA  ARG A 200      13.424 -21.231  21.223  0.00  0.00      AP1  C
ATOM   2848  HA  ARG A 200      13.526 -20.253  21.678  0.00  0.00      AP1   
ATOM   2849  CB  ARG A 200      13.661 -22.327  22.298  0.00  0.00      AP1  C
ATOM   2850  HB1 ARG A 200      13.371 -23.297  21.827  0.00  0.00      AP1   
ATOM   2851  HB2 ARG A 200      14.748 -22.405  22.516  0.00  0.00      AP1   
ATOM   2852  CG  ARG A 200      12.829 -22.114  23.575  0.00  0.00      AP1  C
ATOM   2853  HG1 ARG A 200      12.760 -21.022  23.774  0.00  0.00      AP1   
ATOM   2854  HG2 ARG A 200      11.784 -22.451  23.387  0.00  0.00      AP1   
ATOM   2855  CD  ARG A 200      13.332 -22.872  24.816  0.00  0.00      AP1  C
ATOM   2856  HD1 ARG A 200      12.557 -22.832  25.615  0.00  0.00      AP1   
ATOM   2857  HD2 ARG A 200      13.548 -23.941  24.583  0.00  0.00      AP1   
ATOM   2858  NE  ARG A 200      14.607 -22.212  25.267  0.00  0.00      AP1  N
ATOM   2859  HE  ARG A 200      14.866 -21.423  24.698  0.00  0.00      AP1   
ATOM   2860  CZ  ARG A 200      15.354 -22.595  26.314  0.00  0.00      AP1  C
ATOM   2861  NH1 ARG A 200      15.054 -23.645  27.073  0.00  0.00      AP1  N
ATOM   2862 HH11 ARG A 200      15.616 -23.882  27.853  0.00  0.00      AP1   
ATOM   2863 HH12 ARG A 200      14.170 -24.083  26.895  0.00  0.00      AP1   
ATOM   2864  NH2 ARG A 200      16.472 -21.952  26.631  0.00  0.00      AP1  N
ATOM   2865 HH21 ARG A 200      17.055 -22.301  27.351  0.00  0.00      AP1   
ATOM   2866 HH22 ARG A 200      16.788 -21.261  25.995  0.00  0.00      AP1   
ATOM   2867  C   ARG A 200      14.518 -21.343  20.182  0.00  0.00      AP1  C
ATOM   2868  O   ARG A 200      14.414 -22.154  19.269  0.00  0.00      AP1  O
ATOM   2869  N   VAL A 201      15.572 -20.516  20.301  0.00  0.00      AP1  N
ATOM   2870  HN  VAL A 201      15.668 -19.893  21.073  0.00  0.00      AP1   
ATOM   2871  CA  VAL A 201      16.657 -20.448  19.336  0.00  0.00      AP1  C
ATOM   2872  HA  VAL A 201      16.406 -21.074  18.489  0.00  0.00      AP1   
ATOM   2873  CB  VAL A 201      16.879 -19.011  18.870  0.00  0.00      AP1  C
ATOM   2874  HB  VAL A 201      16.907 -18.362  19.778  0.00  0.00      AP1   
ATOM   2875  CG1 VAL A 201      18.203 -18.815  18.106  0.00  0.00      AP1  C
ATOM   2876 HG11 VAL A 201      18.295 -17.763  17.758  0.00  0.00      AP1   
ATOM   2877 HG12 VAL A 201      19.083 -19.027  18.750  0.00  0.00      AP1   
ATOM   2878 HG13 VAL A 201      18.245 -19.477  17.216  0.00  0.00      AP1   
ATOM   2879  CG2 VAL A 201      15.686 -18.617  17.981  0.00  0.00      AP1  C
ATOM   2880 HG21 VAL A 201      15.816 -17.590  17.581  0.00  0.00      AP1   
ATOM   2881 HG22 VAL A 201      15.589 -19.318  17.124  0.00  0.00      AP1   
ATOM   2882 HG23 VAL A 201      14.735 -18.635  18.554  0.00  0.00      AP1   
ATOM   2883  C   VAL A 201      17.903 -21.026  19.976  0.00  0.00      AP1  C
ATOM   2884  O   VAL A 201      18.382 -20.553  21.007  0.00  0.00      AP1  O
ATOM   2885  N   TRP A 202      18.440 -22.109  19.384  0.00  0.00      AP1  N
ATOM   2886  HN  TRP A 202      18.087 -22.458  18.518  0.00  0.00      AP1   
ATOM   2887  CA  TRP A 202      19.555 -22.850  19.934  0.00  0.00      AP1  C
ATOM   2888  HA  TRP A 202      19.578 -22.622  20.993  0.00  0.00      AP1   
ATOM   2889  CB  TRP A 202      19.368 -24.363  19.695  0.00  0.00      AP1  C
ATOM   2890  HB1 TRP A 202      19.361 -24.537  18.597  0.00  0.00      AP1   
ATOM   2891  HB2 TRP A 202      20.238 -24.921  20.105  0.00  0.00      AP1   
ATOM   2892  CG  TRP A 202      18.071 -24.912  20.251  0.00  0.00      AP1  C
ATOM   2893  CD1 TRP A 202      17.054 -25.505  19.566  0.00  0.00      AP1  C
ATOM   2894  HD1 TRP A 202      17.080 -25.727  18.508  0.00  0.00      AP1   
ATOM   2895  NE1 TRP A 202      16.021 -25.809  20.419  0.00  0.00      AP1  N
ATOM   2896  HE1 TRP A 202      15.182 -26.251  20.182  0.00  0.00      AP1   
ATOM   2897  CE2 TRP A 202      16.377 -25.435  21.692  0.00  0.00      AP1  C
ATOM   2898  CD2 TRP A 202      17.662 -24.856  21.626  0.00  0.00      AP1  C
ATOM   2899  CE3 TRP A 202      18.286 -24.363  22.766  0.00  0.00      AP1  C
ATOM   2900  HE3 TRP A 202      19.265 -23.904  22.727  0.00  0.00      AP1   
ATOM   2901  CZ3 TRP A 202      17.606 -24.466  23.983  0.00  0.00      AP1  C
ATOM   2902  HZ3 TRP A 202      18.060 -24.071  24.882  0.00  0.00      AP1   
ATOM   2903  CZ2 TRP A 202      15.707 -25.550  22.902  0.00  0.00      AP1  C
ATOM   2904  HZ2 TRP A 202      14.727 -25.994  22.974  0.00  0.00      AP1   
ATOM   2905  CH2 TRP A 202      16.347 -25.070  24.054  0.00  0.00      AP1  C
ATOM   2906  HH2 TRP A 202      15.854 -25.167  25.011  0.00  0.00      AP1   
ATOM   2907  C   TRP A 202      20.898 -22.438  19.366  0.00  0.00      AP1  C
ATOM   2908  O   TRP A 202      21.020 -21.863  18.285  0.00  0.00      AP1  O
ATOM   2909  N   GLY A 203      21.987 -22.779  20.095  0.00  0.00      AP1  N
ATOM   2910  HN  GLY A 203      21.895 -23.312  20.935  0.00  0.00      AP1   
ATOM   2911  CA  GLY A 203      23.355 -22.405  19.726  0.00  0.00      AP1  C
ATOM   2912  HA1 GLY A 203      23.969 -22.726  20.558  0.00  0.00      AP1   
ATOM   2913  HA2 GLY A 203      23.332 -21.334  19.578  0.00  0.00      AP1   
ATOM   2914  C   GLY A 203      23.902 -23.038  18.471  0.00  0.00      AP1  C
ATOM   2915  O   GLY A 203      24.894 -22.584  17.917  0.00  0.00      AP1  O
ATOM   2916  N   ASN A 204      23.262 -24.102  17.970  0.00  0.00      AP1  N
ATOM   2917  HN  ASN A 204      22.461 -24.487  18.428  0.00  0.00      AP1   
ATOM   2918  CA  ASN A 204      23.646 -24.788  16.755  0.00  0.00      AP1  C
ATOM   2919  HA  ASN A 204      24.679 -24.510  16.576  0.00  0.00      AP1   
ATOM   2920  CB  ASN A 204      23.590 -26.339  16.952  0.00  0.00      AP1  C
ATOM   2921  HB1 ASN A 204      23.703 -26.814  15.953  0.00  0.00      AP1   
ATOM   2922  HB2 ASN A 204      24.439 -26.679  17.580  0.00  0.00      AP1   
ATOM   2923  CG  ASN A 204      22.263 -26.788  17.552  0.00  0.00      AP1  C
ATOM   2924  OD1 ASN A 204      21.281 -26.051  17.557  0.00  0.00      AP1  O
ATOM   2925  ND2 ASN A 204      22.215 -28.021  18.114  0.00  0.00      AP1  N
ATOM   2926 HD21 ASN A 204      21.343 -28.316  18.495  0.00  0.00      AP1   
ATOM   2927 HD22 ASN A 204      23.022 -28.603  18.108  0.00  0.00      AP1   
ATOM   2928  C   ASN A 204      22.821 -24.315  15.552  0.00  0.00      AP1  C
ATOM   2929  O   ASN A 204      22.864 -24.930  14.490  0.00  0.00      AP1  O
ATOM   2930  N   ASN A 205      22.057 -23.205  15.685  0.00  0.00      AP1  N
ATOM   2931  HN  ASN A 205      22.020 -22.722  16.559  0.00  0.00      AP1   
ATOM   2932  CA  ASN A 205      21.239 -22.612  14.633  0.00  0.00      AP1  C
ATOM   2933  HA  ASN A 205      20.875 -21.683  15.059  0.00  0.00      AP1   
ATOM   2934  CB  ASN A 205      22.032 -22.184  13.367  0.00  0.00      AP1  C
ATOM   2935  HB1 ASN A 205      22.477 -23.099  12.917  0.00  0.00      AP1   
ATOM   2936  HB2 ASN A 205      21.347 -21.744  12.614  0.00  0.00      AP1   
ATOM   2937  CG  ASN A 205      23.142 -21.220  13.751  0.00  0.00      AP1  C
ATOM   2938  OD1 ASN A 205      22.887 -20.113  14.227  0.00  0.00      AP1  O
ATOM   2939  ND2 ASN A 205      24.415 -21.624  13.531  0.00  0.00      AP1  N
ATOM   2940 HD21 ASN A 205      25.146 -20.997  13.793  0.00  0.00      AP1   
ATOM   2941 HD22 ASN A 205      24.593 -22.526  13.150  0.00  0.00      AP1   
ATOM   2942  C   ASN A 205      20.028 -23.452  14.249  0.00  0.00      AP1  C
ATOM   2943  O   ASN A 205      19.564 -23.424  13.112  0.00  0.00      AP1  O
ATOM   2944  N   THR A 206      19.445 -24.194  15.209  0.00  0.00      AP1  N
ATOM   2945  HN  THR A 206      19.865 -24.357  16.102  0.00  0.00      AP1   
ATOM   2946  CA  THR A 206      18.149 -24.829  15.037  0.00  0.00      AP1  C
ATOM   2947  HA  THR A 206      17.815 -24.609  14.032  0.00  0.00      AP1   
ATOM   2948  CB  THR A 206      18.086 -26.344  15.237  0.00  0.00      AP1  C
ATOM   2949  HB  THR A 206      17.011 -26.629  15.116  0.00  0.00      AP1   
ATOM   2950  OG1 THR A 206      18.467 -26.754  16.541  0.00  0.00      AP1  O
ATOM   2951  HG1 THR A 206      18.398 -27.715  16.537  0.00  0.00      AP1   
ATOM   2952  CG2 THR A 206      19.048 -27.018  14.259  0.00  0.00      AP1  C
ATOM   2953 HG21 THR A 206      18.943 -28.122  14.300  0.00  0.00      AP1   
ATOM   2954 HG22 THR A 206      18.835 -26.693  13.219  0.00  0.00      AP1   
ATOM   2955 HG23 THR A 206      20.102 -26.760  14.494  0.00  0.00      AP1   
ATOM   2956  C   THR A 206      17.179 -24.156  15.964  0.00  0.00      AP1  C
ATOM   2957  O   THR A 206      17.555 -23.410  16.871  0.00  0.00      AP1  O
ATOM   2958  N   GLU A 207      15.879 -24.383  15.733  0.00  0.00      AP1  N
ATOM   2959  HN  GLU A 207      15.538 -24.982  15.015  0.00  0.00      AP1   
ATOM   2960  CA  GLU A 207      14.848 -23.767  16.518  0.00  0.00      AP1  C
ATOM   2961  HA  GLU A 207      15.270 -23.371  17.434  0.00  0.00      AP1   
ATOM   2962  CB  GLU A 207      14.079 -22.680  15.740  0.00  0.00      AP1  C
ATOM   2963  HB1 GLU A 207      13.415 -23.185  15.002  0.00  0.00      AP1   
ATOM   2964  HB2 GLU A 207      13.403 -22.128  16.433  0.00  0.00      AP1   
ATOM   2965  CG  GLU A 207      14.994 -21.698  15.005  0.00  0.00      AP1  C
ATOM   2966  HG1 GLU A 207      15.712 -21.256  15.719  0.00  0.00      AP1   
ATOM   2967  HG2 GLU A 207      15.553 -22.208  14.194  0.00  0.00      AP1   
ATOM   2968  CD  GLU A 207      14.263 -20.532  14.405  0.00  0.00      AP1  C
ATOM   2969  OE1 GLU A 207      13.031 -20.538  14.154  0.00  0.00      AP1  O
ATOM   2970  OE2 GLU A 207      15.011 -19.548  14.177  0.00  0.00      AP1  O
ATOM   2971  C   GLU A 207      13.878 -24.842  16.905  0.00  0.00      AP1  C
ATOM   2972  O   GLU A 207      13.697 -25.825  16.187  0.00  0.00      AP1  O
ATOM   2973  N   THR A 208      13.208 -24.668  18.053  0.00  0.00      AP1  N
ATOM   2974  HN  THR A 208      13.395 -23.932  18.704  0.00  0.00      AP1   
ATOM   2975  CA  THR A 208      12.129 -25.559  18.451  0.00  0.00      AP1  C
ATOM   2976  HA  THR A 208      11.923 -26.218  17.618  0.00  0.00      AP1   
ATOM   2977  CB  THR A 208      12.330 -26.338  19.754  0.00  0.00      AP1  C
ATOM   2978  HB  THR A 208      12.397 -25.573  20.566  0.00  0.00      AP1   
ATOM   2979  OG1 THR A 208      13.551 -27.056  19.766  0.00  0.00      AP1  O
ATOM   2980  HG1 THR A 208      13.572 -27.513  20.613  0.00  0.00      AP1   
ATOM   2981  CG2 THR A 208      11.241 -27.409  19.916  0.00  0.00      AP1  C
ATOM   2982 HG21 THR A 208      11.315 -27.899  20.910  0.00  0.00      AP1   
ATOM   2983 HG22 THR A 208      10.233 -26.953  19.834  0.00  0.00      AP1   
ATOM   2984 HG23 THR A 208      11.332 -28.194  19.134  0.00  0.00      AP1   
ATOM   2985  C   THR A 208      10.899 -24.707  18.636  0.00  0.00      AP1  C
ATOM   2986  O   THR A 208      10.896 -23.765  19.428  0.00  0.00      AP1  O
ATOM   2987  N   LEU A 209       9.811 -25.018  17.904  0.00  0.00      AP1  N
ATOM   2988  HN  LEU A 209       9.862 -25.665  17.146  0.00  0.00      AP1   
ATOM   2989  CA  LEU A 209       8.485 -24.464  18.130  0.00  0.00      AP1  C
ATOM   2990  HA  LEU A 209       8.588 -23.390  18.218  0.00  0.00      AP1   
ATOM   2991  CB  LEU A 209       7.533 -24.891  16.982  0.00  0.00      AP1  C
ATOM   2992  HB1 LEU A 209       7.985 -24.530  16.029  0.00  0.00      AP1   
ATOM   2993  HB2 LEU A 209       7.521 -26.001  16.916  0.00  0.00      AP1   
ATOM   2994  CG  LEU A 209       6.089 -24.354  17.063  0.00  0.00      AP1  C
ATOM   2995  HG  LEU A 209       5.746 -24.572  18.103  0.00  0.00      AP1   
ATOM   2996  CD1 LEU A 209       6.022 -22.843  16.811  0.00  0.00      AP1  C
ATOM   2997 HD11 LEU A 209       4.966 -22.491  16.828  0.00  0.00      AP1   
ATOM   2998 HD12 LEU A 209       6.586 -22.289  17.592  0.00  0.00      AP1   
ATOM   2999 HD13 LEU A 209       6.455 -22.591  15.820  0.00  0.00      AP1   
ATOM   3000  CD2 LEU A 209       5.175 -25.119  16.091  0.00  0.00      AP1  C
ATOM   3001 HD21 LEU A 209       4.132 -24.744  16.166  0.00  0.00      AP1   
ATOM   3002 HD22 LEU A 209       5.502 -24.998  15.039  0.00  0.00      AP1   
ATOM   3003 HD23 LEU A 209       5.172 -26.204  16.333  0.00  0.00      AP1   
ATOM   3004  C   LEU A 209       7.946 -24.985  19.456  0.00  0.00      AP1  C
ATOM   3005  O   LEU A 209       7.756 -26.187  19.618  0.00  0.00      AP1  O
ATOM   3006  N   VAL A 210       7.728 -24.098  20.452  0.00  0.00      AP1  N
ATOM   3007  HN  VAL A 210       7.816 -23.111  20.347  0.00  0.00      AP1   
ATOM   3008  CA  VAL A 210       7.335 -24.528  21.788  0.00  0.00      AP1  C
ATOM   3009  HA  VAL A 210       7.450 -25.604  21.823  0.00  0.00      AP1   
ATOM   3010  CB  VAL A 210       8.217 -23.930  22.887  0.00  0.00      AP1  C
ATOM   3011  HB  VAL A 210       7.829 -24.299  23.869  0.00  0.00      AP1   
ATOM   3012  CG1 VAL A 210       9.662 -24.416  22.671  0.00  0.00      AP1  C
ATOM   3013 HG11 VAL A 210      10.338 -23.969  23.431  0.00  0.00      AP1   
ATOM   3014 HG12 VAL A 210       9.742 -25.519  22.765  0.00  0.00      AP1   
ATOM   3015 HG13 VAL A 210      10.030 -24.118  21.666  0.00  0.00      AP1   
ATOM   3016  CG2 VAL A 210       8.143 -22.392  22.919  0.00  0.00      AP1  C
ATOM   3017 HG21 VAL A 210       8.820 -21.981  23.697  0.00  0.00      AP1   
ATOM   3018 HG22 VAL A 210       8.440 -21.967  21.935  0.00  0.00      AP1   
ATOM   3019 HG23 VAL A 210       7.115 -22.044  23.152  0.00  0.00      AP1   
ATOM   3020  C   VAL A 210       5.883 -24.217  22.073  0.00  0.00      AP1  C
ATOM   3021  O   VAL A 210       5.273 -24.802  22.966  0.00  0.00      AP1  O
ATOM   3022  N   SER A 211       5.263 -23.322  21.292  0.00  0.00      AP1  N
ATOM   3023  HN  SER A 211       5.713 -22.763  20.595  0.00  0.00      AP1   
ATOM   3024  CA  SER A 211       3.842 -23.091  21.408  0.00  0.00      AP1  C
ATOM   3025  HA  SER A 211       3.362 -24.059  21.469  0.00  0.00      AP1   
ATOM   3026  CB  SER A 211       3.423 -22.249  22.651  0.00  0.00      AP1  C
ATOM   3027  HB1 SER A 211       2.310 -22.246  22.708  0.00  0.00      AP1   
ATOM   3028  HB2 SER A 211       3.798 -22.724  23.585  0.00  0.00      AP1   
ATOM   3029  OG  SER A 211       3.862 -20.893  22.579  0.00  0.00      AP1  O
ATOM   3030  HG1 SER A 211       3.380 -20.403  23.258  0.00  0.00      AP1   
ATOM   3031  C   SER A 211       3.367 -22.436  20.139  0.00  0.00      AP1  C
ATOM   3032  O   SER A 211       4.132 -21.778  19.432  0.00  0.00      AP1  O
ATOM   3033  N   LYS A 212       2.079 -22.617  19.804  0.00  0.00      AP1  N
ATOM   3034  HN  LYS A 212       1.461 -23.210  20.318  0.00  0.00      AP1   
ATOM   3035  CA  LYS A 212       1.493 -21.961  18.666  0.00  0.00      AP1  C
ATOM   3036  HA  LYS A 212       1.887 -20.954  18.599  0.00  0.00      AP1   
ATOM   3037  CB  LYS A 212       1.780 -22.740  17.364  0.00  0.00      AP1  C
ATOM   3038  HB1 LYS A 212       2.886 -22.849  17.284  0.00  0.00      AP1   
ATOM   3039  HB2 LYS A 212       1.370 -23.770  17.459  0.00  0.00      AP1   
ATOM   3040  CG  LYS A 212       1.243 -22.044  16.110  0.00  0.00      AP1  C
ATOM   3041  HG1 LYS A 212       0.133 -22.133  16.091  0.00  0.00      AP1   
ATOM   3042  HG2 LYS A 212       1.489 -20.958  16.165  0.00  0.00      AP1   
ATOM   3043  CD  LYS A 212       1.812 -22.650  14.819  0.00  0.00      AP1  C
ATOM   3044  HD1 LYS A 212       2.922 -22.685  14.905  0.00  0.00      AP1   
ATOM   3045  HD2 LYS A 212       1.449 -23.702  14.740  0.00  0.00      AP1   
ATOM   3046  CE  LYS A 212       1.418 -21.884  13.554  0.00  0.00      AP1  C
ATOM   3047  HE1 LYS A 212       1.938 -20.900  13.518  0.00  0.00      AP1   
ATOM   3048  HE2 LYS A 212       1.695 -22.462  12.645  0.00  0.00      AP1   
ATOM   3049  NZ  LYS A 212      -0.042 -21.645  13.536  0.00  0.00      AP1  N
ATOM   3050  HZ1 LYS A 212      -0.307 -21.124  12.676  0.00  0.00      AP1   
ATOM   3051  HZ2 LYS A 212      -0.543 -22.557  13.554  0.00  0.00      AP1   
ATOM   3052  HZ3 LYS A 212      -0.312 -21.091  14.373  0.00  0.00      AP1   
ATOM   3053  C   LYS A 212       0.010 -21.849  18.934  0.00  0.00      AP1  C
ATOM   3054  O   LYS A 212      -0.678 -22.852  19.084  0.00  0.00      AP1  O
ATOM   3055  N   GLY A 213      -0.534 -20.624  19.053  0.00  0.00      AP1  N
ATOM   3056  HN  GLY A 213      -0.037 -19.767  18.919  0.00  0.00      AP1   
ATOM   3057  CA  GLY A 213      -1.939 -20.488  19.402  0.00  0.00      AP1  C
ATOM   3058  HA1 GLY A 213      -2.069 -20.910  20.388  0.00  0.00      AP1   
ATOM   3059  HA2 GLY A 213      -2.516 -20.978  18.628  0.00  0.00      AP1   
ATOM   3060  C   GLY A 213      -2.360 -19.049  19.453  0.00  0.00      AP1  C
ATOM   3061  O   GLY A 213      -1.644 -18.151  19.031  0.00  0.00      AP1  O
ATOM   3062  N   LYS A 214      -3.559 -18.781  19.998  0.00  0.00      AP1  N
ATOM   3063  HN  LYS A 214      -4.146 -19.495  20.377  0.00  0.00      AP1   
ATOM   3064  CA  LYS A 214      -4.094 -17.434  20.081  0.00  0.00      AP1  C
ATOM   3065  HA  LYS A 214      -3.714 -16.912  19.211  0.00  0.00      AP1   
ATOM   3066  CB  LYS A 214      -5.643 -17.471  20.070  0.00  0.00      AP1  C
ATOM   3067  HB1 LYS A 214      -5.960 -18.177  20.872  0.00  0.00      AP1   
ATOM   3068  HB2 LYS A 214      -6.031 -16.469  20.363  0.00  0.00      AP1   
ATOM   3069  CG  LYS A 214      -6.271 -17.922  18.738  0.00  0.00      AP1  C
ATOM   3070  HG1 LYS A 214      -5.843 -18.908  18.449  0.00  0.00      AP1   
ATOM   3071  HG2 LYS A 214      -7.367 -18.063  18.883  0.00  0.00      AP1   
ATOM   3072  CD  LYS A 214      -5.998 -16.901  17.621  0.00  0.00      AP1  C
ATOM   3073  HD1 LYS A 214      -6.265 -15.887  17.998  0.00  0.00      AP1   
ATOM   3074  HD2 LYS A 214      -4.903 -16.900  17.412  0.00  0.00      AP1   
ATOM   3075  CE  LYS A 214      -6.737 -17.146  16.310  0.00  0.00      AP1  C
ATOM   3076  HE1 LYS A 214      -7.828 -17.263  16.494  0.00  0.00      AP1   
ATOM   3077  HE2 LYS A 214      -6.587 -16.293  15.611  0.00  0.00      AP1   
ATOM   3078  NZ  LYS A 214      -6.201 -18.374  15.719  0.00  0.00      AP1  N
ATOM   3079  HZ1 LYS A 214      -6.682 -18.578  14.819  0.00  0.00      AP1   
ATOM   3080  HZ2 LYS A 214      -5.181 -18.260  15.547  0.00  0.00      AP1   
ATOM   3081  HZ3 LYS A 214      -6.348 -19.168  16.375  0.00  0.00      AP1   
ATOM   3082  C   LYS A 214      -3.641 -16.658  21.311  0.00  0.00      AP1  C
ATOM   3083  O   LYS A 214      -3.806 -15.443  21.364  0.00  0.00      AP1  O
ATOM   3084  N   GLU A 215      -3.035 -17.333  22.309  0.00  0.00      AP1  N
ATOM   3085  HN  GLU A 215      -2.950 -18.325  22.294  0.00  0.00      AP1   
ATOM   3086  CA  GLU A 215      -2.456 -16.711  23.483  0.00  0.00      AP1  C
ATOM   3087  HA  GLU A 215      -3.210 -16.086  23.946  0.00  0.00      AP1   
ATOM   3088  CB  GLU A 215      -1.952 -17.785  24.485  0.00  0.00      AP1  C
ATOM   3089  HB1 GLU A 215      -1.121 -18.348  24.002  0.00  0.00      AP1   
ATOM   3090  HB2 GLU A 215      -1.507 -17.290  25.377  0.00  0.00      AP1   
ATOM   3091  CG  GLU A 215      -3.035 -18.796  24.940  0.00  0.00      AP1  C
ATOM   3092  HG1 GLU A 215      -3.636 -19.111  24.068  0.00  0.00      AP1   
ATOM   3093  HG2 GLU A 215      -2.574 -19.689  25.407  0.00  0.00      AP1   
ATOM   3094  CD  GLU A 215      -4.044 -18.213  25.934  0.00  0.00      AP1  C
ATOM   3095  OE1 GLU A 215      -4.976 -18.978  26.289  0.00  0.00      AP1  O
ATOM   3096  OE2 GLU A 215      -3.903 -17.030  26.332  0.00  0.00      AP1  O
ATOM   3097  C   GLU A 215      -1.296 -15.806  23.093  0.00  0.00      AP1  C
ATOM   3098  O   GLU A 215      -0.367 -16.231  22.412  0.00  0.00      AP1  O
ATOM   3099  N   ALA A 216      -1.315 -14.525  23.515  0.00  0.00      AP1  N
ATOM   3100  HN  ALA A 216      -2.028 -14.166  24.117  0.00  0.00      AP1   
ATOM   3101  CA  ALA A 216      -0.295 -13.575  23.123  0.00  0.00      AP1  C
ATOM   3102  HA  ALA A 216       0.053 -13.791  22.120  0.00  0.00      AP1   
ATOM   3103  CB  ALA A 216      -0.880 -12.157  23.150  0.00  0.00      AP1  C
ATOM   3104  HB1 ALA A 216      -1.741 -12.095  22.452  0.00  0.00      AP1   
ATOM   3105  HB2 ALA A 216      -1.246 -11.896  24.167  0.00  0.00      AP1   
ATOM   3106  HB3 ALA A 216      -0.129 -11.399  22.840  0.00  0.00      AP1   
ATOM   3107  C   ALA A 216       0.921 -13.650  24.023  0.00  0.00      AP1  C
ATOM   3108  O   ALA A 216       1.974 -13.075  23.750  0.00  0.00      AP1  O
ATOM   3109  N   THR A 217       0.804 -14.413  25.118  0.00  0.00      AP1  N
ATOM   3110  HN  THR A 217      -0.032 -14.918  25.328  0.00  0.00      AP1   
ATOM   3111  CA  THR A 217       1.860 -14.582  26.091  0.00  0.00      AP1  C
ATOM   3112  HA  THR A 217       2.694 -13.982  25.750  0.00  0.00      AP1   
ATOM   3113  CB  THR A 217       1.517 -14.154  27.524  0.00  0.00      AP1  C
ATOM   3114  HB  THR A 217       2.472 -14.215  28.101  0.00  0.00      AP1   
ATOM   3115  OG1 THR A 217       0.603 -15.015  28.185  0.00  0.00      AP1  O
ATOM   3116  HG1 THR A 217       0.470 -14.628  29.056  0.00  0.00      AP1   
ATOM   3117  CG2 THR A 217       0.864 -12.771  27.504  0.00  0.00      AP1  C
ATOM   3118 HG21 THR A 217       0.712 -12.391  28.536  0.00  0.00      AP1   
ATOM   3119 HG22 THR A 217       1.511 -12.045  26.964  0.00  0.00      AP1   
ATOM   3120 HG23 THR A 217      -0.123 -12.801  26.993  0.00  0.00      AP1   
ATOM   3121  C   THR A 217       2.328 -16.014  26.078  0.00  0.00      AP1  C
ATOM   3122  O   THR A 217       1.606 -16.940  25.717  0.00  0.00      AP1  O
ATOM   3123  N   LEU A 218       3.590 -16.232  26.471  0.00  0.00      AP1  N
ATOM   3124  HN  LEU A 218       4.263 -15.502  26.574  0.00  0.00      AP1   
ATOM   3125  CA  LEU A 218       4.093 -17.550  26.784  0.00  0.00      AP1  C
ATOM   3126  HA  LEU A 218       3.284 -18.261  26.675  0.00  0.00      AP1   
ATOM   3127  CB  LEU A 218       5.316 -17.947  25.926  0.00  0.00      AP1  C
ATOM   3128  HB1 LEU A 218       4.993 -17.919  24.859  0.00  0.00      AP1   
ATOM   3129  HB2 LEU A 218       6.100 -17.164  26.030  0.00  0.00      AP1   
ATOM   3130  CG  LEU A 218       5.912 -19.340  26.220  0.00  0.00      AP1  C
ATOM   3131  HG  LEU A 218       6.193 -19.353  27.301  0.00  0.00      AP1   
ATOM   3132  CD1 LEU A 218       4.915 -20.467  25.930  0.00  0.00      AP1  C
ATOM   3133 HD11 LEU A 218       5.384 -21.458  26.104  0.00  0.00      AP1   
ATOM   3134 HD12 LEU A 218       4.025 -20.382  26.592  0.00  0.00      AP1   
ATOM   3135 HD13 LEU A 218       4.572 -20.426  24.875  0.00  0.00      AP1   
ATOM   3136  CD2 LEU A 218       7.191 -19.535  25.396  0.00  0.00      AP1  C
ATOM   3137 HD21 LEU A 218       7.643 -20.528  25.611  0.00  0.00      AP1   
ATOM   3138 HD22 LEU A 218       6.989 -19.487  24.307  0.00  0.00      AP1   
ATOM   3139 HD23 LEU A 218       7.939 -18.751  25.648  0.00  0.00      AP1   
ATOM   3140  C   LEU A 218       4.495 -17.535  28.240  0.00  0.00      AP1  C
ATOM   3141  O   LEU A 218       5.301 -16.712  28.669  0.00  0.00      AP1  O
ATOM   3142  N   THR A 219       3.936 -18.463  29.033  0.00  0.00      AP1  N
ATOM   3143  HN  THR A 219       3.277 -19.133  28.693  0.00  0.00      AP1   
ATOM   3144  CA  THR A 219       4.232 -18.582  30.452  0.00  0.00      AP1  C
ATOM   3145  HA  THR A 219       4.890 -17.766  30.717  0.00  0.00      AP1   
ATOM   3146  CB  THR A 219       2.991 -18.684  31.333  0.00  0.00      AP1  C
ATOM   3147  HB  THR A 219       2.356 -19.486  30.882  0.00  0.00      AP1   
ATOM   3148  OG1 THR A 219       2.263 -17.466  31.278  0.00  0.00      AP1  O
ATOM   3149  HG1 THR A 219       1.507 -17.594  31.860  0.00  0.00      AP1   
ATOM   3150  CG2 THR A 219       3.330 -18.927  32.812  0.00  0.00      AP1  C
ATOM   3151 HG21 THR A 219       2.408 -19.109  33.404  0.00  0.00      AP1   
ATOM   3152 HG22 THR A 219       3.985 -19.816  32.918  0.00  0.00      AP1   
ATOM   3153 HG23 THR A 219       3.857 -18.052  33.251  0.00  0.00      AP1   
ATOM   3154  C   THR A 219       5.022 -19.846  30.642  0.00  0.00      AP1  C
ATOM   3155  O   THR A 219       4.612 -20.923  30.212  0.00  0.00      AP1  O
ATOM   3156  N   LYS A 220       6.188 -19.753  31.301  0.00  0.00      AP1  N
ATOM   3157  HN  LYS A 220       6.588 -18.872  31.551  0.00  0.00      AP1   
ATOM   3158  CA  LYS A 220       6.957 -20.909  31.699  0.00  0.00      AP1  C
ATOM   3159  HA  LYS A 220       6.389 -21.806  31.481  0.00  0.00      AP1   
ATOM   3160  CB  LYS A 220       8.354 -20.924  31.038  0.00  0.00      AP1  C
ATOM   3161  HB1 LYS A 220       8.196 -20.886  29.935  0.00  0.00      AP1   
ATOM   3162  HB2 LYS A 220       8.894 -19.989  31.309  0.00  0.00      AP1   
ATOM   3163  CG  LYS A 220       9.214 -22.153  31.371  0.00  0.00      AP1  C
ATOM   3164  HG1 LYS A 220      10.256 -21.975  31.020  0.00  0.00      AP1   
ATOM   3165  HG2 LYS A 220       9.253 -22.279  32.479  0.00  0.00      AP1   
ATOM   3166  CD  LYS A 220       8.704 -23.450  30.724  0.00  0.00      AP1  C
ATOM   3167  HD1 LYS A 220       8.717 -24.256  31.494  0.00  0.00      AP1   
ATOM   3168  HD2 LYS A 220       7.643 -23.295  30.424  0.00  0.00      AP1   
ATOM   3169  CE  LYS A 220       9.511 -23.894  29.508  0.00  0.00      AP1  C
ATOM   3170  HE1 LYS A 220       8.999 -24.731  28.985  0.00  0.00      AP1   
ATOM   3171  HE2 LYS A 220       9.631 -23.052  28.790  0.00  0.00      AP1   
ATOM   3172  NZ  LYS A 220      10.832 -24.341  29.955  0.00  0.00      AP1  N
ATOM   3173  HZ1 LYS A 220      11.400 -24.650  29.140  0.00  0.00      AP1   
ATOM   3174  HZ2 LYS A 220      11.318 -23.558  30.438  0.00  0.00      AP1   
ATOM   3175  HZ3 LYS A 220      10.722 -25.135  30.618  0.00  0.00      AP1   
ATOM   3176  C   LYS A 220       7.112 -20.828  33.212  0.00  0.00      AP1  C
ATOM   3177  O   LYS A 220       7.734 -19.874  33.687  0.00  0.00      AP1  O
ATOM   3178  N   PRO A 221       6.575 -21.736  34.011  0.00  0.00      AP1  N
ATOM   3179  CD  PRO A 221       5.966 -22.999  33.596  0.00  0.00      AP1  C
ATOM   3180  HD1 PRO A 221       6.738 -23.722  33.250  0.00  0.00      AP1   
ATOM   3181  HD2 PRO A 221       5.226 -22.840  32.779  0.00  0.00      AP1   
ATOM   3182  CA  PRO A 221       6.630 -21.621  35.451  0.00  0.00      AP1  C
ATOM   3183  HA  PRO A 221       6.546 -20.582  35.743  0.00  0.00      AP1   
ATOM   3184  CB  PRO A 221       5.418 -22.442  35.901  0.00  0.00      AP1  C
ATOM   3185  HB1 PRO A 221       4.490 -21.828  35.925  0.00  0.00      AP1   
ATOM   3186  HB2 PRO A 221       5.586 -22.914  36.893  0.00  0.00      AP1   
ATOM   3187  CG  PRO A 221       5.261 -23.542  34.844  0.00  0.00      AP1  C
ATOM   3188  HG1 PRO A 221       4.189 -23.757  34.674  0.00  0.00      AP1   
ATOM   3189  HG2 PRO A 221       5.753 -24.491  35.159  0.00  0.00      AP1   
ATOM   3190  C   PRO A 221       7.903 -22.197  36.032  0.00  0.00      AP1  C
ATOM   3191  O   PRO A 221       8.531 -23.045  35.398  0.00  0.00      AP1  O
ATOM   3192  N   MET A 222       8.293 -21.735  37.236  0.00  0.00      AP1  N
ATOM   3193  HN  MET A 222       7.851 -20.949  37.663  0.00  0.00      AP1   
ATOM   3194  CA  MET A 222       9.378 -22.318  38.022  0.00  0.00      AP1  C
ATOM   3195  HA  MET A 222       9.538 -21.615  38.829  0.00  0.00      AP1   
ATOM   3196  CB  MET A 222       8.905 -23.593  38.762  0.00  0.00      AP1  C
ATOM   3197  HB1 MET A 222       8.374 -24.225  38.013  0.00  0.00      AP1   
ATOM   3198  HB2 MET A 222       9.792 -24.179  39.090  0.00  0.00      AP1   
ATOM   3199  CG  MET A 222       7.967 -23.256  39.933  0.00  0.00      AP1  C
ATOM   3200  HG1 MET A 222       8.504 -22.657  40.699  0.00  0.00      AP1   
ATOM   3201  HG2 MET A 222       7.115 -22.643  39.565  0.00  0.00      AP1   
ATOM   3202  SD  MET A 222       7.278 -24.705  40.784  0.00  0.00      AP1  S
ATOM   3203  CE  MET A 222       5.857 -24.888  39.675  0.00  0.00      AP1  C
ATOM   3204  HE1 MET A 222       5.220 -25.745  39.986  0.00  0.00      AP1   
ATOM   3205  HE2 MET A 222       5.226 -23.973  39.682  0.00  0.00      AP1   
ATOM   3206  HE3 MET A 222       6.186 -25.071  38.631  0.00  0.00      AP1   
ATOM   3207  C   MET A 222      10.720 -22.512  37.302  0.00  0.00      AP1  C
ATOM   3208  O   MET A 222      11.285 -23.598  37.241  0.00  0.00      AP1  O
ATOM   3209  N   VAL A 223      11.245 -21.419  36.727  0.00  0.00      AP1  N
ATOM   3210  HN  VAL A 223      10.862 -20.519  36.915  0.00  0.00      AP1   
ATOM   3211  CA  VAL A 223      12.373 -21.411  35.808  0.00  0.00      AP1  C
ATOM   3212  HA  VAL A 223      12.082 -22.110  35.034  0.00  0.00      AP1   
ATOM   3213  CB  VAL A 223      12.419 -20.034  35.152  0.00  0.00      AP1  C
ATOM   3214  HB  VAL A 223      11.364 -19.699  34.999  0.00  0.00      AP1   
ATOM   3215  CG1 VAL A 223      13.132 -18.974  36.011  0.00  0.00      AP1  C
ATOM   3216 HG11 VAL A 223      13.171 -18.003  35.471  0.00  0.00      AP1   
ATOM   3217 HG12 VAL A 223      12.601 -18.797  36.970  0.00  0.00      AP1   
ATOM   3218 HG13 VAL A 223      14.175 -19.285  36.234  0.00  0.00      AP1   
ATOM   3219  CG2 VAL A 223      13.054 -20.150  33.772  0.00  0.00      AP1  C
ATOM   3220 HG21 VAL A 223      13.134 -19.151  33.291  0.00  0.00      AP1   
ATOM   3221 HG22 VAL A 223      14.074 -20.585  33.847  0.00  0.00      AP1   
ATOM   3222 HG23 VAL A 223      12.447 -20.795  33.103  0.00  0.00      AP1   
ATOM   3223  C   VAL A 223      13.752 -21.850  36.331  0.00  0.00      AP1  C
ATOM   3224  O   VAL A 223      14.151 -21.495  37.441  0.00  0.00      AP1  O
ATOM   3225  N   GLY A 224      14.550 -22.605  35.525  0.00  0.00      AP1  N
ATOM   3226  HN  GLY A 224      14.220 -22.950  34.647  0.00  0.00      AP1   
ATOM   3227  CA  GLY A 224      15.930 -22.969  35.872  0.00  0.00      AP1  C
ATOM   3228  HA1 GLY A 224      16.006 -24.047  35.819  0.00  0.00      AP1   
ATOM   3229  HA2 GLY A 224      16.144 -22.557  36.848  0.00  0.00      AP1   
ATOM   3230  C   GLY A 224      16.921 -22.381  34.890  0.00  0.00      AP1  C
ATOM   3231  O   GLY A 224      16.519 -21.717  33.933  0.00  0.00      AP1  O
ATOM   3232  N   PRO A 225      18.232 -22.565  35.049  0.00  0.00      AP1  N
ATOM   3233  CD  PRO A 225      18.832 -23.239  36.201  0.00  0.00      AP1  C
ATOM   3234  HD1 PRO A 225      18.761 -24.346  36.106  0.00  0.00      AP1   
ATOM   3235  HD2 PRO A 225      18.346 -22.926  37.153  0.00  0.00      AP1   
ATOM   3236  CA  PRO A 225      19.243 -22.052  34.126  0.00  0.00      AP1  C
ATOM   3237  HA  PRO A 225      19.214 -20.970  34.152  0.00  0.00      AP1   
ATOM   3238  CB  PRO A 225      20.590 -22.490  34.724  0.00  0.00      AP1  C
ATOM   3239  HB1 PRO A 225      21.346 -21.675  34.671  0.00  0.00      AP1   
ATOM   3240  HB2 PRO A 225      20.982 -23.405  34.228  0.00  0.00      AP1   
ATOM   3241  CG  PRO A 225      20.300 -22.805  36.193  0.00  0.00      AP1  C
ATOM   3242  HG1 PRO A 225      20.491 -21.917  36.828  0.00  0.00      AP1   
ATOM   3243  HG2 PRO A 225      20.931 -23.640  36.578  0.00  0.00      AP1   
ATOM   3244  C   PRO A 225      19.108 -22.519  32.682  0.00  0.00      AP1  C
ATOM   3245  O   PRO A 225      19.549 -21.809  31.781  0.00  0.00      AP1  O
ATOM   3246  N   GLU A 226      18.516 -23.698  32.432  0.00  0.00      AP1  N
ATOM   3247  HN  GLU A 226      18.165 -24.229  33.198  0.00  0.00      AP1   
ATOM   3248  CA  GLU A 226      18.315 -24.324  31.141  0.00  0.00      AP1  C
ATOM   3249  HA  GLU A 226      19.264 -24.299  30.619  0.00  0.00      AP1   
ATOM   3250  CB  GLU A 226      17.898 -25.809  31.338  0.00  0.00      AP1  C
ATOM   3251  HB1 GLU A 226      17.808 -26.281  30.332  0.00  0.00      AP1   
ATOM   3252  HB2 GLU A 226      18.708 -26.363  31.863  0.00  0.00      AP1   
ATOM   3253  CG  GLU A 226      16.563 -26.063  32.096  0.00  0.00      AP1  C
ATOM   3254  HG1 GLU A 226      15.828 -25.285  31.819  0.00  0.00      AP1   
ATOM   3255  HG2 GLU A 226      16.149 -27.060  31.846  0.00  0.00      AP1   
ATOM   3256  CD  GLU A 226      16.634 -25.984  33.626  0.00  0.00      AP1  C
ATOM   3257  OE1 GLU A 226      17.678 -25.542  34.174  0.00  0.00      AP1  O
ATOM   3258  OE2 GLU A 226      15.628 -26.369  34.269  0.00  0.00      AP1  O
ATOM   3259  C   GLU A 226      17.302 -23.587  30.273  0.00  0.00      AP1  C
ATOM   3260  O   GLU A 226      17.225 -23.738  29.047  0.00  0.00      AP1  O
ATOM   3261  N   ASP A 227      16.524 -22.696  30.902  0.00  0.00      AP1  N
ATOM   3262  HN  ASP A 227      16.524 -22.577  31.892  0.00  0.00      AP1   
ATOM   3263  CA  ASP A 227      15.607 -21.816  30.233  0.00  0.00      AP1  C
ATOM   3264  HA  ASP A 227      15.367 -22.288  29.288  0.00  0.00      AP1   
ATOM   3265  CB  ASP A 227      14.387 -21.583  31.125  0.00  0.00      AP1  C
ATOM   3266  HB1 ASP A 227      14.724 -21.246  32.126  0.00  0.00      AP1   
ATOM   3267  HB2 ASP A 227      13.734 -20.798  30.695  0.00  0.00      AP1   
ATOM   3268  CG  ASP A 227      13.598 -22.856  31.294  0.00  0.00      AP1  C
ATOM   3269  OD1 ASP A 227      13.203 -23.421  30.232  0.00  0.00      AP1  O
ATOM   3270  OD2 ASP A 227      13.275 -23.245  32.441  0.00  0.00      AP1  O
ATOM   3271  C   ASP A 227      16.224 -20.464  29.905  0.00  0.00      AP1  C
ATOM   3272  O   ASP A 227      15.574 -19.598  29.330  0.00  0.00      AP1  O
ATOM   3273  N   ALA A 228      17.515 -20.232  30.203  0.00  0.00      AP1  N
ATOM   3274  HN  ALA A 228      18.060 -20.833  30.785  0.00  0.00      AP1   
ATOM   3275  CA  ALA A 228      18.208 -19.070  29.690  0.00  0.00      AP1  C
ATOM   3276  HA  ALA A 228      17.612 -18.181  29.859  0.00  0.00      AP1   
ATOM   3277  CB  ALA A 228      19.532 -18.819  30.430  0.00  0.00      AP1  C
ATOM   3278  HB1 ALA A 228      19.336 -18.714  31.519  0.00  0.00      AP1   
ATOM   3279  HB2 ALA A 228      20.236 -19.667  30.290  0.00  0.00      AP1   
ATOM   3280  HB3 ALA A 228      20.026 -17.886  30.080  0.00  0.00      AP1   
ATOM   3281  C   ALA A 228      18.448 -19.147  28.181  0.00  0.00      AP1  C
ATOM   3282  O   ALA A 228      18.463 -20.221  27.581  0.00  0.00      AP1  O
ATOM   3283  N   GLY A 229      18.625 -17.986  27.523  0.00  0.00      AP1  N
ATOM   3284  HN  GLY A 229      18.545 -17.106  27.991  0.00  0.00      AP1   
ATOM   3285  CA  GLY A 229      18.942 -17.917  26.102  0.00  0.00      AP1  C
ATOM   3286  HA1 GLY A 229      18.996 -18.938  25.748  0.00  0.00      AP1   
ATOM   3287  HA2 GLY A 229      19.870 -17.367  26.013  0.00  0.00      AP1   
ATOM   3288  C   GLY A 229      17.899 -17.198  25.295  0.00  0.00      AP1  C
ATOM   3289  O   GLY A 229      17.180 -16.330  25.785  0.00  0.00      AP1  O
ATOM   3290  N   SER A 230      17.822 -17.530  23.997  0.00  0.00      AP1  N
ATOM   3291  HN  SER A 230      18.281 -18.333  23.618  0.00  0.00      AP1   
ATOM   3292  CA  SER A 230      17.069 -16.761  23.024  0.00  0.00      AP1  C
ATOM   3293  HA  SER A 230      16.889 -15.806  23.500  0.00  0.00      AP1   
ATOM   3294  CB  SER A 230      17.810 -16.661  21.672  0.00  0.00      AP1  C
ATOM   3295  HB1 SER A 230      18.039 -17.695  21.326  0.00  0.00      AP1   
ATOM   3296  HB2 SER A 230      17.154 -16.196  20.904  0.00  0.00      AP1   
ATOM   3297  OG  SER A 230      19.032 -15.944  21.806  0.00  0.00      AP1  O
ATOM   3298  HG1 SER A 230      19.545 -16.105  21.004  0.00  0.00      AP1   
ATOM   3299  C   SER A 230      15.717 -17.360  22.693  0.00  0.00      AP1  C
ATOM   3300  O   SER A 230      15.569 -18.561  22.465  0.00  0.00      AP1  O
ATOM   3301  N   TYR A 231      14.690 -16.496  22.617  0.00  0.00      AP1  N
ATOM   3302  HN  TYR A 231      14.815 -15.529  22.831  0.00  0.00      AP1   
ATOM   3303  CA  TYR A 231      13.344 -16.859  22.235  0.00  0.00      AP1  C
ATOM   3304  HA  TYR A 231      13.374 -17.840  21.776  0.00  0.00      AP1   
ATOM   3305  CB  TYR A 231      12.328 -16.774  23.412  0.00  0.00      AP1  C
ATOM   3306  HB1 TYR A 231      12.346 -15.747  23.834  0.00  0.00      AP1   
ATOM   3307  HB2 TYR A 231      11.294 -16.966  23.052  0.00  0.00      AP1   
ATOM   3308  CG  TYR A 231      12.613 -17.705  24.562  0.00  0.00      AP1  C
ATOM   3309  CD1 TYR A 231      13.701 -17.516  25.437  0.00  0.00      AP1  C
ATOM   3310  HD1 TYR A 231      14.371 -16.682  25.288  0.00  0.00      AP1   
ATOM   3311  CE1 TYR A 231      13.937 -18.413  26.490  0.00  0.00      AP1  C
ATOM   3312  HE1 TYR A 231      14.804 -18.299  27.123  0.00  0.00      AP1   
ATOM   3313  CZ  TYR A 231      13.043 -19.464  26.714  0.00  0.00      AP1  C
ATOM   3314  OH  TYR A 231      13.287 -20.417  27.715  0.00  0.00      AP1  O
ATOM   3315  HH  TYR A 231      12.527 -21.001  27.749  0.00  0.00      AP1   
ATOM   3316  CD2 TYR A 231      11.710 -18.745  24.834  0.00  0.00      AP1  C
ATOM   3317  HD2 TYR A 231      10.869 -18.917  24.176  0.00  0.00      AP1   
ATOM   3318  CE2 TYR A 231      11.907 -19.603  25.922  0.00  0.00      AP1  C
ATOM   3319  HE2 TYR A 231      11.187 -20.381  26.127  0.00  0.00      AP1   
ATOM   3320  C   TYR A 231      12.903 -15.873  21.160  0.00  0.00      AP1  C
ATOM   3321  O   TYR A 231      13.313 -14.714  21.154  0.00  0.00      AP1  O
ATOM   3322  N   ARG A 232      12.058 -16.304  20.207  0.00  0.00      AP1  N
ATOM   3323  HN  ARG A 232      11.789 -17.263  20.171  0.00  0.00      AP1   
ATOM   3324  CA  ARG A 232      11.493 -15.431  19.194  0.00  0.00      AP1  C
ATOM   3325  HA  ARG A 232      11.636 -14.398  19.489  0.00  0.00      AP1   
ATOM   3326  CB  ARG A 232      12.122 -15.660  17.795  0.00  0.00      AP1  C
ATOM   3327  HB1 ARG A 232      13.227 -15.600  17.932  0.00  0.00      AP1   
ATOM   3328  HB2 ARG A 232      11.911 -16.699  17.456  0.00  0.00      AP1   
ATOM   3329  CG  ARG A 232      11.706 -14.630  16.715  0.00  0.00      AP1  C
ATOM   3330  HG1 ARG A 232      10.600 -14.662  16.603  0.00  0.00      AP1   
ATOM   3331  HG2 ARG A 232      11.939 -13.604  17.083  0.00  0.00      AP1   
ATOM   3332  CD  ARG A 232      12.396 -14.777  15.348  0.00  0.00      AP1  C
ATOM   3333  HD1 ARG A 232      12.184 -13.877  14.728  0.00  0.00      AP1   
ATOM   3334  HD2 ARG A 232      13.501 -14.886  15.456  0.00  0.00      AP1   
ATOM   3335  NE  ARG A 232      11.886 -16.000  14.665  0.00  0.00      AP1  N
ATOM   3336  HE  ARG A 232      10.977 -15.873  14.254  0.00  0.00      AP1   
ATOM   3337  CZ  ARG A 232      12.505 -17.173  14.564  0.00  0.00      AP1  C
ATOM   3338  NH1 ARG A 232      13.687 -17.387  15.119  0.00  0.00      AP1  N
ATOM   3339 HH11 ARG A 232      14.144 -18.258  15.013  0.00  0.00      AP1   
ATOM   3340 HH12 ARG A 232      14.139 -16.588  15.524  0.00  0.00      AP1   
ATOM   3341  NH2 ARG A 232      11.933 -18.150  13.860  0.00  0.00      AP1  N
ATOM   3342 HH21 ARG A 232      12.338 -19.053  13.849  0.00  0.00      AP1   
ATOM   3343 HH22 ARG A 232      11.006 -17.991  13.544  0.00  0.00      AP1   
ATOM   3344  C   ARG A 232       9.995 -15.660  19.131  0.00  0.00      AP1  C
ATOM   3345  O   ARG A 232       9.524 -16.794  19.124  0.00  0.00      AP1  O
ATOM   3346  N   CYS A 233       9.211 -14.569  19.104  0.00  0.00      AP1  N
ATOM   3347  HN  CYS A 233       9.584 -13.656  19.254  0.00  0.00      AP1   
ATOM   3348  CA  CYS A 233       7.789 -14.608  18.865  0.00  0.00      AP1  C
ATOM   3349  HA  CYS A 233       7.462 -15.638  18.946  0.00  0.00      AP1   
ATOM   3350  CB  CYS A 233       6.986 -13.672  19.802  0.00  0.00      AP1   
ATOM   3351  HB1 CYS A 233       7.128 -14.043  20.842  0.00  0.00      AP1   
ATOM   3352  HB2 CYS A 233       7.424 -12.649  19.779  0.00  0.00      AP1   
ATOM   3353  SG  CYS A 233       5.197 -13.626  19.447  0.00  0.00      AP1   
ATOM   3354  C   CYS A 233       7.550 -14.162  17.438  0.00  0.00      AP1  C
ATOM   3355  O   CYS A 233       8.130 -13.176  16.984  0.00  0.00      AP1  O
ATOM   3356  N   GLU A 234       6.668 -14.883  16.731  0.00  0.00      AP1  N
ATOM   3357  HN  GLU A 234       6.307 -15.741  17.084  0.00  0.00      AP1   
ATOM   3358  CA  GLU A 234       6.153 -14.521  15.431  0.00  0.00      AP1  C
ATOM   3359  HA  GLU A 234       6.475 -13.516  15.189  0.00  0.00      AP1   
ATOM   3360  CB  GLU A 234       6.614 -15.519  14.352  0.00  0.00      AP1  C
ATOM   3361  HB1 GLU A 234       6.436 -16.552  14.734  0.00  0.00      AP1   
ATOM   3362  HB2 GLU A 234       5.978 -15.416  13.445  0.00  0.00      AP1   
ATOM   3363  CG  GLU A 234       8.107 -15.310  14.028  0.00  0.00      AP1  C
ATOM   3364  HG1 GLU A 234       8.252 -14.306  13.591  0.00  0.00      AP1   
ATOM   3365  HG2 GLU A 234       8.728 -15.404  14.941  0.00  0.00      AP1   
ATOM   3366  CD  GLU A 234       8.649 -16.281  12.991  0.00  0.00      AP1  C
ATOM   3367  OE1 GLU A 234       7.929 -16.624  12.026  0.00  0.00      AP1  O
ATOM   3368  OE2 GLU A 234       9.836 -16.664  13.150  0.00  0.00      AP1  O
ATOM   3369  C   GLU A 234       4.641 -14.509  15.486  0.00  0.00      AP1  C
ATOM   3370  O   GLU A 234       3.998 -15.501  15.819  0.00  0.00      AP1  O
ATOM   3371  N   LEU A 235       4.020 -13.361  15.155  0.00  0.00      AP1  N
ATOM   3372  HN  LEU A 235       4.501 -12.503  14.989  0.00  0.00      AP1   
ATOM   3373  CA  LEU A 235       2.578 -13.275  15.007  0.00  0.00      AP1  C
ATOM   3374  HA  LEU A 235       2.137 -14.098  15.554  0.00  0.00      AP1   
ATOM   3375  CB  LEU A 235       2.034 -11.923  15.514  0.00  0.00      AP1  C
ATOM   3376  HB1 LEU A 235       2.312 -11.840  16.590  0.00  0.00      AP1   
ATOM   3377  HB2 LEU A 235       2.569 -11.098  14.993  0.00  0.00      AP1   
ATOM   3378  CG  LEU A 235       0.513 -11.686  15.409  0.00  0.00      AP1  C
ATOM   3379  HG  LEU A 235       0.293 -11.569  14.319  0.00  0.00      AP1   
ATOM   3380  CD1 LEU A 235      -0.340 -12.820  15.993  0.00  0.00      AP1  C
ATOM   3381 HD11 LEU A 235      -1.420 -12.568  15.929  0.00  0.00      AP1   
ATOM   3382 HD12 LEU A 235      -0.168 -13.766  15.435  0.00  0.00      AP1   
ATOM   3383 HD13 LEU A 235      -0.087 -12.992  17.060  0.00  0.00      AP1   
ATOM   3384  CD2 LEU A 235       0.180 -10.359  16.107  0.00  0.00      AP1  C
ATOM   3385 HD21 LEU A 235      -0.909 -10.148  16.033  0.00  0.00      AP1   
ATOM   3386 HD22 LEU A 235       0.444 -10.384  17.183  0.00  0.00      AP1   
ATOM   3387 HD23 LEU A 235       0.730  -9.519  15.630  0.00  0.00      AP1   
ATOM   3388  C   LEU A 235       2.231 -13.460  13.546  0.00  0.00      AP1  C
ATOM   3389  O   LEU A 235       2.616 -12.663  12.689  0.00  0.00      AP1  O
ATOM   3390  N   GLY A 236       1.526 -14.561  13.217  0.00  0.00      AP1  N
ATOM   3391  HN  GLY A 236       1.220 -15.212  13.910  0.00  0.00      AP1   
ATOM   3392  CA  GLY A 236       1.158 -14.880  11.847  0.00  0.00      AP1  C
ATOM   3393  HA1 GLY A 236       0.805 -15.903  11.873  0.00  0.00      AP1   
ATOM   3394  HA2 GLY A 236       2.055 -14.736  11.260  0.00  0.00      AP1   
ATOM   3395  C   GLY A 236       0.069 -14.024  11.251  0.00  0.00      AP1  C
ATOM   3396  O   GLY A 236      -0.704 -13.357  11.935  0.00  0.00      AP1  O
ATOM   3397  N   SER A 237      -0.040 -14.083   9.916  0.00  0.00      AP1  N
ATOM   3398  HN  SER A 237       0.522 -14.717   9.386  0.00  0.00      AP1   
ATOM   3399  CA  SER A 237      -0.942 -13.279   9.116  0.00  0.00      AP1  C
ATOM   3400  HA  SER A 237      -1.708 -12.883   9.771  0.00  0.00      AP1   
ATOM   3401  CB  SER A 237      -0.125 -12.200   8.347  0.00  0.00      AP1  C
ATOM   3402  HB1 SER A 237       0.359 -11.534   9.097  0.00  0.00      AP1   
ATOM   3403  HB2 SER A 237       0.691 -12.679   7.759  0.00  0.00      AP1   
ATOM   3404  OG  SER A 237      -0.906 -11.370   7.485  0.00  0.00      AP1  O
ATOM   3405  HG1 SER A 237      -0.355 -10.616   7.242  0.00  0.00      AP1   
ATOM   3406  C   SER A 237      -1.623 -14.228   8.146  0.00  0.00      AP1  C
ATOM   3407  O   SER A 237      -1.176 -15.355   7.963  0.00  0.00      AP1  O
ATOM   3408  N   VAL A 238      -2.754 -13.809   7.536  0.00  0.00      AP1  N
ATOM   3409  HN  VAL A 238      -3.207 -12.977   7.839  0.00  0.00      AP1   
ATOM   3410  CA  VAL A 238      -3.411 -14.483   6.423  0.00  0.00      AP1  C
ATOM   3411  HA  VAL A 238      -3.477 -15.535   6.671  0.00  0.00      AP1   
ATOM   3412  CB  VAL A 238      -4.818 -13.943   6.119  0.00  0.00      AP1  C
ATOM   3413  HB  VAL A 238      -5.159 -14.409   5.161  0.00  0.00      AP1   
ATOM   3414  CG1 VAL A 238      -5.797 -14.325   7.247  0.00  0.00      AP1  C
ATOM   3415 HG11 VAL A 238      -6.804 -13.900   7.043  0.00  0.00      AP1   
ATOM   3416 HG12 VAL A 238      -5.915 -15.425   7.332  0.00  0.00      AP1   
ATOM   3417 HG13 VAL A 238      -5.447 -13.926   8.222  0.00  0.00      AP1   
ATOM   3418  CG2 VAL A 238      -4.814 -12.421   5.862  0.00  0.00      AP1  C
ATOM   3419 HG21 VAL A 238      -5.846 -12.050   5.684  0.00  0.00      AP1   
ATOM   3420 HG22 VAL A 238      -4.393 -11.879   6.735  0.00  0.00      AP1   
ATOM   3421 HG23 VAL A 238      -4.208 -12.167   4.967  0.00  0.00      AP1   
ATOM   3422  C   VAL A 238      -2.585 -14.365   5.156  0.00  0.00      AP1  C
ATOM   3423  O   VAL A 238      -2.686 -15.170   4.230  0.00  0.00      AP1  O
ATOM   3424  N   ASN A 239      -1.744 -13.315   5.086  0.00  0.00      AP1  N
ATOM   3425  HN  ASN A 239      -1.788 -12.584   5.766  0.00  0.00      AP1   
ATOM   3426  CA  ASN A 239      -0.731 -13.131   4.072  0.00  0.00      AP1  C
ATOM   3427  HA  ASN A 239      -1.200 -13.401   3.132  0.00  0.00      AP1   
ATOM   3428  CB  ASN A 239      -0.235 -11.662   3.984  0.00  0.00      AP1  C
ATOM   3429  HB1 ASN A 239       0.092 -11.352   5.001  0.00  0.00      AP1   
ATOM   3430  HB2 ASN A 239       0.646 -11.593   3.315  0.00  0.00      AP1   
ATOM   3431  CG  ASN A 239      -1.288 -10.643   3.526  0.00  0.00      AP1  C
ATOM   3432  OD1 ASN A 239      -1.011  -9.441   3.543  0.00  0.00      AP1  O
ATOM   3433  ND2 ASN A 239      -2.481 -11.087   3.081  0.00  0.00      AP1  N
ATOM   3434 HD21 ASN A 239      -3.140 -10.403   2.780  0.00  0.00      AP1   
ATOM   3435 HD22 ASN A 239      -2.663 -12.063   3.035  0.00  0.00      AP1   
ATOM   3436  C   ASN A 239       0.450 -14.082   4.290  0.00  0.00      AP1  C
ATOM   3437  O   ASN A 239       0.443 -14.943   5.163  0.00  0.00      AP1  O
ATOM   3438  N   SER A 240       1.483 -13.996   3.434  0.00  0.00      AP1  N
ATOM   3439  HN  SER A 240       1.540 -13.314   2.705  0.00  0.00      AP1   
ATOM   3440  CA  SER A 240       2.624 -14.903   3.495  0.00  0.00      AP1  C
ATOM   3441  HA  SER A 240       2.172 -15.884   3.558  0.00  0.00      AP1   
ATOM   3442  CB  SER A 240       3.485 -14.703   2.227  0.00  0.00      AP1  C
ATOM   3443  HB1 SER A 240       2.799 -14.572   1.359  0.00  0.00      AP1   
ATOM   3444  HB2 SER A 240       4.088 -13.771   2.310  0.00  0.00      AP1   
ATOM   3445  OG  SER A 240       4.331 -15.818   1.957  0.00  0.00      AP1  O
ATOM   3446  HG1 SER A 240       4.657 -15.715   1.054  0.00  0.00      AP1   
ATOM   3447  C   SER A 240       3.542 -14.744   4.712  0.00  0.00      AP1  C
ATOM   3448  O   SER A 240       3.862 -15.695   5.415  0.00  0.00      AP1  O
ATOM   3449  N   SER A 241       3.972 -13.497   4.994  0.00  0.00      AP1  N
ATOM   3450  HN  SER A 241       3.599 -12.721   4.488  0.00  0.00      AP1   
ATOM   3451  CA  SER A 241       4.967 -13.132   6.002  0.00  0.00      AP1  C
ATOM   3452  HA  SER A 241       5.504 -14.050   6.204  0.00  0.00      AP1   
ATOM   3453  CB  SER A 241       5.958 -12.090   5.389  0.00  0.00      AP1  C
ATOM   3454  HB1 SER A 241       6.376 -11.479   6.222  0.00  0.00      AP1   
ATOM   3455  HB2 SER A 241       6.814 -12.608   4.902  0.00  0.00      AP1   
ATOM   3456  OG  SER A 241       5.320 -11.203   4.464  0.00  0.00      AP1  O
ATOM   3457  HG1 SER A 241       5.930 -10.469   4.309  0.00  0.00      AP1   
ATOM   3458  C   SER A 241       4.366 -12.650   7.335  0.00  0.00      AP1  C
ATOM   3459  O   SER A 241       3.188 -12.286   7.387  0.00  0.00      AP1  O
ATOM   3460  N   PRO A 242       5.096 -12.677   8.469  0.00  0.00      AP1  N
ATOM   3461  CD  PRO A 242       6.554 -12.794   8.543  0.00  0.00      AP1  C
ATOM   3462  HD1 PRO A 242       7.049 -11.810   8.374  0.00  0.00      AP1   
ATOM   3463  HD2 PRO A 242       6.942 -13.527   7.799  0.00  0.00      AP1   
ATOM   3464  CA  PRO A 242       4.545 -12.364   9.785  0.00  0.00      AP1  C
ATOM   3465  HA  PRO A 242       3.653 -12.956   9.951  0.00  0.00      AP1   
ATOM   3466  CB  PRO A 242       5.629 -12.834  10.786  0.00  0.00      AP1  C
ATOM   3467  HB1 PRO A 242       5.264 -13.693  11.392  0.00  0.00      AP1   
ATOM   3468  HB2 PRO A 242       5.939 -12.002  11.458  0.00  0.00      AP1   
ATOM   3469  CG  PRO A 242       6.841 -13.287   9.956  0.00  0.00      AP1  C
ATOM   3470  HG1 PRO A 242       6.956 -14.388  10.015  0.00  0.00      AP1   
ATOM   3471  HG2 PRO A 242       7.788 -12.826  10.320  0.00  0.00      AP1   
ATOM   3472  C   PRO A 242       4.206 -10.889   9.974  0.00  0.00      AP1  C
ATOM   3473  O   PRO A 242       4.778 -10.023   9.316  0.00  0.00      AP1  O
ATOM   3474  N   ALA A 243       3.251 -10.594  10.880  0.00  0.00      AP1  N
ATOM   3475  HN  ALA A 243       2.776 -11.331  11.361  0.00  0.00      AP1   
ATOM   3476  CA  ALA A 243       2.836  -9.253  11.234  0.00  0.00      AP1  C
ATOM   3477  HA  ALA A 243       2.888  -8.615  10.359  0.00  0.00      AP1   
ATOM   3478  CB  ALA A 243       1.386  -9.335  11.749  0.00  0.00      AP1  C
ATOM   3479  HB1 ALA A 243       0.734  -9.762  10.958  0.00  0.00      AP1   
ATOM   3480  HB2 ALA A 243       1.316  -9.993  12.644  0.00  0.00      AP1   
ATOM   3481  HB3 ALA A 243       0.991  -8.332  12.016  0.00  0.00      AP1   
ATOM   3482  C   ALA A 243       3.726  -8.600  12.299  0.00  0.00      AP1  C
ATOM   3483  O   ALA A 243       3.928  -7.389  12.314  0.00  0.00      AP1  O
ATOM   3484  N   THR A 244       4.291  -9.401  13.219  0.00  0.00      AP1  N
ATOM   3485  HN  THR A 244       4.182 -10.393  13.198  0.00  0.00      AP1   
ATOM   3486  CA  THR A 244       5.111  -8.909  14.331  0.00  0.00      AP1  C
ATOM   3487  HA  THR A 244       5.633  -8.027  13.984  0.00  0.00      AP1   
ATOM   3488  CB  THR A 244       4.325  -8.739  15.644  0.00  0.00      AP1  C
ATOM   3489  HB  THR A 244       3.714  -9.668  15.761  0.00  0.00      AP1   
ATOM   3490  OG1 THR A 244       3.428  -7.644  15.549  0.00  0.00      AP1  O
ATOM   3491  HG1 THR A 244       2.988  -7.598  16.404  0.00  0.00      AP1   
ATOM   3492  CG2 THR A 244       5.174  -8.502  16.906  0.00  0.00      AP1  C
ATOM   3493 HG21 THR A 244       4.537  -8.505  17.815  0.00  0.00      AP1   
ATOM   3494 HG22 THR A 244       5.934  -9.304  17.018  0.00  0.00      AP1   
ATOM   3495 HG23 THR A 244       5.703  -7.526  16.855  0.00  0.00      AP1   
ATOM   3496  C   THR A 244       6.165  -9.949  14.608  0.00  0.00      AP1  C
ATOM   3497  O   THR A 244       5.859 -11.135  14.713  0.00  0.00      AP1  O
ATOM   3498  N   ILE A 245       7.433  -9.523  14.756  0.00  0.00      AP1  N
ATOM   3499  HN  ILE A 245       7.691  -8.579  14.564  0.00  0.00      AP1   
ATOM   3500  CA  ILE A 245       8.535 -10.363  15.201  0.00  0.00      AP1  C
ATOM   3501  HA  ILE A 245       8.117 -11.301  15.548  0.00  0.00      AP1   
ATOM   3502  CB  ILE A 245       9.599 -10.563  14.123  0.00  0.00      AP1  C
ATOM   3503  HB  ILE A 245       9.826  -9.530  13.759  0.00  0.00      AP1   
ATOM   3504  CG2 ILE A 245      10.829 -11.305  14.693  0.00  0.00      AP1  C
ATOM   3505 HG21 ILE A 245      11.658 -11.310  13.954  0.00  0.00      AP1   
ATOM   3506 HG22 ILE A 245      11.201 -10.806  15.613  0.00  0.00      AP1   
ATOM   3507 HG23 ILE A 245      10.580 -12.358  14.942  0.00  0.00      AP1   
ATOM   3508  CG1 ILE A 245       9.032 -11.339  12.915  0.00  0.00      AP1  C
ATOM   3509 HG11 ILE A 245       8.635 -12.323  13.252  0.00  0.00      AP1   
ATOM   3510 HG12 ILE A 245       8.177 -10.768  12.488  0.00  0.00      AP1   
ATOM   3511  CD  ILE A 245      10.052 -11.578  11.788  0.00  0.00      AP1   
ATOM   3512  HD1 ILE A 245       9.566 -12.089  10.929  0.00  0.00      AP1   
ATOM   3513  HD2 ILE A 245      10.470 -10.614  11.429  0.00  0.00      AP1   
ATOM   3514  HD3 ILE A 245      10.889 -12.218  12.138  0.00  0.00      AP1   
ATOM   3515  C   ILE A 245       9.174  -9.693  16.406  0.00  0.00      AP1  C
ATOM   3516  O   ILE A 245       9.620  -8.551  16.337  0.00  0.00      AP1  O
ATOM   3517  N   ILE A 246       9.217 -10.386  17.560  0.00  0.00      AP1  N
ATOM   3518  HN  ILE A 246       8.816 -11.295  17.653  0.00  0.00      AP1   
ATOM   3519  CA  ILE A 246       9.847  -9.883  18.779  0.00  0.00      AP1  C
ATOM   3520  HA  ILE A 246      10.426  -9.005  18.520  0.00  0.00      AP1   
ATOM   3521  CB  ILE A 246       8.852  -9.582  19.912  0.00  0.00      AP1  C
ATOM   3522  HB  ILE A 246       8.254 -10.522  20.016  0.00  0.00      AP1   
ATOM   3523  CG2 ILE A 246       9.595  -9.174  21.205  0.00  0.00      AP1  C
ATOM   3524 HG21 ILE A 246       8.888  -9.109  22.058  0.00  0.00      AP1   
ATOM   3525 HG22 ILE A 246      10.372  -9.923  21.467  0.00  0.00      AP1   
ATOM   3526 HG23 ILE A 246      10.087  -8.185  21.087  0.00  0.00      AP1   
ATOM   3527  CG1 ILE A 246       7.854  -8.472  19.507  0.00  0.00      AP1  C
ATOM   3528 HG11 ILE A 246       8.410  -7.548  19.229  0.00  0.00      AP1   
ATOM   3529 HG12 ILE A 246       7.293  -8.804  18.604  0.00  0.00      AP1   
ATOM   3530  CD  ILE A 246       6.829  -8.122  20.600  0.00  0.00      AP1   
ATOM   3531  HD1 ILE A 246       6.109  -7.363  20.223  0.00  0.00      AP1   
ATOM   3532  HD2 ILE A 246       6.255  -9.024  20.902  0.00  0.00      AP1   
ATOM   3533  HD3 ILE A 246       7.330  -7.705  21.498  0.00  0.00      AP1   
ATOM   3534  C   ILE A 246      10.836 -10.938  19.240  0.00  0.00      AP1  C
ATOM   3535  O   ILE A 246      10.499 -12.112  19.382  0.00  0.00      AP1  O
ATOM   3536  N   ASN A 247      12.098 -10.544  19.496  0.00  0.00      AP1  N
ATOM   3537  HN  ASN A 247      12.424  -9.621  19.289  0.00  0.00      AP1   
ATOM   3538  CA  ASN A 247      13.092 -11.411  20.093  0.00  0.00      AP1  C
ATOM   3539  HA  ASN A 247      12.732 -12.427  19.969  0.00  0.00      AP1   
ATOM   3540  CB  ASN A 247      14.478 -11.260  19.427  0.00  0.00      AP1  C
ATOM   3541  HB1 ASN A 247      14.633 -10.182  19.204  0.00  0.00      AP1   
ATOM   3542  HB2 ASN A 247      15.277 -11.573  20.129  0.00  0.00      AP1   
ATOM   3543  CG  ASN A 247      14.464 -12.074  18.141  0.00  0.00      AP1  C
ATOM   3544  OD1 ASN A 247      13.881 -11.708  17.124  0.00  0.00      AP1  O
ATOM   3545  ND2 ASN A 247      15.095 -13.272  18.191  0.00  0.00      AP1  N
ATOM   3546 HD21 ASN A 247      15.108 -13.817  17.357  0.00  0.00      AP1   
ATOM   3547 HD22 ASN A 247      15.545 -13.564  19.029  0.00  0.00      AP1   
ATOM   3548  C   ASN A 247      13.177 -11.130  21.580  0.00  0.00      AP1  C
ATOM   3549  O   ASN A 247      13.038  -9.999  22.037  0.00  0.00      AP1  O
ATOM   3550  N   PHE A 248      13.385 -12.182  22.384  0.00  0.00      AP1  N
ATOM   3551  HN  PHE A 248      13.450 -13.112  22.026  0.00  0.00      AP1   
ATOM   3552  CA  PHE A 248      13.532 -12.081  23.816  0.00  0.00      AP1  C
ATOM   3553  HA  PHE A 248      13.659 -11.035  24.069  0.00  0.00      AP1   
ATOM   3554  CB  PHE A 248      12.413 -12.795  24.627  0.00  0.00      AP1  C
ATOM   3555  HB1 PHE A 248      12.439 -13.883  24.401  0.00  0.00      AP1   
ATOM   3556  HB2 PHE A 248      12.577 -12.684  25.720  0.00  0.00      AP1   
ATOM   3557  CG  PHE A 248      11.021 -12.344  24.298  0.00  0.00      AP1  C
ATOM   3558  CD1 PHE A 248      10.298 -11.540  25.195  0.00  0.00      AP1  C
ATOM   3559  HD1 PHE A 248      10.775 -11.181  26.097  0.00  0.00      AP1   
ATOM   3560  CE1 PHE A 248       8.963 -11.205  24.937  0.00  0.00      AP1  C
ATOM   3561  HE1 PHE A 248       8.415 -10.588  25.635  0.00  0.00      AP1   
ATOM   3562  CZ  PHE A 248       8.341 -11.666  23.771  0.00  0.00      AP1  C
ATOM   3563  HZ  PHE A 248       7.314 -11.401  23.562  0.00  0.00      AP1   
ATOM   3564  CD2 PHE A 248      10.382 -12.808  23.137  0.00  0.00      AP1  C
ATOM   3565  HD2 PHE A 248      10.910 -13.457  22.453  0.00  0.00      AP1   
ATOM   3566  CE2 PHE A 248       9.054 -12.462  22.872  0.00  0.00      AP1  C
ATOM   3567  HE2 PHE A 248       8.577 -12.812  21.968  0.00  0.00      AP1   
ATOM   3568  C   PHE A 248      14.823 -12.784  24.177  0.00  0.00      AP1  C
ATOM   3569  O   PHE A 248      15.057 -13.913  23.746  0.00  0.00      AP1  O
ATOM   3570  N   HSD A 249      15.671 -12.142  24.992  0.00  0.00      AP1  N
ATOM   3571  HN  HSD A 249      15.507 -11.201  25.284  0.00  0.00      AP1   
ATOM   3572  CA  HSD A 249      16.880 -12.747  25.513  0.00  0.00      AP1  C
ATOM   3573  HA  HSD A 249      16.992 -13.741  25.096  0.00  0.00      AP1   
ATOM   3574  CB  HSD A 249      18.143 -11.905  25.233  0.00  0.00      AP1  C
ATOM   3575  HB1 HSD A 249      18.021 -10.904  25.700  0.00  0.00      AP1   
ATOM   3576  HB2 HSD A 249      19.023 -12.381  25.721  0.00  0.00      AP1   
ATOM   3577  ND1 HSD A 249      18.663 -12.896  23.062  0.00  0.00      AP1  N
ATOM   3578  HD1 HSD A 249      18.662 -13.830  23.421  0.00  0.00      AP1   
ATOM   3579  CG  HSD A 249      18.380 -11.753  23.769  0.00  0.00      AP1  C
ATOM   3580  CE1 HSD A 249      18.810 -12.500  21.814  0.00  0.00      AP1  C
ATOM   3581  HE1 HSD A 249      19.042 -13.174  20.984  0.00  0.00      AP1   
ATOM   3582  NE2 HSD A 249      18.635 -11.167  21.683  0.00  0.00      AP1  N
ATOM   3583  CD2 HSD A 249      18.354 -10.674  22.939  0.00  0.00      AP1  C
ATOM   3584  HD2 HSD A 249      18.191  -9.629  23.171  0.00  0.00      AP1   
ATOM   3585  C   HSD A 249      16.702 -12.900  27.002  0.00  0.00      AP1  C
ATOM   3586  O   HSD A 249      16.446 -11.929  27.713  0.00  0.00      AP1  O
ATOM   3587  N   VAL A 250      16.796 -14.146  27.503  0.00  0.00      AP1  N
ATOM   3588  HN  VAL A 250      17.080 -14.918  26.942  0.00  0.00      AP1   
ATOM   3589  CA  VAL A 250      16.498 -14.485  28.885  0.00  0.00      AP1  C
ATOM   3590  HA  VAL A 250      16.052 -13.610  29.340  0.00  0.00      AP1   
ATOM   3591  CB  VAL A 250      15.525 -15.657  29.004  0.00  0.00      AP1  C
ATOM   3592  HB  VAL A 250      15.973 -16.523  28.457  0.00  0.00      AP1   
ATOM   3593  CG1 VAL A 250      15.287 -16.077  30.471  0.00  0.00      AP1  C
ATOM   3594 HG11 VAL A 250      14.547 -16.904  30.521  0.00  0.00      AP1   
ATOM   3595 HG12 VAL A 250      16.220 -16.441  30.949  0.00  0.00      AP1   
ATOM   3596 HG13 VAL A 250      14.891 -15.225  31.064  0.00  0.00      AP1   
ATOM   3597  CG2 VAL A 250      14.189 -15.238  28.364  0.00  0.00      AP1  C
ATOM   3598 HG21 VAL A 250      13.435 -16.047  28.463  0.00  0.00      AP1   
ATOM   3599 HG22 VAL A 250      13.790 -14.326  28.858  0.00  0.00      AP1   
ATOM   3600 HG23 VAL A 250      14.311 -15.023  27.282  0.00  0.00      AP1   
ATOM   3601  C   VAL A 250      17.760 -14.812  29.663  0.00  0.00      AP1  C
ATOM   3602  O   VAL A 250      18.516 -15.727  29.337  0.00  0.00      AP1  O
ATOM   3603  N   THR A 251      17.975 -14.076  30.767  0.00  0.00      AP1  N
ATOM   3604  HN  THR A 251      17.404 -13.279  30.965  0.00  0.00      AP1   
ATOM   3605  CA  THR A 251      19.010 -14.332  31.761  0.00  0.00      AP1  C
ATOM   3606  HA  THR A 251      19.655 -15.112  31.378  0.00  0.00      AP1   
ATOM   3607  CB  THR A 251      19.736 -13.061  32.206  0.00  0.00      AP1  C
ATOM   3608  HB  THR A 251      18.942 -12.357  32.554  0.00  0.00      AP1   
ATOM   3609  OG1 THR A 251      20.396 -12.456  31.104  0.00  0.00      AP1  O
ATOM   3610  HG1 THR A 251      20.834 -11.677  31.465  0.00  0.00      AP1   
ATOM   3611  CG2 THR A 251      20.824 -13.314  33.260  0.00  0.00      AP1  C
ATOM   3612 HG21 THR A 251      21.243 -12.357  33.634  0.00  0.00      AP1   
ATOM   3613 HG22 THR A 251      20.403 -13.864  34.128  0.00  0.00      AP1   
ATOM   3614 HG23 THR A 251      21.657 -13.917  32.839  0.00  0.00      AP1   
ATOM   3615  C   THR A 251      18.302 -14.913  32.971  0.00  0.00      AP1  C
ATOM   3616  O   THR A 251      17.290 -14.392  33.430  0.00  0.00      AP1  O
ATOM   3617  N   VAL A 252      18.788 -16.030  33.540  0.00  0.00      AP1  N
ATOM   3618  HN  VAL A 252      19.567 -16.545  33.194  0.00  0.00      AP1   
ATOM   3619  CA  VAL A 252      18.188 -16.584  34.747  0.00  0.00      AP1  C
ATOM   3620  HA  VAL A 252      17.240 -16.099  34.931  0.00  0.00      AP1   
ATOM   3621  CB  VAL A 252      17.962 -18.090  34.675  0.00  0.00      AP1  C
ATOM   3622  HB  VAL A 252      18.965 -18.581  34.618  0.00  0.00      AP1   
ATOM   3623  CG1 VAL A 252      17.225 -18.577  35.940  0.00  0.00      AP1  C
ATOM   3624 HG11 VAL A 252      17.023 -19.668  35.872  0.00  0.00      AP1   
ATOM   3625 HG12 VAL A 252      17.829 -18.408  36.856  0.00  0.00      AP1   
ATOM   3626 HG13 VAL A 252      16.251 -18.054  36.053  0.00  0.00      AP1   
ATOM   3627  CG2 VAL A 252      17.104 -18.401  33.438  0.00  0.00      AP1  C
ATOM   3628 HG21 VAL A 252      16.884 -19.488  33.376  0.00  0.00      AP1   
ATOM   3629 HG22 VAL A 252      16.139 -17.851  33.483  0.00  0.00      AP1   
ATOM   3630 HG23 VAL A 252      17.626 -18.111  32.503  0.00  0.00      AP1   
ATOM   3631  C   VAL A 252      19.110 -16.230  35.896  0.00  0.00      AP1  C
ATOM   3632  O   VAL A 252      20.285 -16.587  35.892  0.00  0.00      AP1  O
ATOM   3633  N   LEU A 253      18.612 -15.479  36.897  0.00  0.00      AP1  N
ATOM   3634  HN  LEU A 253      17.670 -15.150  36.918  0.00  0.00      AP1   
ATOM   3635  CA  LEU A 253      19.410 -15.080  38.045  0.00  0.00      AP1  C
ATOM   3636  HA  LEU A 253      20.421 -14.913  37.697  0.00  0.00      AP1   
ATOM   3637  CB  LEU A 253      18.840 -13.805  38.711  0.00  0.00      AP1  C
ATOM   3638  HB1 LEU A 253      17.782 -14.022  38.988  0.00  0.00      AP1   
ATOM   3639  HB2 LEU A 253      19.376 -13.627  39.670  0.00  0.00      AP1   
ATOM   3640  CG  LEU A 253      18.875 -12.543  37.824  0.00  0.00      AP1  C
ATOM   3641  HG  LEU A 253      18.346 -12.815  36.879  0.00  0.00      AP1   
ATOM   3642  CD1 LEU A 253      18.159 -11.377  38.520  0.00  0.00      AP1  C
ATOM   3643 HD11 LEU A 253      18.226 -10.455  37.903  0.00  0.00      AP1   
ATOM   3644 HD12 LEU A 253      17.084 -11.615  38.676  0.00  0.00      AP1   
ATOM   3645 HD13 LEU A 253      18.620 -11.167  39.508  0.00  0.00      AP1   
ATOM   3646  CD2 LEU A 253      20.303 -12.114  37.463  0.00  0.00      AP1  C
ATOM   3647 HD21 LEU A 253      20.282 -11.215  36.810  0.00  0.00      AP1   
ATOM   3648 HD22 LEU A 253      20.895 -11.860  38.366  0.00  0.00      AP1   
ATOM   3649 HD23 LEU A 253      20.827 -12.929  36.917  0.00  0.00      AP1   
ATOM   3650  C   LEU A 253      19.453 -16.229  39.054  0.00  0.00      AP1  C
ATOM   3651  O   LEU A 253      18.374 -16.629  39.490  0.00  0.00      AP1  O
ATOM   3652  N   PRO A 254      20.595 -16.827  39.393  1.00  0.00      AP1  N
ATOM   3653  CD  PRO A 254      21.903 -16.479  38.843  1.00  0.00      AP1  C
ATOM   3654  HD1 PRO A 254      22.188 -15.438  39.123  1.00  0.00      AP1   
ATOM   3655  HD2 PRO A 254      21.904 -16.567  37.731  1.00  0.00      AP1   
ATOM   3656  CA  PRO A 254      20.687 -17.869  40.407  1.00  0.00      AP1  C
ATOM   3657  HA  PRO A 254      19.855 -18.555  40.297  1.00  0.00      AP1   
ATOM   3658  CB  PRO A 254      22.010 -18.569  40.045  1.00  0.00      AP1  C
ATOM   3659  HB1 PRO A 254      21.860 -19.369  39.287  1.00  0.00      AP1   
ATOM   3660  HB2 PRO A 254      22.514 -18.990  40.945  1.00  0.00      AP1   
ATOM   3661  CG  PRO A 254      22.893 -17.472  39.447  1.00  0.00      AP1  C
ATOM   3662  HG1 PRO A 254      23.587 -17.900  38.697  1.00  0.00      AP1   
ATOM   3663  HG2 PRO A 254      23.504 -16.955  40.222  1.00  0.00      AP1   
ATOM   3664  C   PRO A 254      20.708 -17.336  41.831  1.00  0.00      AP1  C
ATOM   3665  OT1 PRO A 254      20.652 -16.337  41.804  1.00  0.00      AP1   
ATOM   3666  OT2 PRO A 254      20.772 -18.105  42.466  1.00  0.00      AP1   
ATOM   3667  N   GLY B  20      25.098 -17.302 -25.207  0.00  0.00      BP1  N
ATOM   3668  HT1 GLY B  20      25.134 -17.031 -26.169  0.00  0.00      BP1   
ATOM   3669  HT2 GLY B  20      24.147 -17.431 -24.924  0.00  0.00      BP1   
ATOM   3670  HT3 GLY B  20      25.611 -18.149 -25.072  0.00  0.00      BP1   
ATOM   3671  CA  GLY B  20      25.719 -16.211 -24.365  0.00  0.00      BP1  C
ATOM   3672  HA1 GLY B  20      25.115 -15.331 -24.543  0.00  0.00      BP1   
ATOM   3673  HA2 GLY B  20      26.743 -16.125 -24.706  0.00  0.00      BP1   
ATOM   3674  C   GLY B  20      25.744 -16.464 -22.900  0.00  0.00      BP1  C
ATOM   3675  O   GLY B  20      25.039 -15.799 -22.155  0.00  0.00      BP1  O
ATOM   3676  N   ASP B  21      26.551 -17.401 -22.401  0.00  0.00      BP1  N
ATOM   3677  HN  ASP B  21      27.211 -17.917 -22.939  0.00  0.00      BP1   
ATOM   3678  CA  ASP B  21      26.550 -17.772 -21.000  0.00  0.00      BP1  C
ATOM   3679  HA  ASP B  21      25.512 -17.895 -20.714  0.00  0.00      BP1   
ATOM   3680  CB  ASP B  21      27.293 -19.115 -20.841  0.00  0.00      BP1  C
ATOM   3681  HB1 ASP B  21      28.322 -19.014 -21.238  0.00  0.00      BP1   
ATOM   3682  HB2 ASP B  21      27.358 -19.402 -19.773  0.00  0.00      BP1   
ATOM   3683  CG  ASP B  21      26.595 -20.233 -21.618  0.00  0.00      BP1  C
ATOM   3684  OD1 ASP B  21      26.203 -20.004 -22.797  0.00  0.00      BP1  O
ATOM   3685  OD2 ASP B  21      26.469 -21.336 -21.036  0.00  0.00      BP1  O
ATOM   3686  C   ASP B  21      27.126 -16.670 -20.110  0.00  0.00      BP1  C
ATOM   3687  O   ASP B  21      26.796 -16.547 -18.934  0.00  0.00      BP1  O
ATOM   3688  N   GLU B  22      27.890 -15.751 -20.730  0.00  0.00      BP1  N
ATOM   3689  HN  GLU B  22      28.241 -15.958 -21.640  0.00  0.00      BP1   
ATOM   3690  CA  GLU B  22      28.284 -14.451 -20.229  0.00  0.00      BP1  C
ATOM   3691  HA  GLU B  22      28.927 -14.616 -19.373  0.00  0.00      BP1   
ATOM   3692  CB  GLU B  22      28.948 -13.692 -21.401  0.00  0.00      BP1  C
ATOM   3693  HB1 GLU B  22      28.189 -13.565 -22.206  0.00  0.00      BP1   
ATOM   3694  HB2 GLU B  22      29.223 -12.663 -21.076  0.00  0.00      BP1   
ATOM   3695  CG  GLU B  22      30.195 -14.372 -22.019  0.00  0.00      BP1  C
ATOM   3696  HG1 GLU B  22      31.107 -13.848 -21.682  0.00  0.00      BP1   
ATOM   3697  HG2 GLU B  22      30.256 -15.437 -21.719  0.00  0.00      BP1   
ATOM   3698  CD  GLU B  22      30.181 -14.278 -23.546  0.00  0.00      BP1  C
ATOM   3699  OE1 GLU B  22      29.127 -14.661 -24.129  0.00  0.00      BP1  O
ATOM   3700  OE2 GLU B  22      31.213 -13.867 -24.129  0.00  0.00      BP1  O
ATOM   3701  C   GLU B  22      27.096 -13.609 -19.749  0.00  0.00      BP1  C
ATOM   3702  O   GLU B  22      27.198 -12.824 -18.809  0.00  0.00      BP1  O
ATOM   3703  N   LEU B  23      25.931 -13.784 -20.414  0.00  0.00      BP1  N
ATOM   3704  HN  LEU B  23      25.904 -14.455 -21.150  0.00  0.00      BP1   
ATOM   3705  CA  LEU B  23      24.678 -13.099 -20.187  0.00  0.00      BP1  C
ATOM   3706  HA  LEU B  23      24.929 -12.222 -19.605  0.00  0.00      BP1   
ATOM   3707  CB  LEU B  23      24.036 -12.706 -21.548  0.00  0.00      BP1  C
ATOM   3708  HB1 LEU B  23      24.062 -13.612 -22.198  0.00  0.00      BP1   
ATOM   3709  HB2 LEU B  23      22.960 -12.472 -21.387  0.00  0.00      BP1   
ATOM   3710  CG  LEU B  23      24.718 -11.548 -22.307  0.00  0.00      BP1  C
ATOM   3711  HG  LEU B  23      25.770 -11.850 -22.531  0.00  0.00      BP1   
ATOM   3712  CD1 LEU B  23      23.957 -11.278 -23.618  0.00  0.00      BP1  C
ATOM   3713 HD11 LEU B  23      24.405 -10.416 -24.157  0.00  0.00      BP1   
ATOM   3714 HD12 LEU B  23      23.999 -12.166 -24.285  0.00  0.00      BP1   
ATOM   3715 HD13 LEU B  23      22.892 -11.043 -23.411  0.00  0.00      BP1   
ATOM   3716  CD2 LEU B  23      24.761 -10.273 -21.456  0.00  0.00      BP1  C
ATOM   3717 HD21 LEU B  23      25.271  -9.456 -22.010  0.00  0.00      BP1   
ATOM   3718 HD22 LEU B  23      23.743  -9.919 -21.195  0.00  0.00      BP1   
ATOM   3719 HD23 LEU B  23      25.319 -10.454 -20.513  0.00  0.00      BP1   
ATOM   3720  C   LEU B  23      23.661 -13.914 -19.380  0.00  0.00      BP1  C
ATOM   3721  O   LEU B  23      22.495 -13.529 -19.291  0.00  0.00      BP1  O
ATOM   3722  N   LEU B  24      24.038 -15.043 -18.736  0.00  0.00      BP1  N
ATOM   3723  HN  LEU B  24      24.964 -15.412 -18.749  0.00  0.00      BP1   
ATOM   3724  CA  LEU B  24      23.094 -15.825 -17.953  0.00  0.00      BP1  C
ATOM   3725  HA  LEU B  24      22.144 -15.311 -18.030  0.00  0.00      BP1   
ATOM   3726  CB  LEU B  24      23.042 -17.318 -18.316  0.00  0.00      BP1  C
ATOM   3727  HB1 LEU B  24      24.075 -17.721 -18.204  0.00  0.00      BP1   
ATOM   3728  HB2 LEU B  24      22.420 -17.852 -17.563  0.00  0.00      BP1   
ATOM   3729  CG  LEU B  24      22.556 -17.672 -19.714  0.00  0.00      BP1  C
ATOM   3730  HG  LEU B  24      23.353 -17.415 -20.453  0.00  0.00      BP1   
ATOM   3731  CD1 LEU B  24      22.317 -19.184 -19.721  0.00  0.00      BP1  C
ATOM   3732 HD11 LEU B  24      21.912 -19.510 -20.703  0.00  0.00      BP1   
ATOM   3733 HD12 LEU B  24      23.267 -19.731 -19.535  0.00  0.00      BP1   
ATOM   3734 HD13 LEU B  24      21.587 -19.469 -18.933  0.00  0.00      BP1   
ATOM   3735  CD2 LEU B  24      21.286 -16.925 -20.111  0.00  0.00      BP1  C
ATOM   3736 HD21 LEU B  24      20.983 -17.202 -21.144  0.00  0.00      BP1   
ATOM   3737 HD22 LEU B  24      20.441 -17.166 -19.437  0.00  0.00      BP1   
ATOM   3738 HD23 LEU B  24      21.455 -15.827 -20.082  0.00  0.00      BP1   
ATOM   3739  C   LEU B  24      23.460 -15.889 -16.497  0.00  0.00      BP1  C
ATOM   3740  O   LEU B  24      24.615 -16.102 -16.147  0.00  0.00      BP1  O
ATOM   3741  N   ASN B  25      22.453 -15.784 -15.602  0.00  0.00      BP1  N
ATOM   3742  HN  ASN B  25      21.530 -15.492 -15.853  0.00  0.00      BP1   
ATOM   3743  CA  ASN B  25      22.627 -16.087 -14.200  0.00  0.00      BP1  C
ATOM   3744  HA  ASN B  25      21.633 -16.019 -13.768  0.00  0.00      BP1   
ATOM   3745  CB  ASN B  25      23.060 -17.565 -14.013  0.00  0.00      BP1  C
ATOM   3746  HB1 ASN B  25      22.511 -18.177 -14.761  0.00  0.00      BP1   
ATOM   3747  HB2 ASN B  25      24.143 -17.677 -14.222  0.00  0.00      BP1   
ATOM   3748  CG  ASN B  25      22.727 -18.087 -12.627  0.00  0.00      BP1  C
ATOM   3749  OD1 ASN B  25      21.620 -18.566 -12.371  0.00  0.00      BP1  O
ATOM   3750  ND2 ASN B  25      23.697 -17.983 -11.697  0.00  0.00      BP1  N
ATOM   3751 HD21 ASN B  25      23.496 -18.332 -10.786  0.00  0.00      BP1   
ATOM   3752 HD22 ASN B  25      24.581 -17.597 -11.941  0.00  0.00      BP1   
ATOM   3753  C   ASN B  25      23.513 -15.065 -13.485  0.00  0.00      BP1  C
ATOM   3754  O   ASN B  25      24.401 -15.407 -12.708  0.00  0.00      BP1  O
ATOM   3755  N   ILE B  26      23.265 -13.765 -13.732  0.00  0.00      BP1  N
ATOM   3756  HN  ILE B  26      22.465 -13.475 -14.255  0.00  0.00      BP1   
ATOM   3757  CA  ILE B  26      24.105 -12.678 -13.283  0.00  0.00      BP1  C
ATOM   3758  HA  ILE B  26      24.727 -13.042 -12.477  0.00  0.00      BP1   
ATOM   3759  CB  ILE B  26      24.939 -12.068 -14.419  0.00  0.00      BP1  C
ATOM   3760  HB  ILE B  26      25.506 -11.234 -13.934  0.00  0.00      BP1   
ATOM   3761  CG2 ILE B  26      25.860 -13.168 -14.995  0.00  0.00      BP1  C
ATOM   3762 HG21 ILE B  26      26.589 -12.733 -15.710  0.00  0.00      BP1   
ATOM   3763 HG22 ILE B  26      26.438 -13.663 -14.186  0.00  0.00      BP1   
ATOM   3764 HG23 ILE B  26      25.269 -13.942 -15.528  0.00  0.00      BP1   
ATOM   3765  CG1 ILE B  26      24.061 -11.408 -15.514  0.00  0.00      BP1  C
ATOM   3766 HG11 ILE B  26      23.352 -12.159 -15.931  0.00  0.00      BP1   
ATOM   3767 HG12 ILE B  26      23.449 -10.602 -15.048  0.00  0.00      BP1   
ATOM   3768  CD  ILE B  26      24.861 -10.786 -16.671  0.00  0.00      BP1   
ATOM   3769  HD1 ILE B  26      24.176 -10.283 -17.387  0.00  0.00      BP1   
ATOM   3770  HD2 ILE B  26      25.580 -10.030 -16.288  0.00  0.00      BP1   
ATOM   3771  HD3 ILE B  26      25.427 -11.563 -17.226  0.00  0.00      BP1   
ATOM   3772  C   ILE B  26      23.189 -11.634 -12.689  0.00  0.00      BP1  C
ATOM   3773  O   ILE B  26      21.983 -11.642 -12.939  0.00  0.00      BP1  O
ATOM   3774  N   CYS B  27      23.730 -10.705 -11.886  0.00  0.00      BP1  N
ATOM   3775  HN  CYS B  27      24.696 -10.712 -11.632  0.00  0.00      BP1   
ATOM   3776  CA  CYS B  27      22.963  -9.616 -11.320  0.00  0.00      BP1  C
ATOM   3777  HA  CYS B  27      21.946  -9.677 -11.689  0.00  0.00      BP1   
ATOM   3778  CB  CYS B  27      23.036  -9.578  -9.779  0.00  0.00      BP1   
ATOM   3779  HB1 CYS B  27      24.105  -9.439  -9.503  0.00  0.00      BP1   
ATOM   3780  HB2 CYS B  27      22.500  -8.680  -9.398  0.00  0.00      BP1   
ATOM   3781  SG  CYS B  27      22.425 -11.094  -8.989  0.00  0.00      BP1   
ATOM   3782  C   CYS B  27      23.574  -8.352 -11.864  0.00  0.00      BP1  C
ATOM   3783  O   CYS B  27      24.784  -8.290 -12.047  0.00  0.00      BP1  O
ATOM   3784  N   MET B  28      22.744  -7.343 -12.198  0.00  0.00      BP1  N
ATOM   3785  HN  MET B  28      21.751  -7.429 -12.164  0.00  0.00      BP1   
ATOM   3786  CA  MET B  28      23.218  -6.044 -12.635  0.00  0.00      BP1  C
ATOM   3787  HA  MET B  28      23.931  -6.225 -13.430  0.00  0.00      BP1   
ATOM   3788  CB  MET B  28      22.075  -5.131 -13.158  0.00  0.00      BP1  C
ATOM   3789  HB1 MET B  28      22.551  -4.341 -13.784  0.00  0.00      BP1   
ATOM   3790  HB2 MET B  28      21.418  -5.716 -13.839  0.00  0.00      BP1   
ATOM   3791  CG  MET B  28      21.206  -4.424 -12.096  0.00  0.00      BP1  C
ATOM   3792  HG1 MET B  28      20.786  -5.165 -11.383  0.00  0.00      BP1   
ATOM   3793  HG2 MET B  28      21.833  -3.714 -11.512  0.00  0.00      BP1   
ATOM   3794  SD  MET B  28      19.802  -3.493 -12.780  0.00  0.00      BP1  S
ATOM   3795  CE  MET B  28      18.723  -4.903 -13.152  0.00  0.00      BP1  C
ATOM   3796  HE1 MET B  28      17.768  -4.563 -13.608  0.00  0.00      BP1   
ATOM   3797  HE2 MET B  28      19.211  -5.603 -13.864  0.00  0.00      BP1   
ATOM   3798  HE3 MET B  28      18.476  -5.473 -12.229  0.00  0.00      BP1   
ATOM   3799  C   MET B  28      23.932  -5.306 -11.548  0.00  0.00      BP1  C
ATOM   3800  O   MET B  28      23.556  -5.380 -10.377  0.00  0.00      BP1  O
ATOM   3801  N   ASN B  29      24.951  -4.528 -11.911  0.00  0.00      BP1  N
ATOM   3802  HN  ASN B  29      25.305  -4.435 -12.840  0.00  0.00      BP1   
ATOM   3803  CA  ASN B  29      25.634  -3.739 -10.935  0.00  0.00      BP1  C
ATOM   3804  HA  ASN B  29      25.523  -4.266  -9.993  0.00  0.00      BP1   
ATOM   3805  CB  ASN B  29      27.113  -3.689 -11.318  0.00  0.00      BP1  C
ATOM   3806  HB1 ASN B  29      27.175  -3.487 -12.410  0.00  0.00      BP1   
ATOM   3807  HB2 ASN B  29      27.618  -2.850 -10.797  0.00  0.00      BP1   
ATOM   3808  CG  ASN B  29      27.845  -5.001 -11.037  0.00  0.00      BP1  C
ATOM   3809  OD1 ASN B  29      27.362  -6.102 -10.840  0.00  0.00      BP1  O
ATOM   3810  ND2 ASN B  29      29.194  -4.846 -11.046  0.00  0.00      BP1  N
ATOM   3811 HD21 ASN B  29      29.748  -5.657 -10.883  0.00  0.00      BP1   
ATOM   3812 HD22 ASN B  29      29.591  -3.955 -11.241  0.00  0.00      BP1   
ATOM   3813  C   ASN B  29      24.970  -2.373 -10.781  0.00  0.00      BP1  C
ATOM   3814  O   ASN B  29      25.395  -1.348 -11.304  0.00  0.00      BP1  O
ATOM   3815  N   ALA B  30      23.884  -2.333  -9.985  0.00  0.00      BP1  N
ATOM   3816  HN  ALA B  30      23.442  -3.182  -9.696  0.00  0.00      BP1   
ATOM   3817  CA  ALA B  30      23.276  -1.122  -9.494  0.00  0.00      BP1  C
ATOM   3818  HA  ALA B  30      23.774  -0.218  -9.824  0.00  0.00      BP1   
ATOM   3819  CB  ALA B  30      21.798  -0.952  -9.935  0.00  0.00      BP1  C
ATOM   3820  HB1 ALA B  30      21.747  -0.858 -11.040  0.00  0.00      BP1   
ATOM   3821  HB2 ALA B  30      21.188  -1.832  -9.636  0.00  0.00      BP1   
ATOM   3822  HB3 ALA B  30      21.342  -0.040  -9.492  0.00  0.00      BP1   
ATOM   3823  C   ALA B  30      23.471  -1.192  -7.991  0.00  0.00      BP1  C
ATOM   3824  O   ALA B  30      23.983  -2.174  -7.461  0.00  0.00      BP1  O
ATOM   3825  N   LYS B  31      23.148  -0.117  -7.255  0.00  0.00      BP1  N
ATOM   3826  HN  LYS B  31      22.594   0.632  -7.616  0.00  0.00      BP1   
ATOM   3827  CA  LYS B  31      23.577   0.042  -5.875  0.00  0.00      BP1  C
ATOM   3828  HA  LYS B  31      24.656  -0.045  -5.930  0.00  0.00      BP1   
ATOM   3829  CB  LYS B  31      23.282   1.478  -5.381  0.00  0.00      BP1  C
ATOM   3830  HB1 LYS B  31      23.669   1.552  -4.338  0.00  0.00      BP1   
ATOM   3831  HB2 LYS B  31      23.874   2.199  -5.987  0.00  0.00      BP1   
ATOM   3832  CG  LYS B  31      21.796   1.866  -5.386  0.00  0.00      BP1  C
ATOM   3833  HG1 LYS B  31      21.395   1.762  -6.421  0.00  0.00      BP1   
ATOM   3834  HG2 LYS B  31      21.233   1.154  -4.739  0.00  0.00      BP1   
ATOM   3835  CD  LYS B  31      21.571   3.310  -4.908  0.00  0.00      BP1  C
ATOM   3836  HD1 LYS B  31      21.099   3.278  -3.899  0.00  0.00      BP1   
ATOM   3837  HD2 LYS B  31      22.567   3.797  -4.795  0.00  0.00      BP1   
ATOM   3838  CE  LYS B  31      20.704   4.138  -5.861  0.00  0.00      BP1  C
ATOM   3839  HE1 LYS B  31      21.011   3.964  -6.916  0.00  0.00      BP1   
ATOM   3840  HE2 LYS B  31      19.632   3.862  -5.755  0.00  0.00      BP1   
ATOM   3841  NZ  LYS B  31      20.845   5.584  -5.569  0.00  0.00      BP1  N
ATOM   3842  HZ1 LYS B  31      20.254   6.139  -6.222  0.00  0.00      BP1   
ATOM   3843  HZ2 LYS B  31      20.546   5.772  -4.591  0.00  0.00      BP1   
ATOM   3844  HZ3 LYS B  31      21.839   5.866  -5.683  0.00  0.00      BP1   
ATOM   3845  C   LYS B  31      23.089  -0.975  -4.837  0.00  0.00      BP1  C
ATOM   3846  O   LYS B  31      23.774  -1.193  -3.839  0.00  0.00      BP1  O
ATOM   3847  N   HSD B  32      21.908  -1.601  -5.034  0.00  0.00      BP1  N
ATOM   3848  HN  HSD B  32      21.385  -1.493  -5.878  0.00  0.00      BP1   
ATOM   3849  CA  HSD B  32      21.306  -2.478  -4.040  0.00  0.00      BP1  C
ATOM   3850  HA  HSD B  32      21.819  -2.289  -3.106  0.00  0.00      BP1   
ATOM   3851  CB  HSD B  32      19.779  -2.292  -4.004  0.00  0.00      BP1  C
ATOM   3852  HB1 HSD B  32      19.336  -2.745  -4.918  0.00  0.00      BP1   
ATOM   3853  HB2 HSD B  32      19.357  -2.845  -3.137  0.00  0.00      BP1   
ATOM   3854  ND1 HSD B  32      19.810  -0.099  -2.877  0.00  0.00      BP1  N
ATOM   3855  HD1 HSD B  32      20.487  -0.360  -2.189  0.00  0.00      BP1   
ATOM   3856  CG  HSD B  32      19.376  -0.875  -3.928  0.00  0.00      BP1  C
ATOM   3857  CE1 HSD B  32      19.235   1.062  -3.057  0.00  0.00      BP1  C
ATOM   3858  HE1 HSD B  32      19.365   1.916  -2.389  0.00  0.00      BP1   
ATOM   3859  NE2 HSD B  32      18.469   1.083  -4.174  0.00  0.00      BP1  N
ATOM   3860  CD2 HSD B  32      18.556  -0.166  -4.742  0.00  0.00      BP1  C
ATOM   3861  HD2 HSD B  32      18.030  -0.479  -5.635  0.00  0.00      BP1   
ATOM   3862  C   HSD B  32      21.479  -3.943  -4.359  0.00  0.00      BP1  C
ATOM   3863  O   HSD B  32      21.259  -4.813  -3.514  0.00  0.00      BP1  O
ATOM   3864  N   HSD B  33      21.849  -4.253  -5.615  0.00  0.00      BP1  N
ATOM   3865  HN  HSD B  33      22.101  -3.552  -6.280  0.00  0.00      BP1   
ATOM   3866  CA  HSD B  33      21.912  -5.612  -6.098  0.00  0.00      BP1  C
ATOM   3867  HA  HSD B  33      20.957  -6.069  -5.872  0.00  0.00      BP1   
ATOM   3868  CB  HSD B  33      22.075  -5.713  -7.635  0.00  0.00      BP1  C
ATOM   3869  HB1 HSD B  33      22.926  -5.071  -7.951  0.00  0.00      BP1   
ATOM   3870  HB2 HSD B  33      22.339  -6.756  -7.912  0.00  0.00      BP1   
ATOM   3871  ND1 HSD B  33      20.525  -3.954  -8.455  0.00  0.00      BP1  N
ATOM   3872  HD1 HSD B  33      21.122  -3.188  -8.215  0.00  0.00      BP1   
ATOM   3873  CG  HSD B  33      20.849  -5.293  -8.386  0.00  0.00      BP1  C
ATOM   3874  CE1 HSD B  33      19.326  -3.927  -9.007  0.00  0.00      BP1  C
ATOM   3875  HE1 HSD B  33      18.766  -3.008  -9.201  0.00  0.00      BP1   
ATOM   3876  NE2 HSD B  33      18.874  -5.165  -9.313  0.00  0.00      BP1  N
ATOM   3877  CD2 HSD B  33      19.849  -6.050  -8.912  0.00  0.00      BP1  C
ATOM   3878  HD2 HSD B  33      19.766  -7.128  -8.990  0.00  0.00      BP1   
ATOM   3879  C   HSD B  33      22.978  -6.433  -5.410  0.00  0.00      BP1  C
ATOM   3880  O   HSD B  33      24.090  -5.983  -5.130  0.00  0.00      BP1  O
ATOM   3881  N   LYS B  34      22.685  -7.718  -5.131  0.00  0.00      BP1  N
ATOM   3882  HN  LYS B  34      21.758  -8.091  -5.141  0.00  0.00      BP1   
ATOM   3883  CA  LYS B  34      23.722  -8.664  -4.789  0.00  0.00      BP1  C
ATOM   3884  HA  LYS B  34      24.283  -8.259  -3.956  0.00  0.00      BP1   
ATOM   3885  CB  LYS B  34      23.165 -10.063  -4.442  0.00  0.00      BP1  C
ATOM   3886  HB1 LYS B  34      22.498 -10.368  -5.282  0.00  0.00      BP1   
ATOM   3887  HB2 LYS B  34      24.002 -10.794  -4.426  0.00  0.00      BP1   
ATOM   3888  CG  LYS B  34      22.374 -10.097  -3.125  0.00  0.00      BP1  C
ATOM   3889  HG1 LYS B  34      22.840  -9.389  -2.402  0.00  0.00      BP1   
ATOM   3890  HG2 LYS B  34      21.334  -9.743  -3.315  0.00  0.00      BP1   
ATOM   3891  CD  LYS B  34      22.339 -11.499  -2.483  0.00  0.00      BP1  C
ATOM   3892  HD1 LYS B  34      23.380 -11.893  -2.438  0.00  0.00      BP1   
ATOM   3893  HD2 LYS B  34      21.977 -11.391  -1.433  0.00  0.00      BP1   
ATOM   3894  CE  LYS B  34      21.437 -12.486  -3.238  0.00  0.00      BP1  C
ATOM   3895  HE1 LYS B  34      20.373 -12.175  -3.165  0.00  0.00      BP1   
ATOM   3896  HE2 LYS B  34      21.719 -12.527  -4.313  0.00  0.00      BP1   
ATOM   3897  NZ  LYS B  34      21.506 -13.872  -2.733  0.00  0.00      BP1  N
ATOM   3898  HZ1 LYS B  34      20.873 -14.484  -3.287  0.00  0.00      BP1   
ATOM   3899  HZ2 LYS B  34      22.482 -14.223  -2.812  0.00  0.00      BP1   
ATOM   3900  HZ3 LYS B  34      21.216 -13.889  -1.735  0.00  0.00      BP1   
ATOM   3901  C   LYS B  34      24.683  -8.802  -5.954  0.00  0.00      BP1  C
ATOM   3902  O   LYS B  34      24.273  -8.754  -7.107  0.00  0.00      BP1  O
ATOM   3903  N   ARG B  35      25.991  -8.962  -5.686  0.00  0.00      BP1  N
ATOM   3904  HN  ARG B  35      26.315  -9.031  -4.745  0.00  0.00      BP1   
ATOM   3905  CA  ARG B  35      26.997  -9.042  -6.731  0.00  0.00      BP1  C
ATOM   3906  HA  ARG B  35      26.889  -8.165  -7.357  0.00  0.00      BP1   
ATOM   3907  CB  ARG B  35      28.416  -9.089  -6.109  0.00  0.00      BP1  C
ATOM   3908  HB1 ARG B  35      28.432  -9.974  -5.428  0.00  0.00      BP1   
ATOM   3909  HB2 ARG B  35      29.164  -9.303  -6.905  0.00  0.00      BP1   
ATOM   3910  CG  ARG B  35      28.813  -7.838  -5.295  0.00  0.00      BP1  C
ATOM   3911  HG1 ARG B  35      28.864  -6.968  -5.986  0.00  0.00      BP1   
ATOM   3912  HG2 ARG B  35      27.996  -7.600  -4.575  0.00  0.00      BP1   
ATOM   3913  CD  ARG B  35      30.113  -8.023  -4.500  0.00  0.00      BP1  C
ATOM   3914  HD1 ARG B  35      30.195  -9.083  -4.167  0.00  0.00      BP1   
ATOM   3915  HD2 ARG B  35      31.007  -7.772  -5.116  0.00  0.00      BP1   
ATOM   3916  NE  ARG B  35      30.089  -7.096  -3.311  0.00  0.00      BP1  N
ATOM   3917  HE  ARG B  35      30.404  -6.166  -3.529  0.00  0.00      BP1   
ATOM   3918  CZ  ARG B  35      29.694  -7.447  -2.077  0.00  0.00      BP1  C
ATOM   3919  NH1 ARG B  35      29.774  -6.565  -1.081  0.00  0.00      BP1  N
ATOM   3920 HH11 ARG B  35      29.509  -6.819  -0.160  0.00  0.00      BP1   
ATOM   3921 HH12 ARG B  35      30.237  -5.700  -1.289  0.00  0.00      BP1   
ATOM   3922  NH2 ARG B  35      29.220  -8.661  -1.812  0.00  0.00      BP1  N
ATOM   3923 HH21 ARG B  35      28.856  -8.863  -0.913  0.00  0.00      BP1   
ATOM   3924 HH22 ARG B  35      29.056  -9.258  -2.586  0.00  0.00      BP1   
ATOM   3925  C   ARG B  35      26.813 -10.252  -7.638  0.00  0.00      BP1  C
ATOM   3926  O   ARG B  35      27.041 -10.186  -8.840  0.00  0.00      BP1  O
ATOM   3927  N   VAL B  36      26.383 -11.390  -7.061  0.00  0.00      BP1  N
ATOM   3928  HN  VAL B  36      26.230 -11.457  -6.079  0.00  0.00      BP1   
ATOM   3929  CA  VAL B  36      26.105 -12.608  -7.792  0.00  0.00      BP1  C
ATOM   3930  HA  VAL B  36      25.880 -12.363  -8.823  0.00  0.00      BP1   
ATOM   3931  CB  VAL B  36      27.328 -13.531  -7.766  0.00  0.00      BP1  C
ATOM   3932  HB  VAL B  36      28.040 -13.127  -7.005  0.00  0.00      BP1   
ATOM   3933  CG1 VAL B  36      27.064 -15.005  -7.381  0.00  0.00      BP1  C
ATOM   3934 HG11 VAL B  36      28.007 -15.592  -7.433  0.00  0.00      BP1   
ATOM   3935 HG12 VAL B  36      26.674 -15.095  -6.346  0.00  0.00      BP1   
ATOM   3936 HG13 VAL B  36      26.334 -15.469  -8.079  0.00  0.00      BP1   
ATOM   3937  CG2 VAL B  36      28.009 -13.394  -9.139  0.00  0.00      BP1  C
ATOM   3938 HG21 VAL B  36      28.889 -14.069  -9.210  0.00  0.00      BP1   
ATOM   3939 HG22 VAL B  36      27.300 -13.655  -9.954  0.00  0.00      BP1   
ATOM   3940 HG23 VAL B  36      28.368 -12.356  -9.307  0.00  0.00      BP1   
ATOM   3941  C   VAL B  36      24.852 -13.212  -7.182  0.00  0.00      BP1  C
ATOM   3942  O   VAL B  36      24.603 -12.974  -5.995  0.00  0.00      BP1  O
ATOM   3943  N   PRO B  37      24.009 -13.935  -7.923  0.00  0.00      BP1  N
ATOM   3944  CD  PRO B  37      24.157 -14.155  -9.360  0.00  0.00      BP1  C
ATOM   3945  HD1 PRO B  37      25.047 -14.792  -9.569  0.00  0.00      BP1   
ATOM   3946  HD2 PRO B  37      24.275 -13.184  -9.894  0.00  0.00      BP1   
ATOM   3947  CA  PRO B  37      22.794 -14.530  -7.402  0.00  0.00      BP1  C
ATOM   3948  HA  PRO B  37      22.255 -13.801  -6.807  0.00  0.00      BP1   
ATOM   3949  CB  PRO B  37      21.939 -14.858  -8.633  0.00  0.00      BP1  C
ATOM   3950  HB1 PRO B  37      21.153 -14.086  -8.794  0.00  0.00      BP1   
ATOM   3951  HB2 PRO B  37      21.470 -15.863  -8.542  0.00  0.00      BP1   
ATOM   3952  CG  PRO B  37      22.888 -14.858  -9.831  0.00  0.00      BP1  C
ATOM   3953  HG1 PRO B  37      22.405 -14.350 -10.689  0.00  0.00      BP1   
ATOM   3954  HG2 PRO B  37      23.139 -15.897 -10.148  0.00  0.00      BP1   
ATOM   3955  C   PRO B  37      23.051 -15.762  -6.560  0.00  0.00      BP1  C
ATOM   3956  O   PRO B  37      24.022 -16.477  -6.795  0.00  0.00      BP1  O
ATOM   3957  N   SER B  38      22.199 -16.017  -5.552  0.00  0.00      BP1  N
ATOM   3958  HN  SER B  38      21.429 -15.427  -5.310  0.00  0.00      BP1   
ATOM   3959  CA  SER B  38      22.332 -17.197  -4.712  0.00  0.00      BP1  C
ATOM   3960  HA  SER B  38      22.493 -18.043  -5.368  0.00  0.00      BP1   
ATOM   3961  CB  SER B  38      23.547 -17.144  -3.719  0.00  0.00      BP1  C
ATOM   3962  HB1 SER B  38      23.507 -18.050  -3.074  0.00  0.00      BP1   
ATOM   3963  HB2 SER B  38      24.508 -17.182  -4.281  0.00  0.00      BP1   
ATOM   3964  OG  SER B  38      23.546 -16.002  -2.852  0.00  0.00      BP1  O
ATOM   3965  HG1 SER B  38      24.187 -16.177  -2.151  0.00  0.00      BP1   
ATOM   3966  C   SER B  38      21.004 -17.428  -3.991  0.00  0.00      BP1  C
ATOM   3967  O   SER B  38      20.219 -16.472  -3.940  0.00  0.00      BP1  O
ATOM   3968  N   PRO B  39      20.647 -18.616  -3.472  0.00  0.00      BP1  N
ATOM   3969  CD  PRO B  39      21.447 -19.835  -3.529  0.00  0.00      BP1  C
ATOM   3970  HD1 PRO B  39      22.228 -19.843  -2.735  0.00  0.00      BP1   
ATOM   3971  HD2 PRO B  39      21.938 -19.950  -4.523  0.00  0.00      BP1   
ATOM   3972  CA  PRO B  39      19.424 -18.839  -2.700  0.00  0.00      BP1  C
ATOM   3973  HA  PRO B  39      18.567 -18.587  -3.312  0.00  0.00      BP1   
ATOM   3974  CB  PRO B  39      19.392 -20.351  -2.397  0.00  0.00      BP1  C
ATOM   3975  HB1 PRO B  39      18.401 -20.797  -2.644  0.00  0.00      BP1   
ATOM   3976  HB2 PRO B  39      19.648 -20.562  -1.335  0.00  0.00      BP1   
ATOM   3977  CG  PRO B  39      20.458 -20.973  -3.301  0.00  0.00      BP1  C
ATOM   3978  HG1 PRO B  39      20.007 -21.348  -4.240  0.00  0.00      BP1   
ATOM   3979  HG2 PRO B  39      20.985 -21.824  -2.812  0.00  0.00      BP1   
ATOM   3980  C   PRO B  39      19.356 -18.058  -1.409  0.00  0.00      BP1  C
ATOM   3981  O   PRO B  39      20.395 -17.728  -0.845  0.00  0.00      BP1  O
ATOM   3982  N   GLU B  40      18.130 -17.789  -0.933  0.00  0.00      BP1  N
ATOM   3983  HN  GLU B  40      17.310 -18.078  -1.421  0.00  0.00      BP1   
ATOM   3984  CA  GLU B  40      17.861 -17.077   0.296  0.00  0.00      BP1  C
ATOM   3985  HA  GLU B  40      18.785 -16.967   0.851  0.00  0.00      BP1   
ATOM   3986  CB  GLU B  40      17.220 -15.696  -0.006  0.00  0.00      BP1  C
ATOM   3987  HB1 GLU B  40      16.311 -15.864  -0.630  0.00  0.00      BP1   
ATOM   3988  HB2 GLU B  40      16.861 -15.232   0.940  0.00  0.00      BP1   
ATOM   3989  CG  GLU B  40      18.151 -14.697  -0.752  0.00  0.00      BP1  C
ATOM   3990  HG1 GLU B  40      18.690 -15.227  -1.559  0.00  0.00      BP1   
ATOM   3991  HG2 GLU B  40      17.569 -13.863  -1.189  0.00  0.00      BP1   
ATOM   3992  CD  GLU B  40      19.260 -14.070   0.095  0.00  0.00      BP1  C
ATOM   3993  OE1 GLU B  40      20.305 -13.715  -0.508  0.00  0.00      BP1  O
ATOM   3994  OE2 GLU B  40      19.082 -13.862   1.316  0.00  0.00      BP1  O
ATOM   3995  C   GLU B  40      16.914 -17.906   1.157  0.00  0.00      BP1  C
ATOM   3996  O   GLU B  40      15.883 -18.411   0.692  0.00  0.00      BP1  O
ATOM   3997  N   ASP B  41      17.215 -18.038   2.475  0.00  0.00      BP1  N
ATOM   3998  HN  ASP B  41      18.056 -17.686   2.877  0.00  0.00      BP1   
ATOM   3999  CA  ASP B  41      16.356 -18.700   3.448  0.00  0.00      BP1  C
ATOM   4000  HA  ASP B  41      16.207 -19.716   3.101  0.00  0.00      BP1   
ATOM   4001  CB  ASP B  41      16.953 -18.665   4.879  0.00  0.00      BP1  C
ATOM   4002  HB1 ASP B  41      17.571 -17.752   4.994  0.00  0.00      BP1   
ATOM   4003  HB2 ASP B  41      16.146 -18.637   5.638  0.00  0.00      BP1   
ATOM   4004  CG  ASP B  41      17.845 -19.867   5.151  0.00  0.00      BP1  C
ATOM   4005  OD1 ASP B  41      18.214 -20.566   4.176  0.00  0.00      BP1  O
ATOM   4006  OD2 ASP B  41      18.132 -20.100   6.350  0.00  0.00      BP1  O
ATOM   4007  C   ASP B  41      14.989 -18.053   3.498  0.00  0.00      BP1  C
ATOM   4008  O   ASP B  41      13.956 -18.726   3.481  0.00  0.00      BP1  O
ATOM   4009  N   LYS B  42      14.942 -16.714   3.482  0.00  0.00      BP1  N
ATOM   4010  HN  LYS B  42      15.751 -16.132   3.417  0.00  0.00      BP1   
ATOM   4011  CA  LYS B  42      13.692 -16.013   3.559  0.00  0.00      BP1  C
ATOM   4012  HA  LYS B  42      12.938 -16.659   3.125  0.00  0.00      BP1   
ATOM   4013  CB  LYS B  42      13.366 -15.730   5.041  0.00  0.00      BP1  C
ATOM   4014  HB1 LYS B  42      13.494 -16.689   5.595  0.00  0.00      BP1   
ATOM   4015  HB2 LYS B  42      14.126 -15.029   5.452  0.00  0.00      BP1   
ATOM   4016  CG  LYS B  42      11.949 -15.200   5.259  0.00  0.00      BP1  C
ATOM   4017  HG1 LYS B  42      11.824 -14.247   4.696  0.00  0.00      BP1   
ATOM   4018  HG2 LYS B  42      11.219 -15.931   4.840  0.00  0.00      BP1   
ATOM   4019  CD  LYS B  42      11.646 -14.942   6.740  0.00  0.00      BP1  C
ATOM   4020  HD1 LYS B  42      11.617 -15.922   7.269  0.00  0.00      BP1   
ATOM   4021  HD2 LYS B  42      12.491 -14.355   7.169  0.00  0.00      BP1   
ATOM   4022  CE  LYS B  42      10.329 -14.189   6.928  0.00  0.00      BP1  C
ATOM   4023  HE1 LYS B  42      10.247 -13.357   6.193  0.00  0.00      BP1   
ATOM   4024  HE2 LYS B  42       9.463 -14.873   6.783  0.00  0.00      BP1   
ATOM   4025  NZ  LYS B  42      10.242 -13.613   8.288  0.00  0.00      BP1  N
ATOM   4026  HZ1 LYS B  42       9.343 -13.103   8.404  0.00  0.00      BP1   
ATOM   4027  HZ2 LYS B  42      10.299 -14.377   8.992  0.00  0.00      BP1   
ATOM   4028  HZ3 LYS B  42      11.033 -12.954   8.436  0.00  0.00      BP1   
ATOM   4029  C   LYS B  42      13.726 -14.737   2.738  0.00  0.00      BP1  C
ATOM   4030  O   LYS B  42      14.678 -13.970   2.788  0.00  0.00      BP1  O
ATOM   4031  N   LEU B  43      12.648 -14.480   1.968  0.00  0.00      BP1  N
ATOM   4032  HN  LEU B  43      11.940 -15.166   1.813  0.00  0.00      BP1   
ATOM   4033  CA  LEU B  43      12.409 -13.218   1.303  0.00  0.00      BP1  C
ATOM   4034  HA  LEU B  43      13.092 -12.472   1.684  0.00  0.00      BP1   
ATOM   4035  CB  LEU B  43      12.500 -13.306  -0.242  0.00  0.00      BP1  C
ATOM   4036  HB1 LEU B  43      11.838 -14.143  -0.565  0.00  0.00      BP1   
ATOM   4037  HB2 LEU B  43      12.063 -12.382  -0.684  0.00  0.00      BP1   
ATOM   4038  CG  LEU B  43      13.917 -13.550  -0.796  0.00  0.00      BP1  C
ATOM   4039  HG  LEU B  43      14.267 -14.511  -0.346  0.00  0.00      BP1   
ATOM   4040  CD1 LEU B  43      13.846 -13.677  -2.320  0.00  0.00      BP1  C
ATOM   4041 HD11 LEU B  43      14.862 -13.807  -2.748  0.00  0.00      BP1   
ATOM   4042 HD12 LEU B  43      13.230 -14.555  -2.612  0.00  0.00      BP1   
ATOM   4043 HD13 LEU B  43      13.394 -12.767  -2.769  0.00  0.00      BP1   
ATOM   4044  CD2 LEU B  43      14.922 -12.454  -0.419  0.00  0.00      BP1  C
ATOM   4045 HD21 LEU B  43      15.928 -12.693  -0.829  0.00  0.00      BP1   
ATOM   4046 HD22 LEU B  43      14.620 -11.465  -0.821  0.00  0.00      BP1   
ATOM   4047 HD23 LEU B  43      15.008 -12.370   0.687  0.00  0.00      BP1   
ATOM   4048  C   LEU B  43      11.013 -12.819   1.729  0.00  0.00      BP1  C
ATOM   4049  O   LEU B  43      10.210 -13.676   2.099  0.00  0.00      BP1  O
ATOM   4050  N   TYR B  44      10.699 -11.516   1.737  0.00  0.00      BP1  N
ATOM   4051  HN  TYR B  44      11.363 -10.823   1.457  0.00  0.00      BP1   
ATOM   4052  CA  TYR B  44       9.417 -10.991   2.139  0.00  0.00      BP1  C
ATOM   4053  HA  TYR B  44       9.054 -11.661   2.908  0.00  0.00      BP1   
ATOM   4054  CB  TYR B  44       9.656  -9.554   2.655  0.00  0.00      BP1  C
ATOM   4055  HB1 TYR B  44      10.494  -9.564   3.386  0.00  0.00      BP1   
ATOM   4056  HB2 TYR B  44       9.954  -8.880   1.822  0.00  0.00      BP1   
ATOM   4057  CG  TYR B  44       8.468  -8.985   3.360  0.00  0.00      BP1  C
ATOM   4058  CD1 TYR B  44       7.988  -9.542   4.549  0.00  0.00      BP1  C
ATOM   4059  HD1 TYR B  44       8.461 -10.424   4.959  0.00  0.00      BP1   
ATOM   4060  CE1 TYR B  44       6.884  -8.978   5.198  0.00  0.00      BP1  C
ATOM   4061  HE1 TYR B  44       6.505  -9.411   6.112  0.00  0.00      BP1   
ATOM   4062  CZ  TYR B  44       6.253  -7.853   4.672  0.00  0.00      BP1  C
ATOM   4063  OH  TYR B  44       5.193  -7.260   5.384  0.00  0.00      BP1  O
ATOM   4064  HH  TYR B  44       4.936  -6.467   4.910  0.00  0.00      BP1   
ATOM   4065  CD2 TYR B  44       7.816  -7.873   2.827  0.00  0.00      BP1  C
ATOM   4066  HD2 TYR B  44       8.144  -7.455   1.885  0.00  0.00      BP1   
ATOM   4067  CE2 TYR B  44       6.707  -7.313   3.469  0.00  0.00      BP1  C
ATOM   4068  HE2 TYR B  44       6.192  -6.478   3.017  0.00  0.00      BP1   
ATOM   4069  C   TYR B  44       8.380 -10.999   1.002  0.00  0.00      BP1  C
ATOM   4070  O   TYR B  44       8.640 -10.535  -0.113  0.00  0.00      BP1  O
ATOM   4071  N   GLU B  45       7.174 -11.542   1.296  0.00  0.00      BP1  N
ATOM   4072  HN  GLU B  45       7.074 -12.032   2.158  0.00  0.00      BP1   
ATOM   4073  CA  GLU B  45       5.958 -11.503   0.491  0.00  0.00      BP1  C
ATOM   4074  HA  GLU B  45       5.325 -12.287   0.885  0.00  0.00      BP1   
ATOM   4075  CB  GLU B  45       5.235 -10.158   0.745  0.00  0.00      BP1  C
ATOM   4076  HB1 GLU B  45       5.946  -9.332   0.514  0.00  0.00      BP1   
ATOM   4077  HB2 GLU B  45       4.391 -10.043   0.027  0.00  0.00      BP1   
ATOM   4078  CG  GLU B  45       4.685  -9.897   2.165  0.00  0.00      BP1  C
ATOM   4079  HG1 GLU B  45       5.365 -10.343   2.912  0.00  0.00      BP1   
ATOM   4080  HG2 GLU B  45       4.591  -8.811   2.361  0.00  0.00      BP1   
ATOM   4081  CD  GLU B  45       3.329 -10.538   2.431  0.00  0.00      BP1  C
ATOM   4082  OE1 GLU B  45       2.928 -11.438   1.652  0.00  0.00      BP1  O
ATOM   4083  OE2 GLU B  45       2.686 -10.101   3.419  0.00  0.00      BP1  O
ATOM   4084  C   GLU B  45       6.115 -11.755  -1.007  0.00  0.00      BP1  C
ATOM   4085  O   GLU B  45       6.442 -12.836  -1.492  0.00  0.00      BP1  O
ATOM   4086  N   GLU B  46       5.890 -10.700  -1.798  0.00  0.00      BP1  N
ATOM   4087  HN  GLU B  46       5.664  -9.824  -1.383  0.00  0.00      BP1   
ATOM   4088  CA  GLU B  46       5.938 -10.671  -3.237  0.00  0.00      BP1  C
ATOM   4089  HA  GLU B  46       5.189 -11.375  -3.580  0.00  0.00      BP1   
ATOM   4090  CB  GLU B  46       5.538  -9.267  -3.750  0.00  0.00      BP1  C
ATOM   4091  HB1 GLU B  46       6.309  -8.539  -3.406  0.00  0.00      BP1   
ATOM   4092  HB2 GLU B  46       5.573  -9.247  -4.862  0.00  0.00      BP1   
ATOM   4093  CG  GLU B  46       4.144  -8.751  -3.279  0.00  0.00      BP1  C
ATOM   4094  HG1 GLU B  46       4.100  -8.762  -2.174  0.00  0.00      BP1   
ATOM   4095  HG2 GLU B  46       3.958  -7.722  -3.641  0.00  0.00      BP1   
ATOM   4096  CD  GLU B  46       2.965  -9.624  -3.730  0.00  0.00      BP1  C
ATOM   4097  OE1 GLU B  46       3.120 -10.331  -4.756  0.00  0.00      BP1  O
ATOM   4098  OE2 GLU B  46       1.867  -9.574  -3.107  0.00  0.00      BP1  O
ATOM   4099  C   GLU B  46       7.271 -11.093  -3.847  0.00  0.00      BP1  C
ATOM   4100  O   GLU B  46       7.312 -11.551  -4.981  0.00  0.00      BP1  O
ATOM   4101  N   CYS B  47       8.396 -11.006  -3.106  0.00  0.00      BP1  N
ATOM   4102  HN  CYS B  47       8.394 -10.677  -2.164  0.00  0.00      BP1   
ATOM   4103  CA  CYS B  47       9.702 -11.384  -3.615  0.00  0.00      BP1  C
ATOM   4104  HA  CYS B  47       9.642 -11.300  -4.694  0.00  0.00      BP1   
ATOM   4105  CB  CYS B  47      10.834 -10.515  -3.022  0.00  0.00      BP1   
ATOM   4106  HB1 CYS B  47      10.787 -10.624  -1.914  0.00  0.00      BP1   
ATOM   4107  HB2 CYS B  47      11.822 -10.921  -3.330  0.00  0.00      BP1   
ATOM   4108  SG  CYS B  47      10.845  -8.706  -3.338  0.00  0.00      BP1   
ATOM   4109  C   CYS B  47      10.044 -12.839  -3.281  0.00  0.00      BP1  C
ATOM   4110  O   CYS B  47      11.120 -13.318  -3.626  0.00  0.00      BP1  O
ATOM   4111  N   ILE B  48       9.123 -13.607  -2.654  0.00  0.00      BP1  N
ATOM   4112  HN  ILE B  48       8.277 -13.210  -2.303  0.00  0.00      BP1   
ATOM   4113  CA  ILE B  48       9.249 -15.051  -2.425  0.00  0.00      BP1  C
ATOM   4114  HA  ILE B  48      10.115 -15.145  -1.783  0.00  0.00      BP1   
ATOM   4115  CB  ILE B  48       8.067 -15.618  -1.625  0.00  0.00      BP1  C
ATOM   4116  HB  ILE B  48       7.165 -15.134  -2.078  0.00  0.00      BP1   
ATOM   4117  CG2 ILE B  48       7.951 -17.166  -1.676  0.00  0.00      BP1  C
ATOM   4118 HG21 ILE B  48       6.998 -17.502  -1.215  0.00  0.00      BP1   
ATOM   4119 HG22 ILE B  48       7.964 -17.530  -2.724  0.00  0.00      BP1   
ATOM   4120 HG23 ILE B  48       8.788 -17.645  -1.126  0.00  0.00      BP1   
ATOM   4121  CG1 ILE B  48       8.166 -15.130  -0.162  0.00  0.00      BP1  C
ATOM   4122 HG11 ILE B  48       9.141 -15.445   0.274  0.00  0.00      BP1   
ATOM   4123 HG12 ILE B  48       8.146 -14.017  -0.151  0.00  0.00      BP1   
ATOM   4124  CD  ILE B  48       7.033 -15.633   0.747  0.00  0.00      BP1   
ATOM   4125  HD1 ILE B  48       7.133 -15.199   1.765  0.00  0.00      BP1   
ATOM   4126  HD2 ILE B  48       6.043 -15.335   0.339  0.00  0.00      BP1   
ATOM   4127  HD3 ILE B  48       7.057 -16.739   0.840  0.00  0.00      BP1   
ATOM   4128  C   ILE B  48       9.524 -15.906  -3.670  0.00  0.00      BP1  C
ATOM   4129  O   ILE B  48      10.399 -16.767  -3.540  0.00  0.00      BP1  O
ATOM   4130  N   PRO B  49       8.930 -15.758  -4.871  0.00  0.00      BP1  N
ATOM   4131  CD  PRO B  49       7.862 -14.798  -5.170  0.00  0.00      BP1  C
ATOM   4132  HD1 PRO B  49       8.273 -13.773  -5.308  0.00  0.00      BP1   
ATOM   4133  HD2 PRO B  49       7.103 -14.777  -4.355  0.00  0.00      BP1   
ATOM   4134  CA  PRO B  49       9.221 -16.584  -6.046  0.00  0.00      BP1  C
ATOM   4135  HA  PRO B  49       8.834 -17.578  -5.856  0.00  0.00      BP1   
ATOM   4136  CB  PRO B  49       8.392 -15.949  -7.171  0.00  0.00      BP1  C
ATOM   4137  HB1 PRO B  49       7.998 -16.712  -7.880  0.00  0.00      BP1   
ATOM   4138  HB2 PRO B  49       8.968 -15.176  -7.727  0.00  0.00      BP1   
ATOM   4139  CG  PRO B  49       7.224 -15.281  -6.462  0.00  0.00      BP1  C
ATOM   4140  HG1 PRO B  49       6.391 -15.992  -6.293  0.00  0.00      BP1   
ATOM   4141  HG2 PRO B  49       6.817 -14.407  -7.020  0.00  0.00      BP1   
ATOM   4142  C   PRO B  49      10.678 -16.690  -6.465  0.00  0.00      BP1  C
ATOM   4143  O   PRO B  49      11.029 -17.609  -7.194  0.00  0.00      BP1  O
ATOM   4144  N   TRP B  50      11.532 -15.737  -6.050  0.00  0.00      BP1  N
ATOM   4145  HN  TRP B  50      11.230 -14.986  -5.468  0.00  0.00      BP1   
ATOM   4146  CA  TRP B  50      12.931 -15.713  -6.399  0.00  0.00      BP1  C
ATOM   4147  HA  TRP B  50      13.039 -16.352  -7.268  0.00  0.00      BP1   
ATOM   4148  CB  TRP B  50      13.377 -14.267  -6.696  0.00  0.00      BP1  C
ATOM   4149  HB1 TRP B  50      13.029 -13.625  -5.858  0.00  0.00      BP1   
ATOM   4150  HB2 TRP B  50      14.487 -14.209  -6.708  0.00  0.00      BP1   
ATOM   4151  CG  TRP B  50      12.781 -13.727  -7.983  0.00  0.00      BP1  C
ATOM   4152  CD1 TRP B  50      13.232 -13.897  -9.256  0.00  0.00      BP1  C
ATOM   4153  HD1 TRP B  50      14.139 -14.430  -9.512  0.00  0.00      BP1   
ATOM   4154  NE1 TRP B  50      12.356 -13.333 -10.159  0.00  0.00      BP1  N
ATOM   4155  HE1 TRP B  50      12.436 -13.332 -11.132  0.00  0.00      BP1   
ATOM   4156  CE2 TRP B  50      11.299 -12.800  -9.458  0.00  0.00      BP1  C
ATOM   4157  CD2 TRP B  50      11.540 -13.024  -8.084  0.00  0.00      BP1  C
ATOM   4158  CE3 TRP B  50      10.638 -12.612  -7.123  0.00  0.00      BP1  C
ATOM   4159  HE3 TRP B  50      10.815 -12.773  -6.068  0.00  0.00      BP1   
ATOM   4160  CZ3 TRP B  50       9.479 -11.969  -7.549  0.00  0.00      BP1  C
ATOM   4161  HZ3 TRP B  50       8.755 -11.639  -6.818  0.00  0.00      BP1   
ATOM   4162  CZ2 TRP B  50      10.144 -12.154  -9.877  0.00  0.00      BP1  C
ATOM   4163  HZ2 TRP B  50       9.937 -11.976 -10.921  0.00  0.00      BP1   
ATOM   4164  CH2 TRP B  50       9.234 -11.735  -8.899  0.00  0.00      BP1  C
ATOM   4165  HH2 TRP B  50       8.329 -11.223  -9.197  0.00  0.00      BP1   
ATOM   4166  C   TRP B  50      13.833 -16.279  -5.323  0.00  0.00      BP1  C
ATOM   4167  O   TRP B  50      15.047 -16.293  -5.489  0.00  0.00      BP1  O
ATOM   4168  N   LYS B  51      13.311 -16.804  -4.193  0.00  0.00      BP1  N
ATOM   4169  HN  LYS B  51      12.333 -16.940  -4.041  0.00  0.00      BP1   
ATOM   4170  CA  LYS B  51      14.171 -17.218  -3.092  0.00  0.00      BP1  C
ATOM   4171  HA  LYS B  51      14.830 -16.376  -2.916  0.00  0.00      BP1   
ATOM   4172  CB  LYS B  51      13.375 -17.443  -1.793  0.00  0.00      BP1  C
ATOM   4173  HB1 LYS B  51      14.112 -17.464  -0.957  0.00  0.00      BP1   
ATOM   4174  HB2 LYS B  51      12.722 -16.560  -1.610  0.00  0.00      BP1   
ATOM   4175  CG  LYS B  51      12.552 -18.736  -1.764  0.00  0.00      BP1  C
ATOM   4176  HG1 LYS B  51      12.001 -18.839  -2.726  0.00  0.00      BP1   
ATOM   4177  HG2 LYS B  51      13.244 -19.605  -1.682  0.00  0.00      BP1   
ATOM   4178  CD  LYS B  51      11.544 -18.750  -0.610  0.00  0.00      BP1  C
ATOM   4179  HD1 LYS B  51      10.790 -17.950  -0.791  0.00  0.00      BP1   
ATOM   4180  HD2 LYS B  51      11.006 -19.726  -0.632  0.00  0.00      BP1   
ATOM   4181  CE  LYS B  51      12.132 -18.559   0.784  0.00  0.00      BP1  C
ATOM   4182  HE1 LYS B  51      12.612 -17.558   0.870  0.00  0.00      BP1   
ATOM   4183  HE2 LYS B  51      11.336 -18.635   1.557  0.00  0.00      BP1   
ATOM   4184  NZ  LYS B  51      13.151 -19.583   1.071  0.00  0.00      BP1  N
ATOM   4185  HZ1 LYS B  51      13.543 -19.437   2.025  0.00  0.00      BP1   
ATOM   4186  HZ2 LYS B  51      12.720 -20.527   1.016  0.00  0.00      BP1   
ATOM   4187  HZ3 LYS B  51      13.916 -19.515   0.371  0.00  0.00      BP1   
ATOM   4188  C   LYS B  51      15.048 -18.433  -3.367  0.00  0.00      BP1  C
ATOM   4189  O   LYS B  51      16.046 -18.650  -2.678  0.00  0.00      BP1  O
ATOM   4190  N   ASP B  52      14.717 -19.200  -4.421  0.00  0.00      BP1  N
ATOM   4191  HN  ASP B  52      13.833 -19.066  -4.862  0.00  0.00      BP1   
ATOM   4192  CA  ASP B  52      15.499 -20.247  -5.037  0.00  0.00      BP1  C
ATOM   4193  HA  ASP B  52      15.653 -21.000  -4.272  0.00  0.00      BP1   
ATOM   4194  CB  ASP B  52      14.748 -20.719  -6.308  0.00  0.00      BP1  C
ATOM   4195  HB1 ASP B  52      14.575 -19.851  -6.973  0.00  0.00      BP1   
ATOM   4196  HB2 ASP B  52      15.350 -21.468  -6.860  0.00  0.00      BP1   
ATOM   4197  CG  ASP B  52      13.386 -21.332  -6.020  0.00  0.00      BP1  C
ATOM   4198  OD1 ASP B  52      13.057 -21.562  -4.830  0.00  0.00      BP1  O
ATOM   4199  OD2 ASP B  52      12.659 -21.551  -7.022  0.00  0.00      BP1  O
ATOM   4200  C   ASP B  52      16.879 -19.775  -5.475  0.00  0.00      BP1  C
ATOM   4201  O   ASP B  52      17.867 -20.494  -5.359  0.00  0.00      BP1  O
ATOM   4202  N   ASN B  53      16.970 -18.533  -5.983  0.00  0.00      BP1  N
ATOM   4203  HN  ASN B  53      16.194 -17.904  -5.993  0.00  0.00      BP1   
ATOM   4204  CA  ASN B  53      18.178 -17.999  -6.552  0.00  0.00      BP1  C
ATOM   4205  HA  ASN B  53      18.950 -18.034  -5.791  0.00  0.00      BP1   
ATOM   4206  CB  ASN B  53      18.559 -18.786  -7.838  0.00  0.00      BP1  C
ATOM   4207  HB1 ASN B  53      18.655 -19.859  -7.564  0.00  0.00      BP1   
ATOM   4208  HB2 ASN B  53      17.749 -18.705  -8.593  0.00  0.00      BP1   
ATOM   4209  CG  ASN B  53      19.880 -18.319  -8.418  0.00  0.00      BP1  C
ATOM   4210  OD1 ASN B  53      20.834 -18.060  -7.681  0.00  0.00      BP1  O
ATOM   4211  ND2 ASN B  53      19.960 -18.227  -9.765  0.00  0.00      BP1  N
ATOM   4212 HD21 ASN B  53      20.829 -17.932 -10.152  0.00  0.00      BP1   
ATOM   4213 HD22 ASN B  53      19.180 -18.477 -10.330  0.00  0.00      BP1   
ATOM   4214  C   ASN B  53      17.899 -16.530  -6.858  0.00  0.00      BP1  C
ATOM   4215  O   ASN B  53      17.305 -16.197  -7.881  0.00  0.00      BP1  O
ATOM   4216  N   ALA B  54      18.315 -15.617  -5.957  0.00  0.00      BP1  N
ATOM   4217  HN  ALA B  54      18.921 -15.871  -5.204  0.00  0.00      BP1   
ATOM   4218  CA  ALA B  54      17.929 -14.228  -6.004  0.00  0.00      BP1  C
ATOM   4219  HA  ALA B  54      17.290 -14.047  -6.860  0.00  0.00      BP1   
ATOM   4220  CB  ALA B  54      17.193 -13.867  -4.697  0.00  0.00      BP1  C
ATOM   4221  HB1 ALA B  54      16.287 -14.500  -4.593  0.00  0.00      BP1   
ATOM   4222  HB2 ALA B  54      17.840 -14.047  -3.811  0.00  0.00      BP1   
ATOM   4223  HB3 ALA B  54      16.871 -12.804  -4.689  0.00  0.00      BP1   
ATOM   4224  C   ALA B  54      19.125 -13.305  -6.158  0.00  0.00      BP1  C
ATOM   4225  O   ALA B  54      20.229 -13.622  -5.730  0.00  0.00      BP1  O
ATOM   4226  N   CYS B  55      18.897 -12.110  -6.745  0.00  0.00      BP1  N
ATOM   4227  HN  CYS B  55      18.034 -11.950  -7.220  0.00  0.00      BP1   
ATOM   4228  CA  CYS B  55      19.818 -10.980  -6.754  0.00  0.00      BP1  C
ATOM   4229  HA  CYS B  55      20.802 -11.390  -6.562  0.00  0.00      BP1   
ATOM   4230  CB  CYS B  55      19.752 -10.223  -8.103  0.00  0.00      BP1   
ATOM   4231  HB1 CYS B  55      18.676 -10.029  -8.320  0.00  0.00      BP1   
ATOM   4232  HB2 CYS B  55      20.229  -9.223  -7.998  0.00  0.00      BP1   
ATOM   4233  SG  CYS B  55      20.467 -11.170  -9.466  0.00  0.00      BP1   
ATOM   4234  C   CYS B  55      19.505  -9.983  -5.643  0.00  0.00      BP1  C
ATOM   4235  O   CYS B  55      20.185  -8.973  -5.489  0.00  0.00      BP1  O
ATOM   4236  N   CYS B  56      18.504 -10.274  -4.792  0.00  0.00      BP1  N
ATOM   4237  HN  CYS B  56      18.005 -11.136  -4.864  0.00  0.00      BP1   
ATOM   4238  CA  CYS B  56      18.058  -9.402  -3.724  0.00  0.00      BP1  C
ATOM   4239  HA  CYS B  56      18.668  -8.508  -3.757  0.00  0.00      BP1   
ATOM   4240  CB  CYS B  56      16.541  -9.051  -3.834  0.00  0.00      BP1   
ATOM   4241  HB1 CYS B  56      16.281  -8.432  -2.946  0.00  0.00      BP1   
ATOM   4242  HB2 CYS B  56      16.368  -8.402  -4.721  0.00  0.00      BP1   
ATOM   4243  SG  CYS B  56      15.411 -10.488  -3.865  0.00  0.00      BP1   
ATOM   4244  C   CYS B  56      18.313 -10.086  -2.395  0.00  0.00      BP1  C
ATOM   4245  O   CYS B  56      18.124 -11.291  -2.263  0.00  0.00      BP1  O
ATOM   4246  N   THR B  57      18.762  -9.333  -1.372  0.00  0.00      BP1  N
ATOM   4247  HN  THR B  57      19.083  -8.396  -1.504  0.00  0.00      BP1   
ATOM   4248  CA  THR B  57      18.822  -9.800   0.009  0.00  0.00      BP1  C
ATOM   4249  HA  THR B  57      19.135 -10.836  -0.029  0.00  0.00      BP1   
ATOM   4250  CB  THR B  57      19.727  -8.929   0.894  0.00  0.00      BP1  C
ATOM   4251  HB  THR B  57      19.569  -9.282   1.942  0.00  0.00      BP1   
ATOM   4252  OG1 THR B  57      19.343  -7.560   0.851  0.00  0.00      BP1  O
ATOM   4253  HG1 THR B  57      19.968  -7.100   1.421  0.00  0.00      BP1   
ATOM   4254  CG2 THR B  57      21.180  -9.016   0.405  0.00  0.00      BP1  C
ATOM   4255 HG21 THR B  57      21.863  -8.485   1.101  0.00  0.00      BP1   
ATOM   4256 HG22 THR B  57      21.507 -10.076   0.350  0.00  0.00      BP1   
ATOM   4257 HG23 THR B  57      21.291  -8.565  -0.604  0.00  0.00      BP1   
ATOM   4258  C   THR B  57      17.425  -9.791   0.615  0.00  0.00      BP1  C
ATOM   4259  O   THR B  57      16.476  -9.249   0.043  0.00  0.00      BP1  O
ATOM   4260  N   LEU B  58      17.264 -10.355   1.830  0.00  0.00      BP1  N
ATOM   4261  HN  LEU B  58      17.966 -10.931   2.240  0.00  0.00      BP1   
ATOM   4262  CA  LEU B  58      16.071 -10.182   2.654  0.00  0.00      BP1  C
ATOM   4263  HA  LEU B  58      15.258 -10.606   2.079  0.00  0.00      BP1   
ATOM   4264  CB  LEU B  58      16.282 -10.832   4.042  0.00  0.00      BP1  C
ATOM   4265  HB1 LEU B  58      16.407 -11.927   3.878  0.00  0.00      BP1   
ATOM   4266  HB2 LEU B  58      17.245 -10.471   4.467  0.00  0.00      BP1   
ATOM   4267  CG  LEU B  58      15.141 -10.625   5.070  0.00  0.00      BP1  C
ATOM   4268  HG  LEU B  58      14.841  -9.558   4.931  0.00  0.00      BP1   
ATOM   4269  CD1 LEU B  58      13.933 -11.515   4.755  0.00  0.00      BP1  C
ATOM   4270 HD11 LEU B  58      13.144 -11.389   5.528  0.00  0.00      BP1   
ATOM   4271 HD12 LEU B  58      13.497 -11.250   3.768  0.00  0.00      BP1   
ATOM   4272 HD13 LEU B  58      14.228 -12.585   4.733  0.00  0.00      BP1   
ATOM   4273  CD2 LEU B  58      15.652 -10.790   6.510  0.00  0.00      BP1  C
ATOM   4274 HD21 LEU B  58      14.826 -10.620   7.234  0.00  0.00      BP1   
ATOM   4275 HD22 LEU B  58      16.051 -11.809   6.688  0.00  0.00      BP1   
ATOM   4276 HD23 LEU B  58      16.458 -10.055   6.724  0.00  0.00      BP1   
ATOM   4277  C   LEU B  58      15.724  -8.733   2.936  0.00  0.00      BP1  C
ATOM   4278  O   LEU B  58      14.564  -8.332   2.861  0.00  0.00      BP1  O
ATOM   4279  N   THR B  59      16.729  -7.901   3.273  0.00  0.00      BP1  N
ATOM   4280  HN  THR B  59      17.675  -8.213   3.363  0.00  0.00      BP1   
ATOM   4281  CA  THR B  59      16.541  -6.483   3.534  0.00  0.00      BP1  C
ATOM   4282  HA  THR B  59      15.800  -6.426   4.321  0.00  0.00      BP1   
ATOM   4283  CB  THR B  59      17.845  -5.791   3.883  0.00  0.00      BP1  C
ATOM   4284  HB  THR B  59      18.474  -5.831   2.960  0.00  0.00      BP1   
ATOM   4285  OG1 THR B  59      18.532  -6.506   4.901  0.00  0.00      BP1  O
ATOM   4286  HG1 THR B  59      19.334  -6.002   5.071  0.00  0.00      BP1   
ATOM   4287  CG2 THR B  59      17.586  -4.377   4.413  0.00  0.00      BP1  C
ATOM   4288 HG21 THR B  59      18.541  -3.829   4.560  0.00  0.00      BP1   
ATOM   4289 HG22 THR B  59      16.971  -3.800   3.691  0.00  0.00      BP1   
ATOM   4290 HG23 THR B  59      17.047  -4.406   5.384  0.00  0.00      BP1   
ATOM   4291  C   THR B  59      15.953  -5.771   2.340  0.00  0.00      BP1  C
ATOM   4292  O   THR B  59      14.935  -5.099   2.449  0.00  0.00      BP1  O
ATOM   4293  N   THR B  60      16.530  -6.009   1.143  0.00  0.00      BP1  N
ATOM   4294  HN  THR B  60      17.330  -6.602   1.066  0.00  0.00      BP1   
ATOM   4295  CA  THR B  60      16.074  -5.453  -0.128  0.00  0.00      BP1  C
ATOM   4296  HA  THR B  60      16.045  -4.381   0.019  0.00  0.00      BP1   
ATOM   4297  CB  THR B  60      16.959  -5.896  -1.282  0.00  0.00      BP1  C
ATOM   4298  HB  THR B  60      16.991  -7.012  -1.237  0.00  0.00      BP1   
ATOM   4299  OG1 THR B  60      18.281  -5.417  -1.098  0.00  0.00      BP1  O
ATOM   4300  HG1 THR B  60      18.774  -5.724  -1.866  0.00  0.00      BP1   
ATOM   4301  CG2 THR B  60      16.474  -5.397  -2.651  0.00  0.00      BP1  C
ATOM   4302 HG21 THR B  60      17.082  -5.837  -3.469  0.00  0.00      BP1   
ATOM   4303 HG22 THR B  60      15.416  -5.689  -2.818  0.00  0.00      BP1   
ATOM   4304 HG23 THR B  60      16.545  -4.290  -2.722  0.00  0.00      BP1   
ATOM   4305  C   THR B  60      14.664  -5.880  -0.453  0.00  0.00      BP1  C
ATOM   4306  O   THR B  60      13.841  -5.092  -0.921  0.00  0.00      BP1  O
ATOM   4307  N   SER B  61      14.346  -7.170  -0.189  0.00  0.00      BP1  N
ATOM   4308  HN  SER B  61      14.998  -7.844   0.156  0.00  0.00      BP1   
ATOM   4309  CA  SER B  61      13.003  -7.687  -0.388  0.00  0.00      BP1  C
ATOM   4310  HA  SER B  61      12.768  -7.450  -1.416  0.00  0.00      BP1   
ATOM   4311  CB  SER B  61      12.835  -9.232  -0.335  0.00  0.00      BP1  C
ATOM   4312  HB1 SER B  61      11.837  -9.486  -0.759  0.00  0.00      BP1   
ATOM   4313  HB2 SER B  61      13.599  -9.727  -0.975  0.00  0.00      BP1   
ATOM   4314  OG  SER B  61      12.881  -9.828   0.962  0.00  0.00      BP1  O
ATOM   4315  HG1 SER B  61      12.546 -10.730   0.872  0.00  0.00      BP1   
ATOM   4316  C   SER B  61      11.953  -7.038   0.472  0.00  0.00      BP1  C
ATOM   4317  O   SER B  61      10.910  -6.674  -0.046  0.00  0.00      BP1  O
ATOM   4318  N   TRP B  62      12.225  -6.827   1.775  0.00  0.00      BP1  N
ATOM   4319  HN  TRP B  62      13.043  -7.221   2.190  0.00  0.00      BP1   
ATOM   4320  CA  TRP B  62      11.396  -6.042   2.676  0.00  0.00      BP1  C
ATOM   4321  HA  TRP B  62      10.399  -6.459   2.618  0.00  0.00      BP1   
ATOM   4322  CB  TRP B  62      11.950  -6.161   4.135  0.00  0.00      BP1  C
ATOM   4323  HB1 TRP B  62      11.519  -7.082   4.589  0.00  0.00      BP1   
ATOM   4324  HB2 TRP B  62      13.053  -6.300   4.110  0.00  0.00      BP1   
ATOM   4325  CG  TRP B  62      11.609  -5.012   5.099  0.00  0.00      BP1  C
ATOM   4326  CD1 TRP B  62      12.346  -3.887   5.357  0.00  0.00      BP1  C
ATOM   4327  HD1 TRP B  62      13.345  -3.719   4.977  0.00  0.00      BP1   
ATOM   4328  NE1 TRP B  62      11.623  -2.999   6.120  0.00  0.00      BP1  N
ATOM   4329  HE1 TRP B  62      11.915  -2.120   6.431  0.00  0.00      BP1   
ATOM   4330  CE2 TRP B  62      10.378  -3.533   6.342  0.00  0.00      BP1  C
ATOM   4331  CD2 TRP B  62      10.330  -4.790   5.703  0.00  0.00      BP1  C
ATOM   4332  CE3 TRP B  62       9.168  -5.540   5.703  0.00  0.00      BP1  C
ATOM   4333  HE3 TRP B  62       9.112  -6.505   5.217  0.00  0.00      BP1   
ATOM   4334  CZ3 TRP B  62       8.047  -5.031   6.361  0.00  0.00      BP1  C
ATOM   4335  HZ3 TRP B  62       7.130  -5.601   6.367  0.00  0.00      BP1   
ATOM   4336  CZ2 TRP B  62       9.270  -3.036   7.012  0.00  0.00      BP1  C
ATOM   4337  HZ2 TRP B  62       9.298  -2.087   7.524  0.00  0.00      BP1   
ATOM   4338  CH2 TRP B  62       8.094  -3.798   7.010  0.00  0.00      BP1  C
ATOM   4339  HH2 TRP B  62       7.215  -3.428   7.518  0.00  0.00      BP1   
ATOM   4340  C   TRP B  62      11.288  -4.577   2.273  0.00  0.00      BP1  C
ATOM   4341  O   TRP B  62      10.202  -3.991   2.293  0.00  0.00      BP1  O
ATOM   4342  N   GLU B  63      12.420  -3.939   1.911  0.00  0.00      BP1  N
ATOM   4343  HN  GLU B  63      13.303  -4.396   1.859  0.00  0.00      BP1   
ATOM   4344  CA  GLU B  63      12.463  -2.536   1.564  0.00  0.00      BP1  C
ATOM   4345  HA  GLU B  63      12.088  -1.980   2.414  0.00  0.00      BP1   
ATOM   4346  CB  GLU B  63      13.889  -2.010   1.325  0.00  0.00      BP1  C
ATOM   4347  HB1 GLU B  63      14.413  -2.721   0.645  0.00  0.00      BP1   
ATOM   4348  HB2 GLU B  63      13.847  -1.041   0.780  0.00  0.00      BP1   
ATOM   4349  CG  GLU B  63      14.690  -1.863   2.641  0.00  0.00      BP1  C
ATOM   4350  HG1 GLU B  63      14.134  -1.211   3.340  0.00  0.00      BP1   
ATOM   4351  HG2 GLU B  63      14.857  -2.850   3.117  0.00  0.00      BP1   
ATOM   4352  CD  GLU B  63      16.055  -1.195   2.494  0.00  0.00      BP1  C
ATOM   4353  OE1 GLU B  63      16.562  -1.067   1.355  0.00  0.00      BP1  O
ATOM   4354  OE2 GLU B  63      16.588  -0.795   3.560  0.00  0.00      BP1  O
ATOM   4355  C   GLU B  63      11.580  -2.196   0.379  0.00  0.00      BP1  C
ATOM   4356  O   GLU B  63      10.906  -1.177   0.389  0.00  0.00      BP1  O
ATOM   4357  N   ALA B  64      11.507  -3.074  -0.641  0.00  0.00      BP1  N
ATOM   4358  HN  ALA B  64      12.106  -3.874  -0.610  0.00  0.00      BP1   
ATOM   4359  CA  ALA B  64      10.637  -2.990  -1.802  0.00  0.00      BP1  C
ATOM   4360  HA  ALA B  64      10.995  -2.176  -2.423  0.00  0.00      BP1   
ATOM   4361  CB  ALA B  64      10.779  -4.299  -2.609  0.00  0.00      BP1  C
ATOM   4362  HB1 ALA B  64      11.850  -4.479  -2.841  0.00  0.00      BP1   
ATOM   4363  HB2 ALA B  64      10.404  -5.169  -2.027  0.00  0.00      BP1   
ATOM   4364  HB3 ALA B  64      10.223  -4.249  -3.570  0.00  0.00      BP1   
ATOM   4365  C   ALA B  64       9.145  -2.717  -1.547  0.00  0.00      BP1  C
ATOM   4366  O   ALA B  64       8.471  -2.068  -2.350  0.00  0.00      BP1  O
ATOM   4367  N   HSD B  65       8.614  -3.192  -0.403  0.00  0.00      BP1  N
ATOM   4368  HN  HSD B  65       9.214  -3.642   0.257  0.00  0.00      BP1   
ATOM   4369  CA  HSD B  65       7.216  -3.116  -0.016  0.00  0.00      BP1  C
ATOM   4370  HA  HSD B  65       6.635  -3.042  -0.927  0.00  0.00      BP1   
ATOM   4371  CB  HSD B  65       6.799  -4.305   0.882  0.00  0.00      BP1  C
ATOM   4372  HB1 HSD B  65       7.442  -4.318   1.789  0.00  0.00      BP1   
ATOM   4373  HB2 HSD B  65       5.754  -4.158   1.232  0.00  0.00      BP1   
ATOM   4374  ND1 HSD B  65       8.168  -6.016  -0.153  0.00  0.00      BP1  N
ATOM   4375  HD1 HSD B  65       9.025  -5.557   0.085  0.00  0.00      BP1   
ATOM   4376  CG  HSD B  65       6.911  -5.612   0.198  0.00  0.00      BP1  C
ATOM   4377  CE1 HSD B  65       8.024  -7.164  -0.755  0.00  0.00      BP1  C
ATOM   4378  HE1 HSD B  65       8.856  -7.752  -1.152  0.00  0.00      BP1   
ATOM   4379  NE2 HSD B  65       6.727  -7.526  -0.812  0.00  0.00      BP1  N
ATOM   4380  CD2 HSD B  65       5.997  -6.531  -0.194  0.00  0.00      BP1  C
ATOM   4381  HD2 HSD B  65       4.919  -6.516  -0.099  0.00  0.00      BP1   
ATOM   4382  C   HSD B  65       6.923  -1.892   0.803  0.00  0.00      BP1  C
ATOM   4383  O   HSD B  65       5.769  -1.609   1.136  0.00  0.00      BP1  O
ATOM   4384  N   LEU B  66       7.967  -1.133   1.166  0.00  0.00      BP1  N
ATOM   4385  HN  LEU B  66       8.917  -1.397   1.012  0.00  0.00      BP1   
ATOM   4386  CA  LEU B  66       7.804   0.139   1.814  0.00  0.00      BP1  C
ATOM   4387  HA  LEU B  66       7.133  -0.044   2.643  0.00  0.00      BP1   
ATOM   4388  CB  LEU B  66       9.101   0.697   2.437  0.00  0.00      BP1  C
ATOM   4389  HB1 LEU B  66       9.837   0.821   1.609  0.00  0.00      BP1   
ATOM   4390  HB2 LEU B  66       8.903   1.718   2.829  0.00  0.00      BP1   
ATOM   4391  CG  LEU B  66       9.719  -0.199   3.528  0.00  0.00      BP1  C
ATOM   4392  HG  LEU B  66       9.938  -1.169   3.019  0.00  0.00      BP1   
ATOM   4393  CD1 LEU B  66      11.017   0.410   4.080  0.00  0.00      BP1  C
ATOM   4394 HD11 LEU B  66      11.425  -0.220   4.898  0.00  0.00      BP1   
ATOM   4395 HD12 LEU B  66      11.784   0.485   3.281  0.00  0.00      BP1   
ATOM   4396 HD13 LEU B  66      10.831   1.428   4.486  0.00  0.00      BP1   
ATOM   4397  CD2 LEU B  66       8.746  -0.479   4.680  0.00  0.00      BP1  C
ATOM   4398 HD21 LEU B  66       9.222  -1.140   5.435  0.00  0.00      BP1   
ATOM   4399 HD22 LEU B  66       8.443   0.455   5.194  0.00  0.00      BP1   
ATOM   4400 HD23 LEU B  66       7.831  -0.984   4.301  0.00  0.00      BP1   
ATOM   4401  C   LEU B  66       7.173   1.193   0.941  0.00  0.00      BP1  C
ATOM   4402  O   LEU B  66       7.462   1.381  -0.242  0.00  0.00      BP1  O
ATOM   4403  N   ASP B  67       6.289   1.936   1.600  0.00  0.00      BP1  N
ATOM   4404  HN  ASP B  67       5.954   1.646   2.493  0.00  0.00      BP1   
ATOM   4405  CA  ASP B  67       5.721   3.173   1.170  0.00  0.00      BP1  C
ATOM   4406  HA  ASP B  67       5.328   3.041   0.168  0.00  0.00      BP1   
ATOM   4407  CB  ASP B  67       4.655   3.522   2.237  0.00  0.00      BP1  C
ATOM   4408  HB1 ASP B  67       5.009   3.184   3.232  0.00  0.00      BP1   
ATOM   4409  HB2 ASP B  67       4.489   4.617   2.278  0.00  0.00      BP1   
ATOM   4410  CG  ASP B  67       3.338   2.822   1.938  0.00  0.00      BP1  C
ATOM   4411  OD1 ASP B  67       3.302   1.995   0.984  0.00  0.00      BP1  O
ATOM   4412  OD2 ASP B  67       2.356   3.070   2.679  0.00  0.00      BP1  O
ATOM   4413  C   ASP B  67       6.845   4.193   1.070  0.00  0.00      BP1  C
ATOM   4414  O   ASP B  67       7.495   4.494   2.066  0.00  0.00      BP1  O
ATOM   4415  N   VAL B  68       7.131   4.710  -0.157  0.00  0.00      BP1  N
ATOM   4416  HN  VAL B  68       6.543   4.574  -0.950  0.00  0.00      BP1   
ATOM   4417  CA  VAL B  68       8.326   5.510  -0.420  0.00  0.00      BP1  C
ATOM   4418  HA  VAL B  68       8.335   5.751  -1.476  0.00  0.00      BP1   
ATOM   4419  CB  VAL B  68       8.324   6.876   0.255  0.00  0.00      BP1  C
ATOM   4420  HB  VAL B  68       8.270   6.706   1.359  0.00  0.00      BP1   
ATOM   4421  CG1 VAL B  68       9.566   7.720  -0.012  0.00  0.00      BP1  C
ATOM   4422 HG11 VAL B  68       9.472   8.712   0.480  0.00  0.00      BP1   
ATOM   4423 HG12 VAL B  68      10.482   7.238   0.388  0.00  0.00      BP1   
ATOM   4424 HG13 VAL B  68       9.699   7.888  -1.102  0.00  0.00      BP1   
ATOM   4425  CG2 VAL B  68       7.228   7.729  -0.374  0.00  0.00      BP1  C
ATOM   4426 HG21 VAL B  68       7.223   8.749   0.067  0.00  0.00      BP1   
ATOM   4427 HG22 VAL B  68       7.387   7.823  -1.471  0.00  0.00      BP1   
ATOM   4428 HG23 VAL B  68       6.226   7.285  -0.203  0.00  0.00      BP1   
ATOM   4429  C   VAL B  68       9.578   4.706  -0.128  0.00  0.00      BP1  C
ATOM   4430  O   VAL B  68      10.367   5.000   0.767  0.00  0.00      BP1  O
ATOM   4431  N   SER B  69       9.759   3.593  -0.855  0.00  0.00      BP1  N
ATOM   4432  HN  SER B  69       9.161   3.307  -1.603  0.00  0.00      BP1   
ATOM   4433  CA  SER B  69      10.866   2.693  -0.603  0.00  0.00      BP1  C
ATOM   4434  HA  SER B  69      10.708   2.336   0.406  0.00  0.00      BP1   
ATOM   4435  CB  SER B  69      10.808   1.507  -1.589  0.00  0.00      BP1  C
ATOM   4436  HB1 SER B  69       9.834   0.985  -1.445  0.00  0.00      BP1   
ATOM   4437  HB2 SER B  69      10.827   1.875  -2.640  0.00  0.00      BP1   
ATOM   4438  OG  SER B  69      11.848   0.562  -1.378  0.00  0.00      BP1  O
ATOM   4439  HG1 SER B  69      11.611  -0.234  -1.871  0.00  0.00      BP1   
ATOM   4440  C   SER B  69      12.242   3.365  -0.636  0.00  0.00      BP1  C
ATOM   4441  O   SER B  69      12.508   4.137  -1.568  0.00  0.00      BP1  O
ATOM   4442  N   PRO B  70      13.152   3.125   0.331  0.00  0.00      BP1  N
ATOM   4443  CD  PRO B  70      12.930   2.284   1.506  0.00  0.00      BP1  C
ATOM   4444  HD1 PRO B  70      12.467   1.310   1.227  0.00  0.00      BP1   
ATOM   4445  HD2 PRO B  70      12.280   2.792   2.254  0.00  0.00      BP1   
ATOM   4446  CA  PRO B  70      14.436   3.812   0.423  0.00  0.00      BP1  C
ATOM   4447  HA  PRO B  70      14.297   4.885   0.491  0.00  0.00      BP1   
ATOM   4448  CB  PRO B  70      15.065   3.340   1.747  0.00  0.00      BP1  C
ATOM   4449  HB1 PRO B  70      14.914   4.078   2.566  0.00  0.00      BP1   
ATOM   4450  HB2 PRO B  70      16.148   3.111   1.636  0.00  0.00      BP1   
ATOM   4451  CG  PRO B  70      14.318   2.054   2.093  0.00  0.00      BP1  C
ATOM   4452  HG1 PRO B  70      14.301   1.887   3.188  0.00  0.00      BP1   
ATOM   4453  HG2 PRO B  70      14.773   1.154   1.617  0.00  0.00      BP1   
ATOM   4454  C   PRO B  70      15.297   3.502  -0.777  0.00  0.00      BP1  C
ATOM   4455  O   PRO B  70      16.239   4.239  -1.056  0.00  0.00      BP1  O
ATOM   4456  N   LEU B  71      14.947   2.432  -1.521  0.00  0.00      BP1  N
ATOM   4457  HN  LEU B  71      14.182   1.860  -1.233  0.00  0.00      BP1   
ATOM   4458  CA  LEU B  71      15.579   2.006  -2.740  0.00  0.00      BP1  C
ATOM   4459  HA  LEU B  71      16.599   1.763  -2.468  0.00  0.00      BP1   
ATOM   4460  CB  LEU B  71      14.870   0.754  -3.319  0.00  0.00      BP1  C
ATOM   4461  HB1 LEU B  71      13.824   1.052  -3.564  0.00  0.00      BP1   
ATOM   4462  HB2 LEU B  71      15.348   0.483  -4.288  0.00  0.00      BP1   
ATOM   4463  CG  LEU B  71      14.819  -0.480  -2.392  0.00  0.00      BP1  C
ATOM   4464  HG  LEU B  71      14.274  -0.148  -1.476  0.00  0.00      BP1   
ATOM   4465  CD1 LEU B  71      14.053  -1.625  -3.075  0.00  0.00      BP1  C
ATOM   4466 HD11 LEU B  71      14.053  -2.531  -2.432  0.00  0.00      BP1   
ATOM   4467 HD12 LEU B  71      12.998  -1.330  -3.264  0.00  0.00      BP1   
ATOM   4468 HD13 LEU B  71      14.522  -1.887  -4.047  0.00  0.00      BP1   
ATOM   4469  CD2 LEU B  71      16.211  -0.962  -1.966  0.00  0.00      BP1  C
ATOM   4470 HD21 LEU B  71      16.126  -1.837  -1.287  0.00  0.00      BP1   
ATOM   4471 HD22 LEU B  71      16.822  -1.272  -2.838  0.00  0.00      BP1   
ATOM   4472 HD23 LEU B  71      16.754  -0.155  -1.427  0.00  0.00      BP1   
ATOM   4473  C   LEU B  71      15.634   3.085  -3.816  0.00  0.00      BP1  C
ATOM   4474  O   LEU B  71      16.668   3.269  -4.470  0.00  0.00      BP1  O
ATOM   4475  N   TYR B  72      14.529   3.847  -3.998  0.00  0.00      BP1  N
ATOM   4476  HN  TYR B  72      13.725   3.780  -3.410  0.00  0.00      BP1   
ATOM   4477  CA  TYR B  72      14.418   4.828  -5.066  0.00  0.00      BP1  C
ATOM   4478  HA  TYR B  72      15.418   4.925  -5.469  0.00  0.00      BP1   
ATOM   4479  CB  TYR B  72      13.413   4.379  -6.160  0.00  0.00      BP1  C
ATOM   4480  HB1 TYR B  72      12.377   4.497  -5.776  0.00  0.00      BP1   
ATOM   4481  HB2 TYR B  72      13.504   5.022  -7.064  0.00  0.00      BP1   
ATOM   4482  CG  TYR B  72      13.600   2.939  -6.528  0.00  0.00      BP1  C
ATOM   4483  CD1 TYR B  72      14.800   2.457  -7.074  0.00  0.00      BP1  C
ATOM   4484  HD1 TYR B  72      15.629   3.134  -7.228  0.00  0.00      BP1   
ATOM   4485  CE1 TYR B  72      14.926   1.114  -7.442  0.00  0.00      BP1  C
ATOM   4486  HE1 TYR B  72      15.850   0.743  -7.859  0.00  0.00      BP1   
ATOM   4487  CZ  TYR B  72      13.845   0.252  -7.275  0.00  0.00      BP1  C
ATOM   4488  OH  TYR B  72      13.913  -1.055  -7.772  0.00  0.00      BP1  O
ATOM   4489  HH  TYR B  72      13.112  -1.509  -7.499  0.00  0.00      BP1   
ATOM   4490  CD2 TYR B  72      12.552   2.037  -6.308  0.00  0.00      BP1  C
ATOM   4491  HD2 TYR B  72      11.616   2.388  -5.894  0.00  0.00      BP1   
ATOM   4492  CE2 TYR B  72      12.677   0.694  -6.663  0.00  0.00      BP1  C
ATOM   4493  HE2 TYR B  72      11.860   0.013  -6.478  0.00  0.00      BP1   
ATOM   4494  C   TYR B  72      13.985   6.214  -4.593  0.00  0.00      BP1  C
ATOM   4495  O   TYR B  72      14.183   7.192  -5.307  0.00  0.00      BP1  O
ATOM   4496  N   ASN B  73      13.359   6.343  -3.396  0.00  0.00      BP1  N
ATOM   4497  HN  ASN B  73      13.303   5.566  -2.771  0.00  0.00      BP1   
ATOM   4498  CA  ASN B  73      12.727   7.570  -2.899  0.00  0.00      BP1  C
ATOM   4499  HA  ASN B  73      12.188   7.248  -2.014  0.00  0.00      BP1   
ATOM   4500  CB  ASN B  73      13.705   8.649  -2.375  0.00  0.00      BP1  C
ATOM   4501  HB1 ASN B  73      14.459   8.840  -3.169  0.00  0.00      BP1   
ATOM   4502  HB2 ASN B  73      13.166   9.601  -2.191  0.00  0.00      BP1   
ATOM   4503  CG  ASN B  73      14.393   8.132  -1.129  0.00  0.00      BP1  C
ATOM   4504  OD1 ASN B  73      13.748   7.539  -0.259  0.00  0.00      BP1  O
ATOM   4505  ND2 ASN B  73      15.702   8.428  -0.975  0.00  0.00      BP1  N
ATOM   4506 HD21 ASN B  73      16.158   8.079  -0.162  0.00  0.00      BP1   
ATOM   4507 HD22 ASN B  73      16.180   8.951  -1.675  0.00  0.00      BP1   
ATOM   4508  C   ASN B  73      11.720   8.209  -3.846  0.00  0.00      BP1  C
ATOM   4509  O   ASN B  73      11.538   9.425  -3.881  0.00  0.00      BP1  O
ATOM   4510  N   PHE B  74      10.978   7.358  -4.565  0.00  0.00      BP1  N
ATOM   4511  HN  PHE B  74      11.119   6.372  -4.489  0.00  0.00      BP1   
ATOM   4512  CA  PHE B  74       9.946   7.742  -5.484  0.00  0.00      BP1  C
ATOM   4513  HA  PHE B  74       9.946   8.820  -5.583  0.00  0.00      BP1   
ATOM   4514  CB  PHE B  74      10.162   7.007  -6.832  0.00  0.00      BP1  C
ATOM   4515  HB1 PHE B  74      11.149   7.296  -7.250  0.00  0.00      BP1   
ATOM   4516  HB2 PHE B  74      10.176   5.905  -6.689  0.00  0.00      BP1   
ATOM   4517  CG  PHE B  74       9.135   7.374  -7.859  0.00  0.00      BP1  C
ATOM   4518  CD1 PHE B  74       9.261   8.544  -8.617  0.00  0.00      BP1  C
ATOM   4519  HD1 PHE B  74      10.121   9.185  -8.475  0.00  0.00      BP1   
ATOM   4520  CE1 PHE B  74       8.284   8.898  -9.554  0.00  0.00      BP1  C
ATOM   4521  HE1 PHE B  74       8.405   9.791 -10.150  0.00  0.00      BP1   
ATOM   4522  CZ  PHE B  74       7.155   8.094  -9.722  0.00  0.00      BP1  C
ATOM   4523  HZ  PHE B  74       6.398   8.359 -10.446  0.00  0.00      BP1   
ATOM   4524  CD2 PHE B  74       8.005   6.568  -8.048  0.00  0.00      BP1  C
ATOM   4525  HD2 PHE B  74       7.886   5.661  -7.471  0.00  0.00      BP1   
ATOM   4526  CE2 PHE B  74       7.012   6.937  -8.957  0.00  0.00      BP1  C
ATOM   4527  HE2 PHE B  74       6.128   6.324  -9.069  0.00  0.00      BP1   
ATOM   4528  C   PHE B  74       8.651   7.359  -4.795  0.00  0.00      BP1  C
ATOM   4529  O   PHE B  74       8.430   6.199  -4.439  0.00  0.00      BP1  O
ATOM   4530  N   SER B  75       7.778   8.347  -4.537  0.00  0.00      BP1  N
ATOM   4531  HN  SER B  75       7.953   9.301  -4.778  0.00  0.00      BP1   
ATOM   4532  CA  SER B  75       6.507   8.123  -3.889  0.00  0.00      BP1  C
ATOM   4533  HA  SER B  75       6.658   7.329  -3.171  0.00  0.00      BP1   
ATOM   4534  CB  SER B  75       5.936   9.390  -3.190  0.00  0.00      BP1  C
ATOM   4535  HB1 SER B  75       6.706   9.767  -2.479  0.00  0.00      BP1   
ATOM   4536  HB2 SER B  75       5.757  10.196  -3.937  0.00  0.00      BP1   
ATOM   4537  OG  SER B  75       4.743   9.096  -2.458  0.00  0.00      BP1  O
ATOM   4538  HG1 SER B  75       4.571   9.851  -1.881  0.00  0.00      BP1   
ATOM   4539  C   SER B  75       5.505   7.631  -4.894  0.00  0.00      BP1  C
ATOM   4540  O   SER B  75       5.338   8.224  -5.953  0.00  0.00      BP1  O
ATOM   4541  N   LEU B  76       4.814   6.526  -4.557  0.00  0.00      BP1  N
ATOM   4542  HN  LEU B  76       5.066   5.975  -3.764  0.00  0.00      BP1   
ATOM   4543  CA  LEU B  76       3.669   6.034  -5.282  0.00  0.00      BP1  C
ATOM   4544  HA  LEU B  76       3.829   6.306  -6.317  0.00  0.00      BP1   
ATOM   4545  CB  LEU B  76       3.507   4.516  -5.037  0.00  0.00      BP1  C
ATOM   4546  HB1 LEU B  76       3.481   4.361  -3.934  0.00  0.00      BP1   
ATOM   4547  HB2 LEU B  76       2.511   4.192  -5.416  0.00  0.00      BP1   
ATOM   4548  CG  LEU B  76       4.612   3.620  -5.627  0.00  0.00      BP1  C
ATOM   4549  HG  LEU B  76       5.582   4.035  -5.261  0.00  0.00      BP1   
ATOM   4550  CD1 LEU B  76       4.451   2.165  -5.143  0.00  0.00      BP1  C
ATOM   4551 HD11 LEU B  76       5.222   1.514  -5.607  0.00  0.00      BP1   
ATOM   4552 HD12 LEU B  76       4.565   2.106  -4.038  0.00  0.00      BP1   
ATOM   4553 HD13 LEU B  76       3.451   1.769  -5.416  0.00  0.00      BP1   
ATOM   4554  CD2 LEU B  76       4.619   3.676  -7.162  0.00  0.00      BP1  C
ATOM   4555 HD21 LEU B  76       5.434   3.038  -7.568  0.00  0.00      BP1   
ATOM   4556 HD22 LEU B  76       3.663   3.311  -7.590  0.00  0.00      BP1   
ATOM   4557 HD23 LEU B  76       4.785   4.717  -7.514  0.00  0.00      BP1   
ATOM   4558  C   LEU B  76       2.365   6.690  -4.829  0.00  0.00      BP1  C
ATOM   4559  O   LEU B  76       1.341   6.524  -5.486  0.00  0.00      BP1  O
ATOM   4560  N   PHE B  77       2.369   7.469  -3.716  0.00  0.00      BP1  N
ATOM   4561  HN  PHE B  77       3.211   7.651  -3.210  0.00  0.00      BP1   
ATOM   4562  CA  PHE B  77       1.175   8.106  -3.157  0.00  0.00      BP1  C
ATOM   4563  HA  PHE B  77       0.328   7.556  -3.546  0.00  0.00      BP1   
ATOM   4564  CB  PHE B  77       1.046   8.223  -1.596  0.00  0.00      BP1  C
ATOM   4565  HB1 PHE B  77       1.113   9.294  -1.304  0.00  0.00      BP1   
ATOM   4566  HB2 PHE B  77       0.059   7.849  -1.246  0.00  0.00      BP1   
ATOM   4567  CG  PHE B  77       2.105   7.540  -0.841  0.00  0.00      BP1  C
ATOM   4568  CD1 PHE B  77       2.342   6.176  -0.996  0.00  0.00      BP1  C
ATOM   4569  HD1 PHE B  77       1.666   5.579  -1.593  0.00  0.00      BP1   
ATOM   4570  CE1 PHE B  77       3.443   5.588  -0.379  0.00  0.00      BP1  C
ATOM   4571  HE1 PHE B  77       3.677   4.549  -0.566  0.00  0.00      BP1   
ATOM   4572  CZ  PHE B  77       4.234   6.362   0.474  0.00  0.00      BP1  C
ATOM   4573  HZ  PHE B  77       5.077   5.892   0.961  0.00  0.00      BP1   
ATOM   4574  CD2 PHE B  77       2.905   8.291   0.030  0.00  0.00      BP1  C
ATOM   4575  HD2 PHE B  77       2.681   9.335   0.202  0.00  0.00      BP1   
ATOM   4576  CE2 PHE B  77       3.968   7.706   0.695  0.00  0.00      BP1  C
ATOM   4577  HE2 PHE B  77       4.570   8.297   1.372  0.00  0.00      BP1   
ATOM   4578  C   PHE B  77       1.037   9.532  -3.639  0.00  0.00      BP1  C
ATOM   4579  O   PHE B  77       0.241  10.309  -3.108  0.00  0.00      BP1  O
ATOM   4580  N   HSD B  78       1.789   9.954  -4.651  0.00  0.00      BP1  N
ATOM   4581  HN  HSD B  78       2.409   9.329  -5.122  0.00  0.00      BP1   
ATOM   4582  CA  HSD B  78       1.784  11.316  -5.151  0.00  0.00      BP1  C
ATOM   4583  HA  HSD B  78       2.185  11.918  -4.345  0.00  0.00      BP1   
ATOM   4584  CB  HSD B  78       2.736  11.446  -6.354  0.00  0.00      BP1  C
ATOM   4585  HB1 HSD B  78       2.685  12.486  -6.744  0.00  0.00      BP1   
ATOM   4586  HB2 HSD B  78       3.783  11.280  -6.019  0.00  0.00      BP1   
ATOM   4587  ND1 HSD B  78       3.185   9.378  -7.593  0.00  0.00      BP1  N
ATOM   4588  HD1 HSD B  78       3.922   9.089  -6.982  0.00  0.00      BP1   
ATOM   4589  CG  HSD B  78       2.414  10.502  -7.461  0.00  0.00      BP1  C
ATOM   4590  CE1 HSD B  78       2.675   8.718  -8.606  0.00  0.00      BP1  C
ATOM   4591  HE1 HSD B  78       3.065   7.763  -8.971  0.00  0.00      BP1   
ATOM   4592  NE2 HSD B  78       1.611   9.363  -9.133  0.00  0.00      BP1  N
ATOM   4593  CD2 HSD B  78       1.434  10.513  -8.399  0.00  0.00      BP1  C
ATOM   4594  HD2 HSD B  78       0.675  11.259  -8.596  0.00  0.00      BP1   
ATOM   4595  C   HSD B  78       0.407  11.900  -5.519  0.00  0.00      BP1  C
ATOM   4596  O   HSD B  78       0.224  13.110  -5.436  0.00  0.00      BP1  O
ATOM   4597  N   CYS B  79      -0.582  11.054  -5.905  0.00  0.00      BP1  N
ATOM   4598  HN  CYS B  79      -0.384  10.084  -6.036  0.00  0.00      BP1   
ATOM   4599  CA  CYS B  79      -1.971  11.433  -6.158  0.00  0.00      BP1  C
ATOM   4600  HA  CYS B  79      -2.011  12.507  -6.012  0.00  0.00      BP1   
ATOM   4601  CB  CYS B  79      -2.379  11.094  -7.602  0.00  0.00      BP1   
ATOM   4602  HB1 CYS B  79      -1.777  10.213  -7.917  0.00  0.00      BP1   
ATOM   4603  HB2 CYS B  79      -3.442  10.767  -7.626  0.00  0.00      BP1   
ATOM   4604  SG  CYS B  79      -2.051  12.486  -8.700  0.00  0.00      BP1   
ATOM   4605  C   CYS B  79      -2.949  10.796  -5.186  0.00  0.00      BP1  C
ATOM   4606  O   CYS B  79      -4.135  10.630  -5.467  0.00  0.00      BP1  O
ATOM   4607  N   GLY B  80      -2.448  10.442  -3.992  0.00  0.00      BP1  N
ATOM   4608  HN  GLY B  80      -1.511  10.701  -3.767  0.00  0.00      BP1   
ATOM   4609  CA  GLY B  80      -3.154   9.698  -2.974  0.00  0.00      BP1  C
ATOM   4610  HA1 GLY B  80      -4.214   9.749  -3.179  0.00  0.00      BP1   
ATOM   4611  HA2 GLY B  80      -2.872  10.078  -2.002  0.00  0.00      BP1   
ATOM   4612  C   GLY B  80      -2.736   8.258  -3.045  0.00  0.00      BP1  C
ATOM   4613  O   GLY B  80      -2.293   7.768  -4.081  0.00  0.00      BP1  O
ATOM   4614  N   LEU B  81      -2.820   7.561  -1.895  0.00  0.00      BP1  N
ATOM   4615  HN  LEU B  81      -2.969   8.067  -1.048  0.00  0.00      BP1   
ATOM   4616  CA  LEU B  81      -2.718   6.118  -1.721  0.00  0.00      BP1  C
ATOM   4617  HA  LEU B  81      -1.655   5.919  -1.689  0.00  0.00      BP1   
ATOM   4618  CB  LEU B  81      -3.395   5.747  -0.377  0.00  0.00      BP1  C
ATOM   4619  HB1 LEU B  81      -3.427   6.673   0.241  0.00  0.00      BP1   
ATOM   4620  HB2 LEU B  81      -4.454   5.469  -0.571  0.00  0.00      BP1   
ATOM   4621  CG  LEU B  81      -2.735   4.645   0.479  0.00  0.00      BP1  C
ATOM   4622  HG  LEU B  81      -2.717   3.707  -0.128  0.00  0.00      BP1   
ATOM   4623  CD1 LEU B  81      -1.309   5.006   0.935  0.00  0.00      BP1  C
ATOM   4624 HD11 LEU B  81      -0.894   4.207   1.586  0.00  0.00      BP1   
ATOM   4625 HD12 LEU B  81      -0.636   5.126   0.059  0.00  0.00      BP1   
ATOM   4626 HD13 LEU B  81      -1.310   5.957   1.510  0.00  0.00      BP1   
ATOM   4627  CD2 LEU B  81      -3.627   4.400   1.708  0.00  0.00      BP1  C
ATOM   4628 HD21 LEU B  81      -3.196   3.597   2.343  0.00  0.00      BP1   
ATOM   4629 HD22 LEU B  81      -3.722   5.310   2.333  0.00  0.00      BP1   
ATOM   4630 HD23 LEU B  81      -4.646   4.085   1.394  0.00  0.00      BP1   
ATOM   4631  C   LEU B  81      -3.313   5.279  -2.852  0.00  0.00      BP1  C
ATOM   4632  O   LEU B  81      -4.477   5.434  -3.215  0.00  0.00      BP1  O
ATOM   4633  N   LEU B  82      -2.530   4.357  -3.445  0.00  0.00      BP1  N
ATOM   4634  HN  LEU B  82      -1.565   4.228  -3.229  0.00  0.00      BP1   
ATOM   4635  CA  LEU B  82      -3.039   3.460  -4.463  0.00  0.00      BP1  C
ATOM   4636  HA  LEU B  82      -3.599   4.077  -5.152  0.00  0.00      BP1   
ATOM   4637  CB  LEU B  82      -1.889   2.703  -5.166  0.00  0.00      BP1  C
ATOM   4638  HB1 LEU B  82      -1.337   2.137  -4.379  0.00  0.00      BP1   
ATOM   4639  HB2 LEU B  82      -2.322   1.938  -5.847  0.00  0.00      BP1   
ATOM   4640  CG  LEU B  82      -0.877   3.577  -5.930  0.00  0.00      BP1  C
ATOM   4641  HG  LEU B  82      -0.550   4.384  -5.230  0.00  0.00      BP1   
ATOM   4642  CD1 LEU B  82       0.331   2.715  -6.322  0.00  0.00      BP1  C
ATOM   4643 HD11 LEU B  82       1.057   3.309  -6.917  0.00  0.00      BP1   
ATOM   4644 HD12 LEU B  82       0.851   2.335  -5.416  0.00  0.00      BP1   
ATOM   4645 HD13 LEU B  82       0.010   1.844  -6.933  0.00  0.00      BP1   
ATOM   4646  CD2 LEU B  82      -1.496   4.244  -7.164  0.00  0.00      BP1  C
ATOM   4647 HD21 LEU B  82      -0.743   4.880  -7.677  0.00  0.00      BP1   
ATOM   4648 HD22 LEU B  82      -1.858   3.492  -7.895  0.00  0.00      BP1   
ATOM   4649 HD23 LEU B  82      -2.353   4.888  -6.870  0.00  0.00      BP1   
ATOM   4650  C   LEU B  82      -3.991   2.418  -3.903  0.00  0.00      BP1  C
ATOM   4651  O   LEU B  82      -3.924   2.051  -2.731  0.00  0.00      BP1  O
ATOM   4652  N   MET B  83      -4.887   1.858  -4.749  0.00  0.00      BP1  N
ATOM   4653  HN  MET B  83      -5.119   2.223  -5.648  0.00  0.00      BP1   
ATOM   4654  CA  MET B  83      -5.597   0.640  -4.395  0.00  0.00      BP1  C
ATOM   4655  HA  MET B  83      -6.153   0.849  -3.489  0.00  0.00      BP1   
ATOM   4656  CB  MET B  83      -6.532   0.154  -5.532  0.00  0.00      BP1  C
ATOM   4657  HB1 MET B  83      -5.877  -0.146  -6.383  0.00  0.00      BP1   
ATOM   4658  HB2 MET B  83      -7.061  -0.769  -5.206  0.00  0.00      BP1   
ATOM   4659  CG  MET B  83      -7.552   1.183  -6.053  0.00  0.00      BP1  C
ATOM   4660  HG1 MET B  83      -7.029   2.043  -6.522  0.00  0.00      BP1   
ATOM   4661  HG2 MET B  83      -8.191   0.715  -6.833  0.00  0.00      BP1   
ATOM   4662  SD  MET B  83      -8.665   1.888  -4.802  0.00  0.00      BP1  S
ATOM   4663  CE  MET B  83      -9.419   0.361  -4.182  0.00  0.00      BP1  C
ATOM   4664  HE1 MET B  83     -10.164   0.581  -3.387  0.00  0.00      BP1   
ATOM   4665  HE2 MET B  83      -9.940  -0.185  -4.998  0.00  0.00      BP1   
ATOM   4666  HE3 MET B  83      -8.652  -0.317  -3.750  0.00  0.00      BP1   
ATOM   4667  C   MET B  83      -4.621  -0.510  -4.086  0.00  0.00      BP1  C
ATOM   4668  O   MET B  83      -3.582  -0.592  -4.751  0.00  0.00      BP1  O
ATOM   4669  N   PRO B  84      -4.849  -1.425  -3.145  0.00  0.00      BP1  N
ATOM   4670  CD  PRO B  84      -5.960  -1.380  -2.197  0.00  0.00      BP1  C
ATOM   4671  HD1 PRO B  84      -6.869  -1.873  -2.611  0.00  0.00      BP1   
ATOM   4672  HD2 PRO B  84      -6.213  -0.333  -1.915  0.00  0.00      BP1   
ATOM   4673  CA  PRO B  84      -3.843  -2.404  -2.746  0.00  0.00      BP1  C
ATOM   4674  HA  PRO B  84      -2.959  -1.888  -2.387  0.00  0.00      BP1   
ATOM   4675  CB  PRO B  84      -4.475  -3.150  -1.565  0.00  0.00      BP1  C
ATOM   4676  HB1 PRO B  84      -3.726  -3.421  -0.788  0.00  0.00      BP1   
ATOM   4677  HB2 PRO B  84      -5.032  -4.057  -1.889  0.00  0.00      BP1   
ATOM   4678  CG  PRO B  84      -5.463  -2.145  -0.974  0.00  0.00      BP1  C
ATOM   4679  HG1 PRO B  84      -4.967  -1.492  -0.229  0.00  0.00      BP1   
ATOM   4680  HG2 PRO B  84      -6.328  -2.638  -0.475  0.00  0.00      BP1   
ATOM   4681  C   PRO B  84      -3.446  -3.349  -3.857  0.00  0.00      BP1  C
ATOM   4682  O   PRO B  84      -2.270  -3.684  -3.965  0.00  0.00      BP1  O
ATOM   4683  N   GLY B  85      -4.418  -3.764  -4.699  0.00  0.00      BP1  N
ATOM   4684  HN  GLY B  85      -5.370  -3.564  -4.470  0.00  0.00      BP1   
ATOM   4685  CA  GLY B  85      -4.208  -4.499  -5.947  0.00  0.00      BP1  C
ATOM   4686  HA1 GLY B  85      -5.165  -4.512  -6.452  0.00  0.00      BP1   
ATOM   4687  HA2 GLY B  85      -3.840  -5.477  -5.667  0.00  0.00      BP1   
ATOM   4688  C   GLY B  85      -3.198  -3.870  -6.875  0.00  0.00      BP1  C
ATOM   4689  O   GLY B  85      -2.271  -4.511  -7.355  0.00  0.00      BP1  O
ATOM   4690  N   CYS B  86      -3.342  -2.555  -7.116  0.00  0.00      BP1  N
ATOM   4691  HN  CYS B  86      -4.123  -2.044  -6.762  0.00  0.00      BP1   
ATOM   4692  CA  CYS B  86      -2.403  -1.769  -7.891  0.00  0.00      BP1  C
ATOM   4693  HA  CYS B  86      -2.291  -2.294  -8.832  0.00  0.00      BP1   
ATOM   4694  CB  CYS B  86      -2.991  -0.357  -8.110  0.00  0.00      BP1   
ATOM   4695  HB1 CYS B  86      -3.994  -0.487  -8.574  0.00  0.00      BP1   
ATOM   4696  HB2 CYS B  86      -3.169   0.133  -7.127  0.00  0.00      BP1   
ATOM   4697  SG  CYS B  86      -2.000   0.719  -9.195  0.00  0.00      BP1   
ATOM   4698  C   CYS B  86      -1.019  -1.674  -7.245  0.00  0.00      BP1  C
ATOM   4699  O   CYS B  86       0.002  -1.862  -7.904  0.00  0.00      BP1  O
ATOM   4700  N   ARG B  87      -0.955  -1.420  -5.914  0.00  0.00      BP1  N
ATOM   4701  HN  ARG B  87      -1.803  -1.264  -5.412  0.00  0.00      BP1   
ATOM   4702  CA  ARG B  87       0.285  -1.357  -5.142  0.00  0.00      BP1  C
ATOM   4703  HA  ARG B  87       0.911  -0.594  -5.591  0.00  0.00      BP1   
ATOM   4704  CB  ARG B  87       0.031  -0.951  -3.664  0.00  0.00      BP1  C
ATOM   4705  HB1 ARG B  87      -0.366   0.093  -3.688  0.00  0.00      BP1   
ATOM   4706  HB2 ARG B  87      -0.783  -1.578  -3.240  0.00  0.00      BP1   
ATOM   4707  CG  ARG B  87       1.298  -0.985  -2.773  0.00  0.00      BP1  C
ATOM   4708  HG1 ARG B  87       1.396  -2.002  -2.336  0.00  0.00      BP1   
ATOM   4709  HG2 ARG B  87       2.197  -0.848  -3.418  0.00  0.00      BP1   
ATOM   4710  CD  ARG B  87       1.375   0.086  -1.676  0.00  0.00      BP1  C
ATOM   4711  HD1 ARG B  87       2.428   0.438  -1.576  0.00  0.00      BP1   
ATOM   4712  HD2 ARG B  87       0.726   0.961  -1.912  0.00  0.00      BP1   
ATOM   4713  NE  ARG B  87       0.900  -0.503  -0.381  0.00  0.00      BP1  N
ATOM   4714  HE  ARG B  87      -0.102  -0.587  -0.328  0.00  0.00      BP1   
ATOM   4715  CZ  ARG B  87       1.722  -0.881   0.613  0.00  0.00      BP1  C
ATOM   4716  NH1 ARG B  87       3.037  -0.837   0.473  0.00  0.00      BP1  N
ATOM   4717 HH11 ARG B  87       3.631  -1.142   1.203  0.00  0.00      BP1   
ATOM   4718 HH12 ARG B  87       3.379  -0.614  -0.442  0.00  0.00      BP1   
ATOM   4719  NH2 ARG B  87       1.218  -1.239   1.793  0.00  0.00      BP1  N
ATOM   4720 HH21 ARG B  87       1.825  -1.433   2.551  0.00  0.00      BP1   
ATOM   4721 HH22 ARG B  87       0.246  -1.092   1.928  0.00  0.00      BP1   
ATOM   4722  C   ARG B  87       1.078  -2.651  -5.190  0.00  0.00      BP1  C
ATOM   4723  O   ARG B  87       2.298  -2.643  -5.359  0.00  0.00      BP1  O
ATOM   4724  N   LYS B  88       0.374  -3.793  -5.112  0.00  0.00      BP1  N
ATOM   4725  HN  LYS B  88      -0.607  -3.757  -4.932  0.00  0.00      BP1   
ATOM   4726  CA  LYS B  88       0.922  -5.121  -5.269  0.00  0.00      BP1  C
ATOM   4727  HA  LYS B  88       1.655  -5.239  -4.480  0.00  0.00      BP1   
ATOM   4728  CB  LYS B  88      -0.246  -6.109  -5.100  0.00  0.00      BP1  C
ATOM   4729  HB1 LYS B  88      -0.660  -5.955  -4.077  0.00  0.00      BP1   
ATOM   4730  HB2 LYS B  88      -1.058  -5.834  -5.810  0.00  0.00      BP1   
ATOM   4731  CG  LYS B  88       0.111  -7.583  -5.258  0.00  0.00      BP1  C
ATOM   4732  HG1 LYS B  88       0.073  -7.854  -6.339  0.00  0.00      BP1   
ATOM   4733  HG2 LYS B  88       1.160  -7.741  -4.915  0.00  0.00      BP1   
ATOM   4734  CD  LYS B  88      -0.862  -8.464  -4.473  0.00  0.00      BP1  C
ATOM   4735  HD1 LYS B  88      -0.608  -8.390  -3.390  0.00  0.00      BP1   
ATOM   4736  HD2 LYS B  88      -1.889  -8.049  -4.603  0.00  0.00      BP1   
ATOM   4737  CE  LYS B  88      -0.827  -9.918  -4.929  0.00  0.00      BP1  C
ATOM   4738  HE1 LYS B  88      -1.693 -10.142  -5.589  0.00  0.00      BP1   
ATOM   4739  HE2 LYS B  88       0.108 -10.128  -5.494  0.00  0.00      BP1   
ATOM   4740  NZ  LYS B  88      -0.882 -10.800  -3.751  0.00  0.00      BP1  N
ATOM   4741  HZ1 LYS B  88      -0.860 -11.797  -4.049  0.00  0.00      BP1   
ATOM   4742  HZ2 LYS B  88      -0.068 -10.607  -3.134  0.00  0.00      BP1   
ATOM   4743  HZ3 LYS B  88      -1.760 -10.618  -3.225  0.00  0.00      BP1   
ATOM   4744  C   LYS B  88       1.645  -5.328  -6.599  0.00  0.00      BP1  C
ATOM   4745  O   LYS B  88       2.766  -5.828  -6.644  0.00  0.00      BP1  O
ATOM   4746  N   HSD B  89       1.060  -4.864  -7.723  0.00  0.00      BP1  N
ATOM   4747  HN  HSD B  89       0.146  -4.461  -7.719  0.00  0.00      BP1   
ATOM   4748  CA  HSD B  89       1.711  -4.914  -9.023  0.00  0.00      BP1  C
ATOM   4749  HA  HSD B  89       1.932  -5.959  -9.199  0.00  0.00      BP1   
ATOM   4750  CB  HSD B  89       0.807  -4.393 -10.137  0.00  0.00      BP1  C
ATOM   4751  HB1 HSD B  89       0.268  -3.491  -9.773  0.00  0.00      BP1   
ATOM   4752  HB2 HSD B  89       1.430  -4.068 -11.000  0.00  0.00      BP1   
ATOM   4753  ND1 HSD B  89       0.226  -6.433 -11.408  0.00  0.00      BP1  N
ATOM   4754  HD1 HSD B  89       1.166  -6.647 -11.676  0.00  0.00      BP1   
ATOM   4755  CG  HSD B  89      -0.173  -5.403 -10.575  0.00  0.00      BP1  C
ATOM   4756  CE1 HSD B  89      -0.894  -7.106 -11.647  0.00  0.00      BP1  C
ATOM   4757  HE1 HSD B  89      -0.948  -7.996 -12.280  0.00  0.00      BP1   
ATOM   4758  NE2 HSD B  89      -1.953  -6.563 -11.009  0.00  0.00      BP1  N
ATOM   4759  CD2 HSD B  89      -1.496  -5.470 -10.319  0.00  0.00      BP1  C
ATOM   4760  HD2 HSD B  89      -2.121  -4.807  -9.733  0.00  0.00      BP1   
ATOM   4761  C   HSD B  89       3.015  -4.154  -9.129  0.00  0.00      BP1  C
ATOM   4762  O   HSD B  89       3.973  -4.648  -9.730  0.00  0.00      BP1  O
ATOM   4763  N   PHE B  90       3.063  -2.937  -8.544  0.00  0.00      BP1  N
ATOM   4764  HN  PHE B  90       2.247  -2.522  -8.148  0.00  0.00      BP1   
ATOM   4765  CA  PHE B  90       4.266  -2.128  -8.433  0.00  0.00      BP1  C
ATOM   4766  HA  PHE B  90       4.658  -2.058  -9.440  0.00  0.00      BP1   
ATOM   4767  CB  PHE B  90       3.986  -0.705  -7.895  0.00  0.00      BP1  C
ATOM   4768  HB1 PHE B  90       3.234  -0.766  -7.078  0.00  0.00      BP1   
ATOM   4769  HB2 PHE B  90       4.904  -0.252  -7.461  0.00  0.00      BP1   
ATOM   4770  CG  PHE B  90       3.416   0.168  -8.969  0.00  0.00      BP1  C
ATOM   4771  CD1 PHE B  90       4.272   0.729  -9.924  0.00  0.00      BP1  C
ATOM   4772  HD1 PHE B  90       5.335   0.538  -9.868  0.00  0.00      BP1   
ATOM   4773  CE1 PHE B  90       3.771   1.540 -10.945  0.00  0.00      BP1  C
ATOM   4774  HE1 PHE B  90       4.445   1.970 -11.673  0.00  0.00      BP1   
ATOM   4775  CZ  PHE B  90       2.402   1.788 -11.028  0.00  0.00      BP1  C
ATOM   4776  HZ  PHE B  90       2.007   2.390 -11.835  0.00  0.00      BP1   
ATOM   4777  CD2 PHE B  90       2.048   0.451  -9.043  0.00  0.00      BP1  C
ATOM   4778  HD2 PHE B  90       1.376   0.066  -8.289  0.00  0.00      BP1   
ATOM   4779  CE2 PHE B  90       1.539   1.251 -10.072  0.00  0.00      BP1  C
ATOM   4780  HE2 PHE B  90       0.477   1.452 -10.123  0.00  0.00      BP1   
ATOM   4781  C   PHE B  90       5.350  -2.763  -7.579  0.00  0.00      BP1  C
ATOM   4782  O   PHE B  90       6.518  -2.755  -7.958  0.00  0.00      BP1  O
ATOM   4783  N   ILE B  91       4.992  -3.364  -6.426  0.00  0.00      BP1  N
ATOM   4784  HN  ILE B  91       4.061  -3.344  -6.069  0.00  0.00      BP1   
ATOM   4785  CA  ILE B  91       5.936  -4.103  -5.593  0.00  0.00      BP1  C
ATOM   4786  HA  ILE B  91       6.760  -3.425  -5.404  0.00  0.00      BP1   
ATOM   4787  CB  ILE B  91       5.336  -4.527  -4.262  0.00  0.00      BP1  C
ATOM   4788  HB  ILE B  91       4.379  -5.040  -4.536  0.00  0.00      BP1   
ATOM   4789  CG2 ILE B  91       6.323  -5.429  -3.479  0.00  0.00      BP1  C
ATOM   4790 HG21 ILE B  91       5.830  -5.864  -2.585  0.00  0.00      BP1   
ATOM   4791 HG22 ILE B  91       6.676  -6.270  -4.112  0.00  0.00      BP1   
ATOM   4792 HG23 ILE B  91       7.207  -4.849  -3.141  0.00  0.00      BP1   
ATOM   4793  CG1 ILE B  91       4.952  -3.288  -3.416  0.00  0.00      BP1  C
ATOM   4794 HG11 ILE B  91       5.849  -2.649  -3.256  0.00  0.00      BP1   
ATOM   4795 HG12 ILE B  91       4.213  -2.680  -3.985  0.00  0.00      BP1   
ATOM   4796  CD  ILE B  91       4.335  -3.627  -2.049  0.00  0.00      BP1   
ATOM   4797  HD1 ILE B  91       4.031  -2.697  -1.522  0.00  0.00      BP1   
ATOM   4798  HD2 ILE B  91       3.435  -4.268  -2.173  0.00  0.00      BP1   
ATOM   4799  HD3 ILE B  91       5.063  -4.164  -1.405  0.00  0.00      BP1   
ATOM   4800  C   ILE B  91       6.514  -5.302  -6.320  0.00  0.00      BP1  C
ATOM   4801  O   ILE B  91       7.719  -5.544  -6.298  0.00  0.00      BP1  O
ATOM   4802  N   GLN B  92       5.683  -6.064  -7.048  0.00  0.00      BP1  N
ATOM   4803  HN  GLN B  92       4.695  -5.920  -7.071  0.00  0.00      BP1   
ATOM   4804  CA  GLN B  92       6.147  -7.165  -7.869  0.00  0.00      BP1  C
ATOM   4805  HA  GLN B  92       6.675  -7.827  -7.194  0.00  0.00      BP1   
ATOM   4806  CB  GLN B  92       4.949  -7.892  -8.474  0.00  0.00      BP1  C
ATOM   4807  HB1 GLN B  92       4.328  -7.120  -8.984  0.00  0.00      BP1   
ATOM   4808  HB2 GLN B  92       5.302  -8.584  -9.272  0.00  0.00      BP1   
ATOM   4809  CG  GLN B  92       4.113  -8.628  -7.412  0.00  0.00      BP1  C
ATOM   4810  HG1 GLN B  92       4.726  -9.404  -6.906  0.00  0.00      BP1   
ATOM   4811  HG2 GLN B  92       3.751  -7.920  -6.638  0.00  0.00      BP1   
ATOM   4812  CD  GLN B  92       2.936  -9.328  -8.077  0.00  0.00      BP1  C
ATOM   4813  OE1 GLN B  92       2.611  -9.053  -9.242  0.00  0.00      BP1  O
ATOM   4814  NE2 GLN B  92       2.323 -10.280  -7.345  0.00  0.00      BP1  N
ATOM   4815 HE21 GLN B  92       1.555 -10.749  -7.770  0.00  0.00      BP1   
ATOM   4816 HE22 GLN B  92       2.638 -10.472  -6.422  0.00  0.00      BP1   
ATOM   4817  C   GLN B  92       7.122  -6.764  -8.972  0.00  0.00      BP1  C
ATOM   4818  O   GLN B  92       8.089  -7.468  -9.250  0.00  0.00      BP1  O
ATOM   4819  N   ALA B  93       6.911  -5.586  -9.595  0.00  0.00      BP1  N
ATOM   4820  HN  ALA B  93       6.064  -5.080  -9.435  0.00  0.00      BP1   
ATOM   4821  CA  ALA B  93       7.843  -4.966 -10.517  0.00  0.00      BP1  C
ATOM   4822  HA  ALA B  93       8.041  -5.637 -11.343  0.00  0.00      BP1   
ATOM   4823  CB  ALA B  93       7.228  -3.671 -11.088  0.00  0.00      BP1  C
ATOM   4824  HB1 ALA B  93       6.267  -3.905 -11.593  0.00  0.00      BP1   
ATOM   4825  HB2 ALA B  93       7.017  -2.938 -10.277  0.00  0.00      BP1   
ATOM   4826  HB3 ALA B  93       7.900  -3.191 -11.832  0.00  0.00      BP1   
ATOM   4827  C   ALA B  93       9.199  -4.652  -9.879  0.00  0.00      BP1  C
ATOM   4828  O   ALA B  93      10.246  -4.903 -10.477  0.00  0.00      BP1  O
ATOM   4829  N   ILE B  94       9.202  -4.134  -8.628  0.00  0.00      BP1  N
ATOM   4830  HN  ILE B  94       8.359  -3.848  -8.177  0.00  0.00      BP1   
ATOM   4831  CA  ILE B  94      10.407  -3.941  -7.824  0.00  0.00      BP1  C
ATOM   4832  HA  ILE B  94      11.097  -3.393  -8.453  0.00  0.00      BP1   
ATOM   4833  CB  ILE B  94      10.140  -3.156  -6.540  0.00  0.00      BP1  C
ATOM   4834  HB  ILE B  94       9.327  -3.730  -6.028  0.00  0.00      BP1   
ATOM   4835  CG2 ILE B  94      11.434  -3.037  -5.698  0.00  0.00      BP1  C
ATOM   4836 HG21 ILE B  94      11.211  -2.607  -4.700  0.00  0.00      BP1   
ATOM   4837 HG22 ILE B  94      11.898  -4.032  -5.541  0.00  0.00      BP1   
ATOM   4838 HG23 ILE B  94      12.175  -2.380  -6.200  0.00  0.00      BP1   
ATOM   4839  CG1 ILE B  94       9.565  -1.764  -6.866  0.00  0.00      BP1  C
ATOM   4840 HG11 ILE B  94      10.271  -1.210  -7.524  0.00  0.00      BP1   
ATOM   4841 HG12 ILE B  94       8.615  -1.889  -7.435  0.00  0.00      BP1   
ATOM   4842  CD  ILE B  94       9.265  -0.903  -5.627  0.00  0.00      BP1   
ATOM   4843  HD1 ILE B  94       8.802   0.061  -5.931  0.00  0.00      BP1   
ATOM   4844  HD2 ILE B  94       8.563  -1.428  -4.945  0.00  0.00      BP1   
ATOM   4845  HD3 ILE B  94      10.196  -0.675  -5.066  0.00  0.00      BP1   
ATOM   4846  C   ILE B  94      11.082  -5.248  -7.471  0.00  0.00      BP1  C
ATOM   4847  O   ILE B  94      12.287  -5.402  -7.664  0.00  0.00      BP1  O
ATOM   4848  N   CYS B  95      10.321  -6.257  -6.999  0.00  0.00      BP1  N
ATOM   4849  HN  CYS B  95       9.341  -6.160  -6.832  0.00  0.00      BP1   
ATOM   4850  CA  CYS B  95      10.862  -7.571  -6.696  0.00  0.00      BP1  C
ATOM   4851  HA  CYS B  95      11.631  -7.411  -5.948  0.00  0.00      BP1   
ATOM   4852  CB  CYS B  95       9.786  -8.540  -6.160  0.00  0.00      BP1   
ATOM   4853  HB1 CYS B  95       8.903  -8.457  -6.833  0.00  0.00      BP1   
ATOM   4854  HB2 CYS B  95      10.144  -9.590  -6.251  0.00  0.00      BP1   
ATOM   4855  SG  CYS B  95       9.237  -8.195  -4.466  0.00  0.00      BP1   
ATOM   4856  C   CYS B  95      11.514  -8.212  -7.897  0.00  0.00      BP1  C
ATOM   4857  O   CYS B  95      12.629  -8.703  -7.821  0.00  0.00      BP1  O
ATOM   4858  N   PHE B  96      10.877  -8.161  -9.068  0.00  0.00      BP1  N
ATOM   4859  HN  PHE B  96       9.958  -7.785  -9.178  0.00  0.00      BP1   
ATOM   4860  CA  PHE B  96      11.470  -8.650 -10.286  0.00  0.00      BP1  C
ATOM   4861  HA  PHE B  96      11.712  -9.684 -10.077  0.00  0.00      BP1   
ATOM   4862  CB  PHE B  96      10.394  -8.451 -11.369  0.00  0.00      BP1  C
ATOM   4863  HB1 PHE B  96       9.511  -9.081 -11.124  0.00  0.00      BP1   
ATOM   4864  HB2 PHE B  96      10.046  -7.397 -11.399  0.00  0.00      BP1   
ATOM   4865  CG  PHE B  96      10.819  -8.860 -12.745  0.00  0.00      BP1  C
ATOM   4866  CD1 PHE B  96      11.399 -10.110 -12.989  0.00  0.00      BP1  C
ATOM   4867  HD1 PHE B  96      11.546 -10.800 -12.169  0.00  0.00      BP1   
ATOM   4868  CE1 PHE B  96      11.798 -10.474 -14.278  0.00  0.00      BP1  C
ATOM   4869  HE1 PHE B  96      12.235 -11.446 -14.454  0.00  0.00      BP1   
ATOM   4870  CZ  PHE B  96      11.624  -9.584 -15.339  0.00  0.00      BP1  C
ATOM   4871  HZ  PHE B  96      11.905  -9.870 -16.343  0.00  0.00      BP1   
ATOM   4872  CD2 PHE B  96      10.664  -7.970 -13.815  0.00  0.00      BP1  C
ATOM   4873  HD2 PHE B  96      10.243  -6.989 -13.645  0.00  0.00      BP1   
ATOM   4874  CE2 PHE B  96      11.074  -8.325 -15.102  0.00  0.00      BP1  C
ATOM   4875  HE2 PHE B  96      10.965  -7.621 -15.915  0.00  0.00      BP1   
ATOM   4876  C   PHE B  96      12.774  -7.954 -10.689  0.00  0.00      BP1  C
ATOM   4877  O   PHE B  96      13.762  -8.621 -10.994  0.00  0.00      BP1  O
ATOM   4878  N   TYR B  97      12.808  -6.605 -10.653  0.00  0.00      BP1  N
ATOM   4879  HN  TYR B  97      12.002  -6.080 -10.385  0.00  0.00      BP1   
ATOM   4880  CA  TYR B  97      13.972  -5.797 -10.988  0.00  0.00      BP1  C
ATOM   4881  HA  TYR B  97      14.267  -6.109 -11.983  0.00  0.00      BP1   
ATOM   4882  CB  TYR B  97      13.563  -4.301 -10.945  0.00  0.00      BP1  C
ATOM   4883  HB1 TYR B  97      12.661  -4.151 -11.580  0.00  0.00      BP1   
ATOM   4884  HB2 TYR B  97      13.289  -3.998  -9.911  0.00  0.00      BP1   
ATOM   4885  CG  TYR B  97      14.630  -3.384 -11.472  0.00  0.00      BP1  C
ATOM   4886  CD1 TYR B  97      15.599  -2.837 -10.617  0.00  0.00      BP1  C
ATOM   4887  HD1 TYR B  97      15.579  -3.072  -9.562  0.00  0.00      BP1   
ATOM   4888  CE1 TYR B  97      16.580  -1.971 -11.115  0.00  0.00      BP1  C
ATOM   4889  HE1 TYR B  97      17.333  -1.560 -10.459  0.00  0.00      BP1   
ATOM   4890  CZ  TYR B  97      16.592  -1.624 -12.463  0.00  0.00      BP1  C
ATOM   4891  OH  TYR B  97      17.545  -0.712 -12.952  0.00  0.00      BP1  O
ATOM   4892  HH  TYR B  97      17.434  -0.662 -13.904  0.00  0.00      BP1   
ATOM   4893  CD2 TYR B  97      14.662  -3.041 -12.830  0.00  0.00      BP1  C
ATOM   4894  HD2 TYR B  97      13.907  -3.425 -13.504  0.00  0.00      BP1   
ATOM   4895  CE2 TYR B  97      15.633  -2.163 -13.323  0.00  0.00      BP1  C
ATOM   4896  HE2 TYR B  97      15.625  -1.885 -14.367  0.00  0.00      BP1   
ATOM   4897  C   TYR B  97      15.167  -6.043 -10.065  0.00  0.00      BP1  C
ATOM   4898  O   TYR B  97      16.313  -6.156 -10.504  0.00  0.00      BP1  O
ATOM   4899  N   GLU B  98      14.904  -6.126  -8.752  0.00  0.00      BP1  N
ATOM   4900  HN  GLU B  98      13.975  -6.041  -8.402  0.00  0.00      BP1   
ATOM   4901  CA  GLU B  98      15.899  -6.342  -7.730  0.00  0.00      BP1  C
ATOM   4902  HA  GLU B  98      16.775  -5.780  -8.028  0.00  0.00      BP1   
ATOM   4903  CB  GLU B  98      15.351  -5.804  -6.393  0.00  0.00      BP1  C
ATOM   4904  HB1 GLU B  98      14.371  -6.295  -6.197  0.00  0.00      BP1   
ATOM   4905  HB2 GLU B  98      16.020  -6.114  -5.561  0.00  0.00      BP1   
ATOM   4906  CG  GLU B  98      15.159  -4.265  -6.376  0.00  0.00      BP1  C
ATOM   4907  HG1 GLU B  98      14.670  -3.944  -7.314  0.00  0.00      BP1   
ATOM   4908  HG2 GLU B  98      14.535  -3.953  -5.515  0.00  0.00      BP1   
ATOM   4909  CD  GLU B  98      16.493  -3.525  -6.317  0.00  0.00      BP1  C
ATOM   4910  OE1 GLU B  98      17.506  -4.140  -5.897  0.00  0.00      BP1  O
ATOM   4911  OE2 GLU B  98      16.497  -2.321  -6.674  0.00  0.00      BP1  O
ATOM   4912  C   GLU B  98      16.330  -7.793  -7.557  0.00  0.00      BP1  C
ATOM   4913  O   GLU B  98      17.468  -8.077  -7.191  0.00  0.00      BP1  O
ATOM   4914  N   CYS B  99      15.438  -8.774  -7.809  0.00  0.00      BP1  N
ATOM   4915  HN  CYS B  99      14.549  -8.603  -8.228  0.00  0.00      BP1   
ATOM   4916  CA  CYS B  99      15.703 -10.165  -7.488  0.00  0.00      BP1  C
ATOM   4917  HA  CYS B  99      16.595 -10.126  -6.872  0.00  0.00      BP1   
ATOM   4918  CB  CYS B  99      14.508 -10.820  -6.754  0.00  0.00      BP1   
ATOM   4919  HB1 CYS B  99      13.642 -10.803  -7.454  0.00  0.00      BP1   
ATOM   4920  HB2 CYS B  99      14.726 -11.892  -6.560  0.00  0.00      BP1   
ATOM   4921  SG  CYS B  99      13.977 -10.003  -5.212  0.00  0.00      BP1   
ATOM   4922  C   CYS B  99      15.990 -11.095  -8.660  0.00  0.00      BP1  C
ATOM   4923  O   CYS B  99      16.562 -12.164  -8.444  0.00  0.00      BP1  O
ATOM   4924  N   SER B 100      15.611 -10.761  -9.912  0.00  0.00      BP1  N
ATOM   4925  HN  SER B 100      15.223  -9.873 -10.156  0.00  0.00      BP1   
ATOM   4926  CA  SER B 100      15.741 -11.690 -11.037  0.00  0.00      BP1  C
ATOM   4927  HA  SER B 100      15.293 -12.607 -10.679  0.00  0.00      BP1   
ATOM   4928  CB  SER B 100      14.959 -11.211 -12.290  0.00  0.00      BP1  C
ATOM   4929  HB1 SER B 100      13.892 -11.069 -11.999  0.00  0.00      BP1   
ATOM   4930  HB2 SER B 100      15.339 -10.222 -12.631  0.00  0.00      BP1   
ATOM   4931  OG  SER B 100      14.989 -12.146 -13.379  0.00  0.00      BP1  O
ATOM   4932  HG1 SER B 100      14.309 -11.872 -14.007  0.00  0.00      BP1   
ATOM   4933  C   SER B 100      17.184 -12.016 -11.450  0.00  0.00      BP1  C
ATOM   4934  O   SER B 100      17.948 -11.090 -11.721  0.00  0.00      BP1  O
ATOM   4935  N   PRO B 101      17.605 -13.280 -11.588  0.00  0.00      BP1  N
ATOM   4936  CD  PRO B 101      16.871 -14.445 -11.096  0.00  0.00      BP1  C
ATOM   4937  HD1 PRO B 101      15.954 -14.623 -11.703  0.00  0.00      BP1   
ATOM   4938  HD2 PRO B 101      16.578 -14.310 -10.030  0.00  0.00      BP1   
ATOM   4939  CA  PRO B 101      18.943 -13.639 -12.038  0.00  0.00      BP1  C
ATOM   4940  HA  PRO B 101      19.667 -12.870 -11.795  0.00  0.00      BP1   
ATOM   4941  CB  PRO B 101      19.195 -14.962 -11.303  0.00  0.00      BP1  C
ATOM   4942  HB1 PRO B 101      19.576 -14.798 -10.269  0.00  0.00      BP1   
ATOM   4943  HB2 PRO B 101      19.892 -15.626 -11.862  0.00  0.00      BP1   
ATOM   4944  CG  PRO B 101      17.824 -15.628 -11.228  0.00  0.00      BP1  C
ATOM   4945  HG1 PRO B 101      17.768 -16.327 -10.371  0.00  0.00      BP1   
ATOM   4946  HG2 PRO B 101      17.575 -16.199 -12.153  0.00  0.00      BP1   
ATOM   4947  C   PRO B 101      18.934 -13.853 -13.541  0.00  0.00      BP1  C
ATOM   4948  O   PRO B 101      19.924 -14.306 -14.116  0.00  0.00      BP1  O
ATOM   4949  N   ASN B 102      17.815 -13.546 -14.221  0.00  0.00      BP1  N
ATOM   4950  HN  ASN B 102      17.071 -13.031 -13.798  0.00  0.00      BP1   
ATOM   4951  CA  ASN B 102      17.578 -13.919 -15.601  0.00  0.00      BP1  C
ATOM   4952  HA  ASN B 102      18.465 -14.460 -15.913  0.00  0.00      BP1   
ATOM   4953  CB  ASN B 102      16.347 -14.852 -15.715  0.00  0.00      BP1  C
ATOM   4954  HB1 ASN B 102      15.455 -14.283 -15.371  0.00  0.00      BP1   
ATOM   4955  HB2 ASN B 102      16.175 -15.136 -16.773  0.00  0.00      BP1   
ATOM   4956  CG  ASN B 102      16.493 -16.094 -14.840  0.00  0.00      BP1  C
ATOM   4957  OD1 ASN B 102      15.589 -16.434 -14.073  0.00  0.00      BP1  O
ATOM   4958  ND2 ASN B 102      17.644 -16.797 -14.925  0.00  0.00      BP1  N
ATOM   4959 HD21 ASN B 102      17.724 -17.613 -14.358  0.00  0.00      BP1   
ATOM   4960 HD22 ASN B 102      18.356 -16.513 -15.557  0.00  0.00      BP1   
ATOM   4961  C   ASN B 102      17.443 -12.699 -16.499  0.00  0.00      BP1  C
ATOM   4962  O   ASN B 102      16.756 -12.730 -17.516  0.00  0.00      BP1  O
ATOM   4963  N   LEU B 103      18.119 -11.590 -16.129  0.00  0.00      BP1  N
ATOM   4964  HN  LEU B 103      18.743 -11.594 -15.350  0.00  0.00      BP1   
ATOM   4965  CA  LEU B 103      18.014 -10.303 -16.804  0.00  0.00      BP1  C
ATOM   4966  HA  LEU B 103      17.186 -10.420 -17.492  0.00  0.00      BP1   
ATOM   4967  CB  LEU B 103      17.798  -9.165 -15.790  0.00  0.00      BP1  C
ATOM   4968  HB1 LEU B 103      18.672  -9.171 -15.098  0.00  0.00      BP1   
ATOM   4969  HB2 LEU B 103      17.837  -8.191 -16.326  0.00  0.00      BP1   
ATOM   4970  CG  LEU B 103      16.513  -9.281 -14.967  0.00  0.00      BP1  C
ATOM   4971  HG  LEU B 103      16.669 -10.135 -14.264  0.00  0.00      BP1   
ATOM   4972  CD1 LEU B 103      16.296  -7.984 -14.173  0.00  0.00      BP1  C
ATOM   4973 HD11 LEU B 103      15.343  -8.030 -13.606  0.00  0.00      BP1   
ATOM   4974 HD12 LEU B 103      17.124  -7.825 -13.450  0.00  0.00      BP1   
ATOM   4975 HD13 LEU B 103      16.253  -7.110 -14.855  0.00  0.00      BP1   
ATOM   4976  CD2 LEU B 103      15.275  -9.590 -15.823  0.00  0.00      BP1  C
ATOM   4977 HD21 LEU B 103      14.373  -9.682 -15.178  0.00  0.00      BP1   
ATOM   4978 HD22 LEU B 103      15.078  -8.787 -16.564  0.00  0.00      BP1   
ATOM   4979 HD23 LEU B 103      15.410 -10.547 -16.370  0.00  0.00      BP1   
ATOM   4980  C   LEU B 103      19.225  -9.895 -17.612  0.00  0.00      BP1  C
ATOM   4981  O   LEU B 103      19.227  -8.834 -18.234  0.00  0.00      BP1  O
ATOM   4982  N   GLY B 104      20.275 -10.733 -17.656  0.00  0.00      BP1  N
ATOM   4983  HN  GLY B 104      20.259 -11.603 -17.166  0.00  0.00      BP1   
ATOM   4984  CA  GLY B 104      21.497 -10.453 -18.406  0.00  0.00      BP1  C
ATOM   4985  HA1 GLY B 104      21.998 -11.410 -18.457  0.00  0.00      BP1   
ATOM   4986  HA2 GLY B 104      22.013  -9.714 -17.806  0.00  0.00      BP1   
ATOM   4987  C   GLY B 104      21.375  -9.907 -19.823  0.00  0.00      BP1  C
ATOM   4988  O   GLY B 104      22.006  -8.883 -20.079  0.00  0.00      BP1  O
ATOM   4989  N   PRO B 105      20.598 -10.448 -20.763  0.00  0.00      BP1  N
ATOM   4990  CD  PRO B 105      19.903 -11.728 -20.609  0.00  0.00      BP1  C
ATOM   4991  HD1 PRO B 105      18.983 -11.610 -19.993  0.00  0.00      BP1   
ATOM   4992  HD2 PRO B 105      20.565 -12.486 -20.130  0.00  0.00      BP1   
ATOM   4993  CA  PRO B 105      20.449  -9.911 -22.118  0.00  0.00      BP1  C
ATOM   4994  HA  PRO B 105      21.396 -10.058 -22.626  0.00  0.00      BP1   
ATOM   4995  CB  PRO B 105      19.437 -10.855 -22.786  0.00  0.00      BP1  C
ATOM   4996  HB1 PRO B 105      19.691 -11.037 -23.855  0.00  0.00      BP1   
ATOM   4997  HB2 PRO B 105      18.398 -10.464 -22.705  0.00  0.00      BP1   
ATOM   4998  CG  PRO B 105      19.535 -12.175 -22.018  0.00  0.00      BP1  C
ATOM   4999  HG1 PRO B 105      20.292 -12.844 -22.471  0.00  0.00      BP1   
ATOM   5000  HG2 PRO B 105      18.567 -12.725 -21.986  0.00  0.00      BP1   
ATOM   5001  C   PRO B 105      20.025  -8.452 -22.262  0.00  0.00      BP1  C
ATOM   5002  O   PRO B 105      20.249  -7.874 -23.325  0.00  0.00      BP1  O
ATOM   5003  N   TRP B 106      19.384  -7.852 -21.240  0.00  0.00      BP1  N
ATOM   5004  HN  TRP B 106      19.238  -8.330 -20.377  0.00  0.00      BP1   
ATOM   5005  CA  TRP B 106      18.862  -6.503 -21.287  0.00  0.00      BP1  C
ATOM   5006  HA  TRP B 106      18.991  -6.151 -22.304  0.00  0.00      BP1   
ATOM   5007  CB  TRP B 106      17.381  -6.506 -20.858  0.00  0.00      BP1  C
ATOM   5008  HB1 TRP B 106      17.323  -6.941 -19.835  0.00  0.00      BP1   
ATOM   5009  HB2 TRP B 106      17.006  -5.462 -20.785  0.00  0.00      BP1   
ATOM   5010  CG  TRP B 106      16.525  -7.348 -21.788  0.00  0.00      BP1  C
ATOM   5011  CD1 TRP B 106      15.956  -6.966 -22.966  0.00  0.00      BP1  C
ATOM   5012  HD1 TRP B 106      15.995  -5.959 -23.358  0.00  0.00      BP1   
ATOM   5013  NE1 TRP B 106      15.371  -8.042 -23.589  0.00  0.00      BP1  N
ATOM   5014  HE1 TRP B 106      14.924  -8.044 -24.458  0.00  0.00      BP1   
ATOM   5015  CE2 TRP B 106      15.560  -9.156 -22.805  0.00  0.00      BP1  C
ATOM   5016  CD2 TRP B 106      16.270  -8.759 -21.656  0.00  0.00      BP1  C
ATOM   5017  CE3 TRP B 106      16.624  -9.679 -20.681  0.00  0.00      BP1  C
ATOM   5018  HE3 TRP B 106      17.159  -9.388 -19.788  0.00  0.00      BP1   
ATOM   5019  CZ3 TRP B 106      16.261 -11.018 -20.874  0.00  0.00      BP1  C
ATOM   5020  HZ3 TRP B 106      16.538 -11.756 -20.134  0.00  0.00      BP1   
ATOM   5021  CZ2 TRP B 106      15.180 -10.479 -22.983  0.00  0.00      BP1  C
ATOM   5022  HZ2 TRP B 106      14.617 -10.794 -23.848  0.00  0.00      BP1   
ATOM   5023  CH2 TRP B 106      15.546 -11.413 -22.007  0.00  0.00      BP1  C
ATOM   5024  HH2 TRP B 106      15.271 -12.452 -22.130  0.00  0.00      BP1   
ATOM   5025  C   TRP B 106      19.633  -5.556 -20.392  0.00  0.00      BP1  C
ATOM   5026  O   TRP B 106      19.310  -4.370 -20.318  0.00  0.00      BP1  O
ATOM   5027  N   ILE B 107      20.681  -6.044 -19.690  0.00  0.00      BP1  N
ATOM   5028  HN  ILE B 107      20.903  -7.016 -19.647  0.00  0.00      BP1   
ATOM   5029  CA  ILE B 107      21.579  -5.194 -18.931  0.00  0.00      BP1  C
ATOM   5030  HA  ILE B 107      20.953  -4.540 -18.338  0.00  0.00      BP1   
ATOM   5031  CB  ILE B 107      22.503  -5.947 -17.985  0.00  0.00      BP1  C
ATOM   5032  HB  ILE B 107      22.998  -6.716 -18.630  0.00  0.00      BP1   
ATOM   5033  CG2 ILE B 107      23.471  -4.957 -17.309  0.00  0.00      BP1  C
ATOM   5034 HG21 ILE B 107      24.252  -5.501 -16.737  0.00  0.00      BP1   
ATOM   5035 HG22 ILE B 107      23.985  -4.327 -18.066  0.00  0.00      BP1   
ATOM   5036 HG23 ILE B 107      22.930  -4.288 -16.607  0.00  0.00      BP1   
ATOM   5037  CG1 ILE B 107      21.676  -6.713 -16.925  0.00  0.00      BP1  C
ATOM   5038 HG11 ILE B 107      21.030  -6.002 -16.365  0.00  0.00      BP1   
ATOM   5039 HG12 ILE B 107      21.000  -7.431 -17.446  0.00  0.00      BP1   
ATOM   5040  CD  ILE B 107      22.526  -7.508 -15.920  0.00  0.00      BP1   
ATOM   5041  HD1 ILE B 107      21.871  -8.078 -15.227  0.00  0.00      BP1   
ATOM   5042  HD2 ILE B 107      23.185  -8.230 -16.449  0.00  0.00      BP1   
ATOM   5043  HD3 ILE B 107      23.162  -6.830 -15.312  0.00  0.00      BP1   
ATOM   5044  C   ILE B 107      22.393  -4.306 -19.853  0.00  0.00      BP1  C
ATOM   5045  O   ILE B 107      22.978  -4.765 -20.830  0.00  0.00      BP1  O
ATOM   5046  N   GLN B 108      22.443  -2.992 -19.551  0.00  0.00      BP1  N
ATOM   5047  HN  GLN B 108      21.931  -2.594 -18.792  0.00  0.00      BP1   
ATOM   5048  CA  GLN B 108      23.238  -2.045 -20.297  0.00  0.00      BP1  C
ATOM   5049  HA  GLN B 108      24.100  -2.568 -20.692  0.00  0.00      BP1   
ATOM   5050  CB  GLN B 108      22.432  -1.347 -21.424  0.00  0.00      BP1  C
ATOM   5051  HB1 GLN B 108      21.586  -0.814 -20.933  0.00  0.00      BP1   
ATOM   5052  HB2 GLN B 108      23.064  -0.559 -21.895  0.00  0.00      BP1   
ATOM   5053  CG  GLN B 108      21.894  -2.339 -22.473  0.00  0.00      BP1  C
ATOM   5054  HG1 GLN B 108      22.727  -2.920 -22.923  0.00  0.00      BP1   
ATOM   5055  HG2 GLN B 108      21.190  -3.060 -22.006  0.00  0.00      BP1   
ATOM   5056  CD  GLN B 108      21.179  -1.670 -23.639  0.00  0.00      BP1  C
ATOM   5057  OE1 GLN B 108      21.012  -0.452 -23.725  0.00  0.00      BP1  O
ATOM   5058  NE2 GLN B 108      20.725  -2.520 -24.590  0.00  0.00      BP1  N
ATOM   5059 HE21 GLN B 108      20.257  -2.113 -25.370  0.00  0.00      BP1   
ATOM   5060 HE22 GLN B 108      20.852  -3.499 -24.481  0.00  0.00      BP1   
ATOM   5061  C   GLN B 108      23.748  -0.975 -19.348  0.00  0.00      BP1  C
ATOM   5062  O   GLN B 108      23.037  -0.651 -18.391  0.00  0.00      BP1  O
[truncated: 22,533,886 more chars]
