# Supplementary material for: Multi-state catch bond formed in the Izumo1:Juno complex that initiates human fertilization
Source: Nat Commun. 2025 Aug 26;16:7952. doi: 10.1038/s41467-025-62427-0 (PMC12381214; doi:10.1038/s41467-025-62427-0)
Supplement: Supplementary file 9 — Source data [file 41467_2025_62427_MOESM9_ESM.zip › Source Data Zip/Input file JUNO-IZUMO-WT.pdb]

CRYST1  129.617  129.617  175.304  90.00  90.00  90.00 P 1           1
ATOM      1  N   CYS A  22      -5.924 -19.084   2.089  0.00  0.00      AP1  N
ATOM      2  HT1 CYS A  22      -6.450 -18.337   1.684  0.00  0.00      AP1   
ATOM      3  HT2 CYS A  22      -6.384 -19.417   2.913  0.00  0.00      AP1   
ATOM      4  HT3 CYS A  22      -5.826 -19.829   1.429  0.00  0.00      AP1   
ATOM      5  CA  CYS A  22      -4.553 -18.575   2.463  0.00  0.00      AP1  C
ATOM      6  HA  CYS A  22      -4.106 -18.268   1.524  0.00  0.00      AP1   
ATOM      7  CB  CYS A  22      -4.647 -17.307   3.345  0.00  0.00      AP1   
ATOM      8  HB1 CYS A  22      -5.632 -16.831   3.134  0.00  0.00      AP1   
ATOM      9  HB2 CYS A  22      -4.669 -17.596   4.419  0.00  0.00      AP1   
ATOM     10  SG  CYS A  22      -3.310 -16.143   2.963  0.00  0.00      AP1   
ATOM     11  C   CYS A  22      -3.635 -19.613   3.096  0.00  0.00      AP1  C
ATOM     12  O   CYS A  22      -2.435 -19.599   2.883  0.00  0.00      AP1  O
ATOM     13  N   VAL A  23      -4.197 -20.589   3.827  0.00  0.00      AP1  N
ATOM     14  HN  VAL A  23      -5.180 -20.529   3.984  0.00  0.00      AP1   
ATOM     15  CA  VAL A  23      -3.560 -21.750   4.436  0.00  0.00      AP1  C
ATOM     16  HA  VAL A  23      -3.049 -21.352   5.303  0.00  0.00      AP1   
ATOM     17  CB  VAL A  23      -4.724 -22.623   4.879  0.00  0.00      AP1  C
ATOM     18  HB  VAL A  23      -5.306 -22.898   3.966  0.00  0.00      AP1   
ATOM     19  CG1 VAL A  23      -4.260 -23.902   5.557  0.00  0.00      AP1  C
ATOM     20 HG11 VAL A  23      -5.135 -24.494   5.902  0.00  0.00      AP1   
ATOM     21 HG12 VAL A  23      -3.678 -24.545   4.865  0.00  0.00      AP1   
ATOM     22 HG13 VAL A  23      -3.631 -23.671   6.443  0.00  0.00      AP1   
ATOM     23  CG2 VAL A  23      -5.574 -21.883   5.926  0.00  0.00      AP1  C
ATOM     24 HG21 VAL A  23      -6.403 -22.529   6.285  0.00  0.00      AP1   
ATOM     25 HG22 VAL A  23      -4.952 -21.594   6.800  0.00  0.00      AP1   
ATOM     26 HG23 VAL A  23      -6.025 -20.963   5.500  0.00  0.00      AP1   
ATOM     27  C   VAL A  23      -2.518 -22.516   3.594  0.00  0.00      AP1  C
ATOM     28  O   VAL A  23      -1.557 -23.049   4.128  0.00  0.00      AP1  O
ATOM     29  N   ILE A  24      -2.614 -22.539   2.245  0.00  0.00      AP1  N
ATOM     30  HN  ILE A  24      -3.391 -22.133   1.768  0.00  0.00      AP1   
ATOM     31  CA  ILE A  24      -1.618 -23.146   1.360  0.00  0.00      AP1  C
ATOM     32  HA  ILE A  24      -1.408 -24.105   1.817  0.00  0.00      AP1   
ATOM     33  CB  ILE A  24      -2.099 -23.340  -0.063  0.00  0.00      AP1  C
ATOM     34  HB  ILE A  24      -1.161 -23.412  -0.668  0.00  0.00      AP1   
ATOM     35  CG2 ILE A  24      -2.852 -24.653   0.051  0.00  0.00      AP1  C
ATOM     36 HG21 ILE A  24      -3.144 -25.024  -0.954  0.00  0.00      AP1   
ATOM     37 HG22 ILE A  24      -2.220 -25.432   0.526  0.00  0.00      AP1   
ATOM     38 HG23 ILE A  24      -3.775 -24.531   0.657  0.00  0.00      AP1   
ATOM     39  CG1 ILE A  24      -2.868 -22.120  -0.633  0.00  0.00      AP1  C
ATOM     40 HG11 ILE A  24      -3.743 -21.888   0.016  0.00  0.00      AP1   
ATOM     41 HG12 ILE A  24      -2.199 -21.230  -0.614  0.00  0.00      AP1   
ATOM     42  CD  ILE A  24      -3.360 -22.308  -2.079  0.00  0.00      AP1   
ATOM     43  HD1 ILE A  24      -3.850 -21.379  -2.444  0.00  0.00      AP1   
ATOM     44  HD2 ILE A  24      -2.511 -22.542  -2.755  0.00  0.00      AP1   
ATOM     45  HD3 ILE A  24      -4.100 -23.134  -2.143  0.00  0.00      AP1   
ATOM     46  C   ILE A  24      -0.319 -22.432   1.244  0.00  0.00      AP1  C
ATOM     47  O   ILE A  24       0.663 -22.962   0.736  0.00  0.00      AP1  O
ATOM     48  N   CYS A  25      -0.260 -21.208   1.756  0.00  0.00      AP1  N
ATOM     49  HN  CYS A  25      -1.046 -20.708   2.116  0.00  0.00      AP1   
ATOM     50  CA  CYS A  25       0.985 -20.501   1.824  0.00  0.00      AP1  C
ATOM     51  HA  CYS A  25       1.506 -20.700   0.894  0.00  0.00      AP1   
ATOM     52  CB  CYS A  25       0.708 -18.991   1.928  0.00  0.00      AP1   
ATOM     53  HB1 CYS A  25       0.139 -18.824   2.870  0.00  0.00      AP1   
ATOM     54  HB2 CYS A  25       1.666 -18.439   2.047  0.00  0.00      AP1   
ATOM     55  SG  CYS A  25      -0.271 -18.376   0.514  0.00  0.00      AP1   
ATOM     56  C   CYS A  25       1.849 -21.030   2.960  0.00  0.00      AP1  C
ATOM     57  O   CYS A  25       3.011 -20.661   3.093  0.00  0.00      AP1  O
ATOM     58  N   ASP A  26       1.301 -21.954   3.776  0.00  0.00      AP1  N
ATOM     59  HN  ASP A  26       0.325 -22.153   3.801  0.00  0.00      AP1   
ATOM     60  CA  ASP A  26       2.062 -22.756   4.700  0.00  0.00      AP1  C
ATOM     61  HA  ASP A  26       2.862 -22.137   5.089  0.00  0.00      AP1   
ATOM     62  CB  ASP A  26       1.122 -23.208   5.831  0.00  0.00      AP1  C
ATOM     63  HB1 ASP A  26       0.714 -22.315   6.346  0.00  0.00      AP1   
ATOM     64  HB2 ASP A  26       0.274 -23.793   5.424  0.00  0.00      AP1   
ATOM     65  CG  ASP A  26       1.782 -24.054   6.904  0.00  0.00      AP1  C
ATOM     66  OD1 ASP A  26       2.002 -25.263   6.647  0.00  0.00      AP1  O
ATOM     67  OD2 ASP A  26       2.024 -23.534   8.015  0.00  0.00      AP1  O
ATOM     68  C   ASP A  26       2.725 -23.924   3.956  0.00  0.00      AP1  C
ATOM     69  O   ASP A  26       2.025 -24.651   3.252  0.00  0.00      AP1  O
ATOM     70  N   PRO A  27       4.041 -24.156   4.044  0.00  0.00      AP1  N
ATOM     71  CD  PRO A  27       4.971 -23.305   4.770  0.00  0.00      AP1  C
ATOM     72  HD1 PRO A  27       4.948 -23.516   5.863  0.00  0.00      AP1   
ATOM     73  HD2 PRO A  27       4.750 -22.225   4.606  0.00  0.00      AP1   
ATOM     74  CA  PRO A  27       4.708 -25.300   3.429  0.00  0.00      AP1  C
ATOM     75  HA  PRO A  27       4.564 -25.274   2.355  0.00  0.00      AP1   
ATOM     76  CB  PRO A  27       6.209 -25.103   3.739  0.00  0.00      AP1  C
ATOM     77  HB1 PRO A  27       6.839 -25.256   2.834  0.00  0.00      AP1   
ATOM     78  HB2 PRO A  27       6.550 -25.776   4.556  0.00  0.00      AP1   
ATOM     79  CG  PRO A  27       6.342 -23.648   4.202  0.00  0.00      AP1  C
ATOM     80  HG1 PRO A  27       6.633 -22.998   3.353  0.00  0.00      AP1   
ATOM     81  HG2 PRO A  27       7.110 -23.532   5.001  0.00  0.00      AP1   
ATOM     82  C   PRO A  27       4.219 -26.633   3.963  0.00  0.00      AP1  C
ATOM     83  O   PRO A  27       4.038 -27.568   3.186  0.00  0.00      AP1  O
ATOM     84  N   SER A  28       4.016 -26.747   5.290  0.00  0.00      AP1  N
ATOM     85  HN  SER A  28       4.117 -25.957   5.893  0.00  0.00      AP1   
ATOM     86  CA  SER A  28       3.643 -27.978   5.976  0.00  0.00      AP1  C
ATOM     87  HA  SER A  28       4.356 -28.727   5.659  0.00  0.00      AP1   
ATOM     88  CB  SER A  28       3.666 -27.887   7.532  0.00  0.00      AP1  C
ATOM     89  HB1 SER A  28       2.840 -27.210   7.850  0.00  0.00      AP1   
ATOM     90  HB2 SER A  28       3.463 -28.885   7.982  0.00  0.00      AP1   
ATOM     91  OG  SER A  28       4.885 -27.357   8.054  0.00  0.00      AP1  O
ATOM     92  HG1 SER A  28       4.724 -27.131   8.978  0.00  0.00      AP1   
ATOM     93  C   SER A  28       2.268 -28.451   5.538  0.00  0.00      AP1  C
ATOM     94  O   SER A  28       2.042 -29.647   5.376  0.00  0.00      AP1  O
ATOM     95  N   VAL A  29       1.321 -27.516   5.297  0.00  0.00      AP1  N
ATOM     96  HN  VAL A  29       1.459 -26.563   5.553  0.00  0.00      AP1   
ATOM     97  CA  VAL A  29       0.035 -27.789   4.655  0.00  0.00      AP1  C
ATOM     98  HA  VAL A  29      -0.465 -28.516   5.281  0.00  0.00      AP1   
ATOM     99  CB  VAL A  29      -0.881 -26.559   4.582  0.00  0.00      AP1  C
ATOM    100  HB  VAL A  29      -0.283 -25.717   4.154  0.00  0.00      AP1   
ATOM    101  CG1 VAL A  29      -2.117 -26.783   3.673  0.00  0.00      AP1  C
ATOM    102 HG11 VAL A  29      -2.769 -25.884   3.682  0.00  0.00      AP1   
ATOM    103 HG12 VAL A  29      -1.822 -26.969   2.619  0.00  0.00      AP1   
ATOM    104 HG13 VAL A  29      -2.716 -27.647   4.032  0.00  0.00      AP1   
ATOM    105  CG2 VAL A  29      -1.330 -26.216   6.013  0.00  0.00      AP1  C
ATOM    106 HG21 VAL A  29      -2.030 -25.353   6.009  0.00  0.00      AP1   
ATOM    107 HG22 VAL A  29      -1.846 -27.083   6.478  0.00  0.00      AP1   
ATOM    108 HG23 VAL A  29      -0.465 -25.942   6.650  0.00  0.00      AP1   
ATOM    109  C   VAL A  29       0.157 -28.393   3.261  0.00  0.00      AP1  C
ATOM    110  O   VAL A  29      -0.420 -29.449   2.999  0.00  0.00      AP1  O
ATOM    111  N   VAL A  30       0.933 -27.797   2.323  0.00  0.00      AP1  N
ATOM    112  HN  VAL A  30       1.439 -26.953   2.475  0.00  0.00      AP1   
ATOM    113  CA  VAL A  30       1.088 -28.364   0.980  0.00  0.00      AP1  C
ATOM    114  HA  VAL A  30       0.091 -28.500   0.581  0.00  0.00      AP1   
ATOM    115  CB  VAL A  30       1.624 -27.410  -0.111  0.00  0.00      AP1  C
ATOM    116  HB  VAL A  30       0.793 -27.227  -0.836  0.00  0.00      AP1   
ATOM    117  CG1 VAL A  30       2.071 -26.061   0.468  0.00  0.00      AP1  C
ATOM    118 HG11 VAL A  30       2.486 -25.415  -0.336  0.00  0.00      AP1   
ATOM    119 HG12 VAL A  30       1.224 -25.512   0.928  0.00  0.00      AP1   
ATOM    120 HG13 VAL A  30       2.861 -26.205   1.235  0.00  0.00      AP1   
ATOM    121  CG2 VAL A  30       2.744 -28.026  -0.978  0.00  0.00      AP1  C
ATOM    122 HG21 VAL A  30       3.118 -27.287  -1.718  0.00  0.00      AP1   
ATOM    123 HG22 VAL A  30       3.596 -28.350  -0.343  0.00  0.00      AP1   
ATOM    124 HG23 VAL A  30       2.376 -28.908  -1.543  0.00  0.00      AP1   
ATOM    125  C   VAL A  30       1.765 -29.735   0.999  0.00  0.00      AP1  C
ATOM    126  O   VAL A  30       1.370 -30.658   0.285  0.00  0.00      AP1  O
ATOM    127  N   LEU A  31       2.785 -29.923   1.856  0.00  0.00      AP1  N
ATOM    128  HN  LEU A  31       3.186 -29.184   2.392  0.00  0.00      AP1   
ATOM    129  CA  LEU A  31       3.397 -31.223   2.080  0.00  0.00      AP1  C
ATOM    130  HA  LEU A  31       3.662 -31.585   1.095  0.00  0.00      AP1   
ATOM    131  CB  LEU A  31       4.723 -31.111   2.858  0.00  0.00      AP1  C
ATOM    132  HB1 LEU A  31       4.476 -30.727   3.875  0.00  0.00      AP1   
ATOM    133  HB2 LEU A  31       5.142 -32.131   3.008  0.00  0.00      AP1   
ATOM    134  CG  LEU A  31       5.775 -30.180   2.218  0.00  0.00      AP1  C
ATOM    135  HG  LEU A  31       5.250 -29.202   2.092  0.00  0.00      AP1   
ATOM    136  CD1 LEU A  31       6.959 -29.997   3.178  0.00  0.00      AP1  C
ATOM    137 HD11 LEU A  31       7.746 -29.368   2.711  0.00  0.00      AP1   
ATOM    138 HD12 LEU A  31       6.629 -29.503   4.117  0.00  0.00      AP1   
ATOM    139 HD13 LEU A  31       7.409 -30.979   3.438  0.00  0.00      AP1   
ATOM    140  CD2 LEU A  31       6.240 -30.652   0.830  0.00  0.00      AP1  C
ATOM    141 HD21 LEU A  31       6.981 -29.939   0.408  0.00  0.00      AP1   
ATOM    142 HD22 LEU A  31       6.722 -31.650   0.877  0.00  0.00      AP1   
ATOM    143 HD23 LEU A  31       5.378 -30.712   0.131  0.00  0.00      AP1   
ATOM    144  C   LEU A  31       2.471 -32.262   2.720  0.00  0.00      AP1  C
ATOM    145  O   LEU A  31       2.473 -33.424   2.319  0.00  0.00      AP1  O
ATOM    146  N   ALA A  32       1.622 -31.871   3.696  0.00  0.00      AP1  N
ATOM    147  HN  ALA A  32       1.696 -30.956   4.092  0.00  0.00      AP1   
ATOM    148  CA  ALA A  32       0.564 -32.704   4.243  0.00  0.00      AP1  C
ATOM    149  HA  ALA A  32       0.994 -33.614   4.644  0.00  0.00      AP1   
ATOM    150  CB  ALA A  32      -0.161 -31.971   5.382  0.00  0.00      AP1  C
ATOM    151  HB1 ALA A  32       0.571 -31.691   6.170  0.00  0.00      AP1   
ATOM    152  HB2 ALA A  32      -0.642 -31.039   5.015  0.00  0.00      AP1   
ATOM    153  HB3 ALA A  32      -0.940 -32.610   5.849  0.00  0.00      AP1   
ATOM    154  C   ALA A  32      -0.473 -33.136   3.211  0.00  0.00      AP1  C
ATOM    155  O   ALA A  32      -0.892 -34.290   3.171  0.00  0.00      AP1  O
ATOM    156  N   LEU A  33      -0.892 -32.220   2.320  0.00  0.00      AP1  N
ATOM    157  HN  LEU A  33      -0.641 -31.257   2.398  0.00  0.00      AP1   
ATOM    158  CA  LEU A  33      -1.735 -32.526   1.175  0.00  0.00      AP1  C
ATOM    159  HA  LEU A  33      -2.596 -33.041   1.580  0.00  0.00      AP1   
ATOM    160  CB  LEU A  33      -2.254 -31.234   0.504  0.00  0.00      AP1  C
ATOM    161  HB1 LEU A  33      -1.363 -30.619   0.240  0.00  0.00      AP1   
ATOM    162  HB2 LEU A  33      -2.743 -31.498  -0.461  0.00  0.00      AP1   
ATOM    163  CG  LEU A  33      -3.204 -30.384   1.380  0.00  0.00      AP1  C
ATOM    164  HG  LEU A  33      -2.596 -30.059   2.258  0.00  0.00      AP1   
ATOM    165  CD1 LEU A  33      -3.676 -29.152   0.594  0.00  0.00      AP1  C
ATOM    166 HD11 LEU A  33      -4.398 -28.559   1.195  0.00  0.00      AP1   
ATOM    167 HD12 LEU A  33      -2.816 -28.498   0.337  0.00  0.00      AP1   
ATOM    168 HD13 LEU A  33      -4.179 -29.456  -0.349  0.00  0.00      AP1   
ATOM    169  CD2 LEU A  33      -4.407 -31.185   1.904  0.00  0.00      AP1  C
ATOM    170 HD21 LEU A  33      -5.051 -30.541   2.542  0.00  0.00      AP1   
ATOM    171 HD22 LEU A  33      -5.034 -31.572   1.076  0.00  0.00      AP1   
ATOM    172 HD23 LEU A  33      -4.063 -32.046   2.516  0.00  0.00      AP1   
ATOM    173  C   LEU A  33      -1.077 -33.456   0.155  0.00  0.00      AP1  C
ATOM    174  O   LEU A  33      -1.704 -34.382  -0.355  0.00  0.00      AP1  O
ATOM    175  N   LYS A  34       0.222 -33.268  -0.146  0.00  0.00      AP1  N
ATOM    176  HN  LYS A  34       0.739 -32.478   0.180  0.00  0.00      AP1   
ATOM    177  CA  LYS A  34       0.974 -34.202  -0.970  0.00  0.00      AP1  C
ATOM    178  HA  LYS A  34       0.393 -34.316  -1.877  0.00  0.00      AP1   
ATOM    179  CB  LYS A  34       2.324 -33.604  -1.420  0.00  0.00      AP1  C
ATOM    180  HB1 LYS A  34       2.183 -32.501  -1.501  0.00  0.00      AP1   
ATOM    181  HB2 LYS A  34       3.076 -33.764  -0.616  0.00  0.00      AP1   
ATOM    182  CG  LYS A  34       2.760 -34.199  -2.766  0.00  0.00      AP1  C
ATOM    183  HG1 LYS A  34       3.228 -35.194  -2.591  0.00  0.00      AP1   
ATOM    184  HG2 LYS A  34       1.857 -34.365  -3.398  0.00  0.00      AP1   
ATOM    185  CD  LYS A  34       3.765 -33.334  -3.539  0.00  0.00      AP1  C
ATOM    186  HD1 LYS A  34       3.395 -33.212  -4.583  0.00  0.00      AP1   
ATOM    187  HD2 LYS A  34       3.784 -32.322  -3.071  0.00  0.00      AP1   
ATOM    188  CE  LYS A  34       5.185 -33.895  -3.568  0.00  0.00      AP1  C
ATOM    189  HE1 LYS A  34       5.682 -33.749  -2.583  0.00  0.00      AP1   
ATOM    190  HE2 LYS A  34       5.171 -34.984  -3.797  0.00  0.00      AP1   
ATOM    191  NZ  LYS A  34       5.964 -33.190  -4.613  0.00  0.00      AP1  N
ATOM    192  HZ1 LYS A  34       6.936 -33.561  -4.643  0.00  0.00      AP1   
ATOM    193  HZ2 LYS A  34       5.511 -33.331  -5.539  0.00  0.00      AP1   
ATOM    194  HZ3 LYS A  34       5.991 -32.173  -4.397  0.00  0.00      AP1   
ATOM    195  C   LYS A  34       1.161 -35.601  -0.367  0.00  0.00      AP1  C
ATOM    196  O   LYS A  34       1.028 -36.603  -1.063  0.00  0.00      AP1  O
ATOM    197  N   SER A  35       1.428 -35.687   0.959  0.00  0.00      AP1  N
ATOM    198  HN  SER A  35       1.670 -34.852   1.452  0.00  0.00      AP1   
ATOM    199  CA  SER A  35       1.405 -36.901   1.798  0.00  0.00      AP1  C
ATOM    200  HA  SER A  35       2.105 -37.597   1.353  0.00  0.00      AP1   
ATOM    201  CB  SER A  35       1.806 -36.521   3.269  0.00  0.00      AP1  C
ATOM    202  HB1 SER A  35       2.900 -36.312   3.286  0.00  0.00      AP1   
ATOM    203  HB2 SER A  35       1.289 -35.587   3.583  0.00  0.00      AP1   
ATOM    204  OG  SER A  35       1.589 -37.493   4.287  0.00  0.00      AP1  O
ATOM    205  HG1 SER A  35       2.081 -37.202   5.065  0.00  0.00      AP1   
ATOM    206  C   SER A  35       0.037 -37.545   1.748  0.00  0.00      AP1  C
ATOM    207  O   SER A  35      -0.100 -38.739   1.505  0.00  0.00      AP1  O
ATOM    208  N   LEU A  36      -1.051 -36.756   1.851  0.00  0.00      AP1  N
ATOM    209  HN  LEU A  36      -1.012 -35.776   2.036  0.00  0.00      AP1   
ATOM    210  CA  LEU A  36      -2.396 -37.280   1.701  0.00  0.00      AP1  C
ATOM    211  HA  LEU A  36      -2.496 -38.044   2.461  0.00  0.00      AP1   
ATOM    212  CB  LEU A  36      -3.467 -36.184   1.895  0.00  0.00      AP1  C
ATOM    213  HB1 LEU A  36      -3.224 -35.651   2.844  0.00  0.00      AP1   
ATOM    214  HB2 LEU A  36      -3.364 -35.429   1.084  0.00  0.00      AP1   
ATOM    215  CG  LEU A  36      -4.915 -36.707   1.972  0.00  0.00      AP1  C
ATOM    216  HG  LEU A  36      -5.012 -37.476   1.168  0.00  0.00      AP1   
ATOM    217  CD1 LEU A  36      -5.190 -37.365   3.329  0.00  0.00      AP1  C
ATOM    218 HD11 LEU A  36      -6.249 -37.696   3.394  0.00  0.00      AP1   
ATOM    219 HD12 LEU A  36      -4.538 -38.252   3.473  0.00  0.00      AP1   
ATOM    220 HD13 LEU A  36      -4.999 -36.650   4.158  0.00  0.00      AP1   
ATOM    221  CD2 LEU A  36      -5.911 -35.580   1.673  0.00  0.00      AP1  C
ATOM    222 HD21 LEU A  36      -6.952 -35.966   1.712  0.00  0.00      AP1   
ATOM    223 HD22 LEU A  36      -5.830 -34.756   2.409  0.00  0.00      AP1   
ATOM    224 HD23 LEU A  36      -5.731 -35.162   0.659  0.00  0.00      AP1   
ATOM    225  C   LEU A  36      -2.650 -37.938   0.353  0.00  0.00      AP1  C
ATOM    226  O   LEU A  36      -3.200 -39.038   0.285  0.00  0.00      AP1  O
ATOM    227  N   GLU A  37      -2.222 -37.303  -0.753  0.00  0.00      AP1  N
ATOM    228  HN  GLU A  37      -1.820 -36.391  -0.760  0.00  0.00      AP1   
ATOM    229  CA  GLU A  37      -2.317 -37.913  -2.061  0.00  0.00      AP1  C
ATOM    230  HA  GLU A  37      -3.354 -38.193  -2.200  0.00  0.00      AP1   
ATOM    231  CB  GLU A  37      -1.906 -36.948  -3.190  0.00  0.00      AP1  C
ATOM    232  HB1 GLU A  37      -2.503 -36.013  -3.082  0.00  0.00      AP1   
ATOM    233  HB2 GLU A  37      -0.842 -36.647  -3.061  0.00  0.00      AP1   
ATOM    234  CG  GLU A  37      -2.153 -37.593  -4.577  0.00  0.00      AP1  C
ATOM    235  HG1 GLU A  37      -1.609 -38.553  -4.640  0.00  0.00      AP1   
ATOM    236  HG2 GLU A  37      -3.233 -37.775  -4.743  0.00  0.00      AP1   
ATOM    237  CD  GLU A  37      -1.647 -36.791  -5.773  0.00  0.00      AP1  C
ATOM    238  OE1 GLU A  37      -0.642 -36.049  -5.617  0.00  0.00      AP1  O
ATOM    239  OE2 GLU A  37      -2.179 -37.049  -6.883  0.00  0.00      AP1  O
ATOM    240  C   GLU A  37      -1.482 -39.177  -2.223  0.00  0.00      AP1  C
ATOM    241  O   GLU A  37      -1.971 -40.206  -2.686  0.00  0.00      AP1  O
ATOM    242  N   LYS A  38      -0.183 -39.131  -1.860  0.00  0.00      AP1  N
ATOM    243  HN  LYS A  38       0.235 -38.376  -1.356  0.00  0.00      AP1   
ATOM    244  CA  LYS A  38       0.717 -40.222  -2.193  0.00  0.00      AP1  C
ATOM    245  HA  LYS A  38       0.360 -40.629  -3.131  0.00  0.00      AP1   
ATOM    246  CB  LYS A  38       2.179 -39.776  -2.491  0.00  0.00      AP1  C
ATOM    247  HB1 LYS A  38       2.645 -39.509  -1.515  0.00  0.00      AP1   
ATOM    248  HB2 LYS A  38       2.750 -40.647  -2.882  0.00  0.00      AP1   
ATOM    249  CG  LYS A  38       2.393 -38.574  -3.445  0.00  0.00      AP1  C
ATOM    250  HG1 LYS A  38       2.339 -37.629  -2.858  0.00  0.00      AP1   
ATOM    251  HG2 LYS A  38       3.416 -38.635  -3.882  0.00  0.00      AP1   
ATOM    252  CD  LYS A  38       1.410 -38.397  -4.619  0.00  0.00      AP1  C
ATOM    253  HD1 LYS A  38       0.391 -38.227  -4.202  0.00  0.00      AP1   
ATOM    254  HD2 LYS A  38       1.699 -37.477  -5.178  0.00  0.00      AP1   
ATOM    255  CE  LYS A  38       1.281 -39.509  -5.653  0.00  0.00      AP1  C
ATOM    256  HE1 LYS A  38       1.294 -40.505  -5.159  0.00  0.00      AP1   
ATOM    257  HE2 LYS A  38       0.328 -39.410  -6.218  0.00  0.00      AP1   
ATOM    258  NZ  LYS A  38       2.411 -39.423  -6.593  0.00  0.00      AP1  N
ATOM    259  HZ1 LYS A  38       2.339 -40.177  -7.306  0.00  0.00      AP1   
ATOM    260  HZ2 LYS A  38       2.399 -38.497  -7.066  0.00  0.00      AP1   
ATOM    261  HZ3 LYS A  38       3.304 -39.527  -6.069  0.00  0.00      AP1   
ATOM    262  C   LYS A  38       0.703 -41.350  -1.175  0.00  0.00      AP1  C
ATOM    263  O   LYS A  38       0.739 -42.518  -1.552  0.00  0.00      AP1  O
ATOM    264  N   ASP A  39       0.638 -41.025   0.127  0.00  0.00      AP1  N
ATOM    265  HN  ASP A  39       0.486 -40.097   0.457  0.00  0.00      AP1   
ATOM    266  CA  ASP A  39       0.783 -41.988   1.200  0.00  0.00      AP1  C
ATOM    267  HA  ASP A  39       1.323 -42.835   0.795  0.00  0.00      AP1   
ATOM    268  CB  ASP A  39       1.564 -41.352   2.388  0.00  0.00      AP1  C
ATOM    269  HB1 ASP A  39       0.986 -40.494   2.787  0.00  0.00      AP1   
ATOM    270  HB2 ASP A  39       1.703 -42.089   3.204  0.00  0.00      AP1   
ATOM    271  CG  ASP A  39       2.942 -40.818   1.988  0.00  0.00      AP1  C
ATOM    272  OD1 ASP A  39       3.472 -41.177   0.906  0.00  0.00      AP1  O
ATOM    273  OD2 ASP A  39       3.479 -40.010   2.794  0.00  0.00      AP1  O
ATOM    274  C   ASP A  39      -0.579 -42.512   1.663  0.00  0.00      AP1  C
ATOM    275  O   ASP A  39      -0.752 -43.698   1.944  0.00  0.00      AP1  O
ATOM    276  N   TYR A  40      -1.605 -41.630   1.741  0.00  0.00      AP1  N
ATOM    277  HN  TYR A  40      -1.523 -40.676   1.456  0.00  0.00      AP1   
ATOM    278  CA  TYR A  40      -2.917 -41.998   2.249  0.00  0.00      AP1  C
ATOM    279  HA  TYR A  40      -2.733 -42.797   2.956  0.00  0.00      AP1   
ATOM    280  CB  TYR A  40      -3.584 -40.821   3.001  0.00  0.00      AP1  C
ATOM    281  HB1 TYR A  40      -2.812 -40.281   3.590  0.00  0.00      AP1   
ATOM    282  HB2 TYR A  40      -4.020 -40.093   2.284  0.00  0.00      AP1   
ATOM    283  CG  TYR A  40      -4.632 -41.325   3.955  0.00  0.00      AP1  C
ATOM    284  CD1 TYR A  40      -4.228 -41.940   5.147  0.00  0.00      AP1  C
ATOM    285  HD1 TYR A  40      -3.175 -42.072   5.354  0.00  0.00      AP1   
ATOM    286  CE1 TYR A  40      -5.177 -42.406   6.063  0.00  0.00      AP1  C
ATOM    287  HE1 TYR A  40      -4.866 -42.891   6.977  0.00  0.00      AP1   
ATOM    288  CZ  TYR A  40      -6.536 -42.251   5.793  0.00  0.00      AP1  C
ATOM    289  OH  TYR A  40      -7.466 -42.677   6.748  0.00  0.00      AP1  O
ATOM    290  HH  TYR A  40      -8.338 -42.431   6.431  0.00  0.00      AP1   
ATOM    291  CD2 TYR A  40      -6.002 -41.213   3.674  0.00  0.00      AP1  C
ATOM    292  HD2 TYR A  40      -6.329 -40.806   2.727  0.00  0.00      AP1   
ATOM    293  CE2 TYR A  40      -6.956 -41.674   4.593  0.00  0.00      AP1  C
ATOM    294  HE2 TYR A  40      -8.007 -41.600   4.356  0.00  0.00      AP1   
ATOM    295  C   TYR A  40      -3.862 -42.543   1.195  0.00  0.00      AP1  C
ATOM    296  O   TYR A  40      -4.512 -43.558   1.401  0.00  0.00      AP1  O
ATOM    297  N   LEU A  41      -3.993 -41.921   0.008  0.00  0.00      AP1  N
ATOM    298  HN  LEU A  41      -3.492 -41.111  -0.290  0.00  0.00      AP1   
ATOM    299  CA  LEU A  41      -4.944 -42.435  -0.975  0.00  0.00      AP1  C
ATOM    300  HA  LEU A  41      -5.900 -42.348  -0.475  0.00  0.00      AP1   
ATOM    301  CB  LEU A  41      -5.083 -41.540  -2.225  0.00  0.00      AP1  C
ATOM    302  HB1 LEU A  41      -4.090 -41.526  -2.733  0.00  0.00      AP1   
ATOM    303  HB2 LEU A  41      -5.788 -42.022  -2.938  0.00  0.00      AP1   
ATOM    304  CG  LEU A  41      -5.510 -40.087  -1.959  0.00  0.00      AP1  C
ATOM    305  HG  LEU A  41      -4.609 -39.600  -1.513  0.00  0.00      AP1   
ATOM    306  CD1 LEU A  41      -5.846 -39.424  -3.298  0.00  0.00      AP1  C
ATOM    307 HD11 LEU A  41      -6.206 -38.385  -3.139  0.00  0.00      AP1   
ATOM    308 HD12 LEU A  41      -4.949 -39.387  -3.951  0.00  0.00      AP1   
ATOM    309 HD13 LEU A  41      -6.643 -39.989  -3.827  0.00  0.00      AP1   
ATOM    310  CD2 LEU A  41      -6.676 -39.922  -0.975  0.00  0.00      AP1  C
ATOM    311 HD21 LEU A  41      -6.907 -38.845  -0.826  0.00  0.00      AP1   
ATOM    312 HD22 LEU A  41      -7.596 -40.416  -1.344  0.00  0.00      AP1   
ATOM    313 HD23 LEU A  41      -6.415 -40.361   0.013  0.00  0.00      AP1   
ATOM    314  C   LEU A  41      -4.790 -43.897  -1.429  0.00  0.00      AP1  C
ATOM    315  O   LEU A  41      -5.824 -44.569  -1.493  0.00  0.00      AP1  O
ATOM    316  N   PRO A  42      -3.621 -44.479  -1.718  0.00  0.00      AP1  N
ATOM    317  CD  PRO A  42      -2.315 -43.812  -1.720  0.00  0.00      AP1  C
ATOM    318  HD1 PRO A  42      -1.878 -43.753  -0.697  0.00  0.00      AP1   
ATOM    319  HD2 PRO A  42      -2.376 -42.784  -2.147  0.00  0.00      AP1   
ATOM    320  CA  PRO A  42      -3.499 -45.878  -2.122  0.00  0.00      AP1  C
ATOM    321  HA  PRO A  42      -3.943 -45.983  -3.105  0.00  0.00      AP1   
ATOM    322  CB  PRO A  42      -1.987 -46.090  -2.303  0.00  0.00      AP1  C
ATOM    323  HB1 PRO A  42      -1.755 -46.763  -3.159  0.00  0.00      AP1   
ATOM    324  HB2 PRO A  42      -1.502 -46.473  -1.377  0.00  0.00      AP1   
ATOM    325  CG  PRO A  42      -1.447 -44.694  -2.608  0.00  0.00      AP1  C
ATOM    326  HG1 PRO A  42      -1.540 -44.448  -3.684  0.00  0.00      AP1   
ATOM    327  HG2 PRO A  42      -0.379 -44.567  -2.320  0.00  0.00      AP1   
ATOM    328  C   PRO A  42      -4.112 -46.906  -1.189  0.00  0.00      AP1  C
ATOM    329  O   PRO A  42      -4.680 -47.874  -1.686  0.00  0.00      AP1  O
ATOM    330  N   GLY A  43      -3.987 -46.749   0.146  0.00  0.00      AP1  N
ATOM    331  HN  GLY A  43      -3.528 -45.954   0.538  0.00  0.00      AP1   
ATOM    332  CA  GLY A  43      -4.508 -47.720   1.111  0.00  0.00      AP1  C
ATOM    333  HA1 GLY A  43      -3.864 -47.637   1.976  0.00  0.00      AP1   
ATOM    334  HA2 GLY A  43      -4.461 -48.679   0.613  0.00  0.00      AP1   
ATOM    335  C   GLY A  43      -5.929 -47.500   1.564  0.00  0.00      AP1  C
ATOM    336  O   GLY A  43      -6.502 -48.332   2.275  0.00  0.00      AP1  O
ATOM    337  N   HSD A  44      -6.532 -46.357   1.185  0.00  0.00      AP1  N
ATOM    338  HN  HSD A  44      -6.184 -45.766   0.458  0.00  0.00      AP1   
ATOM    339  CA  HSD A  44      -7.754 -45.900   1.821  0.00  0.00      AP1  C
ATOM    340  HA  HSD A  44      -8.151 -46.757   2.350  0.00  0.00      AP1   
ATOM    341  CB  HSD A  44      -7.451 -44.751   2.804  0.00  0.00      AP1  C
ATOM    342  HB1 HSD A  44      -6.999 -43.904   2.244  0.00  0.00      AP1   
ATOM    343  HB2 HSD A  44      -8.403 -44.375   3.240  0.00  0.00      AP1   
ATOM    344  ND1 HSD A  44      -5.159 -45.207   3.694  0.00  0.00      AP1  N
ATOM    345  HD1 HSD A  44      -4.676 -44.908   2.871  0.00  0.00      AP1   
ATOM    346  CG  HSD A  44      -6.522 -45.157   3.904  0.00  0.00      AP1  C
ATOM    347  CE1 HSD A  44      -4.645 -45.610   4.831  0.00  0.00      AP1  C
ATOM    348  HE1 HSD A  44      -3.573 -45.740   5.003  0.00  0.00      AP1   
ATOM    349  NE2 HSD A  44      -5.601 -45.834   5.754  0.00  0.00      AP1  N
ATOM    350  CD2 HSD A  44      -6.809 -45.543   5.169  0.00  0.00      AP1  C
ATOM    351  HD2 HSD A  44      -7.771 -45.653   5.657  0.00  0.00      AP1   
ATOM    352  C   HSD A  44      -8.829 -45.418   0.870  0.00  0.00      AP1  C
ATOM    353  O   HSD A  44      -9.959 -45.166   1.289  0.00  0.00      AP1  O
ATOM    354  N   LEU A  45      -8.557 -45.326  -0.438  0.00  0.00      AP1  N
ATOM    355  HN  LEU A  45      -7.654 -45.496  -0.829  0.00  0.00      AP1   
ATOM    356  CA  LEU A  45      -9.567 -44.967  -1.409  0.00  0.00      AP1  C
ATOM    357  HA  LEU A  45     -10.535 -45.254  -1.018  0.00  0.00      AP1   
ATOM    358  CB  LEU A  45      -9.475 -43.458  -1.751  0.00  0.00      AP1  C
ATOM    359  HB1 LEU A  45      -9.597 -42.896  -0.796  0.00  0.00      AP1   
ATOM    360  HB2 LEU A  45      -8.447 -43.231  -2.112  0.00  0.00      AP1   
ATOM    361  CG  LEU A  45     -10.510 -42.920  -2.757  0.00  0.00      AP1  C
ATOM    362  HG  LEU A  45     -10.447 -43.583  -3.653  0.00  0.00      AP1   
ATOM    363  CD1 LEU A  45     -11.940 -42.949  -2.200  0.00  0.00      AP1  C
ATOM    364 HD11 LEU A  45     -12.653 -42.512  -2.932  0.00  0.00      AP1   
ATOM    365 HD12 LEU A  45     -12.256 -43.993  -1.988  0.00  0.00      AP1   
ATOM    366 HD13 LEU A  45     -12.006 -42.363  -1.259  0.00  0.00      AP1   
ATOM    367  CD2 LEU A  45     -10.114 -41.503  -3.188  0.00  0.00      AP1  C
ATOM    368 HD21 LEU A  45     -10.841 -41.107  -3.929  0.00  0.00      AP1   
ATOM    369 HD22 LEU A  45     -10.096 -40.804  -2.327  0.00  0.00      AP1   
ATOM    370 HD23 LEU A  45      -9.106 -41.506  -3.657  0.00  0.00      AP1   
ATOM    371  C   LEU A  45      -9.314 -45.794  -2.656  0.00  0.00      AP1  C
ATOM    372  O   LEU A  45      -8.165 -46.046  -3.012  0.00  0.00      AP1  O
ATOM    373  N   ASP A  46     -10.369 -46.248  -3.369  0.00  0.00      AP1  N
ATOM    374  HN  ASP A  46     -11.320 -46.142  -3.091  0.00  0.00      AP1   
ATOM    375  CA  ASP A  46     -10.224 -46.946  -4.630  0.00  0.00      AP1  C
ATOM    376  HA  ASP A  46      -9.652 -47.841  -4.416  0.00  0.00      AP1   
ATOM    377  CB  ASP A  46     -11.600 -47.239  -5.284  0.00  0.00      AP1  C
ATOM    378  HB1 ASP A  46     -12.122 -46.281  -5.481  0.00  0.00      AP1   
ATOM    379  HB2 ASP A  46     -11.469 -47.769  -6.247  0.00  0.00      AP1   
ATOM    380  CG  ASP A  46     -12.541 -48.071  -4.430  0.00  0.00      AP1  C
ATOM    381  OD1 ASP A  46     -12.084 -48.703  -3.449  0.00  0.00      AP1  O
ATOM    382  OD2 ASP A  46     -13.748 -48.061  -4.790  0.00  0.00      AP1  O
ATOM    383  C   ASP A  46      -9.427 -46.148  -5.665  0.00  0.00      AP1  C
ATOM    384  O   ASP A  46      -9.657 -44.958  -5.880  0.00  0.00      AP1  O
ATOM    385  N   ALA A  47      -8.490 -46.819  -6.374  0.00  0.00      AP1  N
ATOM    386  HN  ALA A  47      -8.410 -47.810  -6.278  0.00  0.00      AP1   
ATOM    387  CA  ALA A  47      -7.549 -46.201  -7.300  0.00  0.00      AP1  C
ATOM    388  HA  ALA A  47      -6.917 -45.512  -6.752  0.00  0.00      AP1   
ATOM    389  CB  ALA A  47      -6.639 -47.297  -7.888  0.00  0.00      AP1  C
ATOM    390  HB1 ALA A  47      -6.135 -47.845  -7.063  0.00  0.00      AP1   
ATOM    391  HB2 ALA A  47      -7.228 -48.034  -8.477  0.00  0.00      AP1   
ATOM    392  HB3 ALA A  47      -5.853 -46.867  -8.545  0.00  0.00      AP1   
ATOM    393  C   ALA A  47      -8.199 -45.392  -8.422  0.00  0.00      AP1  C
ATOM    394  O   ALA A  47      -7.695 -44.367  -8.883  0.00  0.00      AP1  O
ATOM    395  N   LYS A  48      -9.396 -45.824  -8.854  0.00  0.00      AP1  N
ATOM    396  HN  LYS A  48      -9.783 -46.662  -8.471  0.00  0.00      AP1   
ATOM    397  CA  LYS A  48     -10.211 -45.174  -9.854  0.00  0.00      AP1  C
ATOM    398  HA  LYS A  48      -9.567 -45.041 -10.715  0.00  0.00      AP1   
ATOM    399  CB  LYS A  48     -11.369 -46.117 -10.268  0.00  0.00      AP1  C
ATOM    400  HB1 LYS A  48     -11.856 -45.665 -11.162  0.00  0.00      AP1   
ATOM    401  HB2 LYS A  48     -10.941 -47.089 -10.603  0.00  0.00      AP1   
ATOM    402  CG  LYS A  48     -12.453 -46.365  -9.205  0.00  0.00      AP1  C
ATOM    403  HG1 LYS A  48     -11.965 -46.669  -8.251  0.00  0.00      AP1   
ATOM    404  HG2 LYS A  48     -12.996 -45.412  -9.011  0.00  0.00      AP1   
ATOM    405  CD  LYS A  48     -13.427 -47.468  -9.655  0.00  0.00      AP1  C
ATOM    406  HD1 LYS A  48     -13.512 -47.430 -10.765  0.00  0.00      AP1   
ATOM    407  HD2 LYS A  48     -12.981 -48.455  -9.389  0.00  0.00      AP1   
ATOM    408  CE  LYS A  48     -14.824 -47.367  -9.035  0.00  0.00      AP1  C
ATOM    409  HE1 LYS A  48     -14.855 -47.897  -8.058  0.00  0.00      AP1   
ATOM    410  HE2 LYS A  48     -15.100 -46.303  -8.867  0.00  0.00      AP1   
ATOM    411  NZ  LYS A  48     -15.809 -47.985  -9.955  0.00  0.00      AP1  N
ATOM    412  HZ1 LYS A  48     -16.763 -47.926  -9.546  0.00  0.00      AP1   
ATOM    413  HZ2 LYS A  48     -15.792 -47.487 -10.868  0.00  0.00      AP1   
ATOM    414  HZ3 LYS A  48     -15.561 -48.984 -10.106  0.00  0.00      AP1   
ATOM    415  C   LYS A  48     -10.722 -43.788  -9.449  0.00  0.00      AP1  C
ATOM    416  O   LYS A  48     -11.042 -42.971 -10.309  0.00  0.00      AP1  O
ATOM    417  N   HSD A  49     -10.755 -43.479  -8.132  0.00  0.00      AP1  N
ATOM    418  HN  HSD A  49     -10.451 -44.136  -7.445  0.00  0.00      AP1   
ATOM    419  CA  HSD A  49     -11.219 -42.206  -7.608  0.00  0.00      AP1  C
ATOM    420  HA  HSD A  49     -11.775 -41.729  -8.406  0.00  0.00      AP1   
ATOM    421  CB  HSD A  49     -12.083 -42.429  -6.346  0.00  0.00      AP1  C
ATOM    422  HB1 HSD A  49     -11.509 -43.041  -5.616  0.00  0.00      AP1   
ATOM    423  HB2 HSD A  49     -12.283 -41.451  -5.856  0.00  0.00      AP1   
ATOM    424  ND1 HSD A  49     -14.228 -42.528  -7.544  0.00  0.00      AP1  N
ATOM    425  HD1 HSD A  49     -14.018 -41.754  -8.141  0.00  0.00      AP1   
ATOM    426  CG  HSD A  49     -13.374 -43.113  -6.638  0.00  0.00      AP1  C
ATOM    427  CE1 HSD A  49     -15.311 -43.274  -7.530  0.00  0.00      AP1  C
ATOM    428  HE1 HSD A  49     -16.193 -43.081  -8.147  0.00  0.00      AP1   
ATOM    429  NE2 HSD A  49     -15.193 -44.310  -6.667  0.00  0.00      AP1  N
ATOM    430  CD2 HSD A  49     -13.947 -44.214  -6.087  0.00  0.00      AP1  C
ATOM    431  HD2 HSD A  49     -13.565 -44.884  -5.326  0.00  0.00      AP1   
ATOM    432  C   HSD A  49     -10.092 -41.263  -7.211  0.00  0.00      AP1  C
ATOM    433  O   HSD A  49     -10.336 -40.110  -6.868  0.00  0.00      AP1  O
ATOM    434  N   HSD A  50      -8.814 -41.698  -7.264  0.00  0.00      AP1  N
ATOM    435  HN  HSD A  50      -8.564 -42.598  -7.620  0.00  0.00      AP1   
ATOM    436  CA  HSD A  50      -7.692 -40.879  -6.800  0.00  0.00      AP1  C
ATOM    437  HA  HSD A  50      -7.912 -40.639  -5.767  0.00  0.00      AP1   
ATOM    438  CB  HSD A  50      -6.346 -41.620  -6.881  0.00  0.00      AP1  C
ATOM    439  HB1 HSD A  50      -6.210 -42.012  -7.912  0.00  0.00      AP1   
ATOM    440  HB2 HSD A  50      -5.516 -40.904  -6.697  0.00  0.00      AP1   
ATOM    441  ND1 HSD A  50      -4.983 -43.346  -5.820  0.00  0.00      AP1  N
ATOM    442  HD1 HSD A  50      -4.144 -43.053  -6.279  0.00  0.00      AP1   
ATOM    443  CG  HSD A  50      -6.219 -42.756  -5.933  0.00  0.00      AP1  C
ATOM    444  CE1 HSD A  50      -5.131 -44.279  -4.905  0.00  0.00      AP1  C
ATOM    445  HE1 HSD A  50      -4.325 -44.935  -4.566  0.00  0.00      AP1   
ATOM    446  NE2 HSD A  50      -6.398 -44.321  -4.433  0.00  0.00      AP1  N
ATOM    447  CD2 HSD A  50      -7.108 -43.340  -5.088  0.00  0.00      AP1  C
ATOM    448  HD2 HSD A  50      -8.163 -43.141  -4.949  0.00  0.00      AP1   
ATOM    449  C   HSD A  50      -7.498 -39.570  -7.537  0.00  0.00      AP1  C
ATOM    450  O   HSD A  50      -7.309 -38.520  -6.928  0.00  0.00      AP1  O
ATOM    451  N   LYS A  51      -7.577 -39.618  -8.877  0.00  0.00      AP1  N
ATOM    452  HN  LYS A  51      -7.761 -40.486  -9.335  0.00  0.00      AP1   
ATOM    453  CA  LYS A  51      -7.416 -38.477  -9.760  0.00  0.00      AP1  C
ATOM    454  HA  LYS A  51      -6.438 -38.064  -9.544  0.00  0.00      AP1   
ATOM    455  CB  LYS A  51      -7.547 -39.015 -11.210  0.00  0.00      AP1  C
ATOM    456  HB1 LYS A  51      -8.504 -39.584 -11.263  0.00  0.00      AP1   
ATOM    457  HB2 LYS A  51      -7.655 -38.154 -11.907  0.00  0.00      AP1   
ATOM    458  CG  LYS A  51      -6.379 -39.933 -11.631  0.00  0.00      AP1  C
ATOM    459  HG1 LYS A  51      -5.561 -39.308 -12.059  0.00  0.00      AP1   
ATOM    460  HG2 LYS A  51      -5.970 -40.439 -10.726  0.00  0.00      AP1   
ATOM    461  CD  LYS A  51      -6.753 -41.001 -12.680  0.00  0.00      AP1  C
ATOM    462  HD1 LYS A  51      -7.743 -41.431 -12.406  0.00  0.00      AP1   
ATOM    463  HD2 LYS A  51      -6.871 -40.493 -13.666  0.00  0.00      AP1   
ATOM    464  CE  LYS A  51      -5.686 -42.100 -12.768  0.00  0.00      AP1  C
ATOM    465  HE1 LYS A  51      -4.720 -41.678 -13.125  0.00  0.00      AP1   
ATOM    466  HE2 LYS A  51      -5.519 -42.564 -11.771  0.00  0.00      AP1   
ATOM    467  NZ  LYS A  51      -6.085 -43.174 -13.707  0.00  0.00      AP1  N
ATOM    468  HZ1 LYS A  51      -5.345 -43.904 -13.749  0.00  0.00      AP1   
ATOM    469  HZ2 LYS A  51      -6.976 -43.603 -13.386  0.00  0.00      AP1   
ATOM    470  HZ3 LYS A  51      -6.224 -42.770 -14.656  0.00  0.00      AP1   
ATOM    471  C   LYS A  51      -8.442 -37.374  -9.511  0.00  0.00      AP1  C
ATOM    472  O   LYS A  51      -8.096 -36.231  -9.223  0.00  0.00      AP1  O
ATOM    473  N   ALA A  52      -9.738 -37.740  -9.515  0.00  0.00      AP1  N
ATOM    474  HN  ALA A  52      -9.994 -38.696  -9.660  0.00  0.00      AP1   
ATOM    475  CA  ALA A  52     -10.843 -36.825  -9.317  0.00  0.00      AP1  C
ATOM    476  HA  ALA A  52     -10.698 -35.946  -9.935  0.00  0.00      AP1   
ATOM    477  CB  ALA A  52     -12.150 -37.497  -9.771  0.00  0.00      AP1  C
ATOM    478  HB1 ALA A  52     -12.058 -37.811 -10.833  0.00  0.00      AP1   
ATOM    479  HB2 ALA A  52     -12.365 -38.404  -9.165  0.00  0.00      AP1   
ATOM    480  HB3 ALA A  52     -13.016 -36.805  -9.692  0.00  0.00      AP1   
ATOM    481  C   ALA A  52     -10.973 -36.326  -7.881  0.00  0.00      AP1  C
ATOM    482  O   ALA A  52     -11.394 -35.195  -7.634  0.00  0.00      AP1  O
ATOM    483  N   MET A  53     -10.583 -37.151  -6.876  0.00  0.00      AP1  N
ATOM    484  HN  MET A  53     -10.326 -38.102  -7.036  0.00  0.00      AP1   
ATOM    485  CA  MET A  53     -10.504 -36.732  -5.484  0.00  0.00      AP1  C
ATOM    486  HA  MET A  53     -11.491 -36.390  -5.199  0.00  0.00      AP1   
ATOM    487  CB  MET A  53      -9.971 -37.885  -4.587  0.00  0.00      AP1  C
ATOM    488  HB1 MET A  53     -10.802 -38.621  -4.478  0.00  0.00      AP1   
ATOM    489  HB2 MET A  53      -9.151 -38.416  -5.119  0.00  0.00      AP1   
ATOM    490  CG  MET A  53      -9.493 -37.510  -3.168  0.00  0.00      AP1  C
ATOM    491  HG1 MET A  53      -9.029 -38.388  -2.672  0.00  0.00      AP1   
ATOM    492  HG2 MET A  53      -8.721 -36.713  -3.232  0.00  0.00      AP1   
ATOM    493  SD  MET A  53     -10.799 -36.922  -2.074  0.00  0.00      AP1  S
ATOM    494  CE  MET A  53     -10.555 -38.279  -0.909  0.00  0.00      AP1  C
ATOM    495  HE1 MET A  53     -11.268 -38.205  -0.060  0.00  0.00      AP1   
ATOM    496  HE2 MET A  53     -10.711 -39.262  -1.404  0.00  0.00      AP1   
ATOM    497  HE3 MET A  53      -9.525 -38.266  -0.492  0.00  0.00      AP1   
ATOM    498  C   MET A  53      -9.557 -35.577  -5.313  0.00  0.00      AP1  C
ATOM    499  O   MET A  53      -9.891 -34.557  -4.711  0.00  0.00      AP1  O
ATOM    500  N   MET A  54      -8.348 -35.710  -5.874  0.00  0.00      AP1  N
ATOM    501  HN  MET A  54      -8.059 -36.509  -6.399  0.00  0.00      AP1   
ATOM    502  CA  MET A  54      -7.353 -34.685  -5.759  0.00  0.00      AP1  C
ATOM    503  HA  MET A  54      -7.272 -34.464  -4.701  0.00  0.00      AP1   
ATOM    504  CB  MET A  54      -5.973 -35.212  -6.153  0.00  0.00      AP1  C
ATOM    505  HB1 MET A  54      -6.101 -35.773  -7.109  0.00  0.00      AP1   
ATOM    506  HB2 MET A  54      -5.302 -34.354  -6.384  0.00  0.00      AP1   
ATOM    507  CG  MET A  54      -5.404 -36.130  -5.062  0.00  0.00      AP1  C
ATOM    508  HG1 MET A  54      -6.032 -37.040  -4.955  0.00  0.00      AP1   
ATOM    509  HG2 MET A  54      -4.381 -36.460  -5.347  0.00  0.00      AP1   
ATOM    510  SD  MET A  54      -5.285 -35.395  -3.388  0.00  0.00      AP1  S
ATOM    511  CE  MET A  54      -4.291 -33.930  -3.807  0.00  0.00      AP1  C
ATOM    512  HE1 MET A  54      -4.082 -33.320  -2.902  0.00  0.00      AP1   
ATOM    513  HE2 MET A  54      -3.316 -34.223  -4.253  0.00  0.00      AP1   
ATOM    514  HE3 MET A  54      -4.821 -33.283  -4.539  0.00  0.00      AP1   
ATOM    515  C   MET A  54      -7.721 -33.410  -6.462  0.00  0.00      AP1  C
ATOM    516  O   MET A  54      -7.677 -32.363  -5.835  0.00  0.00      AP1  O
ATOM    517  N   GLU A  55      -8.238 -33.464  -7.703  0.00  0.00      AP1  N
ATOM    518  HN  GLU A  55      -8.297 -34.315  -8.218  0.00  0.00      AP1   
ATOM    519  CA  GLU A  55      -8.758 -32.304  -8.417  0.00  0.00      AP1  C
ATOM    520  HA  GLU A  55      -7.925 -31.637  -8.598  0.00  0.00      AP1   
ATOM    521  CB  GLU A  55      -9.432 -32.780  -9.721  0.00  0.00      AP1  C
ATOM    522  HB1 GLU A  55     -10.170 -33.575  -9.462  0.00  0.00      AP1   
ATOM    523  HB2 GLU A  55     -10.023 -31.948 -10.166  0.00  0.00      AP1   
ATOM    524  CG  GLU A  55      -8.469 -33.345 -10.793  0.00  0.00      AP1  C
ATOM    525  HG1 GLU A  55      -7.859 -32.523 -11.212  0.00  0.00      AP1   
ATOM    526  HG2 GLU A  55      -7.797 -34.113 -10.357  0.00  0.00      AP1   
ATOM    527  CD  GLU A  55      -9.224 -33.959 -11.974  0.00  0.00      AP1  C
ATOM    528  OE1 GLU A  55     -10.473 -33.812 -12.037  0.00  0.00      AP1  O
ATOM    529  OE2 GLU A  55      -8.549 -34.597 -12.824  0.00  0.00      AP1  O
ATOM    530  C   GLU A  55      -9.797 -31.523  -7.612  0.00  0.00      AP1  C
ATOM    531  O   GLU A  55      -9.785 -30.292  -7.525  0.00  0.00      AP1  O
ATOM    532  N   ARG A  56     -10.698 -32.256  -6.935  0.00  0.00      AP1  N
ATOM    533  HN  ARG A  56     -10.734 -33.242  -7.082  0.00  0.00      AP1   
ATOM    534  CA  ARG A  56     -11.640 -31.708  -5.987  0.00  0.00      AP1  C
ATOM    535  HA  ARG A  56     -12.176 -30.923  -6.508  0.00  0.00      AP1   
ATOM    536  CB  ARG A  56     -12.632 -32.819  -5.589  0.00  0.00      AP1  C
ATOM    537  HB1 ARG A  56     -12.864 -33.385  -6.523  0.00  0.00      AP1   
ATOM    538  HB2 ARG A  56     -12.127 -33.543  -4.911  0.00  0.00      AP1   
ATOM    539  CG  ARG A  56     -13.946 -32.305  -4.982  0.00  0.00      AP1  C
ATOM    540  HG1 ARG A  56     -13.704 -31.528  -4.224  0.00  0.00      AP1   
ATOM    541  HG2 ARG A  56     -14.529 -31.780  -5.773  0.00  0.00      AP1   
ATOM    542  CD  ARG A  56     -14.794 -33.443  -4.418  0.00  0.00      AP1  C
ATOM    543  HD1 ARG A  56     -15.266 -34.004  -5.257  0.00  0.00      AP1   
ATOM    544  HD2 ARG A  56     -14.178 -34.152  -3.816  0.00  0.00      AP1   
ATOM    545  NE  ARG A  56     -15.827 -32.823  -3.530  0.00  0.00      AP1  N
ATOM    546  HE  ARG A  56     -15.927 -31.832  -3.673  0.00  0.00      AP1   
ATOM    547  CZ  ARG A  56     -16.544 -33.519  -2.637  0.00  0.00      AP1  C
ATOM    548  NH1 ARG A  56     -16.444 -34.842  -2.559  0.00  0.00      AP1  N
ATOM    549 HH11 ARG A  56     -16.996 -35.352  -1.914  0.00  0.00      AP1   
ATOM    550 HH12 ARG A  56     -15.896 -35.288  -3.270  0.00  0.00      AP1   
ATOM    551  NH2 ARG A  56     -17.362 -32.884  -1.798  0.00  0.00      AP1  N
ATOM    552 HH21 ARG A  56     -17.825 -33.388  -1.083  0.00  0.00      AP1   
ATOM    553 HH22 ARG A  56     -17.316 -31.893  -1.791  0.00  0.00      AP1   
ATOM    554  C   ARG A  56     -11.018 -31.060  -4.735  0.00  0.00      AP1  C
ATOM    555  O   ARG A  56     -11.441 -29.981  -4.322  0.00  0.00      AP1  O
ATOM    556  N   VAL A  57      -9.995 -31.691  -4.102  0.00  0.00      AP1  N
ATOM    557  HN  VAL A  57      -9.710 -32.605  -4.377  0.00  0.00      AP1   
ATOM    558  CA  VAL A  57      -9.223 -31.124  -2.987  0.00  0.00      AP1  C
ATOM    559  HA  VAL A  57      -9.936 -30.809  -2.236  0.00  0.00      AP1   
ATOM    560  CB  VAL A  57      -8.266 -32.109  -2.293  0.00  0.00      AP1  C
ATOM    561  HB  VAL A  57      -7.520 -32.448  -3.055  0.00  0.00      AP1   
ATOM    562  CG1 VAL A  57      -7.513 -31.432  -1.125  0.00  0.00      AP1  C
ATOM    563 HG11 VAL A  57      -6.857 -32.167  -0.611  0.00  0.00      AP1   
ATOM    564 HG12 VAL A  57      -6.867 -30.602  -1.480  0.00  0.00      AP1   
ATOM    565 HG13 VAL A  57      -8.230 -31.030  -0.377  0.00  0.00      AP1   
ATOM    566  CG2 VAL A  57      -9.041 -33.305  -1.721  0.00  0.00      AP1  C
ATOM    567 HG21 VAL A  57      -8.357 -33.997  -1.185  0.00  0.00      AP1   
ATOM    568 HG22 VAL A  57      -9.820 -32.960  -1.007  0.00  0.00      AP1   
ATOM    569 HG23 VAL A  57      -9.539 -33.883  -2.527  0.00  0.00      AP1   
ATOM    570  C   VAL A  57      -8.433 -29.899  -3.410  0.00  0.00      AP1  C
ATOM    571  O   VAL A  57      -8.432 -28.880  -2.720  0.00  0.00      AP1  O
ATOM    572  N   GLU A  58      -7.769 -29.927  -4.584  0.00  0.00      AP1  N
ATOM    573  HN  GLU A  58      -7.766 -30.709  -5.202  0.00  0.00      AP1   
ATOM    574  CA  GLU A  58      -6.990 -28.801  -5.056  0.00  0.00      AP1  C
ATOM    575  HA  GLU A  58      -6.258 -28.559  -4.296  0.00  0.00      AP1   
ATOM    576  CB  GLU A  58      -6.250 -29.058  -6.387  0.00  0.00      AP1  C
ATOM    577  HB1 GLU A  58      -6.982 -28.942  -7.219  0.00  0.00      AP1   
ATOM    578  HB2 GLU A  58      -5.479 -28.272  -6.548  0.00  0.00      AP1   
ATOM    579  CG  GLU A  58      -5.561 -30.422  -6.601  0.00  0.00      AP1  C
ATOM    580  HG1 GLU A  58      -5.328 -30.875  -5.620  0.00  0.00      AP1   
ATOM    581  HG2 GLU A  58      -6.212 -31.110  -7.175  0.00  0.00      AP1   
ATOM    582  CD  GLU A  58      -4.224 -30.281  -7.331  0.00  0.00      AP1  C
ATOM    583  OE1 GLU A  58      -3.968 -29.180  -7.911  0.00  0.00      AP1  O
ATOM    584  OE2 GLU A  58      -3.459 -31.273  -7.318  0.00  0.00      AP1  O
ATOM    585  C   GLU A  58      -7.855 -27.572  -5.256  0.00  0.00      AP1  C
ATOM    586  O   GLU A  58      -7.543 -26.471  -4.813  0.00  0.00      AP1  O
ATOM    587  N   ASN A  59      -9.028 -27.771  -5.879  0.00  0.00      AP1  N
ATOM    588  HN  ASN A  59      -9.262 -28.663  -6.262  0.00  0.00      AP1   
ATOM    589  CA  ASN A  59     -10.044 -26.754  -6.060  0.00  0.00      AP1  C
ATOM    590  HA  ASN A  59      -9.517 -25.926  -6.523  0.00  0.00      AP1   
ATOM    591  CB  ASN A  59     -11.154 -27.235  -7.010  0.00  0.00      AP1  C
ATOM    592  HB1 ASN A  59     -11.449 -28.260  -6.695  0.00  0.00      AP1   
ATOM    593  HB2 ASN A  59     -12.049 -26.586  -6.915  0.00  0.00      AP1   
ATOM    594  CG  ASN A  59     -10.624 -27.273  -8.439  0.00  0.00      AP1  C
ATOM    595  OD1 ASN A  59      -9.514 -26.845  -8.767  0.00  0.00      AP1  O
ATOM    596  ND2 ASN A  59     -11.487 -27.770  -9.354  0.00  0.00      AP1  N
ATOM    597 HD21 ASN A  59     -11.173 -27.822 -10.299  0.00  0.00      AP1   
ATOM    598 HD22 ASN A  59     -12.384 -28.095  -9.069  0.00  0.00      AP1   
ATOM    599  C   ASN A  59     -10.658 -26.245  -4.770  0.00  0.00      AP1  C
ATOM    600  O   ASN A  59     -10.936 -25.053  -4.655  0.00  0.00      AP1  O
ATOM    601  N   ALA A  60     -10.853 -27.106  -3.742  0.00  0.00      AP1  N
ATOM    602  HN  ALA A  60     -10.663 -28.083  -3.835  0.00  0.00      AP1   
ATOM    603  CA  ALA A  60     -11.346 -26.688  -2.439  0.00  0.00      AP1  C
ATOM    604  HA  ALA A  60     -12.324 -26.231  -2.528  0.00  0.00      AP1   
ATOM    605  CB  ALA A  60     -11.414 -27.866  -1.442  0.00  0.00      AP1  C
ATOM    606  HB1 ALA A  60     -12.111 -28.641  -1.827  0.00  0.00      AP1   
ATOM    607  HB2 ALA A  60     -10.415 -28.338  -1.312  0.00  0.00      AP1   
ATOM    608  HB3 ALA A  60     -11.783 -27.538  -0.446  0.00  0.00      AP1   
ATOM    609  C   ALA A  60     -10.444 -25.645  -1.831  0.00  0.00      AP1  C
ATOM    610  O   ALA A  60     -10.872 -24.678  -1.222  0.00  0.00      AP1  O
ATOM    611  N   VAL A  61      -9.150 -25.838  -2.010  0.00  0.00      AP1  N
ATOM    612  HN  VAL A  61      -8.804 -26.634  -2.500  0.00  0.00      AP1   
ATOM    613  CA  VAL A  61      -8.139 -24.956  -1.536  0.00  0.00      AP1  C
ATOM    614  HA  VAL A  61      -8.495 -24.591  -0.580  0.00  0.00      AP1   
ATOM    615  CB  VAL A  61      -6.935 -25.831  -1.357  0.00  0.00      AP1  C
ATOM    616  HB  VAL A  61      -6.657 -26.233  -2.363  0.00  0.00      AP1   
ATOM    617  CG1 VAL A  61      -5.818 -24.994  -0.806  0.00  0.00      AP1  C
ATOM    618 HG11 VAL A  61      -4.919 -25.621  -0.624  0.00  0.00      AP1   
ATOM    619 HG12 VAL A  61      -5.523 -24.190  -1.511  0.00  0.00      AP1   
ATOM    620 HG13 VAL A  61      -6.114 -24.530   0.159  0.00  0.00      AP1   
ATOM    621  CG2 VAL A  61      -7.175 -26.926  -0.296  0.00  0.00      AP1  C
ATOM    622 HG21 VAL A  61      -6.260 -27.538  -0.149  0.00  0.00      AP1   
ATOM    623 HG22 VAL A  61      -7.451 -26.470   0.680  0.00  0.00      AP1   
ATOM    624 HG23 VAL A  61      -7.991 -27.612  -0.603  0.00  0.00      AP1   
ATOM    625  C   VAL A  61      -7.880 -23.730  -2.430  0.00  0.00      AP1  C
ATOM    626  O   VAL A  61      -7.563 -22.654  -1.917  0.00  0.00      AP1  O
ATOM    627  N   LYS A  62      -8.034 -23.839  -3.773  0.00  0.00      AP1  N
ATOM    628  HN  LYS A  62      -8.351 -24.700  -4.168  0.00  0.00      AP1   
ATOM    629  CA  LYS A  62      -7.770 -22.773  -4.739  0.00  0.00      AP1  C
ATOM    630  HA  LYS A  62      -6.810 -22.366  -4.445  0.00  0.00      AP1   
ATOM    631  CB  LYS A  62      -7.633 -23.314  -6.193  0.00  0.00      AP1  C
ATOM    632  HB1 LYS A  62      -8.467 -24.035  -6.355  0.00  0.00      AP1   
ATOM    633  HB2 LYS A  62      -7.800 -22.478  -6.909  0.00  0.00      AP1   
ATOM    634  CG  LYS A  62      -6.289 -24.017  -6.462  0.00  0.00      AP1  C
ATOM    635  HG1 LYS A  62      -5.458 -23.306  -6.253  0.00  0.00      AP1   
ATOM    636  HG2 LYS A  62      -6.180 -24.873  -5.757  0.00  0.00      AP1   
ATOM    637  CD  LYS A  62      -6.159 -24.513  -7.916  0.00  0.00      AP1  C
ATOM    638  HD1 LYS A  62      -7.175 -24.771  -8.293  0.00  0.00      AP1   
ATOM    639  HD2 LYS A  62      -5.777 -23.670  -8.537  0.00  0.00      AP1   
ATOM    640  CE  LYS A  62      -5.224 -25.722  -8.050  0.00  0.00      AP1  C
ATOM    641  HE1 LYS A  62      -4.211 -25.477  -7.662  0.00  0.00      AP1   
ATOM    642  HE2 LYS A  62      -5.620 -26.588  -7.476  0.00  0.00      AP1   
ATOM    643  NZ  LYS A  62      -5.071 -26.151  -9.460  0.00  0.00      AP1  N
ATOM    644  HZ1 LYS A  62      -4.431 -26.970  -9.516  0.00  0.00      AP1   
ATOM    645  HZ2 LYS A  62      -6.001 -26.412  -9.847  0.00  0.00      AP1   
ATOM    646  HZ3 LYS A  62      -4.677 -25.367 -10.018  0.00  0.00      AP1   
ATOM    647  C   LYS A  62      -8.767 -21.616  -4.763  0.00  0.00      AP1  C
ATOM    648  O   LYS A  62      -8.432 -20.539  -5.231  0.00  0.00      AP1  O
ATOM    649  N   ASP A  63      -9.994 -21.805  -4.239  0.00  0.00      AP1  N
ATOM    650  HN  ASP A  63     -10.350 -22.682  -3.928  0.00  0.00      AP1   
ATOM    651  CA  ASP A  63     -10.933 -20.726  -4.075  0.00  0.00      AP1  C
ATOM    652  HA  ASP A  63     -10.423 -19.797  -4.298  0.00  0.00      AP1   
ATOM    653  CB  ASP A  63     -12.132 -20.864  -5.053  0.00  0.00      AP1  C
ATOM    654  HB1 ASP A  63     -11.750 -20.957  -6.088  0.00  0.00      AP1   
ATOM    655  HB2 ASP A  63     -12.726 -21.769  -4.818  0.00  0.00      AP1   
ATOM    656  CG  ASP A  63     -13.030 -19.632  -4.980  0.00  0.00      AP1  C
ATOM    657  OD1 ASP A  63     -12.555 -18.574  -4.484  0.00  0.00      AP1  O
ATOM    658  OD2 ASP A  63     -14.219 -19.754  -5.359  0.00  0.00      AP1  O
ATOM    659  C   ASP A  63     -11.347 -20.659  -2.609  0.00  0.00      AP1  C
ATOM    660  O   ASP A  63     -11.560 -21.694  -1.941  0.00  0.00      AP1  O
ATOM    661  N   PHE A  64     -11.467 -19.463  -2.022  0.00  0.00      AP1  N
ATOM    662  HN  PHE A  64     -11.279 -18.619  -2.522  0.00  0.00      AP1   
ATOM    663  CA  PHE A  64     -11.869 -19.266  -0.639  0.00  0.00      AP1  C
ATOM    664  HA  PHE A  64     -12.264 -20.204  -0.267  0.00  0.00      AP1   
ATOM    665  CB  PHE A  64     -10.648 -18.755   0.190  0.00  0.00      AP1  C
ATOM    666  HB1 PHE A  64      -9.911 -19.580   0.298  0.00  0.00      AP1   
ATOM    667  HB2 PHE A  64     -10.132 -17.921  -0.332  0.00  0.00      AP1   
ATOM    668  CG  PHE A  64     -10.942 -18.307   1.602  0.00  0.00      AP1  C
ATOM    669  CD1 PHE A  64     -11.119 -19.238   2.638  0.00  0.00      AP1  C
ATOM    670  HD1 PHE A  64     -11.037 -20.295   2.426  0.00  0.00      AP1   
ATOM    671  CE1 PHE A  64     -11.408 -18.820   3.941  0.00  0.00      AP1  C
ATOM    672  HE1 PHE A  64     -11.577 -19.551   4.719  0.00  0.00      AP1   
ATOM    673  CZ  PHE A  64     -11.470 -17.457   4.233  0.00  0.00      AP1  C
ATOM    674  HZ  PHE A  64     -11.676 -17.133   5.243  0.00  0.00      AP1   
ATOM    675  CD2 PHE A  64     -11.008 -16.937   1.918  0.00  0.00      AP1  C
ATOM    676  HD2 PHE A  64     -10.884 -16.196   1.140  0.00  0.00      AP1   
ATOM    677  CE2 PHE A  64     -11.259 -16.513   3.227  0.00  0.00      AP1  C
ATOM    678  HE2 PHE A  64     -11.288 -15.456   3.455  0.00  0.00      AP1   
ATOM    679  C   PHE A  64     -13.017 -18.272  -0.649  0.00  0.00      AP1  C
ATOM    680  O   PHE A  64     -12.821 -17.078  -0.791  0.00  0.00      AP1  O
ATOM    681  N   GLN A  65     -14.267 -18.759  -0.473  0.00  0.00      AP1  N
ATOM    682  HN  GLN A  65     -14.491 -19.677  -0.150  0.00  0.00      AP1   
ATOM    683  CA  GLN A  65     -15.417 -17.926  -0.761  0.00  0.00      AP1  C
ATOM    684  HA  GLN A  65     -15.056 -17.146  -1.419  0.00  0.00      AP1   
ATOM    685  CB  GLN A  65     -16.490 -18.808  -1.439  0.00  0.00      AP1  C
ATOM    686  HB1 GLN A  65     -16.768 -19.599  -0.704  0.00  0.00      AP1   
ATOM    687  HB2 GLN A  65     -17.410 -18.204  -1.609  0.00  0.00      AP1   
ATOM    688  CG  GLN A  65     -15.982 -19.452  -2.748  0.00  0.00      AP1  C
ATOM    689  HG1 GLN A  65     -15.715 -18.668  -3.489  0.00  0.00      AP1   
ATOM    690  HG2 GLN A  65     -15.076 -20.064  -2.559  0.00  0.00      AP1   
ATOM    691  CD  GLN A  65     -17.044 -20.327  -3.403  0.00  0.00      AP1  C
ATOM    692  OE1 GLN A  65     -17.059 -21.549  -3.253  0.00  0.00      AP1  O
ATOM    693  NE2 GLN A  65     -17.984 -19.680  -4.133  0.00  0.00      AP1  N
ATOM    694 HE21 GLN A  65     -18.686 -20.242  -4.562  0.00  0.00      AP1   
ATOM    695 HE22 GLN A  65     -17.939 -18.692  -4.232  0.00  0.00      AP1   
ATOM    696  C   GLN A  65     -16.017 -17.252   0.467  0.00  0.00      AP1  C
ATOM    697  O   GLN A  65     -16.798 -16.316   0.338  0.00  0.00      AP1  O
ATOM    698  N   GLU A  66     -15.615 -17.645   1.690  0.00  0.00      AP1  N
ATOM    699  HN  GLU A  66     -14.821 -18.238   1.791  0.00  0.00      AP1   
ATOM    700  CA  GLU A  66     -16.248 -17.279   2.954  0.00  0.00      AP1  C
ATOM    701  HA  GLU A  66     -17.260 -17.660   2.895  0.00  0.00      AP1   
ATOM    702  CB  GLU A  66     -15.532 -17.954   4.136  0.00  0.00      AP1  C
ATOM    703  HB1 GLU A  66     -14.492 -17.556   4.186  0.00  0.00      AP1   
ATOM    704  HB2 GLU A  66     -16.018 -17.655   5.092  0.00  0.00      AP1   
ATOM    705  CG  GLU A  66     -15.460 -19.502   4.059  0.00  0.00      AP1  C
ATOM    706  HG1 GLU A  66     -14.924 -19.801   3.139  0.00  0.00      AP1   
ATOM    707  HG2 GLU A  66     -14.934 -19.921   4.940  0.00  0.00      AP1   
ATOM    708  CD  GLU A  66     -16.789 -20.272   3.959  0.00  0.00      AP1  C
ATOM    709  OE1 GLU A  66     -17.833 -19.675   3.616  0.00  0.00      AP1  O
ATOM    710  OE2 GLU A  66     -16.698 -21.520   4.100  0.00  0.00      AP1  O
ATOM    711  C   GLU A  66     -16.341 -15.809   3.258  0.00  0.00      AP1  C
ATOM    712  O   GLU A  66     -17.263 -15.322   3.909  0.00  0.00      AP1  O
ATOM    713  N   LEU A  67     -15.381 -15.035   2.746  0.00  0.00      AP1  N
ATOM    714  HN  LEU A  67     -14.589 -15.415   2.271  0.00  0.00      AP1   
ATOM    715  CA  LEU A  67     -15.389 -13.596   2.824  0.00  0.00      AP1  C
ATOM    716  HA  LEU A  67     -15.433 -13.376   3.883  0.00  0.00      AP1   
ATOM    717  CB  LEU A  67     -14.124 -13.037   2.176  0.00  0.00      AP1  C
ATOM    718  HB1 LEU A  67     -14.048 -11.966   2.472  0.00  0.00      AP1   
ATOM    719  HB2 LEU A  67     -13.237 -13.543   2.619  0.00  0.00      AP1   
ATOM    720  CG  LEU A  67     -14.082 -13.128   0.641  0.00  0.00      AP1  C
ATOM    721  HG  LEU A  67     -14.850 -13.884   0.349  0.00  0.00      AP1   
ATOM    722  CD1 LEU A  67     -14.433 -11.795  -0.026  0.00  0.00      AP1  C
ATOM    723 HD11 LEU A  67     -14.348 -11.877  -1.130  0.00  0.00      AP1   
ATOM    724 HD12 LEU A  67     -15.474 -11.495   0.223  0.00  0.00      AP1   
ATOM    725 HD13 LEU A  67     -13.746 -10.992   0.316  0.00  0.00      AP1   
ATOM    726  CD2 LEU A  67     -12.729 -13.653   0.226  0.00  0.00      AP1  C
ATOM    727 HD21 LEU A  67     -12.675 -13.748  -0.880  0.00  0.00      AP1   
ATOM    728 HD22 LEU A  67     -11.911 -12.977   0.546  0.00  0.00      AP1   
ATOM    729 HD23 LEU A  67     -12.548 -14.656   0.670  0.00  0.00      AP1   
ATOM    730  C   LEU A  67     -16.576 -12.922   2.168  0.00  0.00      AP1  C
ATOM    731  O   LEU A  67     -16.941 -11.814   2.545  0.00  0.00      AP1  O
ATOM    732  N   SER A  68     -17.201 -13.583   1.163  0.00  0.00      AP1  N
ATOM    733  HN  SER A  68     -16.949 -14.522   0.934  0.00  0.00      AP1   
ATOM    734  CA  SER A  68     -18.263 -13.032   0.334  0.00  0.00      AP1  C
ATOM    735  HA  SER A  68     -17.957 -12.024   0.082  0.00  0.00      AP1   
ATOM    736  CB  SER A  68     -18.477 -13.816  -1.005  0.00  0.00      AP1  C
ATOM    737  HB1 SER A  68     -19.069 -13.171  -1.693  0.00  0.00      AP1   
ATOM    738  HB2 SER A  68     -17.499 -14.012  -1.500  0.00  0.00      AP1   
ATOM    739  OG  SER A  68     -19.192 -15.042  -0.832  0.00  0.00      AP1  O
ATOM    740  HG1 SER A  68     -19.468 -15.335  -1.710  0.00  0.00      AP1   
ATOM    741  C   SER A  68     -19.558 -12.927   1.115  0.00  0.00      AP1  C
ATOM    742  O   SER A  68     -20.468 -12.186   0.746  0.00  0.00      AP1  O
ATOM    743  N   LEU A  69     -19.625 -13.647   2.251  0.00  0.00      AP1  N
ATOM    744  HN  LEU A  69     -18.869 -14.233   2.535  0.00  0.00      AP1   
ATOM    745  CA  LEU A  69     -20.754 -13.657   3.153  0.00  0.00      AP1  C
ATOM    746  HA  LEU A  69     -21.604 -13.311   2.581  0.00  0.00      AP1   
ATOM    747  CB  LEU A  69     -20.964 -15.079   3.727  0.00  0.00      AP1  C
ATOM    748  HB1 LEU A  69     -20.052 -15.335   4.313  0.00  0.00      AP1   
ATOM    749  HB2 LEU A  69     -21.803 -15.055   4.457  0.00  0.00      AP1   
ATOM    750  CG  LEU A  69     -21.200 -16.188   2.682  0.00  0.00      AP1  C
ATOM    751  HG  LEU A  69     -20.301 -16.189   2.019  0.00  0.00      AP1   
ATOM    752  CD1 LEU A  69     -21.311 -17.547   3.392  0.00  0.00      AP1  C
ATOM    753 HD11 LEU A  69     -21.529 -18.353   2.659  0.00  0.00      AP1   
ATOM    754 HD12 LEU A  69     -20.361 -17.796   3.912  0.00  0.00      AP1   
ATOM    755 HD13 LEU A  69     -22.129 -17.531   4.143  0.00  0.00      AP1   
ATOM    756  CD2 LEU A  69     -22.435 -15.916   1.808  0.00  0.00      AP1  C
ATOM    757 HD21 LEU A  69     -22.562 -16.725   1.056  0.00  0.00      AP1   
ATOM    758 HD22 LEU A  69     -23.363 -15.869   2.412  0.00  0.00      AP1   
ATOM    759 HD23 LEU A  69     -22.323 -14.952   1.265  0.00  0.00      AP1   
ATOM    760  C   LEU A  69     -20.562 -12.691   4.322  0.00  0.00      AP1  C
ATOM    761  O   LEU A  69     -21.465 -12.490   5.134  0.00  0.00      AP1  O
ATOM    762  N   ASN A  70     -19.394 -12.023   4.405  0.00  0.00      AP1  N
ATOM    763  HN  ASN A  70     -18.686 -12.131   3.709  0.00  0.00      AP1   
ATOM    764  CA  ASN A  70     -19.050 -11.107   5.474  0.00  0.00      AP1  C
ATOM    765  HA  ASN A  70     -19.823 -11.194   6.230  0.00  0.00      AP1   
ATOM    766  CB  ASN A  70     -17.625 -11.365   6.040  0.00  0.00      AP1  C
ATOM    767  HB1 ASN A  70     -16.910 -11.332   5.189  0.00  0.00      AP1   
ATOM    768  HB2 ASN A  70     -17.338 -10.559   6.746  0.00  0.00      AP1   
ATOM    769  CG  ASN A  70     -17.573 -12.741   6.695  0.00  0.00      AP1  C
ATOM    770  OD1 ASN A  70     -18.465 -13.102   7.460  0.00  0.00      AP1  O
ATOM    771  ND2 ASN A  70     -16.497 -13.522   6.437  0.00  0.00      AP1  N
ATOM    772 HD21 ASN A  70     -16.475 -14.424   6.859  0.00  0.00      AP1   
ATOM    773 HD22 ASN A  70     -15.783 -13.200   5.823  0.00  0.00      AP1   
ATOM    774  C   ASN A  70     -19.099  -9.687   4.925  0.00  0.00      AP1  C
ATOM    775  O   ASN A  70     -18.630  -9.413   3.827  0.00  0.00      AP1  O
ATOM    776  N   GLU A  71     -19.679  -8.735   5.681  0.00  0.00      AP1  N
ATOM    777  HN  GLU A  71     -20.137  -8.941   6.542  0.00  0.00      AP1   
ATOM    778  CA  GLU A  71     -19.697  -7.319   5.324  0.00  0.00      AP1  C
ATOM    779  HA  GLU A  71     -20.147  -7.261   4.341  0.00  0.00      AP1   
ATOM    780  CB  GLU A  71     -20.525  -6.519   6.340  0.00  0.00      AP1  C
ATOM    781  HB1 GLU A  71     -20.138  -6.747   7.360  0.00  0.00      AP1   
ATOM    782  HB2 GLU A  71     -20.359  -5.429   6.187  0.00  0.00      AP1   
ATOM    783  CG  GLU A  71     -22.041  -6.824   6.305  0.00  0.00      AP1  C
ATOM    784  HG1 GLU A  71     -22.458  -6.510   5.331  0.00  0.00      AP1   
ATOM    785  HG2 GLU A  71     -22.232  -7.905   6.452  0.00  0.00      AP1   
ATOM    786  CD  GLU A  71     -22.798  -6.030   7.373  0.00  0.00      AP1  C
ATOM    787  OE1 GLU A  71     -22.126  -5.378   8.213  0.00  0.00      AP1  O
ATOM    788  OE2 GLU A  71     -24.053  -6.075   7.356  0.00  0.00      AP1  O
ATOM    789  C   GLU A  71     -18.325  -6.649   5.234  0.00  0.00      AP1  C
ATOM    790  O   GLU A  71     -18.075  -5.815   4.361  0.00  0.00      AP1  O
ATOM    791  N   ASP A  72     -17.400  -7.001   6.152  0.00  0.00      AP1  N
ATOM    792  HN  ASP A  72     -17.635  -7.541   6.955  0.00  0.00      AP1   
ATOM    793  CA  ASP A  72     -15.988  -6.655   6.096  0.00  0.00      AP1  C
ATOM    794  HA  ASP A  72     -15.918  -5.579   5.987  0.00  0.00      AP1   
ATOM    795  CB  ASP A  72     -15.289  -7.094   7.421  0.00  0.00      AP1  C
ATOM    796  HB1 ASP A  72     -15.894  -6.751   8.284  0.00  0.00      AP1   
ATOM    797  HB2 ASP A  72     -15.204  -8.198   7.470  0.00  0.00      AP1   
ATOM    798  CG  ASP A  72     -13.888  -6.522   7.628  0.00  0.00      AP1  C
ATOM    799  OD1 ASP A  72     -13.436  -5.692   6.804  0.00  0.00      AP1  O
ATOM    800  OD2 ASP A  72     -13.251  -6.918   8.641  0.00  0.00      AP1  O
ATOM    801  C   ASP A  72     -15.353  -7.266   4.846  0.00  0.00      AP1  C
ATOM    802  O   ASP A  72     -15.155  -8.475   4.738  0.00  0.00      AP1  O
ATOM    803  N   ALA A  73     -15.086  -6.415   3.834  0.00  0.00      AP1  N
ATOM    804  HN  ALA A  73     -15.331  -5.449   3.899  0.00  0.00      AP1   
ATOM    805  CA  ALA A  73     -14.442  -6.811   2.604  0.00  0.00      AP1  C
ATOM    806  HA  ALA A  73     -14.972  -7.650   2.169  0.00  0.00      AP1   
ATOM    807  CB  ALA A  73     -14.516  -5.695   1.546  0.00  0.00      AP1  C
ATOM    808  HB1 ALA A  73     -15.576  -5.410   1.379  0.00  0.00      AP1   
ATOM    809  HB2 ALA A  73     -13.967  -4.788   1.883  0.00  0.00      AP1   
ATOM    810  HB3 ALA A  73     -14.092  -6.024   0.574  0.00  0.00      AP1   
ATOM    811  C   ALA A  73     -13.006  -7.265   2.800  0.00  0.00      AP1  C
ATOM    812  O   ALA A  73     -12.167  -6.593   3.393  0.00  0.00      AP1  O
ATOM    813  N   TYR A  74     -12.693  -8.471   2.290  0.00  0.00      AP1  N
ATOM    814  HN  TYR A  74     -13.357  -9.040   1.807  0.00  0.00      AP1   
ATOM    815  CA  TYR A  74     -11.370  -9.048   2.395  0.00  0.00      AP1  C
ATOM    816  HA  TYR A  74     -11.088  -8.942   3.435  0.00  0.00      AP1   
ATOM    817  CB  TYR A  74     -11.413 -10.509   1.929  0.00  0.00      AP1  C
ATOM    818  HB1 TYR A  74     -12.078 -11.088   2.606  0.00  0.00      AP1   
ATOM    819  HB2 TYR A  74     -11.842 -10.582   0.906  0.00  0.00      AP1   
ATOM    820  CG  TYR A  74     -10.152 -11.321   1.899  0.00  0.00      AP1  C
ATOM    821  CD1 TYR A  74      -9.494 -11.748   3.056  0.00  0.00      AP1  C
ATOM    822  HD1 TYR A  74      -9.640 -11.215   3.985  0.00  0.00      AP1   
ATOM    823  CE1 TYR A  74      -8.632 -12.852   2.991  0.00  0.00      AP1  C
ATOM    824  HE1 TYR A  74      -8.083 -13.173   3.864  0.00  0.00      AP1   
ATOM    825  CZ  TYR A  74      -8.464 -13.548   1.793  0.00  0.00      AP1  C
ATOM    826  OH  TYR A  74      -7.763 -14.765   1.764  0.00  0.00      AP1  O
ATOM    827  HH  TYR A  74      -7.823 -15.111   0.870  0.00  0.00      AP1   
ATOM    828  CD2 TYR A  74      -9.807 -11.902   0.674  0.00  0.00      AP1  C
ATOM    829  HD2 TYR A  74     -10.104 -11.429  -0.252  0.00  0.00      AP1   
ATOM    830  CE2 TYR A  74      -9.040 -13.063   0.623  0.00  0.00      AP1  C
ATOM    831  HE2 TYR A  74      -8.883 -13.562  -0.322  0.00  0.00      AP1   
ATOM    832  C   TYR A  74     -10.337  -8.320   1.578  0.00  0.00      AP1  C
ATOM    833  O   TYR A  74     -10.547  -7.988   0.414  0.00  0.00      AP1  O
ATOM    834  N   MET A  75      -9.146  -8.136   2.162  0.00  0.00      AP1  N
ATOM    835  HN  MET A  75      -8.915  -8.392   3.098  0.00  0.00      AP1   
ATOM    836  CA  MET A  75      -8.069  -7.522   1.432  0.00  0.00      AP1  C
ATOM    837  HA  MET A  75      -8.522  -7.012   0.590  0.00  0.00      AP1   
ATOM    838  CB  MET A  75      -7.364  -6.527   2.365  0.00  0.00      AP1  C
ATOM    839  HB1 MET A  75      -6.962  -7.115   3.223  0.00  0.00      AP1   
ATOM    840  HB2 MET A  75      -6.481  -6.094   1.844  0.00  0.00      AP1   
ATOM    841  CG  MET A  75      -8.307  -5.428   2.889  0.00  0.00      AP1  C
ATOM    842  HG1 MET A  75      -8.637  -4.773   2.056  0.00  0.00      AP1   
ATOM    843  HG2 MET A  75      -9.214  -5.894   3.330  0.00  0.00      AP1   
ATOM    844  SD  MET A  75      -7.547  -4.361   4.148  0.00  0.00      AP1  S
ATOM    845  CE  MET A  75      -7.347  -5.636   5.426  0.00  0.00      AP1  C
ATOM    846  HE1 MET A  75      -6.890  -5.209   6.344  0.00  0.00      AP1   
ATOM    847  HE2 MET A  75      -8.328  -6.077   5.706  0.00  0.00      AP1   
ATOM    848  HE3 MET A  75      -6.692  -6.460   5.070  0.00  0.00      AP1   
ATOM    849  C   MET A  75      -7.080  -8.539   0.874  0.00  0.00      AP1  C
ATOM    850  O   MET A  75      -6.153  -8.195   0.144  0.00  0.00      AP1  O
ATOM    851  N   GLY A  76      -7.258  -9.853   1.145  0.00  0.00      AP1  N
ATOM    852  HN  GLY A  76      -7.965 -10.203   1.757  0.00  0.00      AP1   
ATOM    853  CA  GLY A  76      -6.392 -10.863   0.534  0.00  0.00      AP1  C
ATOM    854  HA1 GLY A  76      -6.218 -10.528  -0.479  0.00  0.00      AP1   
ATOM    855  HA2 GLY A  76      -6.928 -11.799   0.607  0.00  0.00      AP1   
ATOM    856  C   GLY A  76      -5.059 -11.040   1.199  0.00  0.00      AP1  C
ATOM    857  O   GLY A  76      -4.130 -11.582   0.596  0.00  0.00      AP1  O
ATOM    858  N   VAL A  77      -4.947 -10.580   2.454  0.00  0.00      AP1  N
ATOM    859  HN  VAL A  77      -5.747 -10.257   2.953  0.00  0.00      AP1   
ATOM    860  CA  VAL A  77      -3.709 -10.503   3.195  0.00  0.00      AP1  C
ATOM    861  HA  VAL A  77      -2.994 -11.169   2.729  0.00  0.00      AP1   
ATOM    862  CB  VAL A  77      -3.108  -9.099   3.293  0.00  0.00      AP1  C
ATOM    863  HB  VAL A  77      -2.228  -9.156   3.981  0.00  0.00      AP1   
ATOM    864  CG1 VAL A  77      -2.648  -8.643   1.897  0.00  0.00      AP1  C
ATOM    865 HG11 VAL A  77      -2.244  -7.609   1.943  0.00  0.00      AP1   
ATOM    866 HG12 VAL A  77      -1.844  -9.295   1.497  0.00  0.00      AP1   
ATOM    867 HG13 VAL A  77      -3.499  -8.648   1.183  0.00  0.00      AP1   
ATOM    868  CG2 VAL A  77      -4.103  -8.114   3.943  0.00  0.00      AP1  C
ATOM    869 HG21 VAL A  77      -3.677  -7.089   3.975  0.00  0.00      AP1   
ATOM    870 HG22 VAL A  77      -5.052  -8.080   3.365  0.00  0.00      AP1   
ATOM    871 HG23 VAL A  77      -4.339  -8.412   4.986  0.00  0.00      AP1   
ATOM    872  C   VAL A  77      -3.935 -10.996   4.599  0.00  0.00      AP1  C
ATOM    873  O   VAL A  77      -5.034 -10.937   5.145  0.00  0.00      AP1  O
ATOM    874  N   VAL A  78      -2.865 -11.537   5.190  0.00  0.00      AP1  N
ATOM    875  HN  VAL A  78      -1.962 -11.450   4.777  0.00  0.00      AP1   
ATOM    876  CA  VAL A  78      -2.885 -12.276   6.435  0.00  0.00      AP1  C
ATOM    877  HA  VAL A  78      -3.617 -11.855   7.113  0.00  0.00      AP1   
ATOM    878  CB  VAL A  78      -3.118 -13.761   6.119  0.00  0.00      AP1  C
ATOM    879  HB  VAL A  78      -2.278 -14.102   5.466  0.00  0.00      AP1   
ATOM    880  CG1 VAL A  78      -3.135 -14.643   7.356  0.00  0.00      AP1  C
ATOM    881 HG11 VAL A  78      -3.345 -15.697   7.075  0.00  0.00      AP1   
ATOM    882 HG12 VAL A  78      -2.158 -14.629   7.883  0.00  0.00      AP1   
ATOM    883 HG13 VAL A  78      -3.926 -14.312   8.063  0.00  0.00      AP1   
ATOM    884  CG2 VAL A  78      -4.481 -14.009   5.457  0.00  0.00      AP1  C
ATOM    885 HG21 VAL A  78      -4.638 -15.094   5.277  0.00  0.00      AP1   
ATOM    886 HG22 VAL A  78      -5.303 -13.640   6.107  0.00  0.00      AP1   
ATOM    887 HG23 VAL A  78      -4.552 -13.494   4.478  0.00  0.00      AP1   
ATOM    888  C   VAL A  78      -1.500 -12.030   7.043  0.00  0.00      AP1  C
ATOM    889  O   VAL A  78      -0.547 -11.812   6.296  0.00  0.00      AP1  O
ATOM    890  N   ASP A  79      -1.313 -12.010   8.390  0.00  0.00      AP1  N
ATOM    891  HN  ASP A  79      -2.043 -11.994   9.068  0.00  0.00      AP1   
ATOM    892  CA  ASP A  79       0.018 -12.011   8.986  0.00  0.00      AP1  C
ATOM    893  HA  ASP A  79       0.693 -11.534   8.284  0.00  0.00      AP1   
ATOM    894  CB  ASP A  79       0.133 -11.137  10.278  0.00  0.00      AP1  C
ATOM    895  HB1 ASP A  79       1.169 -11.198  10.670  0.00  0.00      AP1   
ATOM    896  HB2 ASP A  79      -0.092 -10.075  10.054  0.00  0.00      AP1   
ATOM    897  CG  ASP A  79      -0.774 -11.552  11.423  0.00  0.00      AP1  C
ATOM    898  OD1 ASP A  79      -1.275 -12.704  11.389  0.00  0.00      AP1  O
ATOM    899  OD2 ASP A  79      -0.986 -10.723  12.339  0.00  0.00      AP1  O
ATOM    900  C   ASP A  79       0.508 -13.452   9.162  0.00  0.00      AP1  C
ATOM    901  O   ASP A  79      -0.204 -14.423   8.919  0.00  0.00      AP1  O
ATOM    902  N   GLU A  80       1.771 -13.656   9.564  0.00  0.00      AP1  N
ATOM    903  HN  GLU A  80       2.425 -12.918   9.704  0.00  0.00      AP1   
ATOM    904  CA  GLU A  80       2.311 -14.985   9.834  0.00  0.00      AP1  C
ATOM    905  HA  GLU A  80       2.156 -15.578   8.941  0.00  0.00      AP1   
ATOM    906  CB  GLU A  80       3.829 -14.838  10.074  0.00  0.00      AP1  C
ATOM    907  HB1 GLU A  80       4.266 -14.286   9.210  0.00  0.00      AP1   
ATOM    908  HB2 GLU A  80       4.010 -14.199  10.967  0.00  0.00      AP1   
ATOM    909  CG  GLU A  80       4.611 -16.167  10.240  0.00  0.00      AP1  C
ATOM    910  HG1 GLU A  80       5.688 -15.949  10.356  0.00  0.00      AP1   
ATOM    911  HG2 GLU A  80       4.254 -16.728  11.126  0.00  0.00      AP1   
ATOM    912  CD  GLU A  80       4.495 -17.068   9.009  0.00  0.00      AP1  C
ATOM    913  OE1 GLU A  80       4.608 -16.511   7.881  0.00  0.00      AP1  O
ATOM    914  OE2 GLU A  80       4.321 -18.294   9.170  0.00  0.00      AP1  O
ATOM    915  C   GLU A  80       1.608 -15.709  10.988  0.00  0.00      AP1  C
ATOM    916  O   GLU A  80       1.386 -16.919  10.964  0.00  0.00      AP1  O
ATOM    917  N   ALA A  81       1.204 -14.959  12.032  0.00  0.00      AP1  N
ATOM    918  HN  ALA A  81       1.397 -13.978  12.056  0.00  0.00      AP1   
ATOM    919  CA  ALA A  81       0.480 -15.479  13.173  0.00  0.00      AP1  C
ATOM    920  HA  ALA A  81       1.059 -16.279  13.620  0.00  0.00      AP1   
ATOM    921  CB  ALA A  81       0.315 -14.346  14.201  0.00  0.00      AP1  C
ATOM    922  HB1 ALA A  81       1.315 -13.948  14.480  0.00  0.00      AP1   
ATOM    923  HB2 ALA A  81      -0.282 -13.509  13.780  0.00  0.00      AP1   
ATOM    924  HB3 ALA A  81      -0.182 -14.704  15.128  0.00  0.00      AP1   
ATOM    925  C   ALA A  81      -0.893 -16.071  12.843  0.00  0.00      AP1  C
ATOM    926  O   ALA A  81      -1.211 -17.189  13.251  0.00  0.00      AP1  O
ATOM    927  N   THR A  82      -1.721 -15.357  12.051  0.00  0.00      AP1  N
ATOM    928  HN  THR A  82      -1.493 -14.428  11.762  0.00  0.00      AP1   
ATOM    929  CA  THR A  82      -3.009 -15.848  11.542  0.00  0.00      AP1  C
ATOM    930  HA  THR A  82      -3.545 -16.193  12.416  0.00  0.00      AP1   
ATOM    931  CB  THR A  82      -3.793 -14.797  10.768  0.00  0.00      AP1  C
ATOM    932  HB  THR A  82      -3.107 -14.423   9.969  0.00  0.00      AP1   
ATOM    933  OG1 THR A  82      -4.098 -13.716  11.631  0.00  0.00      AP1  O
ATOM    934  HG1 THR A  82      -4.600 -13.092  11.095  0.00  0.00      AP1   
ATOM    935  CG2 THR A  82      -5.150 -15.306  10.234  0.00  0.00      AP1  C
ATOM    936 HG21 THR A  82      -5.629 -14.545   9.583  0.00  0.00      AP1   
ATOM    937 HG22 THR A  82      -5.007 -16.228   9.631  0.00  0.00      AP1   
ATOM    938 HG23 THR A  82      -5.846 -15.539  11.068  0.00  0.00      AP1   
ATOM    939  C   THR A  82      -2.863 -17.040  10.629  0.00  0.00      AP1  C
ATOM    940  O   THR A  82      -3.616 -18.012  10.725  0.00  0.00      AP1  O
ATOM    941  N   LEU A  83      -1.860 -17.008   9.721  0.00  0.00      AP1  N
ATOM    942  HN  LEU A  83      -1.267 -16.215   9.602  0.00  0.00      AP1   
ATOM    943  CA  LEU A  83      -1.555 -18.119   8.837  0.00  0.00      AP1  C
ATOM    944  HA  LEU A  83      -2.452 -18.318   8.266  0.00  0.00      AP1   
ATOM    945  CB  LEU A  83      -0.412 -17.753   7.858  0.00  0.00      AP1  C
ATOM    946  HB1 LEU A  83      -0.767 -16.893   7.245  0.00  0.00      AP1   
ATOM    947  HB2 LEU A  83       0.458 -17.377   8.440  0.00  0.00      AP1   
ATOM    948  CG  LEU A  83       0.050 -18.871   6.893  0.00  0.00      AP1  C
ATOM    949  HG  LEU A  83       0.481 -19.646   7.571  0.00  0.00      AP1   
ATOM    950  CD1 LEU A  83      -1.086 -19.478   6.059  0.00  0.00      AP1  C
ATOM    951 HD11 LEU A  83      -0.688 -20.239   5.353  0.00  0.00      AP1   
ATOM    952 HD12 LEU A  83      -1.834 -19.970   6.717  0.00  0.00      AP1   
ATOM    953 HD13 LEU A  83      -1.601 -18.692   5.467  0.00  0.00      AP1   
ATOM    954  CD2 LEU A  83       1.172 -18.372   5.970  0.00  0.00      AP1  C
ATOM    955 HD21 LEU A  83       1.508 -19.188   5.294  0.00  0.00      AP1   
ATOM    956 HD22 LEU A  83       0.835 -17.528   5.335  0.00  0.00      AP1   
ATOM    957 HD23 LEU A  83       2.046 -18.033   6.567  0.00  0.00      AP1   
ATOM    958  C   LEU A  83      -1.225 -19.378   9.629  0.00  0.00      AP1  C
ATOM    959  O   LEU A  83      -1.903 -20.388   9.477  0.00  0.00      AP1  O
ATOM    960  N   GLN A  84      -0.288 -19.292  10.601  0.00  0.00      AP1  N
ATOM    961  HN  GLN A  84       0.230 -18.451  10.743  0.00  0.00      AP1   
ATOM    962  CA  GLN A  84       0.058 -20.373  11.511  0.00  0.00      AP1  C
ATOM    963  HA  GLN A  84       0.384 -21.191  10.882  0.00  0.00      AP1   
ATOM    964  CB  GLN A  84       1.209 -19.957  12.468  0.00  0.00      AP1  C
ATOM    965  HB1 GLN A  84       1.002 -18.909  12.785  0.00  0.00      AP1   
ATOM    966  HB2 GLN A  84       1.162 -20.576  13.393  0.00  0.00      AP1   
ATOM    967  CG  GLN A  84       2.622 -20.027  11.840  0.00  0.00      AP1  C
ATOM    968  HG1 GLN A  84       2.713 -19.295  11.009  0.00  0.00      AP1   
ATOM    969  HG2 GLN A  84       3.399 -19.786  12.594  0.00  0.00      AP1   
ATOM    970  CD  GLN A  84       2.932 -21.398  11.240  0.00  0.00      AP1  C
ATOM    971  OE1 GLN A  84       3.279 -21.507  10.071  0.00  0.00      AP1  O
ATOM    972  NE2 GLN A  84       2.795 -22.492  12.029  0.00  0.00      AP1  N
ATOM    973 HE21 GLN A  84       3.008 -23.373  11.617  0.00  0.00      AP1   
ATOM    974 HE22 GLN A  84       2.480 -22.390  12.966  0.00  0.00      AP1   
ATOM    975  C   GLN A  84      -1.104 -20.874  12.348  0.00  0.00      AP1  C
ATOM    976  O   GLN A  84      -1.281 -22.080  12.515  0.00  0.00      AP1  O
ATOM    977  N   LYS A  85      -1.953 -19.971  12.873  0.00  0.00      AP1  N
ATOM    978  HN  LYS A  85      -1.810 -18.991  12.747  0.00  0.00      AP1   
ATOM    979  CA  LYS A  85      -3.129 -20.328  13.653  0.00  0.00      AP1  C
ATOM    980  HA  LYS A  85      -2.769 -20.917  14.489  0.00  0.00      AP1   
ATOM    981  CB  LYS A  85      -3.842 -19.047  14.136  0.00  0.00      AP1  C
ATOM    982  HB1 LYS A  85      -3.054 -18.356  14.515  0.00  0.00      AP1   
ATOM    983  HB2 LYS A  85      -4.308 -18.540  13.261  0.00  0.00      AP1   
ATOM    984  CG  LYS A  85      -4.869 -19.313  15.241  0.00  0.00      AP1  C
ATOM    985  HG1 LYS A  85      -5.721 -19.889  14.815  0.00  0.00      AP1   
ATOM    986  HG2 LYS A  85      -4.399 -19.947  16.028  0.00  0.00      AP1   
ATOM    987  CD  LYS A  85      -5.406 -18.017  15.856  0.00  0.00      AP1  C
ATOM    988  HD1 LYS A  85      -4.553 -17.314  15.993  0.00  0.00      AP1   
ATOM    989  HD2 LYS A  85      -6.108 -17.552  15.126  0.00  0.00      AP1   
ATOM    990  CE  LYS A  85      -6.114 -18.269  17.183  0.00  0.00      AP1  C
ATOM    991  HE1 LYS A  85      -7.169 -18.577  17.009  0.00  0.00      AP1   
ATOM    992  HE2 LYS A  85      -5.601 -19.075  17.753  0.00  0.00      AP1   
ATOM    993  NZ  LYS A  85      -6.098 -17.027  17.981  0.00  0.00      AP1  N
ATOM    994  HZ1 LYS A  85      -6.580 -17.182  18.890  0.00  0.00      AP1   
ATOM    995  HZ2 LYS A  85      -5.114 -16.739  18.156  0.00  0.00      AP1   
ATOM    996  HZ3 LYS A  85      -6.587 -16.274  17.457  0.00  0.00      AP1   
ATOM    997  C   LYS A  85      -4.123 -21.188  12.886  0.00  0.00      AP1  C
ATOM    998  O   LYS A  85      -4.675 -22.171  13.388  0.00  0.00      AP1  O
ATOM    999  N   GLY A  86      -4.339 -20.834  11.611  0.00  0.00      AP1  N
ATOM   1000  HN  GLY A  86      -3.914 -20.009  11.241  0.00  0.00      AP1   
ATOM   1001  CA  GLY A  86      -5.168 -21.577  10.691  0.00  0.00      AP1  C
ATOM   1002  HA1 GLY A  86      -5.324 -20.923   9.844  0.00  0.00      AP1   
ATOM   1003  HA2 GLY A  86      -6.071 -21.820  11.236  0.00  0.00      AP1   
ATOM   1004  C   GLY A  86      -4.570 -22.864  10.182  0.00  0.00      AP1  C
ATOM   1005  O   GLY A  86      -5.239 -23.895  10.141  0.00  0.00      AP1  O
ATOM   1006  N   SER A  87      -3.282 -22.838   9.800  0.00  0.00      AP1  N
ATOM   1007  HN  SER A  87      -2.743 -21.996   9.814  0.00  0.00      AP1   
ATOM   1008  CA  SER A  87      -2.546 -24.013   9.331  0.00  0.00      AP1  C
ATOM   1009  HA  SER A  87      -3.148 -24.420   8.530  0.00  0.00      AP1   
ATOM   1010  CB  SER A  87      -1.129 -23.678   8.834  0.00  0.00      AP1  C
ATOM   1011  HB1 SER A  87      -0.555 -23.251   9.688  0.00  0.00      AP1   
ATOM   1012  HB2 SER A  87      -0.600 -24.606   8.516  0.00  0.00      AP1   
ATOM   1013  OG  SER A  87      -1.205 -22.721   7.785  0.00  0.00      AP1  O
ATOM   1014  HG1 SER A  87      -0.315 -22.372   7.654  0.00  0.00      AP1   
ATOM   1015  C   SER A  87      -2.404 -25.092  10.378  0.00  0.00      AP1  C
ATOM   1016  O   SER A  87      -2.659 -26.264  10.119  0.00  0.00      AP1  O
ATOM   1017  N   TRP A  88      -2.056 -24.715  11.626  0.00  0.00      AP1  N
ATOM   1018  HN  TRP A  88      -1.840 -23.762  11.827  0.00  0.00      AP1   
ATOM   1019  CA  TRP A  88      -1.964 -25.619  12.759  0.00  0.00      AP1  C
ATOM   1020  HA  TRP A  88      -1.269 -26.402  12.479  0.00  0.00      AP1   
ATOM   1021  CB  TRP A  88      -1.459 -24.850  14.008  0.00  0.00      AP1  C
ATOM   1022  HB1 TRP A  88      -0.416 -24.519  13.806  0.00  0.00      AP1   
ATOM   1023  HB2 TRP A  88      -2.067 -23.931  14.157  0.00  0.00      AP1   
ATOM   1024  CG  TRP A  88      -1.415 -25.647  15.305  0.00  0.00      AP1  C
ATOM   1025  CD1 TRP A  88      -2.386 -25.760  16.257  0.00  0.00      AP1  C
ATOM   1026  HD1 TRP A  88      -3.349 -25.270  16.204  0.00  0.00      AP1   
ATOM   1027  NE1 TRP A  88      -1.979 -26.613  17.258  0.00  0.00      AP1  N
ATOM   1028  HE1 TRP A  88      -2.486 -26.874  18.051  0.00  0.00      AP1   
ATOM   1029  CE2 TRP A  88      -0.731 -27.096  16.933  0.00  0.00      AP1  C
ATOM   1030  CD2 TRP A  88      -0.334 -26.490  15.722  0.00  0.00      AP1  C
ATOM   1031  CE3 TRP A  88       0.906 -26.752  15.159  0.00  0.00      AP1  C
ATOM   1032  HE3 TRP A  88       1.219 -26.295  14.230  0.00  0.00      AP1   
ATOM   1033  CZ3 TRP A  88       1.760 -27.629  15.837  0.00  0.00      AP1  C
ATOM   1034  HZ3 TRP A  88       2.741 -27.836  15.433  0.00  0.00      AP1   
ATOM   1035  CZ2 TRP A  88       0.104 -27.986  17.594  0.00  0.00      AP1  C
ATOM   1036  HZ2 TRP A  88      -0.192 -28.475  18.509  0.00  0.00      AP1   
ATOM   1037  CH2 TRP A  88       1.364 -28.243  17.034  0.00  0.00      AP1  C
ATOM   1038  HH2 TRP A  88       2.040 -28.924  17.534  0.00  0.00      AP1   
ATOM   1039  C   TRP A  88      -3.285 -26.295  13.081  0.00  0.00      AP1  C
ATOM   1040  O   TRP A  88      -3.334 -27.488  13.370  0.00  0.00      AP1  O
ATOM   1041  N   SER A  89      -4.395 -25.531  13.026  0.00  0.00      AP1  N
ATOM   1042  HN  SER A  89      -4.350 -24.543  12.878  0.00  0.00      AP1   
ATOM   1043  CA  SER A  89      -5.749 -26.052  13.175  0.00  0.00      AP1  C
ATOM   1044  HA  SER A  89      -5.768 -26.538  14.142  0.00  0.00      AP1   
ATOM   1045  CB  SER A  89      -6.762 -24.873  13.132  0.00  0.00      AP1  C
ATOM   1046  HB1 SER A  89      -6.368 -24.055  13.776  0.00  0.00      AP1   
ATOM   1047  HB2 SER A  89      -6.840 -24.468  12.098  0.00  0.00      AP1   
ATOM   1048  OG  SER A  89      -8.052 -25.238  13.620  0.00  0.00      AP1  O
ATOM   1049  HG1 SER A  89      -8.541 -24.419  13.769  0.00  0.00      AP1   
ATOM   1050  C   SER A  89      -6.081 -27.116  12.124  0.00  0.00      AP1  C
ATOM   1051  O   SER A  89      -6.373 -28.260  12.467  0.00  0.00      AP1  O
ATOM   1052  N   LEU A  90      -5.896 -26.803  10.818  0.00  0.00      AP1  N
ATOM   1053  HN  LEU A  90      -5.600 -25.898  10.519  0.00  0.00      AP1   
ATOM   1054  CA  LEU A  90      -6.111 -27.754   9.731  0.00  0.00      AP1  C
ATOM   1055  HA  LEU A  90      -7.127 -28.106   9.858  0.00  0.00      AP1   
ATOM   1056  CB  LEU A  90      -6.011 -27.047   8.350  0.00  0.00      AP1  C
ATOM   1057  HB1 LEU A  90      -6.989 -26.548   8.164  0.00  0.00      AP1   
ATOM   1058  HB2 LEU A  90      -5.256 -26.232   8.415  0.00  0.00      AP1   
ATOM   1059  CG  LEU A  90      -5.697 -27.932   7.112  0.00  0.00      AP1  C
ATOM   1060  HG  LEU A  90      -4.692 -28.352   7.362  0.00  0.00      AP1   
ATOM   1061  CD1 LEU A  90      -6.701 -29.052   6.810  0.00  0.00      AP1  C
ATOM   1062 HD11 LEU A  90      -6.414 -29.593   5.883  0.00  0.00      AP1   
ATOM   1063 HD12 LEU A  90      -6.735 -29.783   7.646  0.00  0.00      AP1   
ATOM   1064 HD13 LEU A  90      -7.721 -28.635   6.667  0.00  0.00      AP1   
ATOM   1065  CD2 LEU A  90      -5.554 -27.083   5.849  0.00  0.00      AP1  C
ATOM   1066 HD21 LEU A  90      -5.311 -27.726   4.977  0.00  0.00      AP1   
ATOM   1067 HD22 LEU A  90      -6.490 -26.537   5.615  0.00  0.00      AP1   
ATOM   1068 HD23 LEU A  90      -4.736 -26.339   5.970  0.00  0.00      AP1   
ATOM   1069  C   LEU A  90      -5.197 -28.968   9.768  0.00  0.00      AP1  C
ATOM   1070  O   LEU A  90      -5.655 -30.099   9.650  0.00  0.00      AP1  O
ATOM   1071  N   LEU A  91      -3.879 -28.797   9.971  0.00  0.00      AP1  N
ATOM   1072  HN  LEU A  91      -3.472 -27.900  10.122  0.00  0.00      AP1   
ATOM   1073  CA  LEU A  91      -2.926 -29.897   9.990  0.00  0.00      AP1  C
ATOM   1074  HA  LEU A  91      -3.022 -30.391   9.031  0.00  0.00      AP1   
ATOM   1075  CB  LEU A  91      -1.500 -29.353  10.232  0.00  0.00      AP1  C
ATOM   1076  HB1 LEU A  91      -1.587 -28.514  10.960  0.00  0.00      AP1   
ATOM   1077  HB2 LEU A  91      -0.895 -30.138  10.737  0.00  0.00      AP1   
ATOM   1078  CG  LEU A  91      -0.793 -28.846   8.968  0.00  0.00      AP1  C
ATOM   1079  HG  LEU A  91      -1.556 -28.378   8.300  0.00  0.00      AP1   
ATOM   1080  CD1 LEU A  91       0.270 -27.803   9.337  0.00  0.00      AP1  C
ATOM   1081 HD11 LEU A  91       0.818 -27.468   8.431  0.00  0.00      AP1   
ATOM   1082 HD12 LEU A  91      -0.202 -26.914   9.809  0.00  0.00      AP1   
ATOM   1083 HD13 LEU A  91       1.006 -28.229  10.051  0.00  0.00      AP1   
ATOM   1084  CD2 LEU A  91      -0.169 -30.026   8.219  0.00  0.00      AP1  C
ATOM   1085 HD21 LEU A  91       0.331 -29.674   7.291  0.00  0.00      AP1   
ATOM   1086 HD22 LEU A  91       0.593 -30.545   8.835  0.00  0.00      AP1   
ATOM   1087 HD23 LEU A  91      -0.950 -30.763   7.935  0.00  0.00      AP1   
ATOM   1088  C   LEU A  91      -3.230 -30.918  11.063  0.00  0.00      AP1  C
ATOM   1089  O   LEU A  91      -3.143 -32.128  10.853  0.00  0.00      AP1  O
ATOM   1090  N   LYS A  92      -3.624 -30.436  12.247  0.00  0.00      AP1  N
ATOM   1091  HN  LYS A  92      -3.650 -29.456  12.438  0.00  0.00      AP1   
ATOM   1092  CA  LYS A  92      -4.039 -31.279  13.334  0.00  0.00      AP1  C
ATOM   1093  HA  LYS A  92      -3.218 -31.968  13.493  0.00  0.00      AP1   
ATOM   1094  CB  LYS A  92      -4.275 -30.386  14.557  0.00  0.00      AP1  C
ATOM   1095  HB1 LYS A  92      -3.310 -29.876  14.782  0.00  0.00      AP1   
ATOM   1096  HB2 LYS A  92      -4.997 -29.583  14.286  0.00  0.00      AP1   
ATOM   1097  CG  LYS A  92      -4.745 -31.161  15.794  0.00  0.00      AP1  C
ATOM   1098  HG1 LYS A  92      -5.818 -30.930  15.983  0.00  0.00      AP1   
ATOM   1099  HG2 LYS A  92      -4.671 -32.253  15.588  0.00  0.00      AP1   
ATOM   1100  CD  LYS A  92      -3.965 -30.840  17.074  0.00  0.00      AP1  C
ATOM   1101  HD1 LYS A  92      -4.456 -31.365  17.926  0.00  0.00      AP1   
ATOM   1102  HD2 LYS A  92      -2.938 -31.261  16.970  0.00  0.00      AP1   
ATOM   1103  CE  LYS A  92      -3.848 -29.357  17.414  0.00  0.00      AP1  C
ATOM   1104  HE1 LYS A  92      -3.442 -29.223  18.441  0.00  0.00      AP1   
ATOM   1105  HE2 LYS A  92      -3.167 -28.845  16.698  0.00  0.00      AP1   
ATOM   1106  NZ  LYS A  92      -5.173 -28.714  17.345  0.00  0.00      AP1  N
ATOM   1107  HZ1 LYS A  92      -5.091 -27.703  17.578  0.00  0.00      AP1   
ATOM   1108  HZ2 LYS A  92      -5.559 -28.817  16.384  0.00  0.00      AP1   
ATOM   1109  HZ3 LYS A  92      -5.815 -29.173  18.022  0.00  0.00      AP1   
ATOM   1110  C   LYS A  92      -5.285 -32.110  13.060  0.00  0.00      AP1  C
ATOM   1111  O   LYS A  92      -5.286 -33.313  13.307  0.00  0.00      AP1  O
ATOM   1112  N   ASP A  93      -6.355 -31.495  12.519  0.00  0.00      AP1  N
ATOM   1113  HN  ASP A  93      -6.387 -30.516  12.342  0.00  0.00      AP1   
ATOM   1114  CA  ASP A  93      -7.572 -32.180  12.134  0.00  0.00      AP1  C
ATOM   1115  HA  ASP A  93      -7.844 -32.804  12.977  0.00  0.00      AP1   
ATOM   1116  CB  ASP A  93      -8.719 -31.165  11.931  0.00  0.00      AP1  C
ATOM   1117  HB1 ASP A  93      -8.301 -30.214  11.545  0.00  0.00      AP1   
ATOM   1118  HB2 ASP A  93      -9.454 -31.547  11.195  0.00  0.00      AP1   
ATOM   1119  CG  ASP A  93      -9.419 -30.884  13.263  0.00  0.00      AP1  C
ATOM   1120  OD1 ASP A  93      -9.039 -31.490  14.307  0.00  0.00      AP1  O
ATOM   1121  OD2 ASP A  93     -10.390 -30.090  13.240  0.00  0.00      AP1  O
ATOM   1122  C   ASP A  93      -7.392 -33.105  10.944  0.00  0.00      AP1  C
ATOM   1123  O   ASP A  93      -7.929 -34.209  10.904  0.00  0.00      AP1  O
ATOM   1124  N   LEU A  94      -6.577 -32.706   9.953  0.00  0.00      AP1  N
ATOM   1125  HN  LEU A  94      -6.166 -31.797   9.918  0.00  0.00      AP1   
ATOM   1126  CA  LEU A  94      -6.218 -33.567   8.840  0.00  0.00      AP1  C
ATOM   1127  HA  LEU A  94      -7.154 -33.883   8.399  0.00  0.00      AP1   
ATOM   1128  CB  LEU A  94      -5.359 -32.813   7.804  0.00  0.00      AP1  C
ATOM   1129  HB1 LEU A  94      -5.942 -31.921   7.480  0.00  0.00      AP1   
ATOM   1130  HB2 LEU A  94      -4.449 -32.418   8.308  0.00  0.00      AP1   
ATOM   1131  CG  LEU A  94      -4.974 -33.634   6.555  0.00  0.00      AP1  C
ATOM   1132  HG  LEU A  94      -4.380 -34.492   6.954  0.00  0.00      AP1   
ATOM   1133  CD1 LEU A  94      -6.203 -34.177   5.810  0.00  0.00      AP1  C
ATOM   1134 HD11 LEU A  94      -5.893 -34.721   4.891  0.00  0.00      AP1   
ATOM   1135 HD12 LEU A  94      -6.774 -34.877   6.455  0.00  0.00      AP1   
ATOM   1136 HD13 LEU A  94      -6.878 -33.347   5.510  0.00  0.00      AP1   
ATOM   1137  CD2 LEU A  94      -4.062 -32.816   5.629  0.00  0.00      AP1  C
ATOM   1138 HD21 LEU A  94      -3.772 -33.418   4.740  0.00  0.00      AP1   
ATOM   1139 HD22 LEU A  94      -4.566 -31.899   5.263  0.00  0.00      AP1   
ATOM   1140 HD23 LEU A  94      -3.134 -32.516   6.162  0.00  0.00      AP1   
ATOM   1141  C   LEU A  94      -5.468 -34.818   9.267  0.00  0.00      AP1  C
ATOM   1142  O   LEU A  94      -5.779 -35.929   8.839  0.00  0.00      AP1  O
ATOM   1143  N   LYS A  95      -4.479 -34.672  10.168  0.00  0.00      AP1  N
ATOM   1144  HN  LYS A  95      -4.162 -33.781  10.490  0.00  0.00      AP1   
ATOM   1145  CA  LYS A  95      -3.797 -35.811  10.741  0.00  0.00      AP1  C
ATOM   1146  HA  LYS A  95      -3.484 -36.432   9.911  0.00  0.00      AP1   
ATOM   1147  CB  LYS A  95      -2.479 -35.406  11.434  0.00  0.00      AP1  C
ATOM   1148  HB1 LYS A  95      -1.907 -34.781  10.710  0.00  0.00      AP1   
ATOM   1149  HB2 LYS A  95      -2.713 -34.746  12.299  0.00  0.00      AP1   
ATOM   1150  CG  LYS A  95      -1.655 -36.630  11.848  0.00  0.00      AP1  C
ATOM   1151  HG1 LYS A  95      -2.230 -37.219  12.599  0.00  0.00      AP1   
ATOM   1152  HG2 LYS A  95      -1.504 -37.284  10.958  0.00  0.00      AP1   
ATOM   1153  CD  LYS A  95      -0.290 -36.302  12.461  0.00  0.00      AP1  C
ATOM   1154  HD1 LYS A  95       0.415 -36.053  11.635  0.00  0.00      AP1   
ATOM   1155  HD2 LYS A  95      -0.402 -35.388  13.090  0.00  0.00      AP1   
ATOM   1156  CE  LYS A  95       0.265 -37.454  13.306  0.00  0.00      AP1  C
ATOM   1157  HE1 LYS A  95       0.235 -38.407  12.732  0.00  0.00      AP1   
ATOM   1158  HE2 LYS A  95       1.319 -37.251  13.598  0.00  0.00      AP1   
ATOM   1159  NZ  LYS A  95      -0.536 -37.621  14.532  0.00  0.00      AP1  N
ATOM   1160  HZ1 LYS A  95      -0.156 -38.404  15.102  0.00  0.00      AP1   
ATOM   1161  HZ2 LYS A  95      -0.505 -36.742  15.090  0.00  0.00      AP1   
ATOM   1162  HZ3 LYS A  95      -1.522 -37.828  14.276  0.00  0.00      AP1   
ATOM   1163  C   LYS A  95      -4.707 -36.655  11.622  0.00  0.00      AP1  C
ATOM   1164  O   LYS A  95      -4.603 -37.873  11.653  0.00  0.00      AP1  O
ATOM   1165  N   ARG A  96      -5.689 -36.046  12.309  0.00  0.00      AP1  N
ATOM   1166  HN  ARG A  96      -5.732 -35.050  12.322  0.00  0.00      AP1   
ATOM   1167  CA  ARG A  96      -6.718 -36.753  13.055  0.00  0.00      AP1  C
ATOM   1168  HA  ARG A  96      -6.218 -37.352  13.806  0.00  0.00      AP1   
ATOM   1169  CB  ARG A  96      -7.630 -35.688  13.705  0.00  0.00      AP1  C
ATOM   1170  HB1 ARG A  96      -7.020 -34.757  13.787  0.00  0.00      AP1   
ATOM   1171  HB2 ARG A  96      -8.469 -35.445  13.015  0.00  0.00      AP1   
ATOM   1172  CG  ARG A  96      -8.194 -35.974  15.102  0.00  0.00      AP1  C
ATOM   1173  HG1 ARG A  96      -8.837 -36.879  15.045  0.00  0.00      AP1   
ATOM   1174  HG2 ARG A  96      -7.354 -36.247  15.782  0.00  0.00      AP1   
ATOM   1175  CD  ARG A  96      -8.916 -34.732  15.644  0.00  0.00      AP1  C
ATOM   1176  HD1 ARG A  96      -8.306 -33.825  15.427  0.00  0.00      AP1   
ATOM   1177  HD2 ARG A  96      -9.921 -34.607  15.179  0.00  0.00      AP1   
ATOM   1178  NE  ARG A  96      -9.092 -34.922  17.122  0.00  0.00      AP1  N
ATOM   1179  HE  ARG A  96      -8.225 -35.097  17.604  0.00  0.00      AP1   
ATOM   1180  CZ  ARG A  96     -10.263 -34.871  17.770  0.00  0.00      AP1  C
ATOM   1181  NH1 ARG A  96     -11.419 -34.822  17.117  0.00  0.00      AP1  N
ATOM   1182 HH11 ARG A  96     -12.274 -34.760  17.610  0.00  0.00      AP1   
ATOM   1183 HH12 ARG A  96     -11.362 -34.715  16.122  0.00  0.00      AP1   
ATOM   1184  NH2 ARG A  96     -10.272 -34.846  19.102  0.00  0.00      AP1  N
ATOM   1185 HH21 ARG A  96     -11.131 -34.896  19.590  0.00  0.00      AP1   
ATOM   1186 HH22 ARG A  96      -9.404 -34.990  19.559  0.00  0.00      AP1   
ATOM   1187  C   ARG A  96      -7.538 -37.724  12.194  0.00  0.00      AP1  C
ATOM   1188  O   ARG A  96      -7.832 -38.845  12.606  0.00  0.00      AP1  O
ATOM   1189  N   ILE A  97      -7.890 -37.301  10.958  0.00  0.00      AP1  N
ATOM   1190  HN  ILE A  97      -7.756 -36.349  10.693  0.00  0.00      AP1   
ATOM   1191  CA  ILE A  97      -8.478 -38.136   9.912  0.00  0.00      AP1  C
ATOM   1192  HA  ILE A  97      -9.322 -38.630  10.376  0.00  0.00      AP1   
ATOM   1193  CB  ILE A  97      -8.942 -37.287   8.719  0.00  0.00      AP1  C
ATOM   1194  HB  ILE A  97      -8.095 -36.579   8.533  0.00  0.00      AP1   
ATOM   1195  CG2 ILE A  97      -9.268 -38.151   7.472  0.00  0.00      AP1  C
ATOM   1196 HG21 ILE A  97      -9.448 -37.506   6.587  0.00  0.00      AP1   
ATOM   1197 HG22 ILE A  97      -8.424 -38.829   7.228  0.00  0.00      AP1   
ATOM   1198 HG23 ILE A  97     -10.176 -38.767   7.643  0.00  0.00      AP1   
ATOM   1199  CG1 ILE A  97     -10.164 -36.432   9.122  0.00  0.00      AP1  C
ATOM   1200 HG11 ILE A  97     -10.983 -37.094   9.483  0.00  0.00      AP1   
ATOM   1201 HG12 ILE A  97      -9.877 -35.770   9.972  0.00  0.00      AP1   
ATOM   1202  CD  ILE A  97     -10.708 -35.542   7.991  0.00  0.00      AP1   
ATOM   1203  HD1 ILE A  97     -11.546 -34.914   8.364  0.00  0.00      AP1   
ATOM   1204  HD2 ILE A  97      -9.913 -34.869   7.607  0.00  0.00      AP1   
ATOM   1205  HD3 ILE A  97     -11.088 -36.157   7.148  0.00  0.00      AP1   
ATOM   1206  C   ILE A  97      -7.541 -39.229   9.426  0.00  0.00      AP1  C
ATOM   1207  O   ILE A  97      -7.935 -40.379   9.275  0.00  0.00      AP1  O
ATOM   1208  N   THR A  98      -6.262 -38.929   9.143  0.00  0.00      AP1  N
ATOM   1209  HN  THR A  98      -5.852 -38.023   9.247  0.00  0.00      AP1   
ATOM   1210  CA  THR A  98      -5.345 -39.949   8.644  0.00  0.00      AP1  C
ATOM   1211  HA  THR A  98      -5.921 -40.493   7.908  0.00  0.00      AP1   
ATOM   1212  CB  THR A  98      -4.151 -39.413   7.871  0.00  0.00      AP1  C
ATOM   1213  HB  THR A  98      -3.501 -40.295   7.654  0.00  0.00      AP1   
ATOM   1214  OG1 THR A  98      -3.367 -38.508   8.632  0.00  0.00      AP1  O
ATOM   1215  HG1 THR A  98      -2.655 -38.229   8.045  0.00  0.00      AP1   
ATOM   1216  CG2 THR A  98      -4.648 -38.644   6.639  0.00  0.00      AP1  C
ATOM   1217 HG21 THR A  98      -3.798 -38.338   5.994  0.00  0.00      AP1   
ATOM   1218 HG22 THR A  98      -5.325 -39.282   6.032  0.00  0.00      AP1   
ATOM   1219 HG23 THR A  98      -5.207 -37.730   6.936  0.00  0.00      AP1   
ATOM   1220  C   THR A  98      -4.901 -40.968   9.688  0.00  0.00      AP1  C
ATOM   1221  O   THR A  98      -4.803 -42.158   9.399  0.00  0.00      AP1  O
ATOM   1222  N   ASP A  99      -4.670 -40.538  10.945  0.00  0.00      AP1  N
ATOM   1223  HN  ASP A  99      -4.648 -39.566  11.164  0.00  0.00      AP1   
ATOM   1224  CA  ASP A  99      -4.431 -41.387  12.104  0.00  0.00      AP1  C
ATOM   1225  HA  ASP A  99      -3.592 -42.026  11.850  0.00  0.00      AP1   
ATOM   1226  CB  ASP A  99      -4.135 -40.537  13.370  0.00  0.00      AP1  C
ATOM   1227  HB1 ASP A  99      -4.910 -39.751  13.471  0.00  0.00      AP1   
ATOM   1228  HB2 ASP A  99      -4.160 -41.169  14.279  0.00  0.00      AP1   
ATOM   1229  CG  ASP A  99      -2.815 -39.785  13.433  0.00  0.00      AP1  C
ATOM   1230  OD1 ASP A  99      -1.829 -40.017  12.691  0.00  0.00      AP1  O
ATOM   1231  OD2 ASP A  99      -2.759 -38.912  14.350  0.00  0.00      AP1  O
ATOM   1232  C   ASP A  99      -5.623 -42.318  12.407  0.00  0.00      AP1  C
ATOM   1233  O   ASP A  99      -5.448 -43.429  12.905  0.00  0.00      AP1  O
ATOM   1234  N   SER A 100      -6.880 -41.894  12.115  0.00  0.00      AP1  N
ATOM   1235  HN  SER A 100      -7.059 -40.992  11.723  0.00  0.00      AP1   
ATOM   1236  CA  SER A 100      -8.086 -42.701  12.342  0.00  0.00      AP1  C
ATOM   1237  HA  SER A 100      -7.967 -43.082  13.349  0.00  0.00      AP1   
ATOM   1238  CB  SER A 100      -9.422 -41.872  12.361  0.00  0.00      AP1  C
ATOM   1239  HB1 SER A 100     -10.200 -42.483  12.875  0.00  0.00      AP1   
ATOM   1240  HB2 SER A 100      -9.291 -40.941  12.956  0.00  0.00      AP1   
ATOM   1241  OG  SER A 100      -9.928 -41.543  11.066  0.00  0.00      AP1  O
ATOM   1242  HG1 SER A 100     -10.838 -41.243  11.185  0.00  0.00      AP1   
ATOM   1243  C   SER A 100      -8.243 -43.907  11.416  0.00  0.00      AP1  C
ATOM   1244  O   SER A 100      -9.014 -44.817  11.718  0.00  0.00      AP1  O
ATOM   1245  N   ASP A 101      -7.526 -43.930  10.269  0.00  0.00      AP1  N
ATOM   1246  HN  ASP A 101      -6.963 -43.152  10.000  0.00  0.00      AP1   
ATOM   1247  CA  ASP A 101      -7.473 -45.031   9.310  0.00  0.00      AP1  C
ATOM   1248  HA  ASP A 101      -6.678 -44.796   8.612  0.00  0.00      AP1   
ATOM   1249  CB  ASP A 101      -6.979 -46.367   9.959  0.00  0.00      AP1  C
ATOM   1250  HB1 ASP A 101      -6.112 -46.153  10.616  0.00  0.00      AP1   
ATOM   1251  HB2 ASP A 101      -7.780 -46.822  10.574  0.00  0.00      AP1   
ATOM   1252  CG  ASP A 101      -6.519 -47.406   8.938  0.00  0.00      AP1  C
ATOM   1253  OD1 ASP A 101      -5.648 -47.063   8.094  0.00  0.00      AP1  O
ATOM   1254  OD2 ASP A 101      -7.028 -48.563   8.945  0.00  0.00      AP1  O
ATOM   1255  C   ASP A 101      -8.764 -45.146   8.489  0.00  0.00      AP1  C
ATOM   1256  O   ASP A 101      -9.044 -46.138   7.808  0.00  0.00      AP1  O
ATOM   1257  N   VAL A 102      -9.584 -44.075   8.497  0.00  0.00      AP1  N
ATOM   1258  HN  VAL A 102      -9.337 -43.255   9.007  0.00  0.00      AP1   
ATOM   1259  CA  VAL A 102     -10.857 -43.989   7.802  0.00  0.00      AP1  C
ATOM   1260  HA  VAL A 102     -11.462 -44.808   8.172  0.00  0.00      AP1   
ATOM   1261  CB  VAL A 102     -11.611 -42.729   8.234  0.00  0.00      AP1  C
ATOM   1262  HB  VAL A 102     -11.569 -42.676   9.350  0.00  0.00      AP1   
ATOM   1263  CG1 VAL A 102     -10.983 -41.444   7.667  0.00  0.00      AP1  C
ATOM   1264 HG11 VAL A 102     -11.580 -40.556   7.970  0.00  0.00      AP1   
ATOM   1265 HG12 VAL A 102      -9.951 -41.291   8.043  0.00  0.00      AP1   
ATOM   1266 HG13 VAL A 102     -10.956 -41.477   6.556  0.00  0.00      AP1   
ATOM   1267  CG2 VAL A 102     -13.120 -42.830   7.959  0.00  0.00      AP1  C
ATOM   1268 HG21 VAL A 102     -13.635 -41.888   8.245  0.00  0.00      AP1   
ATOM   1269 HG22 VAL A 102     -13.308 -43.018   6.880  0.00  0.00      AP1   
ATOM   1270 HG23 VAL A 102     -13.580 -43.654   8.543  0.00  0.00      AP1   
ATOM   1271  C   VAL A 102     -10.732 -44.159   6.285  0.00  0.00      AP1  C
ATOM   1272  O   VAL A 102      -9.782 -43.685   5.660  0.00  0.00      AP1  O
ATOM   1273  N   LYS A 103     -11.684 -44.880   5.637  0.00  0.00      AP1  N
ATOM   1274  HN  LYS A 103     -12.528 -45.168   6.087  0.00  0.00      AP1   
ATOM   1275  CA  LYS A 103     -11.555 -45.288   4.243  0.00  0.00      AP1  C
ATOM   1276  HA  LYS A 103     -10.748 -44.696   3.829  0.00  0.00      AP1   
ATOM   1277  CB  LYS A 103     -11.336 -46.810   4.067  0.00  0.00      AP1  C
ATOM   1278  HB1 LYS A 103     -12.281 -47.315   4.373  0.00  0.00      AP1   
ATOM   1279  HB2 LYS A 103     -11.198 -47.034   2.985  0.00  0.00      AP1   
ATOM   1280  CG  LYS A 103     -10.187 -47.413   4.875  0.00  0.00      AP1  C
ATOM   1281  HG1 LYS A 103      -9.334 -46.697   4.884  0.00  0.00      AP1   
ATOM   1282  HG2 LYS A 103     -10.518 -47.548   5.930  0.00  0.00      AP1   
ATOM   1283  CD  LYS A 103      -9.758 -48.742   4.243  0.00  0.00      AP1  C
ATOM   1284  HD1 LYS A 103     -10.635 -49.178   3.711  0.00  0.00      AP1   
ATOM   1285  HD2 LYS A 103      -8.976 -48.526   3.479  0.00  0.00      AP1   
ATOM   1286  CE  LYS A 103      -9.208 -49.773   5.234  0.00  0.00      AP1  C
ATOM   1287  HE1 LYS A 103      -9.928 -49.936   6.066  0.00  0.00      AP1   
ATOM   1288  HE2 LYS A 103      -9.032 -50.747   4.726  0.00  0.00      AP1   
ATOM   1289  NZ  LYS A 103      -7.924 -49.333   5.826  0.00  0.00      AP1  N
ATOM   1290  HZ1 LYS A 103      -7.576 -50.050   6.494  0.00  0.00      AP1   
ATOM   1291  HZ2 LYS A 103      -7.223 -49.194   5.070  0.00  0.00      AP1   
ATOM   1292  HZ3 LYS A 103      -8.067 -48.434   6.329  0.00  0.00      AP1   
ATOM   1293  C   LYS A 103     -12.797 -45.002   3.417  0.00  0.00      AP1  C
ATOM   1294  O   LYS A 103     -13.883 -44.774   3.936  0.00  0.00      AP1  O
ATOM   1295  N   GLY A 104     -12.660 -45.052   2.072  0.00  0.00      AP1  N
ATOM   1296  HN  GLY A 104     -11.751 -45.180   1.676  0.00  0.00      AP1   
ATOM   1297  CA  GLY A 104     -13.760 -44.932   1.110  0.00  0.00      AP1  C
ATOM   1298  HA1 GLY A 104     -14.383 -45.800   1.275  0.00  0.00      AP1   
ATOM   1299  HA2 GLY A 104     -13.294 -44.899   0.134  0.00  0.00      AP1   
ATOM   1300  C   GLY A 104     -14.625 -43.700   1.256  0.00  0.00      AP1  C
ATOM   1301  O   GLY A 104     -14.150 -42.628   1.609  0.00  0.00      AP1  O
ATOM   1302  N   ASP A 105     -15.947 -43.824   1.018  0.00  0.00      AP1  N
ATOM   1303  HN  ASP A 105     -16.379 -44.661   0.693  0.00  0.00      AP1   
ATOM   1304  CA  ASP A 105     -16.894 -42.736   1.212  0.00  0.00      AP1  C
ATOM   1305  HA  ASP A 105     -16.545 -41.933   0.572  0.00  0.00      AP1   
ATOM   1306  CB  ASP A 105     -18.326 -43.115   0.758  0.00  0.00      AP1  C
ATOM   1307  HB1 ASP A 105     -18.470 -44.207   0.880  0.00  0.00      AP1   
ATOM   1308  HB2 ASP A 105     -19.083 -42.593   1.375  0.00  0.00      AP1   
ATOM   1309  CG  ASP A 105     -18.554 -42.773  -0.709  0.00  0.00      AP1  C
ATOM   1310  OD1 ASP A 105     -17.584 -42.806  -1.501  0.00  0.00      AP1  O
ATOM   1311  OD2 ASP A 105     -19.728 -42.424  -1.008  0.00  0.00      AP1  O
ATOM   1312  C   ASP A 105     -16.947 -42.175   2.632  0.00  0.00      AP1  C
ATOM   1313  O   ASP A 105     -17.208 -40.987   2.802  0.00  0.00      AP1  O
ATOM   1314  N   LEU A 106     -16.677 -42.984   3.691  0.00  0.00      AP1  N
ATOM   1315  HN  LEU A 106     -16.561 -43.971   3.599  0.00  0.00      AP1   
ATOM   1316  CA  LEU A 106     -16.532 -42.484   5.061  0.00  0.00      AP1  C
ATOM   1317  HA  LEU A 106     -17.481 -42.039   5.332  0.00  0.00      AP1   
ATOM   1318  CB  LEU A 106     -16.072 -43.596   6.044  0.00  0.00      AP1  C
ATOM   1319  HB1 LEU A 106     -15.079 -43.957   5.690  0.00  0.00      AP1   
ATOM   1320  HB2 LEU A 106     -15.895 -43.143   7.045  0.00  0.00      AP1   
ATOM   1321  CG  LEU A 106     -16.957 -44.839   6.226  0.00  0.00      AP1  C
ATOM   1322  HG  LEU A 106     -17.396 -45.128   5.240  0.00  0.00      AP1   
ATOM   1323  CD1 LEU A 106     -16.078 -45.980   6.764  0.00  0.00      AP1  C
ATOM   1324 HD11 LEU A 106     -16.691 -46.887   6.956  0.00  0.00      AP1   
ATOM   1325 HD12 LEU A 106     -15.286 -46.242   6.031  0.00  0.00      AP1   
ATOM   1326 HD13 LEU A 106     -15.591 -45.682   7.717  0.00  0.00      AP1   
ATOM   1327  CD2 LEU A 106     -18.110 -44.566   7.197  0.00  0.00      AP1  C
ATOM   1328 HD21 LEU A 106     -18.750 -45.469   7.300  0.00  0.00      AP1   
ATOM   1329 HD22 LEU A 106     -17.741 -44.297   8.207  0.00  0.00      AP1   
ATOM   1330 HD23 LEU A 106     -18.744 -43.733   6.823  0.00  0.00      AP1   
ATOM   1331  C   LEU A 106     -15.468 -41.388   5.137  0.00  0.00      AP1  C
ATOM   1332  O   LEU A 106     -15.710 -40.265   5.581  0.00  0.00      AP1  O
ATOM   1333  N   PHE A 107     -14.278 -41.698   4.585  0.00  0.00      AP1  N
ATOM   1334  HN  PHE A 107     -14.128 -42.607   4.202  0.00  0.00      AP1   
ATOM   1335  CA  PHE A 107     -13.142 -40.810   4.484  0.00  0.00      AP1  C
ATOM   1336  HA  PHE A 107     -12.956 -40.467   5.494  0.00  0.00      AP1   
ATOM   1337  CB  PHE A 107     -11.956 -41.619   3.885  0.00  0.00      AP1  C
ATOM   1338  HB1 PHE A 107     -11.486 -42.225   4.690  0.00  0.00      AP1   
ATOM   1339  HB2 PHE A 107     -12.308 -42.328   3.105  0.00  0.00      AP1   
ATOM   1340  CG  PHE A 107     -10.811 -40.839   3.290  0.00  0.00      AP1  C
ATOM   1341  CD1 PHE A 107     -10.207 -39.768   3.967  0.00  0.00      AP1  C
ATOM   1342  HD1 PHE A 107     -10.514 -39.532   4.977  0.00  0.00      AP1   
ATOM   1343  CE1 PHE A 107      -9.216 -39.005   3.337  0.00  0.00      AP1  C
ATOM   1344  HE1 PHE A 107      -8.768 -38.168   3.853  0.00  0.00      AP1   
ATOM   1345  CZ  PHE A 107      -8.799 -39.325   2.040  0.00  0.00      AP1  C
ATOM   1346  HZ  PHE A 107      -8.025 -38.744   1.559  0.00  0.00      AP1   
ATOM   1347  CD2 PHE A 107     -10.386 -41.151   1.989  0.00  0.00      AP1  C
ATOM   1348  HD2 PHE A 107     -10.855 -41.960   1.447  0.00  0.00      AP1   
ATOM   1349  CE2 PHE A 107      -9.378 -40.408   1.370  0.00  0.00      AP1  C
ATOM   1350  HE2 PHE A 107      -9.050 -40.672   0.374  0.00  0.00      AP1   
ATOM   1351  C   PHE A 107     -13.420 -39.580   3.641  0.00  0.00      AP1  C
ATOM   1352  O   PHE A 107     -13.115 -38.458   4.047  0.00  0.00      AP1  O
ATOM   1353  N   VAL A 108     -14.018 -39.763   2.445  0.00  0.00      AP1  N
ATOM   1354  HN  VAL A 108     -14.291 -40.660   2.109  0.00  0.00      AP1   
ATOM   1355  CA  VAL A 108     -14.318 -38.661   1.539  0.00  0.00      AP1  C
ATOM   1356  HA  VAL A 108     -13.391 -38.137   1.348  0.00  0.00      AP1   
ATOM   1357  CB  VAL A 108     -14.913 -39.124   0.208  0.00  0.00      AP1  C
ATOM   1358  HB  VAL A 108     -15.859 -39.674   0.435  0.00  0.00      AP1   
ATOM   1359  CG1 VAL A 108     -15.241 -37.925  -0.710  0.00  0.00      AP1  C
ATOM   1360 HG11 VAL A 108     -15.635 -38.282  -1.685  0.00  0.00      AP1   
ATOM   1361 HG12 VAL A 108     -16.014 -37.265  -0.262  0.00  0.00      AP1   
ATOM   1362 HG13 VAL A 108     -14.330 -37.321  -0.907  0.00  0.00      AP1   
ATOM   1363  CG2 VAL A 108     -13.942 -40.060  -0.531  0.00  0.00      AP1  C
ATOM   1364 HG21 VAL A 108     -14.360 -40.363  -1.514  0.00  0.00      AP1   
ATOM   1365 HG22 VAL A 108     -12.968 -39.554  -0.705  0.00  0.00      AP1   
ATOM   1366 HG23 VAL A 108     -13.754 -40.986   0.052  0.00  0.00      AP1   
ATOM   1367  C   VAL A 108     -15.276 -37.674   2.178  0.00  0.00      AP1  C
ATOM   1368  O   VAL A 108     -15.077 -36.458   2.137  0.00  0.00      AP1  O
ATOM   1369  N   LYS A 109     -16.341 -38.170   2.830  0.00  0.00      AP1  N
ATOM   1370  HN  LYS A 109     -16.557 -39.145   2.867  0.00  0.00      AP1   
ATOM   1371  CA  LYS A 109     -17.263 -37.310   3.537  0.00  0.00      AP1  C
ATOM   1372  HA  LYS A 109     -17.587 -36.564   2.820  0.00  0.00      AP1   
ATOM   1373  CB  LYS A 109     -18.517 -38.093   3.967  0.00  0.00      AP1  C
ATOM   1374  HB1 LYS A 109     -18.167 -38.987   4.534  0.00  0.00      AP1   
ATOM   1375  HB2 LYS A 109     -19.101 -37.477   4.687  0.00  0.00      AP1   
ATOM   1376  CG  LYS A 109     -19.348 -38.517   2.747  0.00  0.00      AP1  C
ATOM   1377  HG1 LYS A 109     -19.728 -37.607   2.232  0.00  0.00      AP1   
ATOM   1378  HG2 LYS A 109     -18.688 -39.054   2.029  0.00  0.00      AP1   
ATOM   1379  CD  LYS A 109     -20.551 -39.406   3.094  0.00  0.00      AP1  C
ATOM   1380  HD1 LYS A 109     -20.183 -40.293   3.657  0.00  0.00      AP1   
ATOM   1381  HD2 LYS A 109     -21.221 -38.832   3.776  0.00  0.00      AP1   
ATOM   1382  CE  LYS A 109     -21.302 -39.830   1.827  0.00  0.00      AP1  C
ATOM   1383  HE1 LYS A 109     -21.967 -39.010   1.475  0.00  0.00      AP1   
ATOM   1384  HE2 LYS A 109     -20.587 -40.078   1.013  0.00  0.00      AP1   
ATOM   1385  NZ  LYS A 109     -22.139 -41.021   2.082  0.00  0.00      AP1  N
ATOM   1386  HZ1 LYS A 109     -22.642 -41.294   1.213  0.00  0.00      AP1   
ATOM   1387  HZ2 LYS A 109     -21.536 -41.809   2.394  0.00  0.00      AP1   
ATOM   1388  HZ3 LYS A 109     -22.831 -40.805   2.827  0.00  0.00      AP1   
ATOM   1389  C   LYS A 109     -16.630 -36.572   4.705  0.00  0.00      AP1  C
ATOM   1390  O   LYS A 109     -16.765 -35.354   4.786  0.00  0.00      AP1  O
ATOM   1391  N   GLU A 110     -15.856 -37.257   5.573  0.00  0.00      AP1  N
ATOM   1392  HN  GLU A 110     -15.715 -38.241   5.514  0.00  0.00      AP1   
ATOM   1393  CA  GLU A 110     -15.150 -36.620   6.682  0.00  0.00      AP1  C
ATOM   1394  HA  GLU A 110     -15.900 -36.144   7.299  0.00  0.00      AP1   
ATOM   1395  CB  GLU A 110     -14.394 -37.660   7.543  0.00  0.00      AP1  C
ATOM   1396  HB1 GLU A 110     -14.361 -38.621   6.979  0.00  0.00      AP1   
ATOM   1397  HB2 GLU A 110     -13.333 -37.345   7.671  0.00  0.00      AP1   
ATOM   1398  CG  GLU A 110     -15.049 -37.900   8.922  0.00  0.00      AP1  C
ATOM   1399  HG1 GLU A 110     -14.866 -37.026   9.574  0.00  0.00      AP1   
ATOM   1400  HG2 GLU A 110     -16.141 -38.057   8.820  0.00  0.00      AP1   
ATOM   1401  CD  GLU A 110     -14.427 -39.106   9.627  0.00  0.00      AP1  C
ATOM   1402  OE1 GLU A 110     -13.190 -39.083   9.863  0.00  0.00      AP1  O
ATOM   1403  OE2 GLU A 110     -15.189 -40.057   9.940  0.00  0.00      AP1  O
ATOM   1404  C   GLU A 110     -14.169 -35.541   6.252  0.00  0.00      AP1  C
ATOM   1405  O   GLU A 110     -14.141 -34.443   6.810  0.00  0.00      AP1  O
ATOM   1406  N   LEU A 111     -13.362 -35.815   5.213  0.00  0.00      AP1  N
ATOM   1407  HN  LEU A 111     -13.367 -36.703   4.757  0.00  0.00      AP1   
ATOM   1408  CA  LEU A 111     -12.421 -34.866   4.658  0.00  0.00      AP1  C
ATOM   1409  HA  LEU A 111     -11.768 -34.600   5.479  0.00  0.00      AP1   
ATOM   1410  CB  LEU A 111     -11.641 -35.559   3.518  0.00  0.00      AP1  C
ATOM   1411  HB1 LEU A 111     -10.975 -36.319   3.990  0.00  0.00      AP1   
ATOM   1412  HB2 LEU A 111     -12.355 -36.128   2.883  0.00  0.00      AP1   
ATOM   1413  CG  LEU A 111     -10.762 -34.668   2.616  0.00  0.00      AP1  C
ATOM   1414  HG  LEU A 111     -11.465 -33.897   2.217  0.00  0.00      AP1   
ATOM   1415  CD1 LEU A 111      -9.627 -33.968   3.375  0.00  0.00      AP1  C
ATOM   1416 HD11 LEU A 111      -8.996 -33.378   2.676  0.00  0.00      AP1   
ATOM   1417 HD12 LEU A 111     -10.038 -33.277   4.142  0.00  0.00      AP1   
ATOM   1418 HD13 LEU A 111      -8.978 -34.712   3.884  0.00  0.00      AP1   
ATOM   1419  CD2 LEU A 111     -10.232 -35.486   1.431  0.00  0.00      AP1  C
ATOM   1420 HD21 LEU A 111      -9.613 -34.846   0.766  0.00  0.00      AP1   
ATOM   1421 HD22 LEU A 111      -9.600 -36.333   1.767  0.00  0.00      AP1   
ATOM   1422 HD23 LEU A 111     -11.076 -35.895   0.833  0.00  0.00      AP1   
ATOM   1423  C   LEU A 111     -13.054 -33.583   4.140  0.00  0.00      AP1  C
ATOM   1424  O   LEU A 111     -12.706 -32.496   4.593  0.00  0.00      AP1  O
ATOM   1425  N   PHE A 112     -14.038 -33.645   3.216  0.00  0.00      AP1  N
ATOM   1426  HN  PHE A 112     -14.448 -34.491   2.878  0.00  0.00      AP1   
ATOM   1427  CA  PHE A 112     -14.592 -32.425   2.628  0.00  0.00      AP1  C
ATOM   1428  HA  PHE A 112     -13.738 -31.797   2.404  0.00  0.00      AP1   
ATOM   1429  CB  PHE A 112     -15.421 -32.667   1.358  0.00  0.00      AP1  C
ATOM   1430  HB1 PHE A 112     -16.030 -33.588   1.491  0.00  0.00      AP1   
ATOM   1431  HB2 PHE A 112     -16.130 -31.829   1.177  0.00  0.00      AP1   
ATOM   1432  CG  PHE A 112     -14.473 -32.868   0.234  0.00  0.00      AP1  C
ATOM   1433  CD1 PHE A 112     -13.958 -31.782  -0.496  0.00  0.00      AP1  C
ATOM   1434  HD1 PHE A 112     -14.318 -30.782  -0.292  0.00  0.00      AP1   
ATOM   1435  CE1 PHE A 112     -12.991 -31.994  -1.485  0.00  0.00      AP1  C
ATOM   1436  HE1 PHE A 112     -12.586 -31.156  -2.033  0.00  0.00      AP1   
ATOM   1437  CZ  PHE A 112     -12.547 -33.294  -1.755  0.00  0.00      AP1  C
ATOM   1438  HZ  PHE A 112     -11.803 -33.467  -2.519  0.00  0.00      AP1   
ATOM   1439  CD2 PHE A 112     -14.015 -34.153  -0.038  0.00  0.00      AP1  C
ATOM   1440  HD2 PHE A 112     -14.416 -34.995   0.508  0.00  0.00      AP1   
ATOM   1441  CE2 PHE A 112     -13.063 -34.368  -1.026  0.00  0.00      AP1  C
ATOM   1442  HE2 PHE A 112     -12.719 -35.373  -1.234  0.00  0.00      AP1   
ATOM   1443  C   PHE A 112     -15.460 -31.662   3.585  0.00  0.00      AP1  C
ATOM   1444  O   PHE A 112     -15.564 -30.437   3.518  0.00  0.00      AP1  O
ATOM   1445  N   TRP A 113     -16.086 -32.391   4.517  0.00  0.00      AP1  N
ATOM   1446  HN  TRP A 113     -16.124 -33.387   4.473  0.00  0.00      AP1   
ATOM   1447  CA  TRP A 113     -16.752 -31.806   5.654  0.00  0.00      AP1  C
ATOM   1448  HA  TRP A 113     -17.491 -31.111   5.273  0.00  0.00      AP1   
ATOM   1449  CB  TRP A 113     -17.395 -32.951   6.463  0.00  0.00      AP1  C
ATOM   1450  HB1 TRP A 113     -17.924 -33.619   5.747  0.00  0.00      AP1   
ATOM   1451  HB2 TRP A 113     -16.604 -33.562   6.949  0.00  0.00      AP1   
ATOM   1452  CG  TRP A 113     -18.427 -32.622   7.516  0.00  0.00      AP1  C
ATOM   1453  CD1 TRP A 113     -18.510 -33.034   8.816  0.00  0.00      AP1  C
ATOM   1454  HD1 TRP A 113     -17.745 -33.607   9.323  0.00  0.00      AP1   
ATOM   1455  NE1 TRP A 113     -19.676 -32.582   9.386  0.00  0.00      AP1  N
ATOM   1456  HE1 TRP A 113     -19.953 -32.696  10.316  0.00  0.00      AP1   
ATOM   1457  CE2 TRP A 113     -20.385 -31.885   8.440  0.00  0.00      AP1  C
ATOM   1458  CD2 TRP A 113     -19.639 -31.914   7.240  0.00  0.00      AP1  C
ATOM   1459  CE3 TRP A 113     -20.127 -31.338   6.077  0.00  0.00      AP1  C
ATOM   1460  HE3 TRP A 113     -19.590 -31.403   5.140  0.00  0.00      AP1   
ATOM   1461  CZ3 TRP A 113     -21.348 -30.669   6.146  0.00  0.00      AP1  C
ATOM   1462  HZ3 TRP A 113     -21.738 -30.184   5.262  0.00  0.00      AP1   
ATOM   1463  CZ2 TRP A 113     -21.614 -31.247   8.498  0.00  0.00      AP1  C
ATOM   1464  HZ2 TRP A 113     -22.205 -31.224   9.400  0.00  0.00      AP1   
ATOM   1465  CH2 TRP A 113     -22.080 -30.618   7.338  0.00  0.00      AP1  C
ATOM   1466  HH2 TRP A 113     -23.021 -30.086   7.364  0.00  0.00      AP1   
ATOM   1467  C   TRP A 113     -15.786 -31.000   6.506  0.00  0.00      AP1  C
ATOM   1468  O   TRP A 113     -15.941 -29.786   6.642  0.00  0.00      AP1  O
ATOM   1469  N   MET A 114     -14.678 -31.614   6.964  0.00  0.00      AP1  N
ATOM   1470  HN  MET A 114     -14.529 -32.583   6.777  0.00  0.00      AP1   
ATOM   1471  CA  MET A 114     -13.623 -30.984   7.740  0.00  0.00      AP1  C
ATOM   1472  HA  MET A 114     -14.081 -30.684   8.674  0.00  0.00      AP1   
ATOM   1473  CB  MET A 114     -12.495 -32.014   7.997  0.00  0.00      AP1  C
ATOM   1474  HB1 MET A 114     -12.964 -32.890   8.502  0.00  0.00      AP1   
ATOM   1475  HB2 MET A 114     -12.107 -32.388   7.023  0.00  0.00      AP1   
ATOM   1476  CG  MET A 114     -11.321 -31.530   8.875  0.00  0.00      AP1  C
ATOM   1477  HG1 MET A 114     -11.687 -30.835   9.659  0.00  0.00      AP1   
ATOM   1478  HG2 MET A 114     -10.854 -32.400   9.387  0.00  0.00      AP1   
ATOM   1479  SD  MET A 114      -9.982 -30.645   8.002  0.00  0.00      AP1  S
ATOM   1480  CE  MET A 114      -9.326 -32.024   7.032  0.00  0.00      AP1  C
ATOM   1481  HE1 MET A 114      -8.464 -31.698   6.412  0.00  0.00      AP1   
ATOM   1482  HE2 MET A 114      -8.979 -32.847   7.693  0.00  0.00      AP1   
ATOM   1483  HE3 MET A 114     -10.100 -32.437   6.350  0.00  0.00      AP1   
ATOM   1484  C   MET A 114     -13.044 -29.735   7.091  0.00  0.00      AP1  C
ATOM   1485  O   MET A 114     -12.887 -28.704   7.738  0.00  0.00      AP1  O
ATOM   1486  N   LEU A 115     -12.766 -29.781   5.775  0.00  0.00      AP1  N
ATOM   1487  HN  LEU A 115     -12.892 -30.617   5.246  0.00  0.00      AP1   
ATOM   1488  CA  LEU A 115     -12.267 -28.655   5.003  0.00  0.00      AP1  C
ATOM   1489  HA  LEU A 115     -11.361 -28.341   5.505  0.00  0.00      AP1   
ATOM   1490  CB  LEU A 115     -11.924 -29.068   3.556  0.00  0.00      AP1  C
ATOM   1491  HB1 LEU A 115     -12.858 -29.467   3.097  0.00  0.00      AP1   
ATOM   1492  HB2 LEU A 115     -11.659 -28.157   2.973  0.00  0.00      AP1   
ATOM   1493  CG  LEU A 115     -10.816 -30.132   3.418  0.00  0.00      AP1  C
ATOM   1494  HG  LEU A 115     -11.142 -30.949   4.107  0.00  0.00      AP1   
ATOM   1495  CD1 LEU A 115     -10.790 -30.681   1.982  0.00  0.00      AP1  C
ATOM   1496 HD11 LEU A 115      -9.963 -31.414   1.859  0.00  0.00      AP1   
ATOM   1497 HD12 LEU A 115     -11.746 -31.190   1.739  0.00  0.00      AP1   
ATOM   1498 HD13 LEU A 115     -10.635 -29.859   1.251  0.00  0.00      AP1   
ATOM   1499  CD2 LEU A 115      -9.438 -29.638   3.885  0.00  0.00      AP1  C
ATOM   1500 HD21 LEU A 115      -8.683 -30.447   3.782  0.00  0.00      AP1   
ATOM   1501 HD22 LEU A 115      -9.088 -28.775   3.285  0.00  0.00      AP1   
ATOM   1502 HD23 LEU A 115      -9.476 -29.332   4.952  0.00  0.00      AP1   
ATOM   1503  C   LEU A 115     -13.210 -27.462   4.969  0.00  0.00      AP1  C
ATOM   1504  O   LEU A 115     -12.753 -26.334   5.124  0.00  0.00      AP1  O
ATOM   1505  N   HSD A 116     -14.535 -27.678   4.806  0.00  0.00      AP1  N
ATOM   1506  HN  HSD A 116     -14.868 -28.593   4.586  0.00  0.00      AP1   
ATOM   1507  CA  HSD A 116     -15.570 -26.651   4.925  0.00  0.00      AP1  C
ATOM   1508  HA  HSD A 116     -15.325 -25.864   4.223  0.00  0.00      AP1   
ATOM   1509  CB  HSD A 116     -16.952 -27.283   4.582  0.00  0.00      AP1  C
ATOM   1510  HB1 HSD A 116     -16.956 -27.586   3.512  0.00  0.00      AP1   
ATOM   1511  HB2 HSD A 116     -17.095 -28.210   5.178  0.00  0.00      AP1   
ATOM   1512  ND1 HSD A 116     -18.139 -25.201   4.123  0.00  0.00      AP1  N
ATOM   1513  HD1 HSD A 116     -17.593 -24.977   3.316  0.00  0.00      AP1   
ATOM   1514  CG  HSD A 116     -18.119 -26.384   4.812  0.00  0.00      AP1  C
ATOM   1515  CE1 HSD A 116     -19.102 -24.491   4.681  0.00  0.00      AP1  C
ATOM   1516  HE1 HSD A 116     -19.372 -23.480   4.368  0.00  0.00      AP1   
ATOM   1517  NE2 HSD A 116     -19.712 -25.179   5.677  0.00  0.00      AP1  N
ATOM   1518  CD2 HSD A 116     -19.087 -26.402   5.769  0.00  0.00      AP1  C
ATOM   1519  HD2 HSD A 116     -19.327 -27.171   6.494  0.00  0.00      AP1   
ATOM   1520  C   HSD A 116     -15.594 -26.025   6.323  0.00  0.00      AP1  C
ATOM   1521  O   HSD A 116     -15.504 -24.807   6.486  0.00  0.00      AP1  O
ATOM   1522  N   LEU A 117     -15.594 -26.863   7.389  0.00  0.00      AP1  N
ATOM   1523  HN  LEU A 117     -15.650 -27.855   7.299  0.00  0.00      AP1   
ATOM   1524  CA  LEU A 117     -15.511 -26.388   8.772  0.00  0.00      AP1  C
ATOM   1525  HA  LEU A 117     -16.350 -25.719   8.912  0.00  0.00      AP1   
ATOM   1526  CB  LEU A 117     -15.591 -27.524   9.834  0.00  0.00      AP1  C
ATOM   1527  HB1 LEU A 117     -14.904 -28.335   9.500  0.00  0.00      AP1   
ATOM   1528  HB2 LEU A 117     -15.180 -27.149  10.798  0.00  0.00      AP1   
ATOM   1529  CG  LEU A 117     -16.963 -28.188  10.115  0.00  0.00      AP1  C
ATOM   1530  HG  LEU A 117     -16.900 -28.336  11.221  0.00  0.00      AP1   
ATOM   1531  CD1 LEU A 117     -18.187 -27.348   9.747  0.00  0.00      AP1  C
ATOM   1532 HD11 LEU A 117     -19.121 -27.917   9.937  0.00  0.00      AP1   
ATOM   1533 HD12 LEU A 117     -18.217 -26.415  10.351  0.00  0.00      AP1   
ATOM   1534 HD13 LEU A 117     -18.163 -27.069   8.672  0.00  0.00      AP1   
ATOM   1535  CD2 LEU A 117     -17.115 -29.557   9.465  0.00  0.00      AP1  C
ATOM   1536 HD21 LEU A 117     -18.106 -29.994   9.714  0.00  0.00      AP1   
ATOM   1537 HD22 LEU A 117     -17.041 -29.497   8.361  0.00  0.00      AP1   
ATOM   1538 HD23 LEU A 117     -16.327 -30.250   9.831  0.00  0.00      AP1   
ATOM   1539  C   LEU A 117     -14.237 -25.590   9.034  0.00  0.00      AP1  C
ATOM   1540  O   LEU A 117     -14.245 -24.538   9.676  0.00  0.00      AP1  O
ATOM   1541  N   GLN A 118     -13.098 -26.065   8.502  0.00  0.00      AP1  N
ATOM   1542  HN  GLN A 118     -13.070 -26.934   8.012  0.00  0.00      AP1   
ATOM   1543  CA  GLN A 118     -11.830 -25.384   8.583  0.00  0.00      AP1  C
ATOM   1544  HA  GLN A 118     -11.665 -25.235   9.643  0.00  0.00      AP1   
ATOM   1545  CB  GLN A 118     -10.647 -26.213   8.036  0.00  0.00      AP1  C
ATOM   1546  HB1 GLN A 118     -11.026 -26.769   7.148  0.00  0.00      AP1   
ATOM   1547  HB2 GLN A 118      -9.858 -25.524   7.657  0.00  0.00      AP1   
ATOM   1548  CG  GLN A 118     -10.057 -27.212   9.049  0.00  0.00      AP1  C
ATOM   1549  HG1 GLN A 118     -10.813 -27.979   9.323  0.00  0.00      AP1   
ATOM   1550  HG2 GLN A 118      -9.181 -27.737   8.619  0.00  0.00      AP1   
ATOM   1551  CD  GLN A 118      -9.622 -26.575  10.370  0.00  0.00      AP1  C
ATOM   1552  OE1 GLN A 118      -9.596 -27.229  11.404  0.00  0.00      AP1  O
ATOM   1553  NE2 GLN A 118      -9.286 -25.263  10.397  0.00  0.00      AP1  N
ATOM   1554 HE21 GLN A 118      -9.004 -24.889  11.276  0.00  0.00      AP1   
ATOM   1555 HE22 GLN A 118      -9.344 -24.720   9.566  0.00  0.00      AP1   
ATOM   1556  C   GLN A 118     -11.760 -24.033   7.918  0.00  0.00      AP1  C
ATOM   1557  O   GLN A 118     -11.121 -23.125   8.450  0.00  0.00      AP1  O
ATOM   1558  N   LYS A 119     -12.378 -23.877   6.739  0.00  0.00      AP1  N
ATOM   1559  HN  LYS A 119     -12.797 -24.647   6.261  0.00  0.00      AP1   
ATOM   1560  CA  LYS A 119     -12.491 -22.605   6.067  0.00  0.00      AP1  C
ATOM   1561  HA  LYS A 119     -11.479 -22.233   5.961  0.00  0.00      AP1   
ATOM   1562  CB  LYS A 119     -13.176 -22.755   4.714  0.00  0.00      AP1  C
ATOM   1563  HB1 LYS A 119     -14.146 -23.274   4.894  0.00  0.00      AP1   
ATOM   1564  HB2 LYS A 119     -13.430 -21.744   4.322  0.00  0.00      AP1   
ATOM   1565  CG  LYS A 119     -12.350 -23.548   3.714  0.00  0.00      AP1  C
ATOM   1566  HG1 LYS A 119     -11.281 -23.523   4.023  0.00  0.00      AP1   
ATOM   1567  HG2 LYS A 119     -12.676 -24.614   3.736  0.00  0.00      AP1   
ATOM   1568  CD  LYS A 119     -12.528 -22.926   2.341  0.00  0.00      AP1  C
ATOM   1569  HD1 LYS A 119     -13.521 -22.423   2.308  0.00  0.00      AP1   
ATOM   1570  HD2 LYS A 119     -11.750 -22.138   2.214  0.00  0.00      AP1   
ATOM   1571  CE  LYS A 119     -12.421 -23.925   1.218  0.00  0.00      AP1  C
ATOM   1572  HE1 LYS A 119     -11.409 -24.387   1.202  0.00  0.00      AP1   
ATOM   1573  HE2 LYS A 119     -13.176 -24.733   1.341  0.00  0.00      AP1   
ATOM   1574  NZ  LYS A 119     -12.662 -23.185  -0.024  0.00  0.00      AP1  N
ATOM   1575  HZ1 LYS A 119     -12.599 -23.828  -0.839  0.00  0.00      AP1   
ATOM   1576  HZ2 LYS A 119     -13.609 -22.756   0.006  0.00  0.00      AP1   
ATOM   1577  HZ3 LYS A 119     -11.950 -22.434  -0.122  0.00  0.00      AP1   
ATOM   1578  C   LYS A 119     -13.271 -21.574   6.843  0.00  0.00      AP1  C
ATOM   1579  O   LYS A 119     -12.831 -20.433   6.952  0.00  0.00      AP1  O
ATOM   1580  N   GLU A 120     -14.404 -21.981   7.437  0.00  0.00      AP1  N
ATOM   1581  HN  GLU A 120     -14.791 -22.888   7.292  0.00  0.00      AP1   
ATOM   1582  CA  GLU A 120     -15.175 -21.148   8.344  0.00  0.00      AP1  C
ATOM   1583  HA  GLU A 120     -15.463 -20.258   7.799  0.00  0.00      AP1   
ATOM   1584  CB  GLU A 120     -16.454 -21.898   8.801  0.00  0.00      AP1  C
ATOM   1585  HB1 GLU A 120     -16.274 -22.992   8.691  0.00  0.00      AP1   
ATOM   1586  HB2 GLU A 120     -16.626 -21.724   9.887  0.00  0.00      AP1   
ATOM   1587  CG  GLU A 120     -17.727 -21.519   8.003  0.00  0.00      AP1  C
ATOM   1588  HG1 GLU A 120     -17.537 -21.649   6.921  0.00  0.00      AP1   
ATOM   1589  HG2 GLU A 120     -18.586 -22.152   8.301  0.00  0.00      AP1   
ATOM   1590  CD  GLU A 120     -18.112 -20.046   8.189  0.00  0.00      AP1  C
ATOM   1591  OE1 GLU A 120     -17.503 -19.364   9.057  0.00  0.00      AP1  O
ATOM   1592  OE2 GLU A 120     -19.062 -19.606   7.497  0.00  0.00      AP1  O
ATOM   1593  C   GLU A 120     -14.373 -20.693   9.564  0.00  0.00      AP1  C
ATOM   1594  O   GLU A 120     -14.248 -19.506   9.865  0.00  0.00      AP1  O
ATOM   1595  N   THR A 121     -13.682 -21.622  10.256  0.00  0.00      AP1  N
ATOM   1596  HN  THR A 121     -13.714 -22.598  10.044  0.00  0.00      AP1   
ATOM   1597  CA  THR A 121     -12.816 -21.280  11.388  0.00  0.00      AP1  C
ATOM   1598  HA  THR A 121     -13.453 -20.752  12.084  0.00  0.00      AP1   
ATOM   1599  CB  THR A 121     -12.173 -22.502  12.032  0.00  0.00      AP1  C
ATOM   1600  HB  THR A 121     -11.626 -23.031  11.214  0.00  0.00      AP1   
ATOM   1601  OG1 THR A 121     -13.166 -23.387  12.526  0.00  0.00      AP1  O
ATOM   1602  HG1 THR A 121     -12.682 -24.119  12.923  0.00  0.00      AP1   
ATOM   1603  CG2 THR A 121     -11.317 -22.123  13.245  0.00  0.00      AP1  C
ATOM   1604 HG21 THR A 121     -10.766 -23.006  13.632  0.00  0.00      AP1   
ATOM   1605 HG22 THR A 121     -10.568 -21.351  12.965  0.00  0.00      AP1   
ATOM   1606 HG23 THR A 121     -11.944 -21.717  14.068  0.00  0.00      AP1   
ATOM   1607  C   THR A 121     -11.700 -20.317  11.005  0.00  0.00      AP1  C
ATOM   1608  O   THR A 121     -11.391 -19.361  11.716  0.00  0.00      AP1  O
ATOM   1609  N   PHE A 122     -11.084 -20.547   9.825  0.00  0.00      AP1  N
ATOM   1610  HN  PHE A 122     -11.294 -21.371   9.301  0.00  0.00      AP1   
ATOM   1611  CA  PHE A 122     -10.098 -19.676   9.209  0.00  0.00      AP1  C
ATOM   1612  HA  PHE A 122      -9.335 -19.528   9.964  0.00  0.00      AP1   
ATOM   1613  CB  PHE A 122      -9.483 -20.366   7.965  0.00  0.00      AP1  C
ATOM   1614  HB1 PHE A 122      -9.193 -21.405   8.232  0.00  0.00      AP1   
ATOM   1615  HB2 PHE A 122     -10.222 -20.434   7.138  0.00  0.00      AP1   
ATOM   1616  CG  PHE A 122      -8.240 -19.652   7.512  0.00  0.00      AP1  C
ATOM   1617  CD1 PHE A 122      -7.028 -19.954   8.137  0.00  0.00      AP1  C
ATOM   1618  HD1 PHE A 122      -6.989 -20.741   8.877  0.00  0.00      AP1   
ATOM   1619  CE1 PHE A 122      -5.858 -19.247   7.826  0.00  0.00      AP1  C
ATOM   1620  HE1 PHE A 122      -4.930 -19.491   8.323  0.00  0.00      AP1   
ATOM   1621  CZ  PHE A 122      -5.895 -18.232   6.867  0.00  0.00      AP1  C
ATOM   1622  HZ  PHE A 122      -4.994 -17.692   6.611  0.00  0.00      AP1   
ATOM   1623  CD2 PHE A 122      -8.269 -18.626   6.555  0.00  0.00      AP1  C
ATOM   1624  HD2 PHE A 122      -9.202 -18.360   6.076  0.00  0.00      AP1   
ATOM   1625  CE2 PHE A 122      -7.101 -17.921   6.231  0.00  0.00      AP1  C
ATOM   1626  HE2 PHE A 122      -7.134 -17.135   5.489  0.00  0.00      AP1   
ATOM   1627  C   PHE A 122     -10.651 -18.290   8.850  0.00  0.00      AP1  C
ATOM   1628  O   PHE A 122      -9.996 -17.277   9.073  0.00  0.00      AP1  O
ATOM   1629  N   ALA A 123     -11.886 -18.215   8.314  0.00  0.00      AP1  N
ATOM   1630  HN  ALA A 123     -12.381 -19.059   8.112  0.00  0.00      AP1   
ATOM   1631  CA  ALA A 123     -12.592 -16.986   7.991  0.00  0.00      AP1  C
ATOM   1632  HA  ALA A 123     -12.025 -16.417   7.262  0.00  0.00      AP1   
ATOM   1633  CB  ALA A 123     -13.961 -17.315   7.364  0.00  0.00      AP1  C
ATOM   1634  HB1 ALA A 123     -13.815 -17.938   6.456  0.00  0.00      AP1   
ATOM   1635  HB2 ALA A 123     -14.597 -17.889   8.073  0.00  0.00      AP1   
ATOM   1636  HB3 ALA A 123     -14.507 -16.395   7.064  0.00  0.00      AP1   
ATOM   1637  C   ALA A 123     -12.774 -16.076   9.198  0.00  0.00      AP1  C
ATOM   1638  O   ALA A 123     -12.526 -14.869   9.132  0.00  0.00      AP1  O
ATOM   1639  N   THR A 124     -13.130 -16.666  10.356  0.00  0.00      AP1  N
ATOM   1640  HN  THR A 124     -13.403 -17.627  10.394  0.00  0.00      AP1   
ATOM   1641  CA  THR A 124     -13.155 -15.983  11.650  0.00  0.00      AP1  C
ATOM   1642  HA  THR A 124     -13.798 -15.127  11.496  0.00  0.00      AP1   
ATOM   1643  CB  THR A 124     -13.680 -16.826  12.806  0.00  0.00      AP1  C
ATOM   1644  HB  THR A 124     -12.899 -17.600  13.004  0.00  0.00      AP1   
ATOM   1645  OG1 THR A 124     -14.866 -17.502  12.437  0.00  0.00      AP1  O
ATOM   1646  HG1 THR A 124     -15.134 -17.996  13.220  0.00  0.00      AP1   
ATOM   1647  CG2 THR A 124     -14.074 -15.912  13.977  0.00  0.00      AP1  C
ATOM   1648 HG21 THR A 124     -14.351 -16.511  14.870  0.00  0.00      AP1   
ATOM   1649 HG22 THR A 124     -13.224 -15.254  14.258  0.00  0.00      AP1   
ATOM   1650 HG23 THR A 124     -14.939 -15.268  13.708  0.00  0.00      AP1   
ATOM   1651  C   THR A 124     -11.801 -15.436  12.086  0.00  0.00      AP1  C
ATOM   1652  O   THR A 124     -11.693 -14.303  12.553  0.00  0.00      AP1  O
ATOM   1653  N   TYR A 125     -10.702 -16.209  11.918  0.00  0.00      AP1  N
ATOM   1654  HN  TYR A 125     -10.768 -17.150  11.591  0.00  0.00      AP1   
ATOM   1655  CA  TYR A 125      -9.343 -15.757  12.191  0.00  0.00      AP1  C
ATOM   1656  HA  TYR A 125      -9.349 -15.407  13.217  0.00  0.00      AP1   
ATOM   1657  CB  TYR A 125      -8.282 -16.886  12.043  0.00  0.00      AP1  C
ATOM   1658  HB1 TYR A 125      -8.324 -17.292  11.008  0.00  0.00      AP1   
ATOM   1659  HB2 TYR A 125      -7.258 -16.484  12.197  0.00  0.00      AP1   
ATOM   1660  CG  TYR A 125      -8.461 -18.074  12.952  0.00  0.00      AP1  C
ATOM   1661  CD1 TYR A 125      -9.066 -17.994  14.219  0.00  0.00      AP1  C
ATOM   1662  HD1 TYR A 125      -9.457 -17.049  14.569  0.00  0.00      AP1   
ATOM   1663  CE1 TYR A 125      -9.145 -19.128  15.040  0.00  0.00      AP1  C
ATOM   1664  HE1 TYR A 125      -9.623 -19.074  16.008  0.00  0.00      AP1   
ATOM   1665  CZ  TYR A 125      -8.600 -20.342  14.620  0.00  0.00      AP1  C
ATOM   1666  OH  TYR A 125      -8.656 -21.457  15.476  0.00  0.00      AP1  O
ATOM   1667  HH  TYR A 125      -8.302 -22.208  14.994  0.00  0.00      AP1   
ATOM   1668  CD2 TYR A 125      -7.931 -19.307  12.537  0.00  0.00      AP1  C
ATOM   1669  HD2 TYR A 125      -7.424 -19.385  11.585  0.00  0.00      AP1   
ATOM   1670  CE2 TYR A 125      -8.001 -20.439  13.362  0.00  0.00      AP1  C
ATOM   1671  HE2 TYR A 125      -7.574 -21.373  13.028  0.00  0.00      AP1   
ATOM   1672  C   TYR A 125      -8.923 -14.580  11.317  0.00  0.00      AP1  C
ATOM   1673  O   TYR A 125      -8.323 -13.620  11.801  0.00  0.00      AP1  O
ATOM   1674  N   VAL A 126      -9.267 -14.613  10.014  0.00  0.00      AP1  N
ATOM   1675  HN  VAL A 126      -9.711 -15.405   9.603  0.00  0.00      AP1   
ATOM   1676  CA  VAL A 126      -9.029 -13.510   9.090  0.00  0.00      AP1  C
ATOM   1677  HA  VAL A 126      -7.968 -13.300   9.132  0.00  0.00      AP1   
ATOM   1678  CB  VAL A 126      -9.392 -13.868   7.655  0.00  0.00      AP1  C
ATOM   1679  HB  VAL A 126     -10.459 -14.200   7.649  0.00  0.00      AP1   
ATOM   1680  CG1 VAL A 126      -9.247 -12.655   6.714  0.00  0.00      AP1  C
ATOM   1681 HG11 VAL A 126      -9.479 -12.948   5.668  0.00  0.00      AP1   
ATOM   1682 HG12 VAL A 126      -9.943 -11.837   6.990  0.00  0.00      AP1   
ATOM   1683 HG13 VAL A 126      -8.208 -12.261   6.738  0.00  0.00      AP1   
ATOM   1684  CG2 VAL A 126      -8.452 -14.981   7.175  0.00  0.00      AP1  C
ATOM   1685 HG21 VAL A 126      -8.662 -15.242   6.116  0.00  0.00      AP1   
ATOM   1686 HG22 VAL A 126      -7.392 -14.658   7.253  0.00  0.00      AP1   
ATOM   1687 HG23 VAL A 126      -8.581 -15.904   7.779  0.00  0.00      AP1   
ATOM   1688  C   VAL A 126      -9.761 -12.238   9.474  0.00  0.00      AP1  C
ATOM   1689  O   VAL A 126      -9.154 -11.173   9.544  0.00  0.00      AP1  O
ATOM   1690  N   ALA A 127     -11.069 -12.311   9.792  0.00  0.00      AP1  N
ATOM   1691  HN  ALA A 127     -11.569 -13.175   9.755  0.00  0.00      AP1   
ATOM   1692  CA  ALA A 127     -11.850 -11.156  10.208  0.00  0.00      AP1  C
ATOM   1693  HA  ALA A 127     -11.785 -10.373   9.461  0.00  0.00      AP1   
ATOM   1694  CB  ALA A 127     -13.338 -11.536  10.325  0.00  0.00      AP1  C
ATOM   1695  HB1 ALA A 127     -13.701 -11.925   9.349  0.00  0.00      AP1   
ATOM   1696  HB2 ALA A 127     -13.490 -12.331  11.087  0.00  0.00      AP1   
ATOM   1697  HB3 ALA A 127     -13.964 -10.659  10.599  0.00  0.00      AP1   
ATOM   1698  C   ALA A 127     -11.331 -10.554  11.508  0.00  0.00      AP1  C
ATOM   1699  O   ALA A 127     -11.226  -9.339  11.671  0.00  0.00      AP1  O
ATOM   1700  N   ARG A 128     -10.925 -11.426  12.450  0.00  0.00      AP1  N
ATOM   1701  HN  ARG A 128     -11.093 -12.403  12.341  0.00  0.00      AP1   
ATOM   1702  CA  ARG A 128     -10.237 -11.017  13.650  0.00  0.00      AP1  C
ATOM   1703  HA  ARG A 128     -10.875 -10.304  14.159  0.00  0.00      AP1   
ATOM   1704  CB  ARG A 128     -10.020 -12.242  14.554  0.00  0.00      AP1  C
ATOM   1705  HB1 ARG A 128     -10.981 -12.810  14.552  0.00  0.00      AP1   
ATOM   1706  HB2 ARG A 128      -9.265 -12.916  14.093  0.00  0.00      AP1   
ATOM   1707  CG  ARG A 128      -9.657 -11.852  15.986  0.00  0.00      AP1  C
ATOM   1708  HG1 ARG A 128      -8.748 -11.211  15.959  0.00  0.00      AP1   
ATOM   1709  HG2 ARG A 128     -10.465 -11.208  16.402  0.00  0.00      AP1   
ATOM   1710  CD  ARG A 128      -9.485 -13.044  16.910  0.00  0.00      AP1  C
ATOM   1711  HD1 ARG A 128     -10.485 -13.479  17.141  0.00  0.00      AP1   
ATOM   1712  HD2 ARG A 128      -8.850 -13.833  16.445  0.00  0.00      AP1   
ATOM   1713  NE  ARG A 128      -8.813 -12.508  18.126  0.00  0.00      AP1  N
ATOM   1714  HE  ARG A 128      -8.697 -11.508  18.105  0.00  0.00      AP1   
ATOM   1715  CZ  ARG A 128      -8.393 -13.240  19.154  0.00  0.00      AP1  C
ATOM   1716  NH1 ARG A 128      -8.690 -14.534  19.219  0.00  0.00      AP1  N
ATOM   1717 HH11 ARG A 128      -8.402 -15.080  19.994  0.00  0.00      AP1   
ATOM   1718 HH12 ARG A 128      -9.324 -14.880  18.524  0.00  0.00      AP1   
ATOM   1719  NH2 ARG A 128      -7.750 -12.672  20.159  0.00  0.00      AP1  N
ATOM   1720 HH21 ARG A 128      -7.364 -13.232  20.878  0.00  0.00      AP1   
ATOM   1721 HH22 ARG A 128      -7.495 -11.721  20.048  0.00  0.00      AP1   
ATOM   1722  C   ARG A 128      -8.906 -10.302  13.387  0.00  0.00      AP1  C
ATOM   1723  O   ARG A 128      -8.639  -9.237  13.926  0.00  0.00      AP1  O
ATOM   1724  N   PHE A 129      -8.057 -10.828  12.479  0.00  0.00      AP1  N
ATOM   1725  HN  PHE A 129      -8.222 -11.715  12.052  0.00  0.00      AP1   
ATOM   1726  CA  PHE A 129      -6.835 -10.163  12.039  0.00  0.00      AP1  C
ATOM   1727  HA  PHE A 129      -6.258  -9.995  12.939  0.00  0.00      AP1   
ATOM   1728  CB  PHE A 129      -6.044 -11.102  11.074  0.00  0.00      AP1  C
ATOM   1729  HB1 PHE A 129      -5.473 -11.844  11.674  0.00  0.00      AP1   
ATOM   1730  HB2 PHE A 129      -6.734 -11.674  10.417  0.00  0.00      AP1   
ATOM   1731  CG  PHE A 129      -5.012 -10.409  10.202  0.00  0.00      AP1  C
ATOM   1732  CD1 PHE A 129      -3.771 -10.011  10.722  0.00  0.00      AP1  C
ATOM   1733  HD1 PHE A 129      -3.451 -10.383  11.686  0.00  0.00      AP1   
ATOM   1734  CE1 PHE A 129      -2.950  -9.133  10.004  0.00  0.00      AP1  C
ATOM   1735  HE1 PHE A 129      -2.011  -8.803  10.427  0.00  0.00      AP1   
ATOM   1736  CZ  PHE A 129      -3.335  -8.686   8.738  0.00  0.00      AP1  C
ATOM   1737  HZ  PHE A 129      -2.702  -8.004   8.187  0.00  0.00      AP1   
ATOM   1738  CD2 PHE A 129      -5.365  -9.990   8.904  0.00  0.00      AP1  C
ATOM   1739  HD2 PHE A 129      -6.297 -10.319   8.465  0.00  0.00      AP1   
ATOM   1740  CE2 PHE A 129      -4.536  -9.128   8.180  0.00  0.00      AP1  C
ATOM   1741  HE2 PHE A 129      -4.828  -8.806   7.190  0.00  0.00      AP1   
ATOM   1742  C   PHE A 129      -7.093  -8.796  11.411  0.00  0.00      AP1  C
ATOM   1743  O   PHE A 129      -6.414  -7.824  11.740  0.00  0.00      AP1  O
ATOM   1744  N   GLN A 130      -8.096  -8.682  10.512  0.00  0.00      AP1  N
ATOM   1745  HN  GLN A 130      -8.701  -9.440  10.272  0.00  0.00      AP1   
ATOM   1746  CA  GLN A 130      -8.381  -7.440   9.816  0.00  0.00      AP1  C
ATOM   1747  HA  GLN A 130      -7.463  -7.153   9.317  0.00  0.00      AP1   
ATOM   1748  CB  GLN A 130      -9.517  -7.546   8.763  0.00  0.00      AP1  C
ATOM   1749  HB1 GLN A 130     -10.441  -7.838   9.314  0.00  0.00      AP1   
ATOM   1750  HB2 GLN A 130      -9.718  -6.537   8.334  0.00  0.00      AP1   
ATOM   1751  CG  GLN A 130      -9.270  -8.566   7.627  0.00  0.00      AP1  C
ATOM   1752  HG1 GLN A 130      -8.187  -8.625   7.387  0.00  0.00      AP1   
ATOM   1753  HG2 GLN A 130      -9.607  -9.579   7.930  0.00  0.00      AP1   
ATOM   1754  CD  GLN A 130      -9.951  -8.250   6.282  0.00  0.00      AP1  C
ATOM   1755  OE1 GLN A 130      -9.664  -8.938   5.298  0.00  0.00      AP1  O
ATOM   1756  NE2 GLN A 130     -10.815  -7.216   6.206  0.00  0.00      AP1  N
ATOM   1757 HE21 GLN A 130     -11.237  -7.046   5.320  0.00  0.00      AP1   
ATOM   1758 HE22 GLN A 130     -10.988  -6.656   7.009  0.00  0.00      AP1   
ATOM   1759  C   GLN A 130      -8.758  -6.319  10.757  0.00  0.00      AP1  C
ATOM   1760  O   GLN A 130      -8.276  -5.197  10.635  0.00  0.00      AP1  O
ATOM   1761  N   LYS A 131      -9.617  -6.620  11.744  0.00  0.00      AP1  N
ATOM   1762  HN  LYS A 131      -9.996  -7.534  11.879  0.00  0.00      AP1   
ATOM   1763  CA  LYS A 131     -10.058  -5.631  12.692  0.00  0.00      AP1  C
ATOM   1764  HA  LYS A 131     -10.143  -4.710  12.129  0.00  0.00      AP1   
ATOM   1765  CB  LYS A 131     -11.483  -6.010  13.168  0.00  0.00      AP1  C
ATOM   1766  HB1 LYS A 131     -12.121  -6.095  12.257  0.00  0.00      AP1   
ATOM   1767  HB2 LYS A 131     -11.455  -7.025  13.625  0.00  0.00      AP1   
ATOM   1768  CG  LYS A 131     -12.043  -4.955  14.122  0.00  0.00      AP1  C
ATOM   1769  HG1 LYS A 131     -11.706  -5.184  15.158  0.00  0.00      AP1   
ATOM   1770  HG2 LYS A 131     -11.624  -3.960  13.848  0.00  0.00      AP1   
ATOM   1771  CD  LYS A 131     -13.566  -4.814  14.187  0.00  0.00      AP1  C
ATOM   1772  HD1 LYS A 131     -13.959  -4.760  13.145  0.00  0.00      AP1   
ATOM   1773  HD2 LYS A 131     -13.980  -5.737  14.653  0.00  0.00      AP1   
ATOM   1774  CE  LYS A 131     -13.907  -3.565  14.999  0.00  0.00      AP1  C
ATOM   1775  HE1 LYS A 131     -13.053  -3.280  15.652  0.00  0.00      AP1   
ATOM   1776  HE2 LYS A 131     -14.136  -2.711  14.325  0.00  0.00      AP1   
ATOM   1777  NZ  LYS A 131     -15.082  -3.810  15.854  0.00  0.00      AP1  N
ATOM   1778  HZ1 LYS A 131     -15.306  -2.956  16.404  0.00  0.00      AP1   
ATOM   1779  HZ2 LYS A 131     -15.898  -4.063  15.260  0.00  0.00      AP1   
ATOM   1780  HZ3 LYS A 131     -14.878  -4.596  16.505  0.00  0.00      AP1   
ATOM   1781  C   LYS A 131      -9.082  -5.370  13.857  0.00  0.00      AP1  C
ATOM   1782  O   LYS A 131      -9.088  -4.280  14.432  0.00  0.00      AP1  O
ATOM   1783  N   GLU A 132      -8.195  -6.335  14.213  0.00  0.00      AP1  N
ATOM   1784  HN  GLU A 132      -8.054  -7.164  13.680  0.00  0.00      AP1   
ATOM   1785  CA  GLU A 132      -7.362  -6.249  15.411  0.00  0.00      AP1  C
ATOM   1786  HA  GLU A 132      -7.702  -5.373  15.950  0.00  0.00      AP1   
ATOM   1787  CB  GLU A 132      -7.562  -7.509  16.327  0.00  0.00      AP1  C
ATOM   1788  HB1 GLU A 132      -7.202  -8.404  15.770  0.00  0.00      AP1   
ATOM   1789  HB2 GLU A 132      -6.912  -7.427  17.227  0.00  0.00      AP1   
ATOM   1790  CG  GLU A 132      -9.024  -7.795  16.794  0.00  0.00      AP1  C
ATOM   1791  HG1 GLU A 132      -9.379  -6.963  17.428  0.00  0.00      AP1   
ATOM   1792  HG2 GLU A 132      -9.703  -7.907  15.925  0.00  0.00      AP1   
ATOM   1793  CD  GLU A 132      -9.237  -9.044  17.673  0.00  0.00      AP1  C
ATOM   1794  OE1 GLU A 132      -8.292  -9.820  18.005  0.00  0.00      AP1  O
ATOM   1795  OE2 GLU A 132     -10.427  -9.284  18.011  0.00  0.00      AP1  O
ATOM   1796  C   GLU A 132      -5.846  -6.075  15.160  0.00  0.00      AP1  C
ATOM   1797  O   GLU A 132      -5.166  -5.405  15.936  0.00  0.00      AP1  O
ATOM   1798  N   ALA A 133      -5.264  -6.651  14.077  0.00  0.00      AP1  N
ATOM   1799  HN  ALA A 133      -5.813  -7.070  13.355  0.00  0.00      AP1   
ATOM   1800  CA  ALA A 133      -3.817  -6.706  13.878  0.00  0.00      AP1  C
ATOM   1801  HA  ALA A 133      -3.330  -6.112  14.642  0.00  0.00      AP1   
ATOM   1802  CB  ALA A 133      -3.349  -8.170  14.028  0.00  0.00      AP1  C
ATOM   1803  HB1 ALA A 133      -3.648  -8.557  15.025  0.00  0.00      AP1   
ATOM   1804  HB2 ALA A 133      -3.817  -8.820  13.255  0.00  0.00      AP1   
ATOM   1805  HB3 ALA A 133      -2.244  -8.257  13.942  0.00  0.00      AP1   
ATOM   1806  C   ALA A 133      -3.347  -6.147  12.530  0.00  0.00      AP1  C
ATOM   1807  O   ALA A 133      -2.157  -5.914  12.316  0.00  0.00      AP1  O
ATOM   1808  N   TYR A 134      -4.268  -5.851  11.591  0.00  0.00      AP1  N
ATOM   1809  HN  TYR A 134      -5.227  -6.112  11.690  0.00  0.00      AP1   
ATOM   1810  CA  TYR A 134      -3.960  -5.136  10.364  0.00  0.00      AP1  C
ATOM   1811  HA  TYR A 134      -2.967  -5.441  10.058  0.00  0.00      AP1   
ATOM   1812  CB  TYR A 134      -5.006  -5.429   9.251  0.00  0.00      AP1  C
ATOM   1813  HB1 TYR A 134      -4.901  -6.487   8.923  0.00  0.00      AP1   
ATOM   1814  HB2 TYR A 134      -6.039  -5.306   9.640  0.00  0.00      AP1   
ATOM   1815  CG  TYR A 134      -4.826  -4.570   8.020  0.00  0.00      AP1  C
ATOM   1816  CD1 TYR A 134      -3.791  -4.789   7.096  0.00  0.00      AP1  C
ATOM   1817  HD1 TYR A 134      -3.107  -5.612   7.242  0.00  0.00      AP1   
ATOM   1818  CE1 TYR A 134      -3.629  -3.930   5.996  0.00  0.00      AP1  C
ATOM   1819  HE1 TYR A 134      -2.835  -4.095   5.283  0.00  0.00      AP1   
ATOM   1820  CZ  TYR A 134      -4.492  -2.844   5.817  0.00  0.00      AP1  C
ATOM   1821  OH  TYR A 134      -4.312  -1.971   4.726  0.00  0.00      AP1  O
ATOM   1822  HH  TYR A 134      -5.038  -1.343   4.738  0.00  0.00      AP1   
ATOM   1823  CD2 TYR A 134      -5.674  -3.464   7.839  0.00  0.00      AP1  C
ATOM   1824  HD2 TYR A 134      -6.435  -3.240   8.575  0.00  0.00      AP1   
ATOM   1825  CE2 TYR A 134      -5.514  -2.611   6.740  0.00  0.00      AP1  C
ATOM   1826  HE2 TYR A 134      -6.170  -1.762   6.621  0.00  0.00      AP1   
ATOM   1827  C   TYR A 134      -3.905  -3.634  10.637  0.00  0.00      AP1  C
ATOM   1828  O   TYR A 134      -4.879  -3.011  11.044  0.00  0.00      AP1  O
ATOM   1829  N   CYS A 135      -2.741  -3.017  10.385  0.00  0.00      AP1  N
ATOM   1830  HN  CYS A 135      -1.958  -3.546  10.062  0.00  0.00      AP1   
ATOM   1831  CA  CYS A 135      -2.492  -1.596  10.541  0.00  0.00      AP1  C
ATOM   1832  HA  CYS A 135      -1.412  -1.530  10.491  0.00  0.00      AP1   
ATOM   1833  CB  CYS A 135      -2.967  -0.822   9.280  0.00  0.00      AP1   
ATOM   1834  HB1 CYS A 135      -4.047  -1.054   9.139  0.00  0.00      AP1   
ATOM   1835  HB2 CYS A 135      -2.910   0.273   9.465  0.00  0.00      AP1   
ATOM   1836  SG  CYS A 135      -2.063  -1.294   7.774  0.00  0.00      AP1   
ATOM   1837  C   CYS A 135      -2.944  -0.907  11.845  0.00  0.00      AP1  C
ATOM   1838  O   CYS A 135      -3.636   0.115  11.769  0.00  0.00      AP1  O
ATOM   1839  N   PRO A 136      -2.571  -1.384  13.051  0.00  0.00      AP1  N
ATOM   1840  CD  PRO A 136      -1.672  -2.519  13.246  0.00  0.00      AP1  C
ATOM   1841  HD1 PRO A 136      -0.712  -2.379  12.700  0.00  0.00      AP1   
ATOM   1842  HD2 PRO A 136      -2.140  -3.475  12.915  0.00  0.00      AP1   
ATOM   1843  CA  PRO A 136      -3.209  -1.015  14.314  0.00  0.00      AP1  C
ATOM   1844  HA  PRO A 136      -4.287  -0.989  14.203  0.00  0.00      AP1   
ATOM   1845  CB  PRO A 136      -2.784  -2.145  15.269  0.00  0.00      AP1  C
ATOM   1846  HB1 PRO A 136      -3.469  -3.022  15.224  0.00  0.00      AP1   
ATOM   1847  HB2 PRO A 136      -2.679  -1.797  16.321  0.00  0.00      AP1   
ATOM   1848  CG  PRO A 136      -1.417  -2.557  14.746  0.00  0.00      AP1  C
ATOM   1849  HG1 PRO A 136      -1.111  -3.557  15.107  0.00  0.00      AP1   
ATOM   1850  HG2 PRO A 136      -0.603  -1.839  14.998  0.00  0.00      AP1   
ATOM   1851  C   PRO A 136      -2.728   0.338  14.806  0.00  0.00      AP1  C
ATOM   1852  O   PRO A 136      -3.176   0.821  15.848  0.00  0.00      AP1  O
ATOM   1853  N   ASN A 137      -1.778   0.962  14.082  0.00  0.00      AP1  N
ATOM   1854  HN  ASN A 137      -1.312   0.492  13.335  0.00  0.00      AP1   
ATOM   1855  CA  ASN A 137      -1.344   2.324  14.297  0.00  0.00      AP1  C
ATOM   1856  HA  ASN A 137      -1.020   2.366  15.331  0.00  0.00      AP1   
ATOM   1857  CB  ASN A 137      -0.123   2.729  13.422  0.00  0.00      AP1  C
ATOM   1858  HB1 ASN A 137       0.191   3.751  13.728  0.00  0.00      AP1   
ATOM   1859  HB2 ASN A 137       0.731   2.047  13.611  0.00  0.00      AP1   
ATOM   1860  CG  ASN A 137      -0.422   2.770  11.925  0.00  0.00      AP1  C
ATOM   1861  OD1 ASN A 137      -0.987   1.839  11.348  0.00  0.00      AP1  O
ATOM   1862  ND2 ASN A 137      -0.033   3.885  11.265  0.00  0.00      AP1  N
ATOM   1863 HD21 ASN A 137      -0.230   3.934  10.290  0.00  0.00      AP1   
ATOM   1864 HD22 ASN A 137       0.406   4.629  11.760  0.00  0.00      AP1   
ATOM   1865  C   ASN A 137      -2.480   3.311  14.132  0.00  0.00      AP1  C
ATOM   1866  O   ASN A 137      -3.290   3.203  13.218  0.00  0.00      AP1  O
ATOM   1867  N   LYS A 138      -2.555   4.305  15.032  0.00  0.00      AP1  N
ATOM   1868  HN  LYS A 138      -1.870   4.426  15.748  0.00  0.00      AP1   
ATOM   1869  CA  LYS A 138      -3.628   5.277  15.037  0.00  0.00      AP1  C
ATOM   1870  HA  LYS A 138      -4.410   4.902  14.388  0.00  0.00      AP1   
ATOM   1871  CB  LYS A 138      -4.094   5.488  16.492  0.00  0.00      AP1  C
ATOM   1872  HB1 LYS A 138      -3.183   5.679  17.104  0.00  0.00      AP1   
ATOM   1873  HB2 LYS A 138      -4.706   6.417  16.545  0.00  0.00      AP1   
ATOM   1874  CG  LYS A 138      -4.852   4.270  17.038  0.00  0.00      AP1  C
ATOM   1875  HG1 LYS A 138      -5.926   4.351  16.753  0.00  0.00      AP1   
ATOM   1876  HG2 LYS A 138      -4.449   3.348  16.560  0.00  0.00      AP1   
ATOM   1877  CD  LYS A 138      -4.752   4.160  18.565  0.00  0.00      AP1  C
ATOM   1878  HD1 LYS A 138      -3.739   3.776  18.825  0.00  0.00      AP1   
ATOM   1879  HD2 LYS A 138      -4.840   5.186  18.994  0.00  0.00      AP1   
ATOM   1880  CE  LYS A 138      -5.829   3.255  19.161  0.00  0.00      AP1  C
ATOM   1881  HE1 LYS A 138      -6.829   3.737  19.086  0.00  0.00      AP1   
ATOM   1882  HE2 LYS A 138      -5.865   2.283  18.621  0.00  0.00      AP1   
ATOM   1883  NZ  LYS A 138      -5.533   2.996  20.586  0.00  0.00      AP1  N
ATOM   1884  HZ1 LYS A 138      -6.266   2.380  20.996  0.00  0.00      AP1   
ATOM   1885  HZ2 LYS A 138      -4.607   2.532  20.669  0.00  0.00      AP1   
ATOM   1886  HZ3 LYS A 138      -5.512   3.897  21.104  0.00  0.00      AP1   
ATOM   1887  C   LYS A 138      -3.152   6.591  14.456  0.00  0.00      AP1  C
ATOM   1888  O   LYS A 138      -3.933   7.488  14.171  0.00  0.00      AP1  O
ATOM   1889  N   CYS A 139      -1.845   6.706  14.206  0.00  0.00      AP1  N
ATOM   1890  HN  CYS A 139      -1.203   5.964  14.393  0.00  0.00      AP1   
ATOM   1891  CA  CYS A 139      -1.250   7.893  13.653  0.00  0.00      AP1  C
ATOM   1892  HA  CYS A 139      -1.893   8.285  12.873  0.00  0.00      AP1   
ATOM   1893  CB  CYS A 139      -0.947   8.982  14.718  0.00  0.00      AP1   
ATOM   1894  HB1 CYS A 139      -0.558   9.874  14.176  0.00  0.00      AP1   
ATOM   1895  HB2 CYS A 139      -1.892   9.306  15.205  0.00  0.00      AP1   
ATOM   1896  SG  CYS A 139       0.285   8.530  15.983  0.00  0.00      AP1   
ATOM   1897  C   CYS A 139       0.022   7.422  13.003  0.00  0.00      AP1  C
ATOM   1898  O   CYS A 139       0.420   6.273  13.206  0.00  0.00      AP1  O
ATOM   1899  N   GLY A 140       0.689   8.286  12.216  0.00  0.00      AP1  N
ATOM   1900  HN  GLY A 140       0.338   9.204  12.031  0.00  0.00      AP1   
ATOM   1901  CA  GLY A 140       1.956   7.956  11.580  0.00  0.00      AP1  C
ATOM   1902  HA1 GLY A 140       2.628   7.720  12.394  0.00  0.00      AP1   
ATOM   1903  HA2 GLY A 140       2.233   8.836  11.017  0.00  0.00      AP1   
ATOM   1904  C   GLY A 140       1.941   6.785  10.633  0.00  0.00      AP1  C
ATOM   1905  O   GLY A 140       0.933   6.440  10.019  0.00  0.00      AP1  O
ATOM   1906  N   VAL A 141       3.116   6.163  10.469  0.00  0.00      AP1  N
ATOM   1907  HN  VAL A 141       3.916   6.399  11.015  0.00  0.00      AP1   
ATOM   1908  CA  VAL A 141       3.341   5.110   9.507  0.00  0.00      AP1  C
ATOM   1909  HA  VAL A 141       2.382   4.813   9.101  0.00  0.00      AP1   
ATOM   1910  CB  VAL A 141       4.234   5.558   8.354  0.00  0.00      AP1  C
ATOM   1911  HB  VAL A 141       5.232   5.821   8.782  0.00  0.00      AP1   
ATOM   1912  CG1 VAL A 141       4.405   4.420   7.328  0.00  0.00      AP1  C
ATOM   1913 HG11 VAL A 141       5.024   4.763   6.471  0.00  0.00      AP1   
ATOM   1914 HG12 VAL A 141       4.916   3.541   7.774  0.00  0.00      AP1   
ATOM   1915 HG13 VAL A 141       3.419   4.097   6.933  0.00  0.00      AP1   
ATOM   1916  CG2 VAL A 141       3.603   6.796   7.687  0.00  0.00      AP1  C
ATOM   1917 HG21 VAL A 141       4.209   7.126   6.816  0.00  0.00      AP1   
ATOM   1918 HG22 VAL A 141       2.576   6.567   7.330  0.00  0.00      AP1   
ATOM   1919 HG23 VAL A 141       3.544   7.648   8.395  0.00  0.00      AP1   
ATOM   1920  C   VAL A 141       3.931   3.901  10.205  0.00  0.00      AP1  C
ATOM   1921  O   VAL A 141       5.006   3.939  10.797  0.00  0.00      AP1  O
ATOM   1922  N   MET A 142       3.222   2.765  10.124  0.00  0.00      AP1  N
ATOM   1923  HN  MET A 142       2.316   2.729   9.710  0.00  0.00      AP1   
ATOM   1924  CA  MET A 142       3.701   1.495  10.625  0.00  0.00      AP1  C
ATOM   1925  HA  MET A 142       4.628   1.659  11.162  0.00  0.00      AP1   
ATOM   1926  CB  MET A 142       2.628   0.836  11.522  0.00  0.00      AP1  C
ATOM   1927  HB1 MET A 142       2.439   1.536  12.368  0.00  0.00      AP1   
ATOM   1928  HB2 MET A 142       1.671   0.761  10.959  0.00  0.00      AP1   
ATOM   1929  CG  MET A 142       2.983  -0.536  12.116  0.00  0.00      AP1  C
ATOM   1930  HG1 MET A 142       3.098  -1.289  11.307  0.00  0.00      AP1   
ATOM   1931  HG2 MET A 142       3.953  -0.470  12.656  0.00  0.00      AP1   
ATOM   1932  SD  MET A 142       1.709  -1.132  13.261  0.00  0.00      AP1  S
ATOM   1933  CE  MET A 142       2.464  -2.755  13.552  0.00  0.00      AP1  C
ATOM   1934  HE1 MET A 142       1.846  -3.361  14.250  0.00  0.00      AP1   
ATOM   1935  HE2 MET A 142       2.564  -3.325  12.603  0.00  0.00      AP1   
ATOM   1936  HE3 MET A 142       3.477  -2.651  13.998  0.00  0.00      AP1   
ATOM   1937  C   MET A 142       4.014   0.627   9.429  0.00  0.00      AP1  C
ATOM   1938  O   MET A 142       3.228   0.527   8.496  0.00  0.00      AP1  O
ATOM   1939  N   LEU A 143       5.191  -0.011   9.397  0.00  0.00      AP1  N
ATOM   1940  HN  LEU A 143       5.919   0.105  10.069  0.00  0.00      AP1   
ATOM   1941  CA  LEU A 143       5.500  -0.950   8.343  0.00  0.00      AP1  C
ATOM   1942  HA  LEU A 143       4.813  -0.798   7.521  0.00  0.00      AP1   
ATOM   1943  CB  LEU A 143       6.962  -0.859   7.858  0.00  0.00      AP1  C
ATOM   1944  HB1 LEU A 143       7.610  -1.176   8.707  0.00  0.00      AP1   
ATOM   1945  HB2 LEU A 143       7.123  -1.608   7.052  0.00  0.00      AP1   
ATOM   1946  CG  LEU A 143       7.416   0.536   7.390  0.00  0.00      AP1  C
ATOM   1947  HG  LEU A 143       7.286   1.216   8.267  0.00  0.00      AP1   
ATOM   1948  CD1 LEU A 143       8.898   0.485   6.994  0.00  0.00      AP1  C
ATOM   1949 HD11 LEU A 143       9.233   1.472   6.607  0.00  0.00      AP1   
ATOM   1950 HD12 LEU A 143       9.528   0.221   7.871  0.00  0.00      AP1   
ATOM   1951 HD13 LEU A 143       9.066  -0.274   6.201  0.00  0.00      AP1   
ATOM   1952  CD2 LEU A 143       6.566   1.082   6.235  0.00  0.00      AP1  C
ATOM   1953 HD21 LEU A 143       6.917   2.096   5.943  0.00  0.00      AP1   
ATOM   1954 HD22 LEU A 143       6.628   0.434   5.338  0.00  0.00      AP1   
ATOM   1955 HD23 LEU A 143       5.500   1.158   6.539  0.00  0.00      AP1   
ATOM   1956  C   LEU A 143       5.228  -2.318   8.917  0.00  0.00      AP1  C
ATOM   1957  O   LEU A 143       5.660  -2.623  10.030  0.00  0.00      AP1  O
ATOM   1958  N   GLN A 144       4.473  -3.167   8.197  0.00  0.00      AP1  N
ATOM   1959  HN  GLN A 144       4.066  -2.963   7.308  0.00  0.00      AP1   
ATOM   1960  CA  GLN A 144       4.192  -4.498   8.693  0.00  0.00      AP1  C
ATOM   1961  HA  GLN A 144       4.970  -4.746   9.405  0.00  0.00      AP1   
ATOM   1962  CB  GLN A 144       2.861  -4.565   9.510  0.00  0.00      AP1  C
ATOM   1963  HB1 GLN A 144       3.081  -5.143  10.438  0.00  0.00      AP1   
ATOM   1964  HB2 GLN A 144       2.579  -3.540   9.842  0.00  0.00      AP1   
ATOM   1965  CG  GLN A 144       1.631  -5.220   8.838  0.00  0.00      AP1  C
ATOM   1966  HG1 GLN A 144       1.395  -4.708   7.880  0.00  0.00      AP1   
ATOM   1967  HG2 GLN A 144       1.827  -6.288   8.614  0.00  0.00      AP1   
ATOM   1968  CD  GLN A 144       0.389  -5.106   9.726  0.00  0.00      AP1  C
ATOM   1969  OE1 GLN A 144      -0.282  -4.073   9.737  0.00  0.00      AP1  O
ATOM   1970  NE2 GLN A 144       0.051  -6.170  10.489  0.00  0.00      AP1  N
ATOM   1971 HE21 GLN A 144      -0.762  -6.076  11.057  0.00  0.00      AP1   
ATOM   1972 HE22 GLN A 144       0.617  -6.987  10.476  0.00  0.00      AP1   
ATOM   1973  C   GLN A 144       4.261  -5.518   7.566  0.00  0.00      AP1  C
ATOM   1974  O   GLN A 144       3.702  -5.329   6.486  0.00  0.00      AP1  O
ATOM   1975  N   THR A 145       4.988  -6.632   7.796  0.00  0.00      AP1  N
ATOM   1976  HN  THR A 145       5.555  -6.715   8.614  0.00  0.00      AP1   
ATOM   1977  CA  THR A 145       5.029  -7.800   6.914  0.00  0.00      AP1  C
ATOM   1978  HA  THR A 145       5.247  -7.413   5.927  0.00  0.00      AP1   
ATOM   1979  CB  THR A 145       6.082  -8.853   7.332  0.00  0.00      AP1  C
ATOM   1980  HB  THR A 145       5.921  -9.034   8.423  0.00  0.00      AP1   
ATOM   1981  OG1 THR A 145       7.385  -8.311   7.161  0.00  0.00      AP1  O
ATOM   1982  HG1 THR A 145       7.990  -9.012   7.424  0.00  0.00      AP1   
ATOM   1983  CG2 THR A 145       5.996 -10.123   6.436  0.00  0.00      AP1  C
ATOM   1984 HG21 THR A 145       6.674 -10.918   6.812  0.00  0.00      AP1   
ATOM   1985 HG22 THR A 145       4.962 -10.529   6.437  0.00  0.00      AP1   
ATOM   1986 HG23 THR A 145       6.279  -9.892   5.387  0.00  0.00      AP1   
ATOM   1987  C   THR A 145       3.668  -8.489   6.820  0.00  0.00      AP1  C
ATOM   1988  O   THR A 145       3.068  -8.908   7.808  0.00  0.00      AP1  O
ATOM   1989  N   LEU A 146       3.155  -8.653   5.589  0.00  0.00      AP1  N
ATOM   1990  HN  LEU A 146       3.617  -8.284   4.785  0.00  0.00      AP1   
ATOM   1991  CA  LEU A 146       1.923  -9.356   5.297  0.00  0.00      AP1  C
ATOM   1992  HA  LEU A 146       1.586  -9.845   6.203  0.00  0.00      AP1   
ATOM   1993  CB  LEU A 146       0.811  -8.456   4.691  0.00  0.00      AP1  C
ATOM   1994  HB1 LEU A 146       1.206  -8.045   3.734  0.00  0.00      AP1   
ATOM   1995  HB2 LEU A 146      -0.060  -9.092   4.416  0.00  0.00      AP1   
ATOM   1996  CG  LEU A 146       0.359  -7.286   5.578  0.00  0.00      AP1  C
ATOM   1997  HG  LEU A 146       1.277  -6.705   5.836  0.00  0.00      AP1   
ATOM   1998  CD1 LEU A 146      -0.614  -6.391   4.800  0.00  0.00      AP1  C
ATOM   1999 HD11 LEU A 146      -0.986  -5.567   5.445  0.00  0.00      AP1   
ATOM   2000 HD12 LEU A 146      -0.111  -5.943   3.916  0.00  0.00      AP1   
ATOM   2001 HD13 LEU A 146      -1.489  -6.977   4.447  0.00  0.00      AP1   
ATOM   2002  CD2 LEU A 146      -0.277  -7.772   6.884  0.00  0.00      AP1  C
ATOM   2003 HD21 LEU A 146      -0.577  -6.906   7.514  0.00  0.00      AP1   
ATOM   2004 HD22 LEU A 146      -1.184  -8.382   6.696  0.00  0.00      AP1   
ATOM   2005 HD23 LEU A 146       0.444  -8.389   7.463  0.00  0.00      AP1   
ATOM   2006  C   LEU A 146       2.243 -10.434   4.290  0.00  0.00      AP1  C
ATOM   2007  O   LEU A 146       3.249 -10.404   3.586  0.00  0.00      AP1  O
ATOM   2008  N   ILE A 147       1.367 -11.442   4.221  0.00  0.00      AP1  N
ATOM   2009  HN  ILE A 147       0.599 -11.512   4.854  0.00  0.00      AP1   
ATOM   2010  CA  ILE A 147       1.432 -12.508   3.251  0.00  0.00      AP1  C
ATOM   2011  HA  ILE A 147       2.302 -12.360   2.625  0.00  0.00      AP1   
ATOM   2012  CB  ILE A 147       1.384 -13.867   3.936  0.00  0.00      AP1  C
ATOM   2013  HB  ILE A 147       0.500 -13.804   4.622  0.00  0.00      AP1   
ATOM   2014  CG2 ILE A 147       1.250 -15.019   2.915  0.00  0.00      AP1  C
ATOM   2015 HG21 ILE A 147       1.060 -15.982   3.435  0.00  0.00      AP1   
ATOM   2016 HG22 ILE A 147       0.402 -14.837   2.223  0.00  0.00      AP1   
ATOM   2017 HG23 ILE A 147       2.177 -15.127   2.313  0.00  0.00      AP1   
ATOM   2018  CG1 ILE A 147       2.633 -14.053   4.823  0.00  0.00      AP1  C
ATOM   2019 HG11 ILE A 147       3.552 -13.949   4.204  0.00  0.00      AP1   
ATOM   2020 HG12 ILE A 147       2.657 -13.242   5.586  0.00  0.00      AP1   
ATOM   2021  CD  ILE A 147       2.682 -15.400   5.563  0.00  0.00      AP1   
ATOM   2022  HD1 ILE A 147       3.575 -15.443   6.225  0.00  0.00      AP1   
ATOM   2023  HD2 ILE A 147       1.776 -15.536   6.192  0.00  0.00      AP1   
ATOM   2024  HD3 ILE A 147       2.746 -16.246   4.847  0.00  0.00      AP1   
ATOM   2025  C   ILE A 147       0.226 -12.312   2.374  0.00  0.00      AP1  C
ATOM   2026  O   ILE A 147      -0.903 -12.218   2.849  0.00  0.00      AP1  O
ATOM   2027  N   TRP A 148       0.447 -12.211   1.055  0.00  0.00      AP1  N
ATOM   2028  HN  TRP A 148       1.371 -12.229   0.680  0.00  0.00      AP1   
ATOM   2029  CA  TRP A 148      -0.606 -12.071   0.078  0.00  0.00      AP1  C
ATOM   2030  HA  TRP A 148      -1.440 -11.563   0.547  0.00  0.00      AP1   
ATOM   2031  CB  TRP A 148      -0.097 -11.251  -1.135  0.00  0.00      AP1  C
ATOM   2032  HB1 TRP A 148       0.995 -11.439  -1.239  0.00  0.00      AP1   
ATOM   2033  HB2 TRP A 148      -0.578 -11.619  -2.068  0.00  0.00      AP1   
ATOM   2034  CG  TRP A 148      -0.283  -9.737  -1.007  0.00  0.00      AP1  C
ATOM   2035  CD1 TRP A 148      -1.248  -8.970  -1.594  0.00  0.00      AP1  C
ATOM   2036  HD1 TRP A 148      -2.025  -9.374  -2.229  0.00  0.00      AP1   
ATOM   2037  NE1 TRP A 148      -1.117  -7.651  -1.236  0.00  0.00      AP1  N
ATOM   2038  HE1 TRP A 148      -1.699  -6.911  -1.501  0.00  0.00      AP1   
ATOM   2039  CE2 TRP A 148      -0.050  -7.537  -0.390  0.00  0.00      AP1  C
ATOM   2040  CD2 TRP A 148       0.503  -8.830  -0.213  0.00  0.00      AP1  C
ATOM   2041  CE3 TRP A 148       1.593  -9.022   0.621  0.00  0.00      AP1  C
ATOM   2042  HE3 TRP A 148       2.027 -10.001   0.778  0.00  0.00      AP1   
ATOM   2043  CZ3 TRP A 148       2.135  -7.903   1.259  0.00  0.00      AP1  C
ATOM   2044  HZ3 TRP A 148       2.985  -8.025   1.915  0.00  0.00      AP1   
ATOM   2045  CZ2 TRP A 148       0.487  -6.431   0.249  0.00  0.00      AP1  C
ATOM   2046  HZ2 TRP A 148       0.067  -5.445   0.132  0.00  0.00      AP1   
ATOM   2047  CH2 TRP A 148       1.604  -6.624   1.067  0.00  0.00      AP1  C
ATOM   2048  HH2 TRP A 148       2.063  -5.777   1.556  0.00  0.00      AP1   
ATOM   2049  C   TRP A 148      -1.103 -13.457  -0.331  0.00  0.00      AP1  C
ATOM   2050  O   TRP A 148      -0.369 -14.304  -0.826  0.00  0.00      AP1  O
ATOM   2051  N   CYS A 149      -2.398 -13.752  -0.124  0.00  0.00      AP1  N
ATOM   2052  HN  CYS A 149      -3.069 -13.067   0.155  0.00  0.00      AP1   
ATOM   2053  CA  CYS A 149      -2.932 -15.098  -0.289  0.00  0.00      AP1  C
ATOM   2054  HA  CYS A 149      -2.231 -15.730   0.245  0.00  0.00      AP1   
ATOM   2055  CB  CYS A 149      -4.344 -15.187   0.306  0.00  0.00      AP1   
ATOM   2056  HB1 CYS A 149      -4.997 -14.514  -0.293  0.00  0.00      AP1   
ATOM   2057  HB2 CYS A 149      -4.748 -16.214   0.164  0.00  0.00      AP1   
ATOM   2058  SG  CYS A 149      -4.340 -14.666   2.034  0.00  0.00      AP1   
ATOM   2059  C   CYS A 149      -3.018 -15.606  -1.715  0.00  0.00      AP1  C
ATOM   2060  O   CYS A 149      -3.003 -16.805  -1.960  0.00  0.00      AP1  O
ATOM   2061  N   LYS A 150      -3.119 -14.676  -2.675  0.00  0.00      AP1  N
ATOM   2062  HN  LYS A 150      -3.191 -13.724  -2.383  0.00  0.00      AP1   
ATOM   2063  CA  LYS A 150      -3.139 -14.883  -4.112  0.00  0.00      AP1  C
ATOM   2064  HA  LYS A 150      -3.981 -15.542  -4.287  0.00  0.00      AP1   
ATOM   2065  CB  LYS A 150      -3.388 -13.528  -4.820  0.00  0.00      AP1  C
ATOM   2066  HB1 LYS A 150      -3.212 -13.689  -5.909  0.00  0.00      AP1   
ATOM   2067  HB2 LYS A 150      -4.462 -13.256  -4.715  0.00  0.00      AP1   
ATOM   2068  CG  LYS A 150      -2.498 -12.367  -4.348  0.00  0.00      AP1  C
ATOM   2069  HG1 LYS A 150      -2.020 -12.644  -3.380  0.00  0.00      AP1   
ATOM   2070  HG2 LYS A 150      -1.680 -12.212  -5.089  0.00  0.00      AP1   
ATOM   2071  CD  LYS A 150      -3.292 -11.063  -4.154  0.00  0.00      AP1  C
ATOM   2072  HD1 LYS A 150      -4.371 -11.279  -4.329  0.00  0.00      AP1   
ATOM   2073  HD2 LYS A 150      -3.183 -10.746  -3.091  0.00  0.00      AP1   
ATOM   2074  CE  LYS A 150      -2.827  -9.937  -5.077  0.00  0.00      AP1  C
ATOM   2075  HE1 LYS A 150      -1.766  -9.674  -4.867  0.00  0.00      AP1   
ATOM   2076  HE2 LYS A 150      -2.909 -10.246  -6.142  0.00  0.00      AP1   
ATOM   2077  NZ  LYS A 150      -3.648  -8.719  -4.886  0.00  0.00      AP1  N
ATOM   2078  HZ1 LYS A 150      -3.317  -7.963  -5.520  0.00  0.00      AP1   
ATOM   2079  HZ2 LYS A 150      -4.643  -8.935  -5.096  0.00  0.00      AP1   
ATOM   2080  HZ3 LYS A 150      -3.569  -8.401  -3.899  0.00  0.00      AP1   
ATOM   2081  C   LYS A 150      -1.909 -15.551  -4.703  0.00  0.00      AP1  C
ATOM   2082  O   LYS A 150      -1.997 -16.256  -5.702  0.00  0.00      AP1  O
ATOM   2083  N   ASN A 151      -0.727 -15.313  -4.118  0.00  0.00      AP1  N
ATOM   2084  HN  ASN A 151      -0.643 -14.841  -3.241  0.00  0.00      AP1   
ATOM   2085  CA  ASN A 151       0.529 -15.717  -4.701  0.00  0.00      AP1  C
ATOM   2086  HA  ASN A 151       0.294 -16.565  -5.335  0.00  0.00      AP1   
ATOM   2087  CB  ASN A 151       1.099 -14.513  -5.510  0.00  0.00      AP1  C
ATOM   2088  HB1 ASN A 151       2.145 -14.760  -5.796  0.00  0.00      AP1   
ATOM   2089  HB2 ASN A 151       0.522 -14.371  -6.446  0.00  0.00      AP1   
ATOM   2090  CG  ASN A 151       1.126 -13.215  -4.705  0.00  0.00      AP1  C
ATOM   2091  OD1 ASN A 151       1.021 -13.201  -3.482  0.00  0.00      AP1  O
ATOM   2092  ND2 ASN A 151       1.268 -12.063  -5.401  0.00  0.00      AP1  N
ATOM   2093 HD21 ASN A 151       1.297 -11.214  -4.880  0.00  0.00      AP1   
ATOM   2094 HD22 ASN A 151       1.368 -12.088  -6.391  0.00  0.00      AP1   
ATOM   2095  C   ASN A 151       1.520 -16.189  -3.648  0.00  0.00      AP1  C
ATOM   2096  O   ASN A 151       2.667 -16.505  -3.958  0.00  0.00      AP1  O
ATOM   2097  N   CYS A 152       1.094 -16.230  -2.370  0.00  0.00      AP1  N
ATOM   2098  HN  CYS A 152       0.145 -15.997  -2.170  0.00  0.00      AP1   
ATOM   2099  CA  CYS A 152       1.892 -16.588  -1.207  0.00  0.00      AP1  C
ATOM   2100  HA  CYS A 152       1.229 -16.442  -0.363  0.00  0.00      AP1   
ATOM   2101  CB  CYS A 152       2.224 -18.093  -1.155  0.00  0.00      AP1   
ATOM   2102  HB1 CYS A 152       2.806 -18.334  -2.073  0.00  0.00      AP1   
ATOM   2103  HB2 CYS A 152       2.903 -18.300  -0.298  0.00  0.00      AP1   
ATOM   2104  SG  CYS A 152       0.715 -19.107  -1.107  0.00  0.00      AP1   
ATOM   2105  C   CYS A 152       3.119 -15.728  -0.983  0.00  0.00      AP1  C
ATOM   2106  O   CYS A 152       4.053 -16.091  -0.274  0.00  0.00      AP1  O
ATOM   2107  N   LYS A 153       3.122 -14.512  -1.546  0.00  0.00      AP1  N
ATOM   2108  HN  LYS A 153       2.328 -14.152  -2.033  0.00  0.00      AP1   
ATOM   2109  CA  LYS A 153       4.258 -13.631  -1.497  0.00  0.00      AP1  C
ATOM   2110  HA  LYS A 153       5.148 -14.245  -1.426  0.00  0.00      AP1   
ATOM   2111  CB  LYS A 153       4.327 -12.826  -2.811  0.00  0.00      AP1  C
ATOM   2112  HB1 LYS A 153       4.373 -13.564  -3.645  0.00  0.00      AP1   
ATOM   2113  HB2 LYS A 153       3.375 -12.265  -2.943  0.00  0.00      AP1   
ATOM   2114  CG  LYS A 153       5.492 -11.845  -3.027  0.00  0.00      AP1  C
ATOM   2115  HG1 LYS A 153       5.490 -11.505  -4.088  0.00  0.00      AP1   
ATOM   2116  HG2 LYS A 153       5.332 -10.946  -2.390  0.00  0.00      AP1   
ATOM   2117  CD  LYS A 153       6.902 -12.382  -2.740  0.00  0.00      AP1  C
ATOM   2118  HD1 LYS A 153       7.023 -12.481  -1.637  0.00  0.00      AP1   
ATOM   2119  HD2 LYS A 153       6.979 -13.405  -3.177  0.00  0.00      AP1   
ATOM   2120  CE  LYS A 153       7.979 -11.464  -3.329  0.00  0.00      AP1  C
ATOM   2121  HE1 LYS A 153       8.344 -11.865  -4.301  0.00  0.00      AP1   
ATOM   2122  HE2 LYS A 153       7.571 -10.444  -3.500  0.00  0.00      AP1   
ATOM   2123  NZ  LYS A 153       9.128 -11.359  -2.409  0.00  0.00      AP1  N
ATOM   2124  HZ1 LYS A 153       9.855 -10.736  -2.817  0.00  0.00      AP1   
ATOM   2125  HZ2 LYS A 153       8.810 -10.969  -1.499  0.00  0.00      AP1   
ATOM   2126  HZ3 LYS A 153       9.533 -12.304  -2.253  0.00  0.00      AP1   
ATOM   2127  C   LYS A 153       4.197 -12.779  -0.247  0.00  0.00      AP1  C
ATOM   2128  O   LYS A 153       3.199 -12.141   0.082  0.00  0.00      AP1  O
ATOM   2129  N   LYS A 154       5.301 -12.809   0.514  0.00  0.00      AP1  N
ATOM   2130  HN  LYS A 154       6.109 -13.317   0.220  0.00  0.00      AP1   
ATOM   2131  CA  LYS A 154       5.429 -12.142   1.775  0.00  0.00      AP1  C
ATOM   2132  HA  LYS A 154       4.442 -11.834   2.097  0.00  0.00      AP1   
ATOM   2133  CB  LYS A 154       6.103 -13.115   2.761  0.00  0.00      AP1  C
ATOM   2134  HB1 LYS A 154       5.506 -14.057   2.752  0.00  0.00      AP1   
ATOM   2135  HB2 LYS A 154       7.113 -13.381   2.375  0.00  0.00      AP1   
ATOM   2136  CG  LYS A 154       6.190 -12.596   4.192  0.00  0.00      AP1  C
ATOM   2137  HG1 LYS A 154       6.583 -11.553   4.178  0.00  0.00      AP1   
ATOM   2138  HG2 LYS A 154       5.165 -12.559   4.628  0.00  0.00      AP1   
ATOM   2139  CD  LYS A 154       7.107 -13.461   5.062  0.00  0.00      AP1  C
ATOM   2140  HD1 LYS A 154       8.078 -13.590   4.530  0.00  0.00      AP1   
ATOM   2141  HD2 LYS A 154       7.315 -12.905   6.006  0.00  0.00      AP1   
ATOM   2142  CE  LYS A 154       6.542 -14.829   5.412  0.00  0.00      AP1  C
ATOM   2143  HE1 LYS A 154       5.590 -15.010   4.863  0.00  0.00      AP1   
ATOM   2144  HE2 LYS A 154       7.262 -15.631   5.139  0.00  0.00      AP1   
ATOM   2145  NZ  LYS A 154       6.290 -14.864   6.853  0.00  0.00      AP1  N
ATOM   2146  HZ1 LYS A 154       5.900 -15.789   7.124  0.00  0.00      AP1   
ATOM   2147  HZ2 LYS A 154       7.180 -14.701   7.365  0.00  0.00      AP1   
ATOM   2148  HZ3 LYS A 154       5.611 -14.117   7.103  0.00  0.00      AP1   
ATOM   2149  C   LYS A 154       6.255 -10.882   1.578  0.00  0.00      AP1  C
ATOM   2150  O   LYS A 154       7.402 -10.946   1.130  0.00  0.00      AP1  O
ATOM   2151  N   GLU A 155       5.656  -9.718   1.888  0.00  0.00      AP1  N
ATOM   2152  HN  GLU A 155       4.750  -9.696   2.305  0.00  0.00      AP1   
ATOM   2153  CA  GLU A 155       6.232  -8.406   1.664  0.00  0.00      AP1  C
ATOM   2154  HA  GLU A 155       7.308  -8.486   1.759  0.00  0.00      AP1   
ATOM   2155  CB  GLU A 155       5.897  -7.858   0.258  0.00  0.00      AP1  C
ATOM   2156  HB1 GLU A 155       4.915  -8.281  -0.055  0.00  0.00      AP1   
ATOM   2157  HB2 GLU A 155       5.752  -6.756   0.308  0.00  0.00      AP1   
ATOM   2158  CG  GLU A 155       6.979  -8.224  -0.779  0.00  0.00      AP1  C
ATOM   2159  HG1 GLU A 155       7.920  -7.698  -0.532  0.00  0.00      AP1   
ATOM   2160  HG2 GLU A 155       7.165  -9.317  -0.790  0.00  0.00      AP1   
ATOM   2161  CD  GLU A 155       6.601  -7.774  -2.183  0.00  0.00      AP1  C
ATOM   2162  OE1 GLU A 155       6.679  -6.555  -2.458  0.00  0.00      AP1  O
ATOM   2163  OE2 GLU A 155       6.295  -8.676  -3.004  0.00  0.00      AP1  O
ATOM   2164  C   GLU A 155       5.760  -7.425   2.717  0.00  0.00      AP1  C
ATOM   2165  O   GLU A 155       4.844  -7.682   3.495  0.00  0.00      AP1  O
ATOM   2166  N   VAL A 156       6.431  -6.263   2.773  0.00  0.00      AP1  N
ATOM   2167  HN  VAL A 156       7.125  -6.042   2.093  0.00  0.00      AP1   
ATOM   2168  CA  VAL A 156       6.232  -5.240   3.781  0.00  0.00      AP1  C
ATOM   2169  HA  VAL A 156       5.792  -5.711   4.651  0.00  0.00      AP1   
ATOM   2170  CB  VAL A 156       7.557  -4.581   4.161  0.00  0.00      AP1  C
ATOM   2171  HB  VAL A 156       7.975  -4.109   3.238  0.00  0.00      AP1   
ATOM   2172  CG1 VAL A 156       7.333  -3.497   5.226  0.00  0.00      AP1  C
ATOM   2173 HG11 VAL A 156       8.304  -3.047   5.528  0.00  0.00      AP1   
ATOM   2174 HG12 VAL A 156       6.692  -2.675   4.846  0.00  0.00      AP1   
ATOM   2175 HG13 VAL A 156       6.859  -3.928   6.133  0.00  0.00      AP1   
ATOM   2176  CG2 VAL A 156       8.516  -5.648   4.720  0.00  0.00      AP1  C
ATOM   2177 HG21 VAL A 156       9.474  -5.186   5.041  0.00  0.00      AP1   
ATOM   2178 HG22 VAL A 156       8.063  -6.159   5.597  0.00  0.00      AP1   
ATOM   2179 HG23 VAL A 156       8.754  -6.415   3.955  0.00  0.00      AP1   
ATOM   2180  C   VAL A 156       5.249  -4.198   3.280  0.00  0.00      AP1  C
ATOM   2181  O   VAL A 156       5.470  -3.519   2.282  0.00  0.00      AP1  O
ATOM   2182  N   HSD A 157       4.117  -4.044   3.988  0.00  0.00      AP1  N
ATOM   2183  HN  HSD A 157       3.932  -4.614   4.788  0.00  0.00      AP1   
ATOM   2184  CA  HSD A 157       3.090  -3.072   3.673  0.00  0.00      AP1  C
ATOM   2185  HA  HSD A 157       3.223  -2.763   2.643  0.00  0.00      AP1   
ATOM   2186  CB  HSD A 157       1.693  -3.662   3.940  0.00  0.00      AP1  C
ATOM   2187  HB1 HSD A 157       1.521  -4.515   3.248  0.00  0.00      AP1   
ATOM   2188  HB2 HSD A 157       1.654  -4.073   4.972  0.00  0.00      AP1   
ATOM   2189  ND1 HSD A 157       0.220  -2.263   2.509  0.00  0.00      AP1  N
ATOM   2190  HD1 HSD A 157       0.571  -2.618   1.642  0.00  0.00      AP1   
ATOM   2191  CG  HSD A 157       0.580  -2.688   3.767  0.00  0.00      AP1  C
ATOM   2192  CE1 HSD A 157      -0.753  -1.394   2.713  0.00  0.00      AP1  C
ATOM   2193  HE1 HSD A 157      -1.278  -0.867   1.911  0.00  0.00      AP1   
ATOM   2194  NE2 HSD A 157      -1.023  -1.243   4.029  0.00  0.00      AP1  N
ATOM   2195  CD2 HSD A 157      -0.167  -2.069   4.715  0.00  0.00      AP1  C
ATOM   2196  HD2 HSD A 157      -0.115  -2.146   5.794  0.00  0.00      AP1   
ATOM   2197  C   HSD A 157       3.258  -1.841   4.541  0.00  0.00      AP1  C
ATOM   2198  O   HSD A 157       3.555  -1.950   5.728  0.00  0.00      AP1  O
ATOM   2199  N   ALA A 158       3.060  -0.634   3.970  0.00  0.00      AP1  N
ATOM   2200  HN  ALA A 158       2.866  -0.538   2.995  0.00  0.00      AP1   
ATOM   2201  CA  ALA A 158       3.114   0.608   4.719  0.00  0.00      AP1  C
ATOM   2202  HA  ALA A 158       3.691   0.477   5.627  0.00  0.00      AP1   
ATOM   2203  CB  ALA A 158       3.775   1.732   3.891  0.00  0.00      AP1  C
ATOM   2204  HB1 ALA A 158       4.808   1.431   3.611  0.00  0.00      AP1   
ATOM   2205  HB2 ALA A 158       3.210   1.923   2.953  0.00  0.00      AP1   
ATOM   2206  HB3 ALA A 158       3.838   2.682   4.466  0.00  0.00      AP1   
ATOM   2207  C   ALA A 158       1.723   1.060   5.155  0.00  0.00      AP1  C
ATOM   2208  O   ALA A 158       0.892   1.475   4.350  0.00  0.00      AP1  O
ATOM   2209  N   CYS A 159       1.454   1.027   6.473  0.00  0.00      AP1  N
ATOM   2210  HN  CYS A 159       2.139   0.714   7.128  0.00  0.00      AP1   
ATOM   2211  CA  CYS A 159       0.192   1.424   7.060  0.00  0.00      AP1  C
ATOM   2212  HA  CYS A 159      -0.572   1.224   6.318  0.00  0.00      AP1   
ATOM   2213  CB  CYS A 159      -0.011   0.740   8.425  0.00  0.00      AP1   
ATOM   2214  HB1 CYS A 159       0.867   0.999   9.058  0.00  0.00      AP1   
ATOM   2215  HB2 CYS A 159      -0.897   1.176   8.936  0.00  0.00      AP1   
ATOM   2216  SG  CYS A 159      -0.134  -1.059   8.323  0.00  0.00      AP1   
ATOM   2217  C   CYS A 159       0.174   2.906   7.352  0.00  0.00      AP1  C
ATOM   2218  O   CYS A 159       0.632   3.354   8.401  0.00  0.00      AP1  O
ATOM   2219  N   ARG A 160      -0.375   3.720   6.438  0.00  0.00      AP1  N
ATOM   2220  HN  ARG A 160      -0.806   3.372   5.608  0.00  0.00      AP1   
ATOM   2221  CA  ARG A 160      -0.368   5.155   6.612  0.00  0.00      AP1  C
ATOM   2222  HA  ARG A 160       0.428   5.408   7.301  0.00  0.00      AP1   
ATOM   2223  CB  ARG A 160      -0.104   5.897   5.284  0.00  0.00      AP1  C
ATOM   2224  HB1 ARG A 160      -0.939   5.620   4.597  0.00  0.00      AP1   
ATOM   2225  HB2 ARG A 160      -0.192   6.994   5.447  0.00  0.00      AP1   
ATOM   2226  CG  ARG A 160       1.246   5.501   4.649  0.00  0.00      AP1  C
ATOM   2227  HG1 ARG A 160       2.021   5.482   5.447  0.00  0.00      AP1   
ATOM   2228  HG2 ARG A 160       1.177   4.454   4.274  0.00  0.00      AP1   
ATOM   2229  CD  ARG A 160       1.657   6.394   3.473  0.00  0.00      AP1  C
ATOM   2230  HD1 ARG A 160       0.796   7.037   3.178  0.00  0.00      AP1   
ATOM   2231  HD2 ARG A 160       2.518   7.051   3.740  0.00  0.00      AP1   
ATOM   2232  NE  ARG A 160       2.079   5.523   2.317  0.00  0.00      AP1  N
ATOM   2233  HE  ARG A 160       1.326   5.314   1.683  0.00  0.00      AP1   
ATOM   2234  CZ  ARG A 160       3.313   5.044   2.098  0.00  0.00      AP1  C
ATOM   2235  NH1 ARG A 160       3.530   4.244   1.054  0.00  0.00      AP1  N
ATOM   2236 HH11 ARG A 160       4.428   3.861   0.891  0.00  0.00      AP1   
ATOM   2237 HH12 ARG A 160       2.720   3.953   0.542  0.00  0.00      AP1   
ATOM   2238  NH2 ARG A 160       4.333   5.333   2.899  0.00  0.00      AP1  N
ATOM   2239 HH21 ARG A 160       5.247   5.034   2.662  0.00  0.00      AP1   
ATOM   2240 HH22 ARG A 160       4.174   6.016   3.599  0.00  0.00      AP1   
ATOM   2241  C   ARG A 160      -1.655   5.644   7.238  0.00  0.00      AP1  C
ATOM   2242  O   ARG A 160      -2.757   5.435   6.740  0.00  0.00      AP1  O
ATOM   2243  N   LYS A 161      -1.503   6.322   8.380  0.00  0.00      AP1  N
ATOM   2244  HN  LYS A 161      -0.627   6.301   8.860  0.00  0.00      AP1   
ATOM   2245  CA  LYS A 161      -2.526   7.112   9.011  0.00  0.00      AP1  C
ATOM   2246  HA  LYS A 161      -3.457   7.042   8.461  0.00  0.00      AP1   
ATOM   2247  CB  LYS A 161      -2.726   6.699  10.487  0.00  0.00      AP1  C
ATOM   2248  HB1 LYS A 161      -1.738   6.801  10.993  0.00  0.00      AP1   
ATOM   2249  HB2 LYS A 161      -3.407   7.429  10.979  0.00  0.00      AP1   
ATOM   2250  CG  LYS A 161      -3.240   5.263  10.696  0.00  0.00      AP1  C
ATOM   2251  HG1 LYS A 161      -2.638   4.566  10.070  0.00  0.00      AP1   
ATOM   2252  HG2 LYS A 161      -3.085   4.973  11.760  0.00  0.00      AP1   
ATOM   2253  CD  LYS A 161      -4.720   5.054  10.333  0.00  0.00      AP1  C
ATOM   2254  HD1 LYS A 161      -5.296   5.944  10.676  0.00  0.00      AP1   
ATOM   2255  HD2 LYS A 161      -4.803   5.011   9.223  0.00  0.00      AP1   
ATOM   2256  CE  LYS A 161      -5.353   3.784  10.927  0.00  0.00      AP1  C
ATOM   2257  HE1 LYS A 161      -5.476   3.888  12.028  0.00  0.00      AP1   
ATOM   2258  HE2 LYS A 161      -6.353   3.600  10.478  0.00  0.00      AP1   
ATOM   2259  NZ  LYS A 161      -4.487   2.621  10.653  0.00  0.00      AP1  N
ATOM   2260  HZ1 LYS A 161      -4.912   1.760  11.054  0.00  0.00      AP1   
ATOM   2261  HZ2 LYS A 161      -4.376   2.504   9.625  0.00  0.00      AP1   
ATOM   2262  HZ3 LYS A 161      -3.553   2.776  11.082  0.00  0.00      AP1   
ATOM   2263  C   LYS A 161      -2.011   8.529   8.849  0.00  0.00      AP1  C
ATOM   2264  O   LYS A 161      -1.034   8.748   8.141  0.00  0.00      AP1  O
ATOM   2265  N   SER A 162      -2.682   9.534   9.448  0.00  0.00      AP1  N
ATOM   2266  HN  SER A 162      -3.556   9.387   9.911  0.00  0.00      AP1   
ATOM   2267  CA  SER A 162      -2.211  10.919   9.483  0.00  0.00      AP1  C
ATOM   2268  HA  SER A 162      -2.444  11.292   8.495  0.00  0.00      AP1   
ATOM   2269  CB  SER A 162      -3.033  11.867  10.408  0.00  0.00      AP1  C
ATOM   2270  HB1 SER A 162      -2.581  12.883  10.352  0.00  0.00      AP1   
ATOM   2271  HB2 SER A 162      -4.081  11.955  10.041  0.00  0.00      AP1   
ATOM   2272  OG  SER A 162      -3.029  11.467  11.776  0.00  0.00      AP1  O
ATOM   2273  HG1 SER A 162      -3.360  12.214  12.291  0.00  0.00      AP1   
ATOM   2274  C   SER A 162      -0.716  11.124   9.704  0.00  0.00      AP1  C
ATOM   2275  O   SER A 162      -0.074  10.473  10.518  0.00  0.00      AP1  O
ATOM   2276  N   TYR A 163      -0.137  12.064   8.932  0.00  0.00      AP1  N
ATOM   2277  HN  TYR A 163      -0.708  12.557   8.277  0.00  0.00      AP1   
ATOM   2278  CA  TYR A 163       1.259  12.461   8.936  0.00  0.00      AP1  C
ATOM   2279  HA  TYR A 163       1.808  11.593   8.591  0.00  0.00      AP1   
ATOM   2280  CB  TYR A 163       1.290  13.682   7.975  0.00  0.00      AP1  C
ATOM   2281  HB1 TYR A 163       0.902  13.371   6.980  0.00  0.00      AP1   
ATOM   2282  HB2 TYR A 163       0.627  14.492   8.348  0.00  0.00      AP1   
ATOM   2283  CG  TYR A 163       2.650  14.255   7.730  0.00  0.00      AP1  C
ATOM   2284  CD1 TYR A 163       3.707  13.457   7.269  0.00  0.00      AP1  C
ATOM   2285  HD1 TYR A 163       3.558  12.394   7.133  0.00  0.00      AP1   
ATOM   2286  CE1 TYR A 163       4.960  14.029   7.006  0.00  0.00      AP1  C
ATOM   2287  HE1 TYR A 163       5.781  13.417   6.664  0.00  0.00      AP1   
ATOM   2288  CZ  TYR A 163       5.154  15.398   7.192  0.00  0.00      AP1  C
ATOM   2289  OH  TYR A 163       6.404  15.975   6.914  0.00  0.00      AP1  O
ATOM   2290  HH  TYR A 163       6.317  16.923   7.034  0.00  0.00      AP1   
ATOM   2291  CD2 TYR A 163       2.861  15.627   7.930  0.00  0.00      AP1  C
ATOM   2292  HD2 TYR A 163       2.068  16.242   8.333  0.00  0.00      AP1   
ATOM   2293  CE2 TYR A 163       4.109  16.199   7.658  0.00  0.00      AP1  C
ATOM   2294  HE2 TYR A 163       4.264  17.254   7.831  0.00  0.00      AP1   
ATOM   2295  C   TYR A 163       1.792  12.808  10.334  0.00  0.00      AP1  C
ATOM   2296  O   TYR A 163       2.921  12.482  10.697  0.00  0.00      AP1  O
ATOM   2297  N   ASP A 164       0.921  13.450  11.131  0.00  0.00      AP1  N
ATOM   2298  HN  ASP A 164       0.025  13.694  10.769  0.00  0.00      AP1   
ATOM   2299  CA  ASP A 164       1.104  13.856  12.501  0.00  0.00      AP1  C
ATOM   2300  HA  ASP A 164       2.162  14.061  12.619  0.00  0.00      AP1   
ATOM   2301  CB  ASP A 164       0.134  15.031  12.795  0.00  0.00      AP1  C
ATOM   2302  HB1 ASP A 164      -0.605  15.110  11.973  0.00  0.00      AP1   
ATOM   2303  HB2 ASP A 164      -0.415  14.856  13.742  0.00  0.00      AP1   
ATOM   2304  CG  ASP A 164       0.865  16.359  12.890  0.00  0.00      AP1  C
ATOM   2305  OD1 ASP A 164       1.973  16.488  12.321  0.00  0.00      AP1  O
ATOM   2306  OD2 ASP A 164       0.302  17.243  13.582  0.00  0.00      AP1  O
ATOM   2307  C   ASP A 164       0.757  12.758  13.486  0.00  0.00      AP1  C
ATOM   2308  O   ASP A 164      -0.068  11.893  13.213  0.00  0.00      AP1  O
ATOM   2309  N   CYS A 165       1.322  12.834  14.710  0.00  0.00      AP1  N
ATOM   2310  HN  CYS A 165       2.137  13.382  14.893  0.00  0.00      AP1   
ATOM   2311  CA  CYS A 165       0.792  12.126  15.865  0.00  0.00      AP1  C
ATOM   2312  HA  CYS A 165      -0.101  11.611  15.531  0.00  0.00      AP1   
ATOM   2313  CB  CYS A 165       1.786  11.093  16.445  0.00  0.00      AP1   
ATOM   2314  HB1 CYS A 165       2.783  11.586  16.494  0.00  0.00      AP1   
ATOM   2315  HB2 CYS A 165       1.510  10.852  17.495  0.00  0.00      AP1   
ATOM   2316  SG  CYS A 165       1.934   9.587  15.440  0.00  0.00      AP1   
ATOM   2317  C   CYS A 165       0.382  13.104  16.959  0.00  0.00      AP1  C
ATOM   2318  O   CYS A 165      -0.036  12.704  18.050  0.00  0.00      AP1  O
ATOM   2319  N   GLY A 166       0.431  14.419  16.661  0.00  0.00      AP1  N
ATOM   2320  HN  GLY A 166       0.908  14.725  15.838  0.00  0.00      AP1   
ATOM   2321  CA  GLY A 166      -0.172  15.470  17.463  0.00  0.00      AP1  C
ATOM   2322  HA1 GLY A 166      -1.121  15.059  17.779  0.00  0.00      AP1   
ATOM   2323  HA2 GLY A 166      -0.255  16.316  16.794  0.00  0.00      AP1   
ATOM   2324  C   GLY A 166       0.575  15.923  18.696  0.00  0.00      AP1  C
ATOM   2325  O   GLY A 166       1.382  15.222  19.306  0.00  0.00      AP1  O
ATOM   2326  N   GLU A 167       0.288  17.166  19.094  0.00  0.00      AP1  N
ATOM   2327  HN  GLU A 167      -0.416  17.697  18.631  0.00  0.00      AP1   
ATOM   2328  CA  GLU A 167       0.926  17.863  20.185  0.00  0.00      AP1  C
ATOM   2329  HA  GLU A 167       1.987  17.816  19.973  0.00  0.00      AP1   
ATOM   2330  CB  GLU A 167       0.545  19.353  20.146  0.00  0.00      AP1  C
ATOM   2331  HB1 GLU A 167      -0.560  19.433  20.268  0.00  0.00      AP1   
ATOM   2332  HB2 GLU A 167       0.987  19.879  21.022  0.00  0.00      AP1   
ATOM   2333  CG  GLU A 167       0.963  20.059  18.836  0.00  0.00      AP1  C
ATOM   2334  HG1 GLU A 167       2.066  20.065  18.755  0.00  0.00      AP1   
ATOM   2335  HG2 GLU A 167       0.536  19.544  17.952  0.00  0.00      AP1   
ATOM   2336  CD  GLU A 167       0.528  21.525  18.814  0.00  0.00      AP1  C
ATOM   2337  OE1 GLU A 167      -0.231  21.947  19.721  0.00  0.00      AP1  O
ATOM   2338  OE2 GLU A 167       1.025  22.247  17.911  0.00  0.00      AP1  O
ATOM   2339  C   GLU A 167       0.720  17.301  21.588  0.00  0.00      AP1  C
ATOM   2340  O   GLU A 167      -0.327  16.772  21.951  0.00  0.00      AP1  O
ATOM   2341  N   ARG A 168       1.762  17.414  22.437  0.00  0.00      AP1  N
ATOM   2342  HN  ARG A 168       2.656  17.670  22.078  0.00  0.00      AP1   
ATOM   2343  CA  ARG A 168       1.675  17.187  23.861  0.00  0.00      AP1  C
ATOM   2344  HA  ARG A 168       0.663  16.893  24.115  0.00  0.00      AP1   
ATOM   2345  CB  ARG A 168       2.715  16.152  24.367  0.00  0.00      AP1  C
ATOM   2346  HB1 ARG A 168       3.720  16.612  24.208  0.00  0.00      AP1   
ATOM   2347  HB2 ARG A 168       2.608  16.023  25.467  0.00  0.00      AP1   
ATOM   2348  CG  ARG A 168       2.701  14.780  23.659  0.00  0.00      AP1  C
ATOM   2349  HG1 ARG A 168       3.133  14.902  22.641  0.00  0.00      AP1   
ATOM   2350  HG2 ARG A 168       3.392  14.089  24.195  0.00  0.00      AP1   
ATOM   2351  CD  ARG A 168       1.333  14.097  23.602  0.00  0.00      AP1  C
ATOM   2352  HD1 ARG A 168       0.860  14.130  24.610  0.00  0.00      AP1   
ATOM   2353  HD2 ARG A 168       0.655  14.599  22.872  0.00  0.00      AP1   
ATOM   2354  NE  ARG A 168       1.559  12.680  23.156  0.00  0.00      AP1  N
ATOM   2355  HE  ARG A 168       2.081  12.134  23.821  0.00  0.00      AP1   
ATOM   2356  CZ  ARG A 168       1.129  12.153  21.998  0.00  0.00      AP1  C
ATOM   2357  NH1 ARG A 168       0.594  12.899  21.034  0.00  0.00      AP1  N
ATOM   2358 HH11 ARG A 168       0.261  12.482  20.199  0.00  0.00      AP1   
ATOM   2359 HH12 ARG A 168       0.427  13.862  21.258  0.00  0.00      AP1   
ATOM   2360  NH2 ARG A 168       1.260  10.841  21.801  0.00  0.00      AP1  N
ATOM   2361 HH21 ARG A 168       1.029  10.448  20.922  0.00  0.00      AP1   
ATOM   2362 HH22 ARG A 168       1.782  10.337  22.476  0.00  0.00      AP1   
ATOM   2363  C   ARG A 168       1.944  18.493  24.593  0.00  0.00      AP1  C
ATOM   2364  O   ARG A 168       3.003  19.102  24.456  0.00  0.00      AP1  O
ATOM   2365  N   ASN A 169       0.989  18.949  25.429  0.00  0.00      AP1  N
ATOM   2366  HN  ASN A 169       0.044  18.628  25.398  0.00  0.00      AP1   
ATOM   2367  CA  ASN A 169       1.252  19.947  26.448  0.00  0.00      AP1  C
ATOM   2368  HA  ASN A 169       1.920  20.684  26.015  0.00  0.00      AP1   
ATOM   2369  CB  ASN A 169      -0.072  20.584  26.973  0.00  0.00      AP1  C
ATOM   2370  HB1 ASN A 169      -0.539  21.143  26.133  0.00  0.00      AP1   
ATOM   2371  HB2 ASN A 169      -0.784  19.792  27.282  0.00  0.00      AP1   
ATOM   2372  CG  ASN A 169       0.183  21.565  28.127  0.00  0.00      AP1  C
ATOM   2373  OD1 ASN A 169       0.867  22.569  27.933  0.00  0.00      AP1  O
ATOM   2374  ND2 ASN A 169      -0.336  21.259  29.339  0.00  0.00      AP1  N
ATOM   2375 HD21 ASN A 169      -0.177  21.904  30.081  0.00  0.00      AP1   
ATOM   2376 HD22 ASN A 169      -0.877  20.432  29.456  0.00  0.00      AP1   
ATOM   2377  C   ASN A 169       1.996  19.263  27.587  0.00  0.00      AP1  C
ATOM   2378  O   ASN A 169       1.546  18.235  28.088  0.00  0.00      AP1  O
ATOM   2379  N   VAL A 170       3.143  19.816  28.010  0.00  0.00      AP1  N
ATOM   2380  HN  VAL A 170       3.594  20.569  27.538  0.00  0.00      AP1   
ATOM   2381  CA  VAL A 170       3.829  19.358  29.202  0.00  0.00      AP1  C
ATOM   2382  HA  VAL A 170       3.167  18.702  29.752  0.00  0.00      AP1   
ATOM   2383  CB  VAL A 170       5.154  18.640  28.921  0.00  0.00      AP1  C
ATOM   2384  HB  VAL A 170       5.879  19.404  28.549  0.00  0.00      AP1   
ATOM   2385  CG1 VAL A 170       5.670  18.016  30.232  0.00  0.00      AP1  C
ATOM   2386 HG11 VAL A 170       6.611  17.455  30.047  0.00  0.00      AP1   
ATOM   2387 HG12 VAL A 170       5.891  18.791  30.994  0.00  0.00      AP1   
ATOM   2388 HG13 VAL A 170       4.923  17.307  30.649  0.00  0.00      AP1   
ATOM   2389  CG2 VAL A 170       4.985  17.543  27.852  0.00  0.00      AP1  C
ATOM   2390 HG21 VAL A 170       5.943  17.004  27.687  0.00  0.00      AP1   
ATOM   2391 HG22 VAL A 170       4.218  16.804  28.168  0.00  0.00      AP1   
ATOM   2392 HG23 VAL A 170       4.673  17.975  26.878  0.00  0.00      AP1   
ATOM   2393  C   VAL A 170       4.112  20.566  30.085  0.00  0.00      AP1  C
ATOM   2394  O   VAL A 170       4.805  21.498  29.690  0.00  0.00      AP1  O
ATOM   2395  N   GLU A 171       3.614  20.576  31.334  0.00  0.00      AP1  N
ATOM   2396  HN  GLU A 171       2.949  19.915  31.671  0.00  0.00      AP1   
ATOM   2397  CA  GLU A 171       4.009  21.567  32.315  0.00  0.00      AP1  C
ATOM   2398  HA  GLU A 171       4.635  22.323  31.859  0.00  0.00      AP1   
ATOM   2399  CB  GLU A 171       2.813  22.216  33.047  0.00  0.00      AP1  C
ATOM   2400  HB1 GLU A 171       2.255  21.412  33.580  0.00  0.00      AP1   
ATOM   2401  HB2 GLU A 171       3.184  22.906  33.838  0.00  0.00      AP1   
ATOM   2402  CG  GLU A 171       1.831  22.968  32.125  0.00  0.00      AP1  C
ATOM   2403  HG1 GLU A 171       2.243  23.965  31.883  0.00  0.00      AP1   
ATOM   2404  HG2 GLU A 171       1.658  22.406  31.185  0.00  0.00      AP1   
ATOM   2405  CD  GLU A 171       0.495  23.208  32.825  0.00  0.00      AP1  C
ATOM   2406  OE1 GLU A 171       0.515  23.679  33.991  0.00  0.00      AP1  O
ATOM   2407  OE2 GLU A 171      -0.548  22.914  32.183  0.00  0.00      AP1  O
ATOM   2408  C   GLU A 171       4.856  20.836  33.332  0.00  0.00      AP1  C
ATOM   2409  O   GLU A 171       4.432  19.836  33.903  0.00  0.00      AP1  O
ATOM   2410  N   VAL A 172       6.097  21.296  33.567  0.00  0.00      AP1  N
ATOM   2411  HN  VAL A 172       6.485  22.093  33.113  0.00  0.00      AP1   
ATOM   2412  CA  VAL A 172       6.987  20.653  34.520  0.00  0.00      AP1  C
ATOM   2413  HA  VAL A 172       6.488  19.798  34.958  0.00  0.00      AP1   
ATOM   2414  CB  VAL A 172       8.307  20.198  33.900  0.00  0.00      AP1  C
ATOM   2415  HB  VAL A 172       8.881  21.115  33.617  0.00  0.00      AP1   
ATOM   2416  CG1 VAL A 172       9.131  19.380  34.909  0.00  0.00      AP1  C
ATOM   2417 HG11 VAL A 172      10.071  19.021  34.438  0.00  0.00      AP1   
ATOM   2418 HG12 VAL A 172       9.415  19.987  35.794  0.00  0.00      AP1   
ATOM   2419 HG13 VAL A 172       8.559  18.493  35.256  0.00  0.00      AP1   
ATOM   2420  CG2 VAL A 172       8.001  19.296  32.698  0.00  0.00      AP1  C
ATOM   2421 HG21 VAL A 172       8.940  18.913  32.245  0.00  0.00      AP1   
ATOM   2422 HG22 VAL A 172       7.382  18.426  33.009  0.00  0.00      AP1   
ATOM   2423 HG23 VAL A 172       7.451  19.851  31.909  0.00  0.00      AP1   
ATOM   2424  C   VAL A 172       7.234  21.659  35.636  0.00  0.00      AP1  C
ATOM   2425  O   VAL A 172       7.649  22.783  35.337  0.00  0.00      AP1  O
ATOM   2426  N   PRO A 173       6.983  21.375  36.914  0.00  0.00      AP1  N
ATOM   2427  CD  PRO A 173       6.150  20.258  37.374  0.00  0.00      AP1  C
ATOM   2428  HD1 PRO A 173       6.664  19.279  37.240  0.00  0.00      AP1   
ATOM   2429  HD2 PRO A 173       5.172  20.228  36.841  0.00  0.00      AP1   
ATOM   2430  CA  PRO A 173       7.573  22.099  38.039  0.00  0.00      AP1  C
ATOM   2431  HA  PRO A 173       7.061  23.049  38.148  0.00  0.00      AP1   
ATOM   2432  CB  PRO A 173       7.231  21.227  39.250  0.00  0.00      AP1  C
ATOM   2433  HB1 PRO A 173       7.057  21.833  40.168  0.00  0.00      AP1   
ATOM   2434  HB2 PRO A 173       8.008  20.456  39.446  0.00  0.00      AP1   
ATOM   2435  CG  PRO A 173       5.928  20.532  38.858  0.00  0.00      AP1  C
ATOM   2436  HG1 PRO A 173       5.047  21.176  39.051  0.00  0.00      AP1   
ATOM   2437  HG2 PRO A 173       5.769  19.566  39.390  0.00  0.00      AP1   
ATOM   2438  C   PRO A 173       9.065  22.350  37.930  0.00  0.00      AP1  C
ATOM   2439  O   PRO A 173       9.818  21.444  37.584  0.00  0.00      AP1  O
ATOM   2440  N   GLN A 174       9.534  23.575  38.214  0.00  0.00      AP1  N
ATOM   2441  HN  GLN A 174       8.949  24.340  38.479  0.00  0.00      AP1   
ATOM   2442  CA  GLN A 174      10.946  23.891  38.160  0.00  0.00      AP1  C
ATOM   2443  HA  GLN A 174      11.249  23.705  37.136  0.00  0.00      AP1   
ATOM   2444  CB  GLN A 174      11.147  25.373  38.523  0.00  0.00      AP1  C
ATOM   2445  HB1 GLN A 174      10.209  25.904  38.241  0.00  0.00      AP1   
ATOM   2446  HB2 GLN A 174      11.240  25.473  39.628  0.00  0.00      AP1   
ATOM   2447  CG  GLN A 174      12.344  26.008  37.802  0.00  0.00      AP1  C
ATOM   2448  HG1 GLN A 174      13.285  25.796  38.354  0.00  0.00      AP1   
ATOM   2449  HG2 GLN A 174      12.450  25.595  36.778  0.00  0.00      AP1   
ATOM   2450  CD  GLN A 174      12.224  27.525  37.713  0.00  0.00      AP1  C
ATOM   2451  OE1 GLN A 174      13.036  28.283  38.240  0.00  0.00      AP1  O
ATOM   2452  NE2 GLN A 174      11.197  27.993  36.971  0.00  0.00      AP1  N
ATOM   2453 HE21 GLN A 174      11.107  28.982  36.899  0.00  0.00      AP1   
ATOM   2454 HE22 GLN A 174      10.566  27.355  36.542  0.00  0.00      AP1   
ATOM   2455  C   GLN A 174      11.810  23.018  39.059  0.00  0.00      AP1  C
ATOM   2456  O   GLN A 174      11.456  22.749  40.201  0.00  0.00      AP1  O
ATOM   2457  N   MET A 175      12.956  22.537  38.538  0.00  0.00      AP1  N
ATOM   2458  HN  MET A 175      13.212  22.731  37.593  0.00  0.00      AP1   
ATOM   2459  CA  MET A 175      13.913  21.715  39.263  0.00  0.00      AP1  C
ATOM   2460  HA  MET A 175      14.814  21.742  38.662  0.00  0.00      AP1   
ATOM   2461  CB  MET A 175      14.415  22.397  40.566  0.00  0.00      AP1  C
ATOM   2462  HB1 MET A 175      13.558  22.402  41.280  0.00  0.00      AP1   
ATOM   2463  HB2 MET A 175      15.205  21.768  41.032  0.00  0.00      AP1   
ATOM   2464  CG  MET A 175      14.903  23.843  40.327  0.00  0.00      AP1  C
ATOM   2465  HG1 MET A 175      14.089  24.458  39.886  0.00  0.00      AP1   
ATOM   2466  HG2 MET A 175      15.185  24.307  41.297  0.00  0.00      AP1   
ATOM   2467  SD  MET A 175      16.335  23.943  39.204  0.00  0.00      AP1  S
ATOM   2468  CE  MET A 175      16.243  25.719  38.850  0.00  0.00      AP1  C
ATOM   2469  HE1 MET A 175      17.047  26.025  38.147  0.00  0.00      AP1   
ATOM   2470  HE2 MET A 175      15.267  25.985  38.390  0.00  0.00      AP1   
ATOM   2471  HE3 MET A 175      16.358  26.318  39.779  0.00  0.00      AP1   
ATOM   2472  C   MET A 175      13.526  20.240  39.452  0.00  0.00      AP1  C
ATOM   2473  O   MET A 175      14.321  19.460  39.971  0.00  0.00      AP1  O
ATOM   2474  N   GLU A 176      12.353  19.797  38.947  0.00  0.00      AP1  N
ATOM   2475  HN  GLU A 176      11.615  20.415  38.690  0.00  0.00      AP1   
ATOM   2476  CA  GLU A 176      12.049  18.388  38.728  0.00  0.00      AP1  C
ATOM   2477  HA  GLU A 176      12.573  17.798  39.470  0.00  0.00      AP1   
ATOM   2478  CB  GLU A 176      10.536  18.040  38.800  0.00  0.00      AP1  C
ATOM   2479  HB1 GLU A 176      10.006  18.626  38.014  0.00  0.00      AP1   
ATOM   2480  HB2 GLU A 176      10.382  16.969  38.538  0.00  0.00      AP1   
ATOM   2481  CG  GLU A 176       9.850  18.328  40.157  0.00  0.00      AP1  C
ATOM   2482  HG1 GLU A 176      10.391  17.798  40.963  0.00  0.00      AP1   
ATOM   2483  HG2 GLU A 176       9.843  19.414  40.376  0.00  0.00      AP1   
ATOM   2484  CD  GLU A 176       8.406  17.811  40.222  0.00  0.00      AP1  C
ATOM   2485  OE1 GLU A 176       7.874  17.329  39.190  0.00  0.00      AP1  O
ATOM   2486  OE2 GLU A 176       7.821  17.910  41.332  0.00  0.00      AP1  O
ATOM   2487  C   GLU A 176      12.567  17.960  37.361  0.00  0.00      AP1  C
ATOM   2488  O   GLU A 176      13.050  18.763  36.558  0.00  0.00      AP1  O
ATOM   2489  N   ASP A 177      12.489  16.650  37.070  0.00  0.00      AP1  N
ATOM   2490  HN  ASP A 177      12.111  15.969  37.693  0.00  0.00      AP1   
ATOM   2491  CA  ASP A 177      12.943  16.081  35.823  0.00  0.00      AP1  C
ATOM   2492  HA  ASP A 177      13.736  16.721  35.454  0.00  0.00      AP1   
ATOM   2493  CB  ASP A 177      13.425  14.625  36.012  0.00  0.00      AP1  C
ATOM   2494  HB1 ASP A 177      12.644  14.048  36.547  0.00  0.00      AP1   
ATOM   2495  HB2 ASP A 177      13.603  14.142  35.030  0.00  0.00      AP1   
ATOM   2496  CG  ASP A 177      14.705  14.549  36.836  0.00  0.00      AP1  C
ATOM   2497  OD1 ASP A 177      15.224  15.607  37.284  0.00  0.00      AP1  O
ATOM   2498  OD2 ASP A 177      15.205  13.406  36.987  0.00  0.00      AP1  O
ATOM   2499  C   ASP A 177      11.841  16.099  34.773  0.00  0.00      AP1  C
ATOM   2500  O   ASP A 177      10.687  15.752  35.011  0.00  0.00      AP1  O
ATOM   2501  N   MET A 178      12.196  16.503  33.543  0.00  0.00      AP1  N
ATOM   2502  HN  MET A 178      13.113  16.841  33.341  0.00  0.00      AP1   
ATOM   2503  CA  MET A 178      11.302  16.490  32.407  0.00  0.00      AP1  C
ATOM   2504  HA  MET A 178      10.283  16.480  32.774  0.00  0.00      AP1   
ATOM   2505  CB  MET A 178      11.620  17.686  31.475  0.00  0.00      AP1  C
ATOM   2506  HB1 MET A 178      11.497  18.613  32.084  0.00  0.00      AP1   
ATOM   2507  HB2 MET A 178      12.693  17.649  31.179  0.00  0.00      AP1   
ATOM   2508  CG  MET A 178      10.737  17.818  30.219  0.00  0.00      AP1  C
ATOM   2509  HG1 MET A 178      10.669  16.844  29.690  0.00  0.00      AP1   
ATOM   2510  HG2 MET A 178       9.707  18.113  30.516  0.00  0.00      AP1   
ATOM   2511  SD  MET A 178      11.345  19.039  29.013  0.00  0.00      AP1  S
ATOM   2512  CE  MET A 178      12.638  17.993  28.293  0.00  0.00      AP1  C
ATOM   2513  HE1 MET A 178      13.191  18.537  27.498  0.00  0.00      AP1   
ATOM   2514  HE2 MET A 178      13.372  17.678  29.065  0.00  0.00      AP1   
ATOM   2515  HE3 MET A 178      12.204  17.076  27.840  0.00  0.00      AP1   
ATOM   2516  C   MET A 178      11.525  15.196  31.639  0.00  0.00      AP1  C
ATOM   2517  O   MET A 178      12.646  14.896  31.235  0.00  0.00      AP1  O
ATOM   2518  N   ILE A 179      10.458  14.400  31.409  0.00  0.00      AP1  N
ATOM   2519  HN  ILE A 179       9.545  14.606  31.754  0.00  0.00      AP1   
ATOM   2520  CA  ILE A 179      10.539  13.167  30.636  0.00  0.00      AP1  C
ATOM   2521  HA  ILE A 179      11.550  13.068  30.259  0.00  0.00      AP1   
ATOM   2522  CB  ILE A 179      10.078  11.902  31.380  0.00  0.00      AP1  C
ATOM   2523  HB  ILE A 179       8.966  12.010  31.452  0.00  0.00      AP1   
ATOM   2524  CG2 ILE A 179      10.502  10.662  30.557  0.00  0.00      AP1  C
ATOM   2525 HG21 ILE A 179      10.052   9.740  30.981  0.00  0.00      AP1   
ATOM   2526 HG22 ILE A 179      10.161  10.749  29.505  0.00  0.00      AP1   
ATOM   2527 HG23 ILE A 179      11.606  10.542  30.560  0.00  0.00      AP1   
ATOM   2528  CG1 ILE A 179      10.579  11.815  32.842  0.00  0.00      AP1  C
ATOM   2529 HG11 ILE A 179      11.691  11.857  32.863  0.00  0.00      AP1   
ATOM   2530 HG12 ILE A 179      10.205  12.700  33.405  0.00  0.00      AP1   
ATOM   2531  CD  ILE A 179      10.120  10.551  33.589  0.00  0.00      AP1   
ATOM   2532  HD1 ILE A 179      10.464  10.580  34.645  0.00  0.00      AP1   
ATOM   2533  HD2 ILE A 179       9.010  10.477  33.587  0.00  0.00      AP1   
ATOM   2534  HD3 ILE A 179      10.535   9.636  33.117  0.00  0.00      AP1   
ATOM   2535  C   ILE A 179       9.636  13.349  29.429  0.00  0.00      AP1  C
ATOM   2536  O   ILE A 179       8.439  13.595  29.565  0.00  0.00      AP1  O
ATOM   2537  N   LEU A 180      10.183  13.246  28.207  0.00  0.00      AP1  N
ATOM   2538  HN  LEU A 180      11.161  13.111  28.058  0.00  0.00      AP1   
ATOM   2539  CA  LEU A 180       9.401  13.323  26.989  0.00  0.00      AP1  C
ATOM   2540  HA  LEU A 180       8.388  13.595  27.256  0.00  0.00      AP1   
ATOM   2541  CB  LEU A 180       9.997  14.298  25.952  0.00  0.00      AP1  C
ATOM   2542  HB1 LEU A 180      10.997  13.900  25.662  0.00  0.00      AP1   
ATOM   2543  HB2 LEU A 180       9.376  14.271  25.030  0.00  0.00      AP1   
ATOM   2544  CG  LEU A 180      10.154  15.736  26.473  0.00  0.00      AP1  C
ATOM   2545  HG  LEU A 180      10.925  15.646  27.276  0.00  0.00      AP1   
ATOM   2546  CD1 LEU A 180      10.663  16.662  25.363  0.00  0.00      AP1  C
ATOM   2547 HD11 LEU A 180      10.729  17.709  25.729  0.00  0.00      AP1   
ATOM   2548 HD12 LEU A 180      11.673  16.347  25.021  0.00  0.00      AP1   
ATOM   2549 HD13 LEU A 180       9.975  16.643  24.491  0.00  0.00      AP1   
ATOM   2550  CD2 LEU A 180       8.879  16.316  27.101  0.00  0.00      AP1  C
ATOM   2551 HD21 LEU A 180       9.067  17.347  27.471  0.00  0.00      AP1   
ATOM   2552 HD22 LEU A 180       8.049  16.368  26.368  0.00  0.00      AP1   
ATOM   2553 HD23 LEU A 180       8.550  15.691  27.959  0.00  0.00      AP1   
ATOM   2554  C   LEU A 180       9.355  11.955  26.379  0.00  0.00      AP1  C
ATOM   2555  O   LEU A 180      10.351  11.446  25.876  0.00  0.00      AP1  O
ATOM   2556  N   ASP A 181       8.177  11.321  26.424  0.00  0.00      AP1  N
ATOM   2557  HN  ASP A 181       7.348  11.708  26.819  0.00  0.00      AP1   
ATOM   2558  CA  ASP A 181       7.984  10.000  25.901  0.00  0.00      AP1  C
ATOM   2559  HA  ASP A 181       8.952   9.514  25.855  0.00  0.00      AP1   
ATOM   2560  CB  ASP A 181       7.021   9.238  26.835  0.00  0.00      AP1  C
ATOM   2561  HB1 ASP A 181       7.344   9.378  27.886  0.00  0.00      AP1   
ATOM   2562  HB2 ASP A 181       5.988   9.628  26.734  0.00  0.00      AP1   
ATOM   2563  CG  ASP A 181       7.036   7.748  26.522  0.00  0.00      AP1  C
ATOM   2564  OD1 ASP A 181       7.769   7.351  25.576  0.00  0.00      AP1  O
ATOM   2565  OD2 ASP A 181       6.338   7.006  27.248  0.00  0.00      AP1  O
ATOM   2566  C   ASP A 181       7.476  10.103  24.466  0.00  0.00      AP1  C
ATOM   2567  O   ASP A 181       6.466  10.747  24.184  0.00  0.00      AP1  O
ATOM   2568  N   CYS A 182       8.208   9.489  23.515  0.00  0.00      AP1  N
ATOM   2569  HN  CYS A 182       9.070   9.035  23.733  0.00  0.00      AP1   
ATOM   2570  CA  CYS A 182       7.829   9.430  22.123  0.00  0.00      AP1  C
ATOM   2571  HA  CYS A 182       7.035  10.153  21.981  0.00  0.00      AP1   
ATOM   2572  CB  CYS A 182       9.074   9.708  21.240  0.00  0.00      AP1   
ATOM   2573  HB1 CYS A 182       9.574  10.615  21.651  0.00  0.00      AP1   
ATOM   2574  HB2 CYS A 182       9.807   8.878  21.348  0.00  0.00      AP1   
ATOM   2575  SG  CYS A 182       8.762  10.023  19.474  0.00  0.00      AP1   
ATOM   2576  C   CYS A 182       7.271   8.060  21.793  0.00  0.00      AP1  C
ATOM   2577  O   CYS A 182       6.797   7.833  20.680  0.00  0.00      AP1  O
ATOM   2578  N   GLU A 183       7.301   7.109  22.755  0.00  0.00      AP1  N
ATOM   2579  HN  GLU A 183       7.639   7.256  23.680  0.00  0.00      AP1   
ATOM   2580  CA  GLU A 183       6.830   5.761  22.507  0.00  0.00      AP1  C
ATOM   2581  HA  GLU A 183       7.315   5.415  21.603  0.00  0.00      AP1   
ATOM   2582  CB  GLU A 183       7.287   4.738  23.582  0.00  0.00      AP1  C
ATOM   2583  HB1 GLU A 183       8.378   4.884  23.760  0.00  0.00      AP1   
ATOM   2584  HB2 GLU A 183       6.789   4.961  24.552  0.00  0.00      AP1   
ATOM   2585  CG  GLU A 183       7.028   3.261  23.172  0.00  0.00      AP1  C
ATOM   2586  HG1 GLU A 183       5.960   3.020  23.320  0.00  0.00      AP1   
ATOM   2587  HG2 GLU A 183       7.297   3.091  22.111  0.00  0.00      AP1   
ATOM   2588  CD  GLU A 183       7.769   2.203  23.993  0.00  0.00      AP1  C
ATOM   2589  OE1 GLU A 183       8.654   1.532  23.392  0.00  0.00      AP1  O
ATOM   2590  OE2 GLU A 183       7.431   2.004  25.186  0.00  0.00      AP1  O
ATOM   2591  C   GLU A 183       5.329   5.677  22.274  0.00  0.00      AP1  C
ATOM   2592  O   GLU A 183       4.508   6.281  22.964  0.00  0.00      AP1  O
ATOM   2593  N   LEU A 184       4.932   4.917  21.238  0.00  0.00      AP1  N
ATOM   2594  HN  LEU A 184       5.576   4.558  20.565  0.00  0.00      AP1   
ATOM   2595  CA  LEU A 184       3.561   4.549  20.999  0.00  0.00      AP1  C
ATOM   2596  HA  LEU A 184       2.966   4.892  21.836  0.00  0.00      AP1   
ATOM   2597  CB  LEU A 184       2.989   5.105  19.671  0.00  0.00      AP1  C
ATOM   2598  HB1 LEU A 184       3.544   4.609  18.841  0.00  0.00      AP1   
ATOM   2599  HB2 LEU A 184       1.929   4.781  19.569  0.00  0.00      AP1   
ATOM   2600  CG  LEU A 184       3.104   6.633  19.497  0.00  0.00      AP1  C
ATOM   2601  HG  LEU A 184       4.186   6.859  19.656  0.00  0.00      AP1   
ATOM   2602  CD1 LEU A 184       2.694   7.043  18.078  0.00  0.00      AP1  C
ATOM   2603 HD11 LEU A 184       2.730   8.148  17.966  0.00  0.00      AP1   
ATOM   2604 HD12 LEU A 184       3.380   6.593  17.328  0.00  0.00      AP1   
ATOM   2605 HD13 LEU A 184       1.660   6.704  17.856  0.00  0.00      AP1   
ATOM   2606  CD2 LEU A 184       2.297   7.420  20.539  0.00  0.00      AP1  C
ATOM   2607 HD21 LEU A 184       2.427   8.513  20.382  0.00  0.00      AP1   
ATOM   2608 HD22 LEU A 184       1.214   7.197  20.471  0.00  0.00      AP1   
ATOM   2609 HD23 LEU A 184       2.642   7.172  21.566  0.00  0.00      AP1   
ATOM   2610  C   LEU A 184       3.490   3.034  20.978  0.00  0.00      AP1  C
ATOM   2611  O   LEU A 184       4.408   2.330  20.560  0.00  0.00      AP1  O
ATOM   2612  N   ASN A 185       2.335   2.489  21.392  0.00  0.00      AP1  N
ATOM   2613  HN  ASN A 185       1.580   3.098  21.630  0.00  0.00      AP1   
ATOM   2614  CA  ASN A 185       2.038   1.072  21.542  0.00  0.00      AP1  C
ATOM   2615  HA  ASN A 185       2.591   0.790  22.432  0.00  0.00      AP1   
ATOM   2616  CB  ASN A 185       0.503   0.861  21.739  0.00  0.00      AP1  C
ATOM   2617  HB1 ASN A 185       0.260  -0.180  21.432  0.00  0.00      AP1   
ATOM   2618  HB2 ASN A 185       0.235   0.962  22.811  0.00  0.00      AP1   
ATOM   2619  CG  ASN A 185      -0.341   1.814  20.891  0.00  0.00      AP1  C
ATOM   2620  OD1 ASN A 185      -0.428   3.011  21.174  0.00  0.00      AP1  O
ATOM   2621  ND2 ASN A 185      -0.995   1.315  19.817  0.00  0.00      AP1  N
ATOM   2622 HD21 ASN A 185      -1.530   1.954  19.270  0.00  0.00      AP1   
ATOM   2623 HD22 ASN A 185      -0.908   0.353  19.583  0.00  0.00      AP1   
ATOM   2624  C   ASN A 185       2.492   0.165  20.411  0.00  0.00      AP1  C
ATOM   2625  O   ASN A 185       2.989  -0.936  20.628  0.00  0.00      AP1  O
ATOM   2626  N   TRP A 186       2.318   0.617  19.164  0.00  0.00      AP1  N
ATOM   2627  HN  TRP A 186       1.974   1.539  19.001  0.00  0.00      AP1   
ATOM   2628  CA  TRP A 186       2.599  -0.146  17.979  0.00  0.00      AP1  C
ATOM   2629  HA  TRP A 186       2.349  -1.173  18.218  0.00  0.00      AP1   
ATOM   2630  CB  TRP A 186       1.669   0.349  16.838  0.00  0.00      AP1  C
ATOM   2631  HB1 TRP A 186       1.944  -0.201  15.910  0.00  0.00      AP1   
ATOM   2632  HB2 TRP A 186       0.614   0.084  17.069  0.00  0.00      AP1   
ATOM   2633  CG  TRP A 186       1.762   1.835  16.505  0.00  0.00      AP1  C
ATOM   2634  CD1 TRP A 186       1.027   2.879  16.998  0.00  0.00      AP1  C
ATOM   2635  HD1 TRP A 186       0.266   2.778  17.760  0.00  0.00      AP1   
ATOM   2636  NE1 TRP A 186       1.424   4.062  16.419  0.00  0.00      AP1  N
ATOM   2637  HE1 TRP A 186       1.077   4.952  16.616  0.00  0.00      AP1   
ATOM   2638  CE2 TRP A 186       2.442   3.798  15.539  0.00  0.00      AP1  C
ATOM   2639  CD2 TRP A 186       2.691   2.409  15.571  0.00  0.00      AP1  C
ATOM   2640  CE3 TRP A 186       3.684   1.844  14.782  0.00  0.00      AP1  C
ATOM   2641  HE3 TRP A 186       3.878   0.780  14.784  0.00  0.00      AP1   
ATOM   2642  CZ3 TRP A 186       4.437   2.698  13.965  0.00  0.00      AP1  C
ATOM   2643  HZ3 TRP A 186       5.228   2.287  13.354  0.00  0.00      AP1   
ATOM   2644  CZ2 TRP A 186       3.170   4.638  14.711  0.00  0.00      AP1  C
ATOM   2645  HZ2 TRP A 186       2.978   5.700  14.663  0.00  0.00      AP1   
ATOM   2646  CH2 TRP A 186       4.179   4.072  13.925  0.00  0.00      AP1  C
ATOM   2647  HH2 TRP A 186       4.768   4.707  13.276  0.00  0.00      AP1   
ATOM   2648  C   TRP A 186       4.069  -0.132  17.557  0.00  0.00      AP1  C
ATOM   2649  O   TRP A 186       4.473  -0.921  16.706  0.00  0.00      AP1  O
ATOM   2650  N   HSD A 187       4.924   0.734  18.147  0.00  0.00      AP1  N
ATOM   2651  HN  HSD A 187       4.631   1.315  18.906  0.00  0.00      AP1   
ATOM   2652  CA  HSD A 187       6.318   0.897  17.741  0.00  0.00      AP1  C
ATOM   2653  HA  HSD A 187       6.289   1.173  16.694  0.00  0.00      AP1   
ATOM   2654  CB  HSD A 187       7.014   2.027  18.506  0.00  0.00      AP1  C
ATOM   2655  HB1 HSD A 187       6.893   1.853  19.598  0.00  0.00      AP1   
ATOM   2656  HB2 HSD A 187       8.106   2.001  18.297  0.00  0.00      AP1   
ATOM   2657  ND1 HSD A 187       6.855   4.420  18.962  0.00  0.00      AP1  N
ATOM   2658  HD1 HSD A 187       7.486   4.383  19.737  0.00  0.00      AP1   
ATOM   2659  CG  HSD A 187       6.479   3.365  18.173  0.00  0.00      AP1  C
ATOM   2660  CE1 HSD A 187       6.315   5.483  18.422  0.00  0.00      AP1  C
ATOM   2661  HE1 HSD A 187       6.442   6.496  18.813  0.00  0.00      AP1   
ATOM   2662  NE2 HSD A 187       5.599   5.152  17.326  0.00  0.00      AP1  N
ATOM   2663  CD2 HSD A 187       5.708   3.793  17.149  0.00  0.00      AP1  C
ATOM   2664  HD2 HSD A 187       5.229   3.225  16.361  0.00  0.00      AP1   
ATOM   2665  C   HSD A 187       7.172  -0.347  17.856  0.00  0.00      AP1  C
ATOM   2666  O   HSD A 187       7.956  -0.646  16.963  0.00  0.00      AP1  O
ATOM   2667  N   GLN A 188       6.995  -1.129  18.938  0.00  0.00      AP1  N
ATOM   2668  HN  GLN A 188       6.372  -0.876  19.677  0.00  0.00      AP1   
ATOM   2669  CA  GLN A 188       7.680  -2.396  19.137  0.00  0.00      AP1  C
ATOM   2670  HA  GLN A 188       8.735  -2.161  19.072  0.00  0.00      AP1   
ATOM   2671  CB  GLN A 188       7.497  -2.942  20.585  0.00  0.00      AP1  C
ATOM   2672  HB1 GLN A 188       7.937  -3.966  20.601  0.00  0.00      AP1   
ATOM   2673  HB2 GLN A 188       8.106  -2.331  21.290  0.00  0.00      AP1   
ATOM   2674  CG  GLN A 188       6.061  -3.059  21.171  0.00  0.00      AP1  C
ATOM   2675  HG1 GLN A 188       6.097  -3.457  22.208  0.00  0.00      AP1   
ATOM   2676  HG2 GLN A 188       5.568  -2.065  21.206  0.00  0.00      AP1   
ATOM   2677  CD  GLN A 188       5.128  -4.006  20.414  0.00  0.00      AP1  C
ATOM   2678  OE1 GLN A 188       5.395  -5.195  20.252  0.00  0.00      AP1  O
ATOM   2679  NE2 GLN A 188       3.970  -3.481  19.945  0.00  0.00      AP1  N
ATOM   2680 HE21 GLN A 188       3.362  -4.099  19.456  0.00  0.00      AP1   
ATOM   2681 HE22 GLN A 188       3.773  -2.517  20.084  0.00  0.00      AP1   
ATOM   2682  C   GLN A 188       7.381  -3.472  18.087  0.00  0.00      AP1  C
ATOM   2683  O   GLN A 188       8.219  -4.331  17.824  0.00  0.00      AP1  O
ATOM   2684  N   ALA A 189       6.189  -3.430  17.449  0.00  0.00      AP1  N
ATOM   2685  HN  ALA A 189       5.529  -2.707  17.652  0.00  0.00      AP1   
ATOM   2686  CA  ALA A 189       5.770  -4.391  16.450  0.00  0.00      AP1  C
ATOM   2687  HA  ALA A 189       6.331  -5.311  16.568  0.00  0.00      AP1   
ATOM   2688  CB  ALA A 189       4.245  -4.599  16.588  0.00  0.00      AP1  C
ATOM   2689  HB1 ALA A 189       4.013  -4.997  17.599  0.00  0.00      AP1   
ATOM   2690  HB2 ALA A 189       3.699  -3.638  16.466  0.00  0.00      AP1   
ATOM   2691  HB3 ALA A 189       3.861  -5.323  15.838  0.00  0.00      AP1   
ATOM   2692  C   ALA A 189       6.025  -3.912  15.027  0.00  0.00      AP1  C
ATOM   2693  O   ALA A 189       5.963  -4.683  14.074  0.00  0.00      AP1  O
ATOM   2694  N   SER A 190       6.296  -2.610  14.843  0.00  0.00      AP1  N
ATOM   2695  HN  SER A 190       6.301  -1.947  15.592  0.00  0.00      AP1   
ATOM   2696  CA  SER A 190       6.607  -2.040  13.542  0.00  0.00      AP1  C
ATOM   2697  HA  SER A 190       5.890  -2.468  12.853  0.00  0.00      AP1   
ATOM   2698  CB  SER A 190       6.562  -0.498  13.565  0.00  0.00      AP1  C
ATOM   2699  HB1 SER A 190       5.679  -0.186  14.166  0.00  0.00      AP1   
ATOM   2700  HB2 SER A 190       7.466  -0.091  14.074  0.00  0.00      AP1   
ATOM   2701  OG  SER A 190       6.430   0.071  12.256  0.00  0.00      AP1  O
ATOM   2702  HG1 SER A 190       6.188   0.998  12.373  0.00  0.00      AP1   
ATOM   2703  C   SER A 190       7.985  -2.447  13.069  0.00  0.00      AP1  C
ATOM   2704  O   SER A 190       8.936  -2.495  13.841  0.00  0.00      AP1  O
ATOM   2705  N   GLU A 191       8.131  -2.727  11.769  0.00  0.00      AP1  N
ATOM   2706  HN  GLU A 191       7.398  -2.637  11.101  0.00  0.00      AP1   
ATOM   2707  CA  GLU A 191       9.380  -3.191  11.211  0.00  0.00      AP1  C
ATOM   2708  HA  GLU A 191      10.009  -3.524  12.026  0.00  0.00      AP1   
ATOM   2709  CB  GLU A 191       9.104  -4.313  10.193  0.00  0.00      AP1  C
ATOM   2710  HB1 GLU A 191       8.402  -3.919   9.423  0.00  0.00      AP1   
ATOM   2711  HB2 GLU A 191      10.041  -4.568   9.649  0.00  0.00      AP1   
ATOM   2712  CG  GLU A 191       8.495  -5.604  10.793  0.00  0.00      AP1  C
ATOM   2713  HG1 GLU A 191       9.250  -6.110  11.422  0.00  0.00      AP1   
ATOM   2714  HG2 GLU A 191       7.603  -5.374  11.408  0.00  0.00      AP1   
ATOM   2715  CD  GLU A 191       8.111  -6.594   9.704  0.00  0.00      AP1  C
ATOM   2716  OE1 GLU A 191       8.181  -6.229   8.503  0.00  0.00      AP1  O
ATOM   2717  OE2 GLU A 191       7.666  -7.720  10.037  0.00  0.00      AP1  O
ATOM   2718  C   GLU A 191      10.117  -2.074  10.502  0.00  0.00      AP1  C
ATOM   2719  O   GLU A 191       9.549  -1.054  10.117  0.00  0.00      AP1  O
ATOM   2720  N   GLY A 192      11.450  -2.228  10.317  0.00  0.00      AP1  N
ATOM   2721  HN  GLY A 192      11.946  -3.015  10.681  0.00  0.00      AP1   
ATOM   2722  CA  GLY A 192      12.255  -1.261   9.577  0.00  0.00      AP1  C
ATOM   2723  HA1 GLY A 192      11.733  -1.110   8.641  0.00  0.00      AP1   
ATOM   2724  HA2 GLY A 192      13.231  -1.715   9.473  0.00  0.00      AP1   
ATOM   2725  C   GLY A 192      12.435   0.085  10.233  0.00  0.00      AP1  C
ATOM   2726  O   GLY A 192      12.536   1.105   9.565  0.00  0.00      AP1  O
ATOM   2727  N   LEU A 193      12.463   0.142  11.569  0.00  0.00      AP1  N
ATOM   2728  HN  LEU A 193      12.421  -0.667  12.153  0.00  0.00      AP1   
ATOM   2729  CA  LEU A 193      12.557   1.395  12.295  0.00  0.00      AP1  C
ATOM   2730  HA  LEU A 193      12.275   2.184  11.609  0.00  0.00      AP1   
ATOM   2731  CB  LEU A 193      11.644   1.468  13.538  0.00  0.00      AP1  C
ATOM   2732  HB1 LEU A 193      12.027   0.722  14.271  0.00  0.00      AP1   
ATOM   2733  HB2 LEU A 193      11.767   2.464  14.019  0.00  0.00      AP1   
ATOM   2734  CG  LEU A 193      10.146   1.184  13.305  0.00  0.00      AP1  C
ATOM   2735  HG  LEU A 193       9.998   0.077  13.277  0.00  0.00      AP1   
ATOM   2736  CD1 LEU A 193       9.363   1.811  14.460  0.00  0.00      AP1  C
ATOM   2737 HD11 LEU A 193       8.270   1.673  14.310  0.00  0.00      AP1   
ATOM   2738 HD12 LEU A 193       9.645   1.340  15.426  0.00  0.00      AP1   
ATOM   2739 HD13 LEU A 193       9.568   2.901  14.527  0.00  0.00      AP1   
ATOM   2740  CD2 LEU A 193       9.606   1.767  12.000  0.00  0.00      AP1  C
ATOM   2741 HD21 LEU A 193       8.530   1.514  11.881  0.00  0.00      AP1   
ATOM   2742 HD22 LEU A 193       9.695   2.872  11.976  0.00  0.00      AP1   
ATOM   2743 HD23 LEU A 193      10.158   1.353  11.130  0.00  0.00      AP1   
ATOM   2744  C   LEU A 193      13.987   1.644  12.713  0.00  0.00      AP1  C
ATOM   2745  O   LEU A 193      14.764   0.716  12.932  0.00  0.00      AP1  O
ATOM   2746  N   THR A 194      14.378   2.929  12.801  0.00  0.00      AP1  N
ATOM   2747  HN  THR A 194      13.771   3.715  12.688  0.00  0.00      AP1   
ATOM   2748  CA  THR A 194      15.767   3.280  13.079  0.00  0.00      AP1  C
ATOM   2749  HA  THR A 194      16.320   2.351  13.030  0.00  0.00      AP1   
ATOM   2750  CB  THR A 194      16.460   4.130  11.999  0.00  0.00      AP1  C
ATOM   2751  HB  THR A 194      17.530   4.217  12.312  0.00  0.00      AP1   
ATOM   2752  OG1 THR A 194      16.002   5.469  11.868  0.00  0.00      AP1  O
ATOM   2753  HG1 THR A 194      16.524   5.850  11.153  0.00  0.00      AP1   
ATOM   2754  CG2 THR A 194      16.175   3.482  10.645  0.00  0.00      AP1  C
ATOM   2755 HG21 THR A 194      16.744   3.987   9.837  0.00  0.00      AP1   
ATOM   2756 HG22 THR A 194      16.475   2.412  10.656  0.00  0.00      AP1   
ATOM   2757 HG23 THR A 194      15.094   3.536  10.395  0.00  0.00      AP1   
ATOM   2758  C   THR A 194      15.935   3.806  14.484  0.00  0.00      AP1  C
ATOM   2759  O   THR A 194      16.111   3.038  15.426  0.00  0.00      AP1  O
ATOM   2760  N   ASP A 195      15.880   5.125  14.662  0.00  0.00      AP1  N
ATOM   2761  HN  ASP A 195      15.580   5.746  13.941  0.00  0.00      AP1   
ATOM   2762  CA  ASP A 195      16.232   5.805  15.874  0.00  0.00      AP1  C
ATOM   2763  HA  ASP A 195      16.157   5.095  16.689  0.00  0.00      AP1   
ATOM   2764  CB  ASP A 195      17.579   6.534  15.671  0.00  0.00      AP1  C
ATOM   2765  HB1 ASP A 195      17.544   7.108  14.723  0.00  0.00      AP1   
ATOM   2766  HB2 ASP A 195      17.768   7.243  16.501  0.00  0.00      AP1   
ATOM   2767  CG  ASP A 195      18.784   5.621  15.572  0.00  0.00      AP1  C
ATOM   2768  OD1 ASP A 195      18.767   4.467  16.074  0.00  0.00      AP1  O
ATOM   2769  OD2 ASP A 195      19.768   6.121  14.954  0.00  0.00      AP1  O
ATOM   2770  C   ASP A 195      15.210   6.891  16.143  0.00  0.00      AP1  C
ATOM   2771  O   ASP A 195      14.566   7.423  15.238  0.00  0.00      AP1  O
ATOM   2772  N   TYR A 196      15.085   7.263  17.422  0.00  0.00      AP1  N
ATOM   2773  HN  TYR A 196      15.537   6.733  18.138  0.00  0.00      AP1   
ATOM   2774  CA  TYR A 196      14.337   8.394  17.899  0.00  0.00      AP1  C
ATOM   2775  HA  TYR A 196      13.544   8.599  17.190  0.00  0.00      AP1   
ATOM   2776  CB  TYR A 196      13.890   8.146  19.351  0.00  0.00      AP1  C
ATOM   2777  HB1 TYR A 196      14.757   7.780  19.942  0.00  0.00      AP1   
ATOM   2778  HB2 TYR A 196      13.546   9.091  19.823  0.00  0.00      AP1   
ATOM   2779  CG  TYR A 196      12.822   7.107  19.399  0.00  0.00      AP1  C
ATOM   2780  CD1 TYR A 196      11.487   7.498  19.270  0.00  0.00      AP1  C
ATOM   2781  HD1 TYR A 196      11.248   8.534  19.072  0.00  0.00      AP1   
ATOM   2782  CE1 TYR A 196      10.454   6.569  19.417  0.00  0.00      AP1  C
ATOM   2783  HE1 TYR A 196       9.422   6.878  19.343  0.00  0.00      AP1   
ATOM   2784  CZ  TYR A 196      10.761   5.229  19.670  0.00  0.00      AP1  C
ATOM   2785  OH  TYR A 196       9.724   4.309  19.860  0.00  0.00      AP1  O
ATOM   2786  HH  TYR A 196      10.121   3.440  19.947  0.00  0.00      AP1   
ATOM   2787  CD2 TYR A 196      13.122   5.755  19.635  0.00  0.00      AP1  C
ATOM   2788  HD2 TYR A 196      14.151   5.442  19.751  0.00  0.00      AP1   
ATOM   2789  CE2 TYR A 196      12.092   4.815  19.771  0.00  0.00      AP1  C
ATOM   2790  HE2 TYR A 196      12.331   3.782  19.974  0.00  0.00      AP1   
ATOM   2791  C   TYR A 196      15.265   9.586  17.887  0.00  0.00      AP1  C
ATOM   2792  O   TYR A 196      16.290   9.605  18.564  0.00  0.00      AP1  O
ATOM   2793  N   SER A 197      14.920  10.608  17.089  0.00  0.00      AP1  N
ATOM   2794  HN  SER A 197      14.135  10.553  16.472  0.00  0.00      AP1   
ATOM   2795  CA  SER A 197      15.627  11.872  17.038  0.00  0.00      AP1  C
ATOM   2796  HA  SER A 197      16.556  11.755  17.581  0.00  0.00      AP1   
ATOM   2797  CB  SER A 197      15.769  12.476  15.610  0.00  0.00      AP1  C
ATOM   2798  HB1 SER A 197      14.758  12.503  15.144  0.00  0.00      AP1   
ATOM   2799  HB2 SER A 197      16.131  13.528  15.668  0.00  0.00      AP1   
ATOM   2800  OG  SER A 197      16.620  11.721  14.745  0.00  0.00      AP1  O
ATOM   2801  HG1 SER A 197      16.466  12.041  13.847  0.00  0.00      AP1   
ATOM   2802  C   SER A 197      14.793  12.875  17.791  0.00  0.00      AP1  C
ATOM   2803  O   SER A 197      13.604  13.032  17.519  0.00  0.00      AP1  O
ATOM   2804  N   PHE A 198      15.401  13.605  18.739  0.00  0.00      AP1  N
ATOM   2805  HN  PHE A 198      16.351  13.459  19.009  0.00  0.00      AP1   
ATOM   2806  CA  PHE A 198      14.730  14.669  19.454  0.00  0.00      AP1  C
ATOM   2807  HA  PHE A 198      13.707  14.705  19.099  0.00  0.00      AP1   
ATOM   2808  CB  PHE A 198      14.794  14.488  20.990  0.00  0.00      AP1  C
ATOM   2809  HB1 PHE A 198      15.827  14.195  21.279  0.00  0.00      AP1   
ATOM   2810  HB2 PHE A 198      14.564  15.439  21.516  0.00  0.00      AP1   
ATOM   2811  CG  PHE A 198      13.877  13.393  21.477  0.00  0.00      AP1  C
ATOM   2812  CD1 PHE A 198      14.321  12.064  21.608  0.00  0.00      AP1  C
ATOM   2813  HD1 PHE A 198      15.312  11.796  21.268  0.00  0.00      AP1   
ATOM   2814  CE1 PHE A 198      13.491  11.084  22.167  0.00  0.00      AP1  C
ATOM   2815  HE1 PHE A 198      13.851  10.071  22.281  0.00  0.00      AP1   
ATOM   2816  CZ  PHE A 198      12.199  11.417  22.586  0.00  0.00      AP1  C
ATOM   2817  HZ  PHE A 198      11.561  10.667  23.033  0.00  0.00      AP1   
ATOM   2818  CD2 PHE A 198      12.570  13.706  21.882  0.00  0.00      AP1  C
ATOM   2819  HD2 PHE A 198      12.188  14.709  21.749  0.00  0.00      AP1   
ATOM   2820  CE2 PHE A 198      11.734  12.728  22.435  0.00  0.00      AP1  C
ATOM   2821  HE2 PHE A 198      10.732  12.988  22.744  0.00  0.00      AP1   
ATOM   2822  C   PHE A 198      15.382  15.991  19.070  0.00  0.00      AP1  C
ATOM   2823  O   PHE A 198      16.601  16.163  19.135  0.00  0.00      AP1  O
ATOM   2824  N   TYR A 199      14.551  16.966  18.654  0.00  0.00      AP1  N
ATOM   2825  HN  TYR A 199      13.566  16.808  18.622  0.00  0.00      AP1   
ATOM   2826  CA  TYR A 199      14.964  18.287  18.224  0.00  0.00      AP1  C
ATOM   2827  HA  TYR A 199      16.039  18.342  18.346  0.00  0.00      AP1   
ATOM   2828  CB  TYR A 199      14.457  18.627  16.796  0.00  0.00      AP1  C
ATOM   2829  HB1 TYR A 199      13.355  18.484  16.757  0.00  0.00      AP1   
ATOM   2830  HB2 TYR A 199      14.660  19.691  16.550  0.00  0.00      AP1   
ATOM   2831  CG  TYR A 199      15.058  17.737  15.753  0.00  0.00      AP1  C
ATOM   2832  CD1 TYR A 199      14.391  16.584  15.306  0.00  0.00      AP1  C
ATOM   2833  HD1 TYR A 199      13.439  16.311  15.740  0.00  0.00      AP1   
ATOM   2834  CE1 TYR A 199      14.964  15.774  14.314  0.00  0.00      AP1  C
ATOM   2835  HE1 TYR A 199      14.454  14.889  13.964  0.00  0.00      AP1   
ATOM   2836  CZ  TYR A 199      16.209  16.105  13.775  0.00  0.00      AP1  C
ATOM   2837  OH  TYR A 199      16.820  15.268  12.824  0.00  0.00      AP1  O
ATOM   2838  HH  TYR A 199      17.624  15.703  12.531  0.00  0.00      AP1   
ATOM   2839  CD2 TYR A 199      16.282  18.087  15.166  0.00  0.00      AP1  C
ATOM   2840  HD2 TYR A 199      16.813  18.966  15.507  0.00  0.00      AP1   
ATOM   2841  CE2 TYR A 199      16.853  17.282  14.173  0.00  0.00      AP1  C
ATOM   2842  HE2 TYR A 199      17.798  17.562  13.734  0.00  0.00      AP1   
ATOM   2843  C   TYR A 199      14.356  19.338  19.138  0.00  0.00      AP1  C
ATOM   2844  O   TYR A 199      13.195  19.239  19.530  0.00  0.00      AP1  O
ATOM   2845  N   ARG A 200      15.121  20.393  19.492  0.00  0.00      AP1  N
ATOM   2846  HN  ARG A 200      16.110  20.372  19.361  0.00  0.00      AP1   
ATOM   2847  CA  ARG A 200      14.564  21.605  20.074  0.00  0.00      AP1  C
ATOM   2848  HA  ARG A 200      13.599  21.391  20.519  0.00  0.00      AP1   
ATOM   2849  CB  ARG A 200      15.476  22.293  21.126  0.00  0.00      AP1  C
ATOM   2850  HB1 ARG A 200      16.499  22.329  20.680  0.00  0.00      AP1   
ATOM   2851  HB2 ARG A 200      15.161  23.351  21.256  0.00  0.00      AP1   
ATOM   2852  CG  ARG A 200      15.532  21.539  22.466  0.00  0.00      AP1  C
ATOM   2853  HG1 ARG A 200      14.528  21.105  22.670  0.00  0.00      AP1   
ATOM   2854  HG2 ARG A 200      16.219  20.668  22.363  0.00  0.00      AP1   
ATOM   2855  CD  ARG A 200      16.030  22.369  23.663  0.00  0.00      AP1  C
ATOM   2856  HD1 ARG A 200      16.241  21.692  24.522  0.00  0.00      AP1   
ATOM   2857  HD2 ARG A 200      16.961  22.929  23.413  0.00  0.00      AP1   
ATOM   2858  NE  ARG A 200      14.952  23.360  24.009  0.00  0.00      AP1  N
ATOM   2859  HE  ARG A 200      14.139  23.281  23.421  0.00  0.00      AP1   
ATOM   2860  CZ  ARG A 200      15.019  24.271  24.992  0.00  0.00      AP1  C
ATOM   2861  NH1 ARG A 200      16.085  24.418  25.773  0.00  0.00      AP1  N
ATOM   2862 HH11 ARG A 200      16.087  25.085  26.505  0.00  0.00      AP1   
ATOM   2863 HH12 ARG A 200      16.810  23.734  25.667  0.00  0.00      AP1   
ATOM   2864  NH2 ARG A 200      14.015  25.112  25.218  0.00  0.00      AP1  N
ATOM   2865 HH21 ARG A 200      14.117  25.833  25.888  0.00  0.00      AP1   
ATOM   2866 HH22 ARG A 200      13.276  25.116  24.558  0.00  0.00      AP1   
ATOM   2867  C   ARG A 200      14.314  22.586  18.948  0.00  0.00      AP1  C
ATOM   2868  O   ARG A 200      15.136  22.706  18.046  0.00  0.00      AP1  O
ATOM   2869  N   VAL A 201      13.167  23.288  18.981  0.00  0.00      AP1  N
ATOM   2870  HN  VAL A 201      12.528  23.217  19.743  0.00  0.00      AP1   
ATOM   2871  CA  VAL A 201      12.750  24.203  17.932  0.00  0.00      AP1  C
ATOM   2872  HA  VAL A 201      13.449  24.125  17.108  0.00  0.00      AP1   
ATOM   2873  CB  VAL A 201      11.341  23.869  17.449  0.00  0.00      AP1  C
ATOM   2874  HB  VAL A 201      10.697  23.736  18.352  0.00  0.00      AP1   
ATOM   2875  CG1 VAL A 201      10.714  24.978  16.581  0.00  0.00      AP1  C
ATOM   2876 HG11 VAL A 201       9.708  24.667  16.226  0.00  0.00      AP1   
ATOM   2877 HG12 VAL A 201      10.586  25.922  17.151  0.00  0.00      AP1   
ATOM   2878 HG13 VAL A 201      11.345  25.183  15.690  0.00  0.00      AP1   
ATOM   2879  CG2 VAL A 201      11.416  22.550  16.660  0.00  0.00      AP1  C
ATOM   2880 HG21 VAL A 201      10.420  22.280  16.250  0.00  0.00      AP1   
ATOM   2881 HG22 VAL A 201      12.130  22.642  15.813  0.00  0.00      AP1   
ATOM   2882 HG23 VAL A 201      11.750  21.713  17.308  0.00  0.00      AP1   
ATOM   2883  C   VAL A 201      12.836  25.617  18.469  0.00  0.00      AP1  C
ATOM   2884  O   VAL A 201      12.196  25.976  19.458  0.00  0.00      AP1  O
ATOM   2885  N   TRP A 202      13.678  26.455  17.835  0.00  0.00      AP1  N
ATOM   2886  HN  TRP A 202      14.153  26.183  17.001  0.00  0.00      AP1   
ATOM   2887  CA  TRP A 202      13.965  27.797  18.293  0.00  0.00      AP1  C
ATOM   2888  HA  TRP A 202      13.714  27.819  19.347  0.00  0.00      AP1   
ATOM   2889  CB  TRP A 202      15.454  28.137  18.070  0.00  0.00      AP1  C
ATOM   2890  HB1 TRP A 202      15.650  28.109  16.976  0.00  0.00      AP1   
ATOM   2891  HB2 TRP A 202      15.659  29.176  18.408  0.00  0.00      AP1   
ATOM   2892  CG  TRP A 202      16.407  27.163  18.729  0.00  0.00      AP1  C
ATOM   2893  CD1 TRP A 202      17.338  26.370  18.129  0.00  0.00      AP1  C
ATOM   2894  HD1 TRP A 202      17.567  26.393  17.072  0.00  0.00      AP1   
ATOM   2895  NE1 TRP A 202      17.961  25.578  19.062  0.00  0.00      AP1  N
ATOM   2896  HE1 TRP A 202      18.675  24.933  18.894  0.00  0.00      AP1   
ATOM   2897  CE2 TRP A 202      17.450  25.875  20.303  0.00  0.00      AP1  C
ATOM   2898  CD2 TRP A 202      16.459  26.865  20.133  0.00  0.00      AP1  C
ATOM   2899  CE3 TRP A 202      15.746  27.360  21.219  0.00  0.00      AP1  C
ATOM   2900  HE3 TRP A 202      14.974  28.109  21.101  0.00  0.00      AP1   
ATOM   2901  CZ3 TRP A 202      16.046  26.854  22.487  0.00  0.00      AP1  C
ATOM   2902  HZ3 TRP A 202      15.492  27.207  23.346  0.00  0.00      AP1   
ATOM   2903  CZ2 TRP A 202      17.758  25.382  21.563  0.00  0.00      AP1  C
ATOM   2904  HZ2 TRP A 202      18.515  24.629  21.714  0.00  0.00      AP1   
ATOM   2905  CH2 TRP A 202      17.051  25.897  22.659  0.00  0.00      AP1  C
ATOM   2906  HH2 TRP A 202      17.288  25.544  23.653  0.00  0.00      AP1   
ATOM   2907  C   TRP A 202      13.125  28.862  17.618  0.00  0.00      AP1  C
ATOM   2908  O   TRP A 202      12.575  28.692  16.531  0.00  0.00      AP1  O
ATOM   2909  N   GLY A 203      13.041  30.053  18.257  0.00  0.00      AP1  N
ATOM   2910  HN  GLY A 203      13.548  30.219  19.102  0.00  0.00      AP1   
ATOM   2911  CA  GLY A 203      12.222  31.170  17.779  0.00  0.00      AP1  C
ATOM   2912  HA1 GLY A 203      12.283  31.919  18.558  0.00  0.00      AP1   
ATOM   2913  HA2 GLY A 203      11.232  30.761  17.633  0.00  0.00      AP1   
ATOM   2914  C   GLY A 203      12.658  31.808  16.483  0.00  0.00      AP1  C
ATOM   2915  O   GLY A 203      11.901  32.532  15.851  0.00  0.00      AP1  O
ATOM   2916  N   ASN A 204      13.893  31.548  16.036  0.00  0.00      AP1  N
ATOM   2917  HN  ASN A 204      14.521  30.971  16.557  0.00  0.00      AP1   
ATOM   2918  CA  ASN A 204      14.435  32.055  14.794  0.00  0.00      AP1  C
ATOM   2919  HA  ASN A 204      13.817  32.908  14.532  0.00  0.00      AP1   
ATOM   2920  CB  ASN A 204      15.901  32.564  14.995  0.00  0.00      AP1  C
ATOM   2921  HB1 ASN A 204      16.334  32.761  13.990  0.00  0.00      AP1   
ATOM   2922  HB2 ASN A 204      15.903  33.523  15.552  0.00  0.00      AP1   
ATOM   2923  CG  ASN A 204      16.770  31.529  15.700  0.00  0.00      AP1  C
ATOM   2924  OD1 ASN A 204      16.424  30.354  15.784  0.00  0.00      AP1  O
ATOM   2925  ND2 ASN A 204      17.924  31.961  16.264  0.00  0.00      AP1  N
ATOM   2926 HD21 ASN A 204      18.496  31.280  16.714  0.00  0.00      AP1   
ATOM   2927 HD22 ASN A 204      18.186  32.918  16.193  0.00  0.00      AP1   
ATOM   2928  C   ASN A 204      14.316  31.028  13.661  0.00  0.00      AP1  C
ATOM   2929  O   ASN A 204      14.907  31.204  12.599  0.00  0.00      AP1  O
ATOM   2930  N   ASN A 205      13.541  29.935  13.856  0.00  0.00      AP1  N
ATOM   2931  HN  ASN A 205      13.077  29.797  14.730  0.00  0.00      AP1   
ATOM   2932  CA  ASN A 205      13.303  28.884  12.873  0.00  0.00      AP1  C
ATOM   2933  HA  ASN A 205      12.549  28.249  13.327  0.00  0.00      AP1   
ATOM   2934  CB  ASN A 205      12.660  29.377  11.547  0.00  0.00      AP1  C
ATOM   2935  HB1 ASN A 205      13.373  30.080  11.063  0.00  0.00      AP1   
ATOM   2936  HB2 ASN A 205      12.510  28.526  10.852  0.00  0.00      AP1   
ATOM   2937  CG  ASN A 205      11.357  30.102  11.840  0.00  0.00      AP1  C
ATOM   2938  OD1 ASN A 205      10.397  29.511  12.335  0.00  0.00      AP1  O
ATOM   2939  ND2 ASN A 205      11.295  31.415  11.518  0.00  0.00      AP1  N
ATOM   2940 HD21 ASN A 205      10.445  31.897  11.720  0.00  0.00      AP1   
ATOM   2941 HD22 ASN A 205      12.088  31.870  11.124  0.00  0.00      AP1   
ATOM   2942  C   ASN A 205      14.525  28.020  12.589  0.00  0.00      AP1  C
ATOM   2943  O   ASN A 205      14.694  27.491  11.493  0.00  0.00      AP1  O
ATOM   2944  N   THR A 206      15.396  27.810  13.593  0.00  0.00      AP1  N
ATOM   2945  HN  THR A 206      15.376  28.327  14.449  0.00  0.00      AP1   
ATOM   2946  CA  THR A 206      16.450  26.811  13.526  0.00  0.00      AP1  C
ATOM   2947  HA  THR A 206      16.390  26.346  12.551  0.00  0.00      AP1   
ATOM   2948  CB  THR A 206      17.885  27.301  13.730  0.00  0.00      AP1  C
ATOM   2949  HB  THR A 206      18.532  26.389  13.697  0.00  0.00      AP1   
ATOM   2950  OG1 THR A 206      18.098  27.899  14.999  0.00  0.00      AP1  O
ATOM   2951  HG1 THR A 206      19.021  28.173  15.001  0.00  0.00      AP1   
ATOM   2952  CG2 THR A 206      18.206  28.361  12.678  0.00  0.00      AP1  C
ATOM   2953 HG21 THR A 206      19.275  28.655  12.727  0.00  0.00      AP1   
ATOM   2954 HG22 THR A 206      18.006  27.969  11.658  0.00  0.00      AP1   
ATOM   2955 HG23 THR A 206      17.588  29.272  12.827  0.00  0.00      AP1   
ATOM   2956  C   THR A 206      16.134  25.740  14.528  0.00  0.00      AP1  C
ATOM   2957  O   THR A 206      15.278  25.897  15.402  0.00  0.00      AP1  O
ATOM   2958  N   GLU A 207      16.809  24.589  14.403  0.00  0.00      AP1  N
ATOM   2959  HN  GLU A 207      17.510  24.427  13.715  0.00  0.00      AP1   
ATOM   2960  CA  GLU A 207      16.572  23.470  15.269  0.00  0.00      AP1  C
ATOM   2961  HA  GLU A 207      16.027  23.794  16.148  0.00  0.00      AP1   
ATOM   2962  CB  GLU A 207      15.846  22.311  14.556  0.00  0.00      AP1  C
ATOM   2963  HB1 GLU A 207      16.573  21.813  13.874  0.00  0.00      AP1   
ATOM   2964  HB2 GLU A 207      15.547  21.539  15.301  0.00  0.00      AP1   
ATOM   2965  CG  GLU A 207      14.627  22.764  13.749  0.00  0.00      AP1  C
ATOM   2966  HG1 GLU A 207      13.941  23.332  14.403  0.00  0.00      AP1   
ATOM   2967  HG2 GLU A 207      14.931  23.403  12.896  0.00  0.00      AP1   
ATOM   2968  CD  GLU A 207      13.809  21.626  13.210  0.00  0.00      AP1  C
ATOM   2969  OE1 GLU A 207      14.254  20.460  13.060  0.00  0.00      AP1  O
ATOM   2970  OE2 GLU A 207      12.632  21.960  12.923  0.00  0.00      AP1  O
ATOM   2971  C   GLU A 207      17.907  22.972  15.733  0.00  0.00      AP1  C
ATOM   2972  O   GLU A 207      18.911  23.095  15.032  0.00  0.00      AP1  O
ATOM   2973  N   THR A 208      17.947  22.373  16.932  0.00  0.00      AP1  N
ATOM   2974  HN  THR A 208      17.174  22.338  17.565  0.00  0.00      AP1   
ATOM   2975  CA  THR A 208      19.148  21.710  17.416  0.00  0.00      AP1  C
ATOM   2976  HA  THR A 208      19.861  21.687  16.602  0.00  0.00      AP1   
ATOM   2977  CB  THR A 208      19.769  22.270  18.698  0.00  0.00      AP1  C
ATOM   2978  HB  THR A 208      19.007  22.125  19.502  0.00  0.00      AP1   
ATOM   2979  OG1 THR A 208      20.013  23.663  18.611  0.00  0.00      AP1  O
ATOM   2980  HG1 THR A 208      20.409  23.908  19.454  0.00  0.00      AP1   
ATOM   2981  CG2 THR A 208      21.149  21.644  18.948  0.00  0.00      AP1  C
ATOM   2982 HG21 THR A 208      21.554  21.960  19.933  0.00  0.00      AP1   
ATOM   2983 HG22 THR A 208      21.078  20.536  18.948  0.00  0.00      AP1   
ATOM   2984 HG23 THR A 208      21.874  21.945  18.161  0.00  0.00      AP1   
ATOM   2985  C   THR A 208      18.776  20.277  17.700  0.00  0.00      AP1  C
ATOM   2986  O   THR A 208      17.873  20.002  18.489  0.00  0.00      AP1  O
ATOM   2987  N   LEU A 209      19.470  19.316  17.058  0.00  0.00      AP1  N
ATOM   2988  HN  LEU A 209      20.079  19.533  16.298  0.00  0.00      AP1   
ATOM   2989  CA  LEU A 209      19.410  17.901  17.390  0.00  0.00      AP1  C
ATOM   2990  HA  LEU A 209      18.366  17.626  17.470  0.00  0.00      AP1   
ATOM   2991  CB  LEU A 209      20.176  17.076  16.323  0.00  0.00      AP1  C
ATOM   2992  HB1 LEU A 209      19.707  17.298  15.337  0.00  0.00      AP1   
ATOM   2993  HB2 LEU A 209      21.221  17.450  16.258  0.00  0.00      AP1   
ATOM   2994  CG  LEU A 209      20.178  15.546  16.521  0.00  0.00      AP1  C
ATOM   2995  HG  LEU A 209      20.473  15.381  17.585  0.00  0.00      AP1   
ATOM   2996  CD1 LEU A 209      18.794  14.932  16.275  0.00  0.00      AP1  C
ATOM   2997 HD11 LEU A 209      18.834  13.825  16.377  0.00  0.00      AP1   
ATOM   2998 HD12 LEU A 209      18.056  15.323  17.008  0.00  0.00      AP1   
ATOM   2999 HD13 LEU A 209      18.434  15.173  15.252  0.00  0.00      AP1   
ATOM   3000  CD2 LEU A 209      21.242  14.889  15.626  0.00  0.00      AP1  C
ATOM   3001 HD21 LEU A 209      21.255  13.789  15.785  0.00  0.00      AP1   
ATOM   3002 HD22 LEU A 209      21.044  15.071  14.551  0.00  0.00      AP1   
ATOM   3003 HD23 LEU A 209      22.252  15.286  15.867  0.00  0.00      AP1   
ATOM   3004  C   LEU A 209      20.049  17.682  18.756  0.00  0.00      AP1  C
ATOM   3005  O   LEU A 209      21.236  17.939  18.933  0.00  0.00      AP1  O
ATOM   3006  N   VAL A 210      19.267  17.241  19.766  0.00  0.00      AP1  N
ATOM   3007  HN  VAL A 210      18.315  16.968  19.654  0.00  0.00      AP1   
ATOM   3008  CA  VAL A 210      19.769  17.127  21.130  0.00  0.00      AP1  C
ATOM   3009  HA  VAL A 210      20.735  17.616  21.155  0.00  0.00      AP1   
ATOM   3010  CB  VAL A 210      18.869  17.823  22.154  0.00  0.00      AP1  C
ATOM   3011  HB  VAL A 210      19.322  17.665  23.164  0.00  0.00      AP1   
ATOM   3012  CG1 VAL A 210      18.823  19.326  21.821  0.00  0.00      AP1  C
ATOM   3013 HG11 VAL A 210      18.146  19.857  22.524  0.00  0.00      AP1   
ATOM   3014 HG12 VAL A 210      19.825  19.796  21.909  0.00  0.00      AP1   
ATOM   3015 HG13 VAL A 210      18.444  19.488  20.790  0.00  0.00      AP1   
ATOM   3016  CG2 VAL A 210      17.454  17.215  22.191  0.00  0.00      AP1  C
ATOM   3017 HG21 VAL A 210      16.810  17.761  22.912  0.00  0.00      AP1   
ATOM   3018 HG22 VAL A 210      16.980  17.268  21.187  0.00  0.00      AP1   
ATOM   3019 HG23 VAL A 210      17.482  16.151  22.507  0.00  0.00      AP1   
ATOM   3020  C   VAL A 210      19.979  15.685  21.531  0.00  0.00      AP1  C
ATOM   3021  O   VAL A 210      20.715  15.389  22.470  0.00  0.00      AP1  O
ATOM   3022  N   SER A 211      19.381  14.732  20.803  0.00  0.00      AP1  N
ATOM   3023  HN  SER A 211      18.720  14.903  20.072  0.00  0.00      AP1   
ATOM   3024  CA  SER A 211      19.660  13.334  21.033  0.00  0.00      AP1  C
ATOM   3025  HA  SER A 211      20.733  13.232  21.133  0.00  0.00      AP1   
ATOM   3026  CB  SER A 211      18.983  12.741  22.306  0.00  0.00      AP1  C
ATOM   3027  HB1 SER A 211      19.369  11.706  22.453  0.00  0.00      AP1   
ATOM   3028  HB2 SER A 211      19.270  13.329  23.207  0.00  0.00      AP1   
ATOM   3029  OG  SER A 211      17.562  12.668  22.199  0.00  0.00      AP1  O
ATOM   3030  HG1 SER A 211      17.253  12.097  22.915  0.00  0.00      AP1   
ATOM   3031  C   SER A 211      19.250  12.564  19.807  0.00  0.00      AP1  C
ATOM   3032  O   SER A 211      18.385  12.993  19.040  0.00  0.00      AP1  O
ATOM   3033  N   LYS A 212      19.880  11.401  19.577  0.00  0.00      AP1  N
ATOM   3034  HN  LYS A 212      20.638  11.072  20.139  0.00  0.00      AP1   
ATOM   3035  CA  LYS A 212      19.504  10.537  18.490  0.00  0.00      AP1  C
ATOM   3036  HA  LYS A 212      18.425  10.545  18.392  0.00  0.00      AP1   
ATOM   3037  CB  LYS A 212      20.170  10.981  17.169  0.00  0.00      AP1  C
ATOM   3038  HB1 LYS A 212      19.886  12.045  17.000  0.00  0.00      AP1   
ATOM   3039  HB2 LYS A 212      21.275  10.968  17.297  0.00  0.00      AP1   
ATOM   3040  CG  LYS A 212      19.742  10.140  15.963  0.00  0.00      AP1  C
ATOM   3041  HG1 LYS A 212      20.215   9.134  16.034  0.00  0.00      AP1   
ATOM   3042  HG2 LYS A 212      18.638   9.991  15.998  0.00  0.00      AP1   
ATOM   3043  CD  LYS A 212      20.147  10.786  14.630  0.00  0.00      AP1  C
ATOM   3044  HD1 LYS A 212      19.788  11.841  14.626  0.00  0.00      AP1   
ATOM   3045  HD2 LYS A 212      21.261  10.812  14.581  0.00  0.00      AP1   
ATOM   3046  CE  LYS A 212      19.604  10.053  13.401  0.00  0.00      AP1  C
ATOM   3047  HE1 LYS A 212      18.502  10.189  13.323  0.00  0.00      AP1   
ATOM   3048  HE2 LYS A 212      20.074  10.446  12.473  0.00  0.00      AP1   
ATOM   3049  NZ  LYS A 212      19.893   8.606  13.501  0.00  0.00      AP1  N
ATOM   3050  HZ1 LYS A 212      19.522   8.110  12.665  0.00  0.00      AP1   
ATOM   3051  HZ2 LYS A 212      20.922   8.460  13.560  0.00  0.00      AP1   
ATOM   3052  HZ3 LYS A 212      19.445   8.222  14.357  0.00  0.00      AP1   
ATOM   3053  C   LYS A 212      19.912   9.134  18.877  0.00  0.00      AP1  C
ATOM   3054  O   LYS A 212      21.088   8.857  19.083  0.00  0.00      AP1  O
ATOM   3055  N   GLY A 213      18.953   8.205  19.040  0.00  0.00      AP1  N
ATOM   3056  HN  GLY A 213      17.980   8.357  18.866  0.00  0.00      AP1   
ATOM   3057  CA  GLY A 213      19.308   6.873  19.501  0.00  0.00      AP1  C
ATOM   3058  HA1 GLY A 213      19.721   6.975  20.495  0.00  0.00      AP1   
ATOM   3059  HA2 GLY A 213      19.991   6.448  18.777  0.00  0.00      AP1   
ATOM   3060  C   GLY A 213      18.108   5.977  19.586  0.00  0.00      AP1  C
ATOM   3061  O   GLY A 213      17.028   6.297  19.108  0.00  0.00      AP1  O
ATOM   3062  N   LYS A 214      18.262   4.806  20.227  0.00  0.00      AP1  N
ATOM   3063  HN  LYS A 214      19.125   4.538  20.652  0.00  0.00      AP1   
ATOM   3064  CA  LYS A 214      17.186   3.839  20.353  0.00  0.00      AP1  C
ATOM   3065  HA  LYS A 214      16.589   3.944  19.455  0.00  0.00      AP1   
ATOM   3066  CB  LYS A 214      17.764   2.406  20.467  0.00  0.00      AP1  C
ATOM   3067  HB1 LYS A 214      18.514   2.419  21.292  0.00  0.00      AP1   
ATOM   3068  HB2 LYS A 214      16.954   1.713  20.790  0.00  0.00      AP1   
ATOM   3069  CG  LYS A 214      18.444   1.878  19.190  0.00  0.00      AP1  C
ATOM   3070  HG1 LYS A 214      19.226   2.602  18.867  0.00  0.00      AP1   
ATOM   3071  HG2 LYS A 214      18.957   0.916  19.423  0.00  0.00      AP1   
ATOM   3072  CD  LYS A 214      17.425   1.689  18.055  0.00  0.00      AP1  C
ATOM   3073  HD1 LYS A 214      16.559   1.111  18.452  0.00  0.00      AP1   
ATOM   3074  HD2 LYS A 214      17.046   2.694  17.758  0.00  0.00      AP1   
ATOM   3075  CE  LYS A 214      17.951   0.986  16.808  0.00  0.00      AP1  C
ATOM   3076  HE1 LYS A 214      18.438   0.023  17.079  0.00  0.00      AP1   
ATOM   3077  HE2 LYS A 214      17.120   0.773  16.099  0.00  0.00      AP1   
ATOM   3078  NZ  LYS A 214      18.929   1.874  16.175  0.00  0.00      AP1  N
ATOM   3079  HZ1 LYS A 214      19.314   1.428  15.317  0.00  0.00      AP1   
ATOM   3080  HZ2 LYS A 214      18.469   2.772  15.921  0.00  0.00      AP1   
ATOM   3081  HZ3 LYS A 214      19.705   2.065  16.841  0.00  0.00      AP1   
ATOM   3082  C   LYS A 214      16.266   4.082  21.542  0.00  0.00      AP1  C
ATOM   3083  O   LYS A 214      15.185   3.504  21.608  0.00  0.00      AP1  O
ATOM   3084  N   GLU A 215      16.657   4.960  22.488  0.00  0.00      AP1  N
ATOM   3085  HN  GLU A 215      17.556   5.387  22.466  0.00  0.00      AP1   
ATOM   3086  CA  GLU A 215      15.838   5.370  23.611  0.00  0.00      AP1  C
ATOM   3087  HA  GLU A 215      15.504   4.482  24.133  0.00  0.00      AP1   
ATOM   3088  CB  GLU A 215      16.638   6.294  24.569  0.00  0.00      AP1  C
ATOM   3089  HB1 GLU A 215      16.887   7.231  24.020  0.00  0.00      AP1   
ATOM   3090  HB2 GLU A 215      15.993   6.603  25.422  0.00  0.00      AP1   
ATOM   3091  CG  GLU A 215      17.951   5.674  25.110  0.00  0.00      AP1  C
ATOM   3092  HG1 GLU A 215      18.482   5.158  24.289  0.00  0.00      AP1   
ATOM   3093  HG2 GLU A 215      18.612   6.454  25.538  0.00  0.00      AP1   
ATOM   3094  CD  GLU A 215      17.731   4.603  26.182  0.00  0.00      AP1  C
ATOM   3095  OE1 GLU A 215      18.764   4.029  26.612  0.00  0.00      AP1  O
ATOM   3096  OE2 GLU A 215      16.563   4.348  26.568  0.00  0.00      AP1  O
ATOM   3097  C   GLU A 215      14.595   6.104  23.128  0.00  0.00      AP1  C
ATOM   3098  O   GLU A 215      14.686   7.069  22.374  0.00  0.00      AP1  O
ATOM   3099  N   ALA A 216      13.391   5.668  23.551  0.00  0.00      AP1  N
ATOM   3100  HN  ALA A 216      13.287   4.922  24.208  0.00  0.00      AP1   
ATOM   3101  CA  ALA A 216      12.155   6.256  23.077  0.00  0.00      AP1  C
ATOM   3102  HA  ALA A 216      12.264   6.580  22.049  0.00  0.00      AP1   
ATOM   3103  CB  ALA A 216      11.032   5.213  23.152  0.00  0.00      AP1  C
ATOM   3104  HB1 ALA A 216      11.296   4.335  22.525  0.00  0.00      AP1   
ATOM   3105  HB2 ALA A 216      10.887   4.856  24.195  0.00  0.00      AP1   
ATOM   3106  HB3 ALA A 216      10.068   5.623  22.782  0.00  0.00      AP1   
ATOM   3107  C   ALA A 216      11.773   7.485  23.876  0.00  0.00      AP1  C
ATOM   3108  O   ALA A 216      10.873   8.244  23.519  0.00  0.00      AP1  O
ATOM   3109  N   THR A 217      12.497   7.727  24.977  0.00  0.00      AP1  N
ATOM   3110  HN  THR A 217      13.257   7.140  25.254  0.00  0.00      AP1   
ATOM   3111  CA  THR A 217      12.257   8.845  25.861  0.00  0.00      AP1  C
ATOM   3112  HA  THR A 217      11.413   9.386  25.454  0.00  0.00      AP1   
ATOM   3113  CB  THR A 217      11.936   8.483  27.317  0.00  0.00      AP1  C
ATOM   3114  HB  THR A 217      11.642   9.439  27.815  0.00  0.00      AP1   
ATOM   3115  OG1 THR A 217      13.044   7.983  28.050  0.00  0.00      AP1  O
ATOM   3116  HG1 THR A 217      12.703   7.789  28.929  0.00  0.00      AP1   
ATOM   3117  CG2 THR A 217      10.871   7.386  27.350  0.00  0.00      AP1  C
ATOM   3118 HG21 THR A 217      10.539   7.188  28.391  0.00  0.00      AP1   
ATOM   3119 HG22 THR A 217       9.980   7.693  26.760  0.00  0.00      AP1   
ATOM   3120 HG23 THR A 217      11.260   6.437  26.921  0.00  0.00      AP1   
ATOM   3121  C   THR A 217      13.434   9.785  25.810  0.00  0.00      AP1  C
ATOM   3122  O   THR A 217      14.564   9.410  25.509  0.00  0.00      AP1  O
ATOM   3123  N   LEU A 218      13.184  11.069  26.100  0.00  0.00      AP1  N
ATOM   3124  HN  LEU A 218      12.262  11.447  26.148  0.00  0.00      AP1   
ATOM   3125  CA  LEU A 218      14.232  12.025  26.371  0.00  0.00      AP1  C
ATOM   3126  HA  LEU A 218      15.185  11.513  26.328  0.00  0.00      AP1   
ATOM   3127  CB  LEU A 218      14.199  13.241  25.417  0.00  0.00      AP1  C
ATOM   3128  HB1 LEU A 218      14.317  12.849  24.380  0.00  0.00      AP1   
ATOM   3129  HB2 LEU A 218      13.189  13.705  25.458  0.00  0.00      AP1   
ATOM   3130  CG  LEU A 218      15.286  14.310  25.662  0.00  0.00      AP1  C
ATOM   3131  HG  LEU A 218      15.169  14.658  26.717  0.00  0.00      AP1   
ATOM   3132  CD1 LEU A 218      16.699  13.754  25.454  0.00  0.00      AP1  C
ATOM   3133 HD11 LEU A 218      17.457  14.554  25.589  0.00  0.00      AP1   
ATOM   3134 HD12 LEU A 218      16.912  12.944  26.185  0.00  0.00      AP1   
ATOM   3135 HD13 LEU A 218      16.811  13.340  24.430  0.00  0.00      AP1   
ATOM   3136  CD2 LEU A 218      15.043  15.509  24.737  0.00  0.00      AP1  C
ATOM   3137 HD21 LEU A 218      15.808  16.296  24.915  0.00  0.00      AP1   
ATOM   3138 HD22 LEU A 218      15.100  15.221  23.668  0.00  0.00      AP1   
ATOM   3139 HD23 LEU A 218      14.040  15.950  24.928  0.00  0.00      AP1   
ATOM   3140  C   LEU A 218      14.036  12.505  27.790  0.00  0.00      AP1  C
ATOM   3141  O   LEU A 218      12.971  13.000  28.153  0.00  0.00      AP1  O
ATOM   3142  N   THR A 219      15.078  12.370  28.626  0.00  0.00      AP1  N
ATOM   3143  HN  THR A 219      15.946  11.966  28.340  0.00  0.00      AP1   
ATOM   3144  CA  THR A 219      15.045  12.796  30.016  0.00  0.00      AP1  C
ATOM   3145  HA  THR A 219      14.043  13.143  30.227  0.00  0.00      AP1   
ATOM   3146  CB  THR A 219      15.551  11.741  30.995  0.00  0.00      AP1  C
ATOM   3147  HB  THR A 219      16.537  11.396  30.596  0.00  0.00      AP1   
ATOM   3148  OG1 THR A 219      14.668  10.629  30.999  0.00  0.00      AP1  O
ATOM   3149  HG1 THR A 219      15.036  10.012  31.640  0.00  0.00      AP1   
ATOM   3150  CG2 THR A 219      15.617  12.254  32.441  0.00  0.00      AP1  C
ATOM   3151 HG21 THR A 219      16.094  11.503  33.106  0.00  0.00      AP1   
ATOM   3152 HG22 THR A 219      16.217  13.187  32.494  0.00  0.00      AP1   
ATOM   3153 HG23 THR A 219      14.601  12.471  32.836  0.00  0.00      AP1   
ATOM   3154  C   THR A 219      15.946  13.992  30.142  0.00  0.00      AP1  C
ATOM   3155  O   THR A 219      17.110  13.956  29.746  0.00  0.00      AP1  O
ATOM   3156  N   LYS A 220      15.431  15.097  30.704  0.00  0.00      AP1  N
ATOM   3157  HN  LYS A 220      14.459  15.179  30.921  0.00  0.00      AP1   
ATOM   3158  CA  LYS A 220      16.232  16.251  31.039  0.00  0.00      AP1  C
ATOM   3159  HA  LYS A 220      17.277  16.021  30.867  0.00  0.00      AP1   
ATOM   3160  CB  LYS A 220      15.775  17.510  30.267  0.00  0.00      AP1  C
ATOM   3161  HB1 LYS A 220      15.826  17.266  29.180  0.00  0.00      AP1   
ATOM   3162  HB2 LYS A 220      14.703  17.705  30.493  0.00  0.00      AP1   
ATOM   3163  CG  LYS A 220      16.614  18.770  30.529  0.00  0.00      AP1  C
ATOM   3164  HG1 LYS A 220      16.092  19.653  30.095  0.00  0.00      AP1   
ATOM   3165  HG2 LYS A 220      16.687  18.935  31.630  0.00  0.00      AP1   
ATOM   3166  CD  LYS A 220      18.026  18.702  29.926  0.00  0.00      AP1  C
ATOM   3167  HD1 LYS A 220      18.754  19.056  30.692  0.00  0.00      AP1   
ATOM   3168  HD2 LYS A 220      18.261  17.634  29.712  0.00  0.00      AP1   
ATOM   3169  CE  LYS A 220      18.193  19.519  28.648  0.00  0.00      AP1  C
ATOM   3170  HE1 LYS A 220      19.171  19.296  28.168  0.00  0.00      AP1   
ATOM   3171  HE2 LYS A 220      17.383  19.280  27.923  0.00  0.00      AP1   
ATOM   3172  NZ  LYS A 220      18.135  20.942  28.987  0.00  0.00      AP1  N
ATOM   3173  HZ1 LYS A 220      18.248  21.519  28.129  0.00  0.00      AP1   
ATOM   3174  HZ2 LYS A 220      17.218  21.157  29.429  0.00  0.00      AP1   
ATOM   3175  HZ3 LYS A 220      18.898  21.169  29.657  0.00  0.00      AP1   
ATOM   3176  C   LYS A 220      16.059  16.482  32.534  0.00  0.00      AP1  C
ATOM   3177  O   LYS A 220      14.934  16.763  32.957  0.00  0.00      AP1  O
ATOM   3178  N   PRO A 221      17.075  16.361  33.374  0.00  0.00      AP1  N
ATOM   3179  CD  PRO A 221      18.482  16.206  33.010  0.00  0.00      AP1  C
ATOM   3180  HD1 PRO A 221      18.898  17.154  32.602  0.00  0.00      AP1   
ATOM   3181  HD2 PRO A 221      18.616  15.398  32.255  0.00  0.00      AP1   
ATOM   3182  CA  PRO A 221      16.907  16.481  34.805  0.00  0.00      AP1  C
ATOM   3183  HA  PRO A 221      15.955  16.059  35.103  0.00  0.00      AP1   
ATOM   3184  CB  PRO A 221      18.087  15.673  35.351  0.00  0.00      AP1  C
ATOM   3185  HB1 PRO A 221      17.837  14.593  35.450  0.00  0.00      AP1   
ATOM   3186  HB2 PRO A 221      18.442  16.071  36.327  0.00  0.00      AP1   
ATOM   3187  CG  PRO A 221      19.202  15.834  34.310  0.00  0.00      AP1  C
ATOM   3188  HG1 PRO A 221      19.784  14.896  34.228  0.00  0.00      AP1   
ATOM   3189  HG2 PRO A 221      19.909  16.651  34.585  0.00  0.00      AP1   
ATOM   3190  C   PRO A 221      16.983  17.915  35.281  0.00  0.00      AP1  C
ATOM   3191  O   PRO A 221      17.574  18.752  34.598  0.00  0.00      AP1  O
ATOM   3192  N   MET A 222      16.379  18.208  36.449  0.00  0.00      AP1  N
ATOM   3193  HN  MET A 222      15.786  17.551  36.911  0.00  0.00      AP1   
ATOM   3194  CA  MET A 222      16.522  19.485  37.145  0.00  0.00      AP1  C
ATOM   3195  HA  MET A 222      15.785  19.448  37.937  0.00  0.00      AP1   
ATOM   3196  CB  MET A 222      17.860  19.548  37.921  0.00  0.00      AP1  C
ATOM   3197  HB1 MET A 222      18.659  19.218  37.217  0.00  0.00      AP1   
ATOM   3198  HB2 MET A 222      18.088  20.607  38.176  0.00  0.00      AP1   
ATOM   3199  CG  MET A 222      17.840  18.643  39.164  0.00  0.00      AP1  C
ATOM   3200  HG1 MET A 222      17.070  18.991  39.884  0.00  0.00      AP1   
ATOM   3201  HG2 MET A 222      17.576  17.605  38.866  0.00  0.00      AP1   
ATOM   3202  SD  MET A 222      19.414  18.575  40.068  0.00  0.00      AP1  S
ATOM   3203  CE  MET A 222      20.116  17.229  39.078  0.00  0.00      AP1  C
ATOM   3204  HE1 MET A 222      21.132  16.960  39.439  0.00  0.00      AP1   
ATOM   3205  HE2 MET A 222      19.480  16.319  39.135  0.00  0.00      AP1   
ATOM   3206  HE3 MET A 222      20.201  17.522  38.010  0.00  0.00      AP1   
ATOM   3207  C   MET A 222      16.253  20.750  36.319  0.00  0.00      AP1  C
ATOM   3208  O   MET A 222      17.073  21.655  36.212  0.00  0.00      AP1  O
ATOM   3209  N   VAL A 223      15.063  20.812  35.703  0.00  0.00      AP1  N
ATOM   3210  HN  VAL A 223      14.349  20.152  35.922  0.00  0.00      AP1   
ATOM   3211  CA  VAL A 223      14.686  21.792  34.696  0.00  0.00      AP1  C
ATOM   3212  HA  VAL A 223      15.464  21.708  33.948  0.00  0.00      AP1   
ATOM   3213  CB  VAL A 223      13.399  21.301  34.039  0.00  0.00      AP1  C
ATOM   3214  HB  VAL A 223      13.460  20.187  33.971  0.00  0.00      AP1   
ATOM   3215  CG1 VAL A 223      12.132  21.658  34.837  0.00  0.00      AP1  C
ATOM   3216 HG11 VAL A 223      11.225  21.312  34.296  0.00  0.00      AP1   
ATOM   3217 HG12 VAL A 223      12.126  21.173  35.836  0.00  0.00      AP1   
ATOM   3218 HG13 VAL A 223      12.051  22.758  34.975  0.00  0.00      AP1   
ATOM   3219  CG2 VAL A 223      13.324  21.830  32.612  0.00  0.00      AP1  C
ATOM   3220 HG21 VAL A 223      12.375  21.517  32.126  0.00  0.00      AP1   
ATOM   3221 HG22 VAL A 223      13.372  22.940  32.604  0.00  0.00      AP1   
ATOM   3222 HG23 VAL A 223      14.160  21.440  31.994  0.00  0.00      AP1   
ATOM   3223  C   VAL A 223      14.598  23.273  35.106  0.00  0.00      AP1  C
ATOM   3224  O   VAL A 223      14.094  23.604  36.180  0.00  0.00      AP1  O
ATOM   3225  N   GLY A 224      15.048  24.222  34.238  0.00  0.00      AP1  N
ATOM   3226  HN  GLY A 224      15.511  23.969  33.390  0.00  0.00      AP1   
ATOM   3227  CA  GLY A 224      14.894  25.664  34.472  0.00  0.00      AP1  C
ATOM   3228  HA1 GLY A 224      15.878  26.110  34.413  0.00  0.00      AP1   
ATOM   3229  HA2 GLY A 224      14.406  25.793  35.428  0.00  0.00      AP1   
ATOM   3230  C   GLY A 224      14.025  26.307  33.413  0.00  0.00      AP1  C
ATOM   3231  O   GLY A 224      13.571  25.626  32.492  0.00  0.00      AP1  O
ATOM   3232  N   PRO A 225      13.732  27.607  33.466  0.00  0.00      AP1  N
ATOM   3233  CD  PRO A 225      14.120  28.491  34.565  0.00  0.00      AP1  C
ATOM   3234  HD1 PRO A 225      15.184  28.808  34.476  0.00  0.00      AP1   
ATOM   3235  HD2 PRO A 225      13.970  28.000  35.554  0.00  0.00      AP1   
ATOM   3236  CA  PRO A 225      12.924  28.300  32.464  0.00  0.00      AP1  C
ATOM   3237  HA  PRO A 225      11.920  27.894  32.492  0.00  0.00      AP1   
ATOM   3238  CB  PRO A 225      12.844  29.756  32.951  0.00  0.00      AP1  C
ATOM   3239  HB1 PRO A 225      11.818  30.171  32.837  0.00  0.00      AP1   
ATOM   3240  HB2 PRO A 225      13.577  30.406  32.425  0.00  0.00      AP1   
ATOM   3241  CG  PRO A 225      13.199  29.708  34.439  0.00  0.00      AP1  C
ATOM   3242  HG1 PRO A 225      12.283  29.621  35.056  0.00  0.00      AP1   
ATOM   3243  HG2 PRO A 225      13.748  30.619  34.771  0.00  0.00      AP1   
ATOM   3244  C   PRO A 225      13.449  28.229  31.036  0.00  0.00      AP1  C
ATOM   3245  O   PRO A 225      12.656  28.323  30.102  0.00  0.00      AP1  O
ATOM   3246  N   GLU A 226      14.768  28.073  30.834  0.00  0.00      AP1  N
ATOM   3247  HN  GLU A 226      15.366  27.990  31.626  0.00  0.00      AP1   
ATOM   3248  CA  GLU A 226      15.461  28.008  29.564  0.00  0.00      AP1  C
ATOM   3249  HA  GLU A 226      15.119  28.845  28.967  0.00  0.00      AP1   
ATOM   3250  CB  GLU A 226      16.992  28.156  29.794  0.00  0.00      AP1  C
ATOM   3251  HB1 GLU A 226      17.494  28.162  28.798  0.00  0.00      AP1   
ATOM   3252  HB2 GLU A 226      17.211  29.147  30.252  0.00  0.00      AP1   
ATOM   3253  CG  GLU A 226      17.676  27.057  30.657  0.00  0.00      AP1  C
ATOM   3254  HG1 GLU A 226      17.213  26.077  30.441  0.00  0.00      AP1   
ATOM   3255  HG2 GLU A 226      18.762  27.003  30.442  0.00  0.00      AP1   
ATOM   3256  CD  GLU A 226      17.534  27.212  32.177  0.00  0.00      AP1  C
ATOM   3257  OE1 GLU A 226      16.738  28.072  32.638  0.00  0.00      AP1  O
ATOM   3258  OE2 GLU A 226      18.229  26.457  32.899  0.00  0.00      AP1  O
ATOM   3259  C   GLU A 226      15.151  26.737  28.781  0.00  0.00      AP1  C
ATOM   3260  O   GLU A 226      15.354  26.626  27.565  0.00  0.00      AP1  O
ATOM   3261  N   ASP A 227      14.572  25.746  29.470  0.00  0.00      AP1  N
ATOM   3262  HN  ASP A 227      14.432  25.779  30.457  0.00  0.00      AP1   
ATOM   3263  CA  ASP A 227      14.089  24.530  28.878  0.00  0.00      AP1  C
ATOM   3264  HA  ASP A 227      14.642  24.401  27.955  0.00  0.00      AP1   
ATOM   3265  CB  ASP A 227      14.273  23.377  29.866  0.00  0.00      AP1  C
ATOM   3266  HB1 ASP A 227      13.811  23.649  30.836  0.00  0.00      AP1   
ATOM   3267  HB2 ASP A 227      13.780  22.459  29.490  0.00  0.00      AP1   
ATOM   3268  CG  ASP A 227      15.737  23.102  30.098  0.00  0.00      AP1  C
ATOM   3269  OD1 ASP A 227      16.434  22.852  29.071  0.00  0.00      AP1  O
ATOM   3270  OD2 ASP A 227      16.182  23.024  31.267  0.00  0.00      AP1  O
ATOM   3271  C   ASP A 227      12.616  24.605  28.501  0.00  0.00      AP1  C
ATOM   3272  O   ASP A 227      12.050  23.650  27.980  0.00  0.00      AP1  O
ATOM   3273  N   ALA A 228      11.938  25.750  28.694  0.00  0.00      AP1  N
ATOM   3274  HN  ALA A 228      12.293  26.515  29.230  0.00  0.00      AP1   
ATOM   3275  CA  ALA A 228      10.622  25.949  28.126  0.00  0.00      AP1  C
ATOM   3276  HA  ALA A 228       9.994  25.093  28.343  0.00  0.00      AP1   
ATOM   3277  CB  ALA A 228       9.901  27.152  28.757  0.00  0.00      AP1  C
ATOM   3278  HB1 ALA A 228       9.841  27.015  29.858  0.00  0.00      AP1   
ATOM   3279  HB2 ALA A 228      10.452  28.097  28.560  0.00  0.00      AP1   
ATOM   3280  HB3 ALA A 228       8.865  27.258  28.368  0.00  0.00      AP1   
ATOM   3281  C   ALA A 228      10.653  26.086  26.603  0.00  0.00      AP1  C
ATOM   3282  O   ALA A 228      11.670  26.433  26.003  0.00  0.00      AP1  O
ATOM   3283  N   GLY A 229       9.522  25.793  25.933  0.00  0.00      AP1  N
ATOM   3284  HN  GLY A 229       8.714  25.444  26.406  0.00  0.00      AP1   
ATOM   3285  CA  GLY A 229       9.387  25.957  24.491  0.00  0.00      AP1  C
ATOM   3286  HA1 GLY A 229      10.334  26.339  24.133  0.00  0.00      AP1   
ATOM   3287  HA2 GLY A 229       8.549  26.622  24.327  0.00  0.00      AP1   
ATOM   3288  C   GLY A 229       9.103  24.669  23.771  0.00  0.00      AP1  C
ATOM   3289  O   GLY A 229       8.529  23.730  24.317  0.00  0.00      AP1  O
ATOM   3290  N   SER A 230       9.478  24.616  22.483  0.00  0.00      AP1  N
ATOM   3291  HN  SER A 230      10.079  25.298  22.068  0.00  0.00      AP1   
ATOM   3292  CA  SER A 230       9.050  23.569  21.574  0.00  0.00      AP1  C
ATOM   3293  HA  SER A 230       8.205  23.101  22.063  0.00  0.00      AP1   
ATOM   3294  CB  SER A 230       8.735  24.123  20.167  0.00  0.00      AP1  C
ATOM   3295  HB1 SER A 230       9.632  24.674  19.803  0.00  0.00      AP1   
ATOM   3296  HB2 SER A 230       8.551  23.289  19.454  0.00  0.00      AP1   
ATOM   3297  OG  SER A 230       7.631  25.021  20.201  0.00  0.00      AP1  O
ATOM   3298  HG1 SER A 230       7.625  25.496  19.360  0.00  0.00      AP1   
ATOM   3299  C   SER A 230      10.094  22.494  21.354  0.00  0.00      AP1  C
ATOM   3300  O   SER A 230      11.277  22.761  21.138  0.00  0.00      AP1  O
ATOM   3301  N   TYR A 231       9.648  21.226  21.361  0.00  0.00      AP1  N
ATOM   3302  HN  TYR A 231       8.693  21.018  21.564  0.00  0.00      AP1   
ATOM   3303  CA  TYR A 231      10.470  20.069  21.089  0.00  0.00      AP1  C
ATOM   3304  HA  TYR A 231      11.391  20.407  20.629  0.00  0.00      AP1   
ATOM   3305  CB  TYR A 231      10.714  19.180  22.344  0.00  0.00      AP1  C
ATOM   3306  HB1 TYR A 231       9.734  18.867  22.764  0.00  0.00      AP1   
ATOM   3307  HB2 TYR A 231      11.266  18.255  22.069  0.00  0.00      AP1   
ATOM   3308  CG  TYR A 231      11.452  19.861  23.468  0.00  0.00      AP1  C
ATOM   3309  CD1 TYR A 231      10.869  20.875  24.252  0.00  0.00      AP1  C
ATOM   3310  HD1 TYR A 231       9.857  21.196  24.049  0.00  0.00      AP1   
ATOM   3311  CE1 TYR A 231      11.596  21.491  25.282  0.00  0.00      AP1  C
ATOM   3312  HE1 TYR A 231      11.167  22.308  25.843  0.00  0.00      AP1   
ATOM   3313  CZ  TYR A 231      12.887  21.044  25.578  0.00  0.00      AP1  C
ATOM   3314  OH  TYR A 231      13.665  21.683  26.556  0.00  0.00      AP1  O
ATOM   3315  HH  TYR A 231      14.477  21.181  26.651  0.00  0.00      AP1   
ATOM   3316  CD2 TYR A 231      12.735  19.405  23.812  0.00  0.00      AP1  C
ATOM   3317  HD2 TYR A 231      13.209  18.631  23.224  0.00  0.00      AP1   
ATOM   3318  CE2 TYR A 231      13.438  19.973  24.880  0.00  0.00      AP1  C
ATOM   3319  HE2 TYR A 231      14.413  19.590  25.143  0.00  0.00      AP1   
ATOM   3320  C   TYR A 231       9.733  19.229  20.053  0.00  0.00      AP1  C
ATOM   3321  O   TYR A 231       8.504  19.203  20.014  0.00  0.00      AP1  O
ATOM   3322  N   ARG A 232      10.460  18.520  19.172  0.00  0.00      AP1  N
ATOM   3323  HN  ARG A 232      11.453  18.604  19.158  0.00  0.00      AP1   
ATOM   3324  CA  ARG A 232       9.870  17.609  18.208  0.00  0.00      AP1  C
ATOM   3325  HA  ARG A 232       8.844  17.401  18.490  0.00  0.00      AP1   
ATOM   3326  CB  ARG A 232       9.903  18.170  16.762  0.00  0.00      AP1  C
ATOM   3327  HB1 ARG A 232       9.455  19.191  16.810  0.00  0.00      AP1   
ATOM   3328  HB2 ARG A 232      10.959  18.314  16.442  0.00  0.00      AP1   
ATOM   3329  CG  ARG A 232       9.116  17.338  15.720  0.00  0.00      AP1  C
ATOM   3330  HG1 ARG A 232       9.537  16.309  15.697  0.00  0.00      AP1   
ATOM   3331  HG2 ARG A 232       8.063  17.223  16.068  0.00  0.00      AP1   
ATOM   3332  CD  ARG A 232       9.050  17.930  14.301  0.00  0.00      AP1  C
ATOM   3333  HD1 ARG A 232       8.299  17.369  13.700  0.00  0.00      AP1   
ATOM   3334  HD2 ARG A 232       8.761  19.008  14.320  0.00  0.00      AP1   
ATOM   3335  NE  ARG A 232      10.393  17.833  13.662  0.00  0.00      AP1  N
ATOM   3336  HE  ARG A 232      10.605  16.909  13.326  0.00  0.00      AP1   
ATOM   3337  CZ  ARG A 232      11.277  18.816  13.511  0.00  0.00      AP1  C
ATOM   3338  NH1 ARG A 232      11.047  20.036  13.969  0.00  0.00      AP1  N
ATOM   3339 HH11 ARG A 232      11.705  20.761  13.826  0.00  0.00      AP1   
ATOM   3340 HH12 ARG A 232      10.129  20.207  14.336  0.00  0.00      AP1   
ATOM   3341  NH2 ARG A 232      12.412  18.572  12.856  0.00  0.00      AP1  N
ATOM   3342 HH21 ARG A 232      13.116  19.267  12.812  0.00  0.00      AP1   
ATOM   3343 HH22 ARG A 232      12.597  17.628  12.616  0.00  0.00      AP1   
ATOM   3344  C   ARG A 232      10.611  16.287  18.266  0.00  0.00      AP1  C
ATOM   3345  O   ARG A 232      11.838  16.246  18.297  0.00  0.00      AP1  O
ATOM   3346  N   CYS A 233       9.866  15.170  18.303  0.00  0.00      AP1  N
ATOM   3347  HN  CYS A 233       8.876  15.208  18.422  0.00  0.00      AP1   
ATOM   3348  CA  CYS A 233      10.408  13.839  18.179  0.00  0.00      AP1  C
ATOM   3349  HA  CYS A 233      11.484  13.902  18.287  0.00  0.00      AP1   
ATOM   3350  CB  CYS A 233       9.786  12.831  19.178  0.00  0.00      AP1   
ATOM   3351  HB1 CYS A 233      10.054  13.173  20.203  0.00  0.00      AP1   
ATOM   3352  HB2 CYS A 233       8.676  12.878  19.120  0.00  0.00      AP1   
ATOM   3353  SG  CYS A 233      10.381  11.119  18.969  0.00  0.00      AP1   
ATOM   3354  C   CYS A 233      10.114  13.351  16.776  0.00  0.00      AP1  C
ATOM   3355  O   CYS A 233       9.001  13.511  16.277  0.00  0.00      AP1  O
ATOM   3356  N   GLU A 234      11.119  12.728  16.143  0.00  0.00      AP1  N
ATOM   3357  HN  GLU A 234      12.039  12.720  16.524  0.00  0.00      AP1   
ATOM   3358  CA  GLU A 234      10.998  12.022  14.889  0.00  0.00      AP1  C
ATOM   3359  HA  GLU A 234       9.951  11.950  14.622  0.00  0.00      AP1   
ATOM   3360  CB  GLU A 234      11.801  12.722  13.776  0.00  0.00      AP1  C
ATOM   3361  HB1 GLU A 234      12.819  12.948  14.171  0.00  0.00      AP1   
ATOM   3362  HB2 GLU A 234      11.953  12.023  12.924  0.00  0.00      AP1   
ATOM   3363  CG  GLU A 234      11.091  14.016  13.333  0.00  0.00      AP1  C
ATOM   3364  HG1 GLU A 234      10.113  13.765  12.885  0.00  0.00      AP1   
ATOM   3365  HG2 GLU A 234      10.935  14.698  14.192  0.00  0.00      AP1   
ATOM   3366  CD  GLU A 234      11.839  14.785  12.255  0.00  0.00      AP1  C
ATOM   3367  OE1 GLU A 234      12.440  14.161  11.351  0.00  0.00      AP1  O
ATOM   3368  OE2 GLU A 234      11.777  16.039  12.318  0.00  0.00      AP1  O
ATOM   3369  C   GLU A 234      11.515  10.611  15.066  0.00  0.00      AP1  C
ATOM   3370  O   GLU A 234      12.660  10.386  15.450  0.00  0.00      AP1  O
ATOM   3371  N   LEU A 235      10.668   9.603  14.786  0.00  0.00      AP1  N
ATOM   3372  HN  LEU A 235       9.701   9.737  14.582  0.00  0.00      AP1   
ATOM   3373  CA  LEU A 235      11.097   8.216  14.755  0.00  0.00      AP1  C
ATOM   3374  HA  LEU A 235      12.007   8.136  15.336  0.00  0.00      AP1   
ATOM   3375  CB  LEU A 235      10.008   7.271  15.305  0.00  0.00      AP1  C
ATOM   3376  HB1 LEU A 235       9.802   7.583  16.355  0.00  0.00      AP1   
ATOM   3377  HB2 LEU A 235       9.063   7.440  14.742  0.00  0.00      AP1   
ATOM   3378  CG  LEU A 235      10.323   5.761  15.323  0.00  0.00      AP1  C
ATOM   3379  HG  LEU A 235      10.321   5.432  14.255  0.00  0.00      AP1   
ATOM   3380  CD1 LEU A 235      11.667   5.408  15.974  0.00  0.00      AP1  C
ATOM   3381 HD11 LEU A 235      11.812   4.307  15.998  0.00  0.00      AP1   
ATOM   3382 HD12 LEU A 235      12.508   5.859  15.404  0.00  0.00      AP1   
ATOM   3383 HD13 LEU A 235      11.709   5.786  17.017  0.00  0.00      AP1   
ATOM   3384  CD2 LEU A 235       9.178   5.036  16.046  0.00  0.00      AP1  C
ATOM   3385 HD21 LEU A 235       9.364   3.940  16.060  0.00  0.00      AP1   
ATOM   3386 HD22 LEU A 235       9.078   5.373  17.097  0.00  0.00      AP1   
ATOM   3387 HD23 LEU A 235       8.212   5.217  15.526  0.00  0.00      AP1   
ATOM   3388  C   LEU A 235      11.434   7.847  13.327  0.00  0.00      AP1  C
ATOM   3389  O   LEU A 235      10.577   7.860  12.442  0.00  0.00      AP1  O
ATOM   3390  N   GLY A 236      12.721   7.551  13.057  0.00  0.00      AP1  N
ATOM   3391  HN  GLY A 236      13.418   7.548  13.772  0.00  0.00      AP1   
ATOM   3392  CA  GLY A 236      13.188   7.217  11.721  0.00  0.00      AP1  C
ATOM   3393  HA1 GLY A 236      14.268   7.249  11.775  0.00  0.00      AP1   
ATOM   3394  HA2 GLY A 236      12.755   7.958  11.063  0.00  0.00      AP1   
ATOM   3395  C   GLY A 236      12.785   5.854  11.215  0.00  0.00      AP1  C
ATOM   3396  O   GLY A 236      12.413   4.950  11.959  0.00  0.00      AP1  O
ATOM   3397  N   SER A 237      12.917   5.672   9.893  0.00  0.00      AP1  N
ATOM   3398  HN  SER A 237      13.328   6.379   9.319  0.00  0.00      AP1   
ATOM   3399  CA  SER A 237      12.503   4.487   9.169  0.00  0.00      AP1  C
ATOM   3400  HA  SER A 237      12.383   3.683   9.883  0.00  0.00      AP1   
ATOM   3401  CB  SER A 237      11.229   4.812   8.336  0.00  0.00      AP1  C
ATOM   3402  HB1 SER A 237      10.414   5.086   9.044  0.00  0.00      AP1   
ATOM   3403  HB2 SER A 237      11.408   5.697   7.684  0.00  0.00      AP1   
ATOM   3404  OG  SER A 237      10.750   3.725   7.540  0.00  0.00      AP1  O
ATOM   3405  HG1 SER A 237       9.858   3.956   7.253  0.00  0.00      AP1   
ATOM   3406  C   SER A 237      13.658   4.112   8.257  0.00  0.00      AP1  C
ATOM   3407  O   SER A 237      14.562   4.912   8.038  0.00  0.00      AP1  O
ATOM   3408  N   VAL A 238      13.680   2.864   7.740  0.00  0.00      AP1  N
ATOM   3409  HN  VAL A 238      13.052   2.171   8.079  0.00  0.00      AP1   
ATOM   3410  CA  VAL A 238      14.573   2.404   6.684  0.00  0.00      AP1  C
ATOM   3411  HA  VAL A 238      15.574   2.731   6.937  0.00  0.00      AP1   
ATOM   3412  CB  VAL A 238      14.570   0.878   6.495  0.00  0.00      AP1  C
ATOM   3413  HB  VAL A 238      15.153   0.651   5.568  0.00  0.00      AP1   
ATOM   3414  CG1 VAL A 238      15.239   0.184   7.698  0.00  0.00      AP1  C
ATOM   3415 HG11 VAL A 238      15.200  -0.920   7.576  0.00  0.00      AP1   
ATOM   3416 HG12 VAL A 238      16.307   0.468   7.793  0.00  0.00      AP1   
ATOM   3417 HG13 VAL A 238      14.715   0.444   8.642  0.00  0.00      AP1   
ATOM   3418  CG2 VAL A 238      13.151   0.327   6.238  0.00  0.00      AP1  C
ATOM   3419 HG21 VAL A 238      13.171  -0.780   6.144  0.00  0.00      AP1   
ATOM   3420 HG22 VAL A 238      12.471   0.595   7.074  0.00  0.00      AP1   
ATOM   3421 HG23 VAL A 238      12.726   0.735   5.297  0.00  0.00      AP1   
ATOM   3422  C   VAL A 238      14.209   3.037   5.354  0.00  0.00      AP1  C
ATOM   3423  O   VAL A 238      15.024   3.156   4.440  0.00  0.00      AP1  O
ATOM   3424  N   ASN A 239      12.933   3.447   5.217  0.00  0.00      AP1  N
ATOM   3425  HN  ASN A 239      12.245   3.200   5.898  0.00  0.00      AP1   
ATOM   3426  CA  ASN A 239      12.434   4.250   4.124  0.00  0.00      AP1  C
ATOM   3427  HA  ASN A 239      12.878   3.836   3.225  0.00  0.00      AP1   
ATOM   3428  CB  ASN A 239      10.888   4.189   3.996  0.00  0.00      AP1  C
ATOM   3429  HB1 ASN A 239      10.454   4.462   4.983  0.00  0.00      AP1   
ATOM   3430  HB2 ASN A 239      10.533   4.936   3.258  0.00  0.00      AP1   
ATOM   3431  CG  ASN A 239      10.316   2.814   3.625  0.00  0.00      AP1  C
ATOM   3432  OD1 ASN A 239       9.094   2.650   3.619  0.00  0.00      AP1  O
ATOM   3433  ND2 ASN A 239      11.163   1.823   3.278  0.00  0.00      AP1  N
ATOM   3434 HD21 ASN A 239      10.763   0.945   3.031  0.00  0.00      AP1   
ATOM   3435 HD22 ASN A 239      12.142   1.993   3.247  0.00  0.00      AP1   
ATOM   3436  C   ASN A 239      12.904   5.703   4.246  0.00  0.00      AP1  C
ATOM   3437  O   ASN A 239      13.688   6.066   5.116  0.00  0.00      AP1  O
ATOM   3438  N   SER A 240      12.486   6.572   3.309  0.00  0.00      AP1  N
ATOM   3439  HN  SER A 240      11.848   6.330   2.578  0.00  0.00      AP1   
ATOM   3440  CA  SER A 240      12.933   7.960   3.278  0.00  0.00      AP1  C
ATOM   3441  HA  SER A 240      14.008   7.888   3.377  0.00  0.00      AP1   
ATOM   3442  CB  SER A 240      12.480   8.597   1.944  0.00  0.00      AP1  C
ATOM   3443  HB1 SER A 240      12.622   7.845   1.134  0.00  0.00      AP1   
ATOM   3444  HB2 SER A 240      11.393   8.838   1.978  0.00  0.00      AP1   
ATOM   3445  OG  SER A 240      13.234   9.758   1.606  0.00  0.00      AP1  O
ATOM   3446  HG1 SER A 240      13.049   9.958   0.680  0.00  0.00      AP1   
ATOM   3447  C   SER A 240      12.427   8.853   4.416  0.00  0.00      AP1  C
ATOM   3448  O   SER A 240      13.185   9.539   5.091  0.00  0.00      AP1  O
ATOM   3449  N   SER A 241      11.101   8.837   4.663  0.00  0.00      AP1  N
ATOM   3450  HN  SER A 241      10.520   8.177   4.188  0.00  0.00      AP1   
ATOM   3451  CA  SER A 241      10.382   9.713   5.587  0.00  0.00      AP1  C
ATOM   3452  HA  SER A 241      11.047  10.552   5.745  0.00  0.00      AP1   
ATOM   3453  CB  SER A 241       9.076  10.224   4.896  0.00  0.00      AP1  C
ATOM   3454  HB1 SER A 241       8.334  10.462   5.692  0.00  0.00      AP1   
ATOM   3455  HB2 SER A 241       9.275  11.168   4.341  0.00  0.00      AP1   
ATOM   3456  OG  SER A 241       8.496   9.247   4.025  0.00  0.00      AP1  O
ATOM   3457  HG1 SER A 241       7.600   9.546   3.821  0.00  0.00      AP1   
ATOM   3458  C   SER A 241      10.104   9.083   6.964  0.00  0.00      AP1  C
ATOM   3459  O   SER A 241      10.175   7.860   7.111  0.00  0.00      AP1  O
ATOM   3460  N   PRO A 242       9.840   9.860   8.035  0.00  0.00      AP1  N
ATOM   3461  CD  PRO A 242       9.436  11.267   7.991  0.00  0.00      AP1  C
ATOM   3462  HD1 PRO A 242       8.347  11.370   7.783  0.00  0.00      AP1   
ATOM   3463  HD2 PRO A 242      10.008  11.830   7.218  0.00  0.00      AP1   
ATOM   3464  CA  PRO A 242       9.703   9.335   9.392  0.00  0.00      AP1  C
ATOM   3465  HA  PRO A 242      10.566   8.724   9.629  0.00  0.00      AP1   
ATOM   3466  CB  PRO A 242       9.735  10.588  10.302  0.00  0.00      AP1  C
ATOM   3467  HB1 PRO A 242      10.650  10.595  10.935  0.00  0.00      AP1   
ATOM   3468  HB2 PRO A 242       8.828  10.635  10.946  0.00  0.00      AP1   
ATOM   3469  CG  PRO A 242       9.757  11.815   9.376  0.00  0.00      AP1  C
ATOM   3470  HG1 PRO A 242      10.746  12.314   9.426  0.00  0.00      AP1   
ATOM   3471  HG2 PRO A 242       8.983  12.564   9.662  0.00  0.00      AP1   
ATOM   3472  C   PRO A 242       8.436   8.514   9.607  0.00  0.00      AP1  C
ATOM   3473  O   PRO A 242       7.444   8.693   8.905  0.00  0.00      AP1  O
ATOM   3474  N   ALA A 243       8.469   7.588  10.588  0.00  0.00      AP1  N
ATOM   3475  HN  ALA A 243       9.312   7.441  11.105  0.00  0.00      AP1   
ATOM   3476  CA  ALA A 243       7.349   6.756  10.974  0.00  0.00      AP1  C
ATOM   3477  HA  ALA A 243       6.759   6.514  10.098  0.00  0.00      AP1   
ATOM   3478  CB  ALA A 243       7.920   5.471  11.605  0.00  0.00      AP1  C
ATOM   3479  HB1 ALA A 243       8.571   4.953  10.869  0.00  0.00      AP1   
ATOM   3480  HB2 ALA A 243       8.535   5.705  12.502  0.00  0.00      AP1   
ATOM   3481  HB3 ALA A 243       7.112   4.769  11.903  0.00  0.00      AP1   
ATOM   3482  C   ALA A 243       6.396   7.437  11.964  0.00  0.00      AP1  C
ATOM   3483  O   ALA A 243       5.191   7.200  11.962  0.00  0.00      AP1  O
ATOM   3484  N   THR A 244       6.921   8.315  12.835  0.00  0.00      AP1  N
ATOM   3485  HN  THR A 244       7.889   8.561  12.823  0.00  0.00      AP1   
ATOM   3486  CA  THR A 244       6.141   8.992  13.877  0.00  0.00      AP1  C
ATOM   3487  HA  THR A 244       5.143   9.142  13.489  0.00  0.00      AP1   
ATOM   3488  CB  THR A 244       6.221   8.298  15.249  0.00  0.00      AP1  C
ATOM   3489  HB  THR A 244       7.301   8.063  15.415  0.00  0.00      AP1   
ATOM   3490  OG1 THR A 244       5.513   7.069  15.227  0.00  0.00      AP1  O
ATOM   3491  HG1 THR A 244       5.600   6.707  16.115  0.00  0.00      AP1   
ATOM   3492  CG2 THR A 244       5.665   9.102  16.438  0.00  0.00      AP1  C
ATOM   3493 HG21 THR A 244       5.865   8.578  17.396  0.00  0.00      AP1   
ATOM   3494 HG22 THR A 244       6.146  10.102  16.488  0.00  0.00      AP1   
ATOM   3495 HG23 THR A 244       4.567   9.248  16.345  0.00  0.00      AP1   
ATOM   3496  C   THR A 244       6.737  10.362  14.068  0.00  0.00      AP1  C
ATOM   3497  O   THR A 244       7.952  10.502  14.197  0.00  0.00      AP1  O
ATOM   3498  N   ILE A 245       5.890  11.406  14.113  0.00  0.00      AP1  N
ATOM   3499  HN  ILE A 245       4.921  11.300  13.900  0.00  0.00      AP1   
ATOM   3500  CA  ILE A 245       6.277  12.764  14.467  0.00  0.00      AP1  C
ATOM   3501  HA  ILE A 245       7.291  12.730  14.847  0.00  0.00      AP1   
ATOM   3502  CB  ILE A 245       6.122  13.745  13.307  0.00  0.00      AP1  C
ATOM   3503  HB  ILE A 245       5.085  13.566  12.925  0.00  0.00      AP1   
ATOM   3504  CG2 ILE A 245       6.368  15.197  13.775  0.00  0.00      AP1  C
ATOM   3505 HG21 ILE A 245       6.103  15.916  12.972  0.00  0.00      AP1   
ATOM   3506 HG22 ILE A 245       5.745  15.438  14.662  0.00  0.00      AP1   
ATOM   3507 HG23 ILE A 245       7.434  15.354  14.043  0.00  0.00      AP1   
ATOM   3508  CG1 ILE A 245       7.081  13.398  12.148  0.00  0.00      AP1  C
ATOM   3509 HG11 ILE A 245       8.132  13.399  12.516  0.00  0.00      AP1   
ATOM   3510 HG12 ILE A 245       6.858  12.367  11.792  0.00  0.00      AP1   
ATOM   3511  CD  ILE A 245       6.979  14.348  10.943  0.00  0.00      AP1   
ATOM   3512  HD1 ILE A 245       7.652  14.009  10.126  0.00  0.00      AP1   
ATOM   3513  HD2 ILE A 245       5.940  14.372  10.551  0.00  0.00      AP1   
ATOM   3514  HD3 ILE A 245       7.274  15.381  11.224  0.00  0.00      AP1   
ATOM   3515  C   ILE A 245       5.391  13.215  15.616  0.00  0.00      AP1  C
ATOM   3516  O   ILE A 245       4.168  13.224  15.512  0.00  0.00      AP1  O
ATOM   3517  N   ILE A 246       5.992  13.587  16.763  0.00  0.00      AP1  N
ATOM   3518  HN  ILE A 246       6.981  13.539  16.888  0.00  0.00      AP1   
ATOM   3519  CA  ILE A 246       5.265  14.090  17.927  0.00  0.00      AP1  C
ATOM   3520  HA  ILE A 246       4.248  14.301  17.622  0.00  0.00      AP1   
ATOM   3521  CB  ILE A 246       5.300  13.141  19.137  0.00  0.00      AP1  C
ATOM   3522  HB  ILE A 246       6.387  12.922  19.289  0.00  0.00      AP1   
ATOM   3523  CG2 ILE A 246       4.621  13.789  20.366  0.00  0.00      AP1  C
ATOM   3524 HG21 ILE A 246       4.784  13.171  21.273  0.00  0.00      AP1   
ATOM   3525 HG22 ILE A 246       5.042  14.797  20.564  0.00  0.00      AP1   
ATOM   3526 HG23 ILE A 246       3.526  13.891  20.208  0.00  0.00      AP1   
ATOM   3527  CG1 ILE A 246       4.623  11.789  18.814  0.00  0.00      AP1  C
ATOM   3528 HG11 ILE A 246       3.571  11.961  18.492  0.00  0.00      AP1   
ATOM   3529 HG12 ILE A 246       5.156  11.314  17.959  0.00  0.00      AP1   
ATOM   3530  CD  ILE A 246       4.624  10.792  19.986  0.00  0.00      AP1   
ATOM   3531  HD1 ILE A 246       4.176   9.825  19.669  0.00  0.00      AP1   
ATOM   3532  HD2 ILE A 246       5.661  10.597  20.334  0.00  0.00      AP1   
ATOM   3533  HD3 ILE A 246       4.032  11.181  20.841  0.00  0.00      AP1   
ATOM   3534  C   ILE A 246       5.893  15.419  18.307  0.00  0.00      AP1  C
ATOM   3535  O   ILE A 246       7.106  15.528  18.476  0.00  0.00      AP1  O
ATOM   3536  N   ASN A 247       5.074  16.477  18.460  0.00  0.00      AP1  N
ATOM   3537  HN  ASN A 247       4.102  16.440  18.227  0.00  0.00      AP1   
ATOM   3538  CA  ASN A 247       5.520  17.754  18.974  0.00  0.00      AP1  C
ATOM   3539  HA  ASN A 247       6.601  17.767  18.880  0.00  0.00      AP1   
ATOM   3540  CB  ASN A 247       4.912  18.944  18.199  0.00  0.00      AP1  C
ATOM   3541  HB1 ASN A 247       3.855  18.692  17.964  0.00  0.00      AP1   
ATOM   3542  HB2 ASN A 247       4.904  19.853  18.834  0.00  0.00      AP1   
ATOM   3543  CG  ASN A 247       5.715  19.120  16.918  0.00  0.00      AP1  C
ATOM   3544  OD1 ASN A 247       5.606  18.370  15.951  0.00  0.00      AP1  O
ATOM   3545  ND2 ASN A 247       6.614  20.134  16.917  0.00  0.00      AP1  N
ATOM   3546 HD21 ASN A 247       7.143  20.275  16.084  0.00  0.00      AP1   
ATOM   3547 HD22 ASN A 247       6.705  20.720  17.716  0.00  0.00      AP1   
ATOM   3548  C   ASN A 247       5.185  17.847  20.450  0.00  0.00      AP1  C
ATOM   3549  O   ASN A 247       4.162  17.354  20.916  0.00  0.00      AP1  O
ATOM   3550  N   PHE A 248       6.074  18.472  21.234  0.00  0.00      AP1  N
ATOM   3551  HN  PHE A 248       6.932  18.833  20.872  0.00  0.00      AP1   
ATOM   3552  CA  PHE A 248       5.887  18.682  22.650  0.00  0.00      AP1  C
ATOM   3553  HA  PHE A 248       4.856  18.452  22.892  0.00  0.00      AP1   
ATOM   3554  CB  PHE A 248       6.925  17.951  23.549  0.00  0.00      AP1  C
ATOM   3555  HB1 PHE A 248       7.941  18.341  23.321  0.00  0.00      AP1   
ATOM   3556  HB2 PHE A 248       6.732  18.148  24.625  0.00  0.00      AP1   
ATOM   3557  CG  PHE A 248       7.000  16.469  23.333  0.00  0.00      AP1  C
ATOM   3558  CD1 PHE A 248       6.476  15.579  24.286  0.00  0.00      AP1  C
ATOM   3559  HD1 PHE A 248       5.947  15.966  25.146  0.00  0.00      AP1   
ATOM   3560  CE1 PHE A 248       6.638  14.196  24.137  0.00  0.00      AP1  C
ATOM   3561  HE1 PHE A 248       6.232  13.521  24.877  0.00  0.00      AP1   
ATOM   3562  CZ  PHE A 248       7.321  13.690  23.025  0.00  0.00      AP1  C
ATOM   3563  HZ  PHE A 248       7.439  12.623  22.899  0.00  0.00      AP1   
ATOM   3564  CD2 PHE A 248       7.692  15.948  22.228  0.00  0.00      AP1  C
ATOM   3565  HD2 PHE A 248       8.133  16.617  21.503  0.00  0.00      AP1   
ATOM   3566  CE2 PHE A 248       7.841  14.567  22.071  0.00  0.00      AP1  C
ATOM   3567  HE2 PHE A 248       8.362  14.177  21.208  0.00  0.00      AP1   
ATOM   3568  C   PHE A 248       6.082  20.162  22.905  0.00  0.00      AP1  C
ATOM   3569  O   PHE A 248       7.069  20.745  22.457  0.00  0.00      AP1  O
ATOM   3570  N   HSD A 249       5.160  20.789  23.649  0.00  0.00      AP1  N
ATOM   3571  HN  HSD A 249       4.329  20.327  23.953  0.00  0.00      AP1   
ATOM   3572  CA  HSD A 249       5.288  22.169  24.070  0.00  0.00      AP1  C
ATOM   3573  HA  HSD A 249       6.191  22.592  23.646  0.00  0.00      AP1   
ATOM   3574  CB  HSD A 249       4.065  23.030  23.689  0.00  0.00      AP1  C
ATOM   3575  HB1 HSD A 249       3.157  22.599  24.164  0.00  0.00      AP1   
ATOM   3576  HB2 HSD A 249       4.188  24.055  24.104  0.00  0.00      AP1   
ATOM   3577  ND1 HSD A 249       4.872  23.699  21.483  0.00  0.00      AP1  N
ATOM   3578  HD1 HSD A 249       5.736  24.054  21.841  0.00  0.00      AP1   
ATOM   3579  CG  HSD A 249       3.881  23.087  22.211  0.00  0.00      AP1  C
ATOM   3580  CE1 HSD A 249       4.485  23.603  20.227  0.00  0.00      AP1  C
ATOM   3581  HE1 HSD A 249       5.058  23.993  19.381  0.00  0.00      AP1   
ATOM   3582  NE2 HSD A 249       3.302  22.960  20.111  0.00  0.00      AP1  N
ATOM   3583  CD2 HSD A 249       2.904  22.620  21.386  0.00  0.00      AP1  C
ATOM   3584  HD2 HSD A 249       1.976  22.118  21.630  0.00  0.00      AP1   
ATOM   3585  C   HSD A 249       5.451  22.169  25.569  0.00  0.00      AP1  C
ATOM   3586  O   HSD A 249       4.612  21.643  26.298  0.00  0.00      AP1  O
ATOM   3587  N   VAL A 250       6.570  22.733  26.061  0.00  0.00      AP1  N
ATOM   3588  HN  VAL A 250       7.209  23.228  25.478  0.00  0.00      AP1   
ATOM   3589  CA  VAL A 250       6.953  22.680  27.462  0.00  0.00      AP1  C
ATOM   3590  HA  VAL A 250       6.277  21.990  27.952  0.00  0.00      AP1   
ATOM   3591  CB  VAL A 250       8.388  22.193  27.659  0.00  0.00      AP1  C
ATOM   3592  HB  VAL A 250       9.057  22.874  27.078  0.00  0.00      AP1   
ATOM   3593  CG1 VAL A 250       8.822  22.230  29.141  0.00  0.00      AP1  C
ATOM   3594 HG11 VAL A 250       9.855  21.834  29.251  0.00  0.00      AP1   
ATOM   3595 HG12 VAL A 250       8.822  23.265  29.542  0.00  0.00      AP1   
ATOM   3596 HG13 VAL A 250       8.147  21.606  29.764  0.00  0.00      AP1   
ATOM   3597  CG2 VAL A 250       8.482  20.751  27.130  0.00  0.00      AP1  C
ATOM   3598 HG21 VAL A 250       9.501  20.339  27.289  0.00  0.00      AP1   
ATOM   3599 HG22 VAL A 250       7.754  20.095  27.654  0.00  0.00      AP1   
ATOM   3600 HG23 VAL A 250       8.269  20.707  26.041  0.00  0.00      AP1   
ATOM   3601  C   VAL A 250       6.794  24.031  28.136  0.00  0.00      AP1  C
ATOM   3602  O   VAL A 250       7.395  25.033  27.749  0.00  0.00      AP1  O
ATOM   3603  N   THR A 251       5.998  24.056  29.219  0.00  0.00      AP1  N
ATOM   3604  HN  THR A 251       5.447  23.258  29.462  0.00  0.00      AP1   
ATOM   3605  CA  THR A 251       5.847  25.187  30.126  0.00  0.00      AP1  C
ATOM   3606  HA  THR A 251       6.361  26.034  29.692  0.00  0.00      AP1   
ATOM   3607  CB  THR A 251       4.390  25.451  30.510  0.00  0.00      AP1  C
ATOM   3608  HB  THR A 251       3.999  24.488  30.921  0.00  0.00      AP1   
ATOM   3609  OG1 THR A 251       3.623  25.770  29.359  0.00  0.00      AP1  O
ATOM   3610  HG1 THR A 251       2.730  25.932  29.683  0.00  0.00      AP1   
ATOM   3611  CG2 THR A 251       4.215  26.635  31.473  0.00  0.00      AP1  C
ATOM   3612 HG21 THR A 251       3.161  26.717  31.812  0.00  0.00      AP1   
ATOM   3613 HG22 THR A 251       4.853  26.501  32.372  0.00  0.00      AP1   
ATOM   3614 HG23 THR A 251       4.499  27.592  30.986  0.00  0.00      AP1   
ATOM   3615  C   THR A 251       6.604  24.822  31.389  0.00  0.00      AP1  C
ATOM   3616  O   THR A 251       6.458  23.730  31.928  0.00  0.00      AP1  O
ATOM   3617  N   VAL A 252       7.463  25.712  31.917  0.00  0.00      AP1  N
ATOM   3618  HN  VAL A 252       7.682  26.594  31.509  0.00  0.00      AP1   
ATOM   3619  CA  VAL A 252       8.158  25.439  33.168  0.00  0.00      AP1  C
ATOM   3620  HA  VAL A 252       8.031  24.397  33.428  0.00  0.00      AP1   
ATOM   3621  CB  VAL A 252       9.649  25.752  33.115  0.00  0.00      AP1  C
ATOM   3622  HB  VAL A 252       9.758  26.856  32.977  0.00  0.00      AP1   
ATOM   3623  CG1 VAL A 252      10.327  25.332  34.435  0.00  0.00      AP1  C
ATOM   3624 HG11 VAL A 252      11.421  25.522  34.384  0.00  0.00      AP1   
ATOM   3625 HG12 VAL A 252       9.931  25.905  35.299  0.00  0.00      AP1   
ATOM   3626 HG13 VAL A 252      10.176  24.248  34.627  0.00  0.00      AP1   
ATOM   3627  CG2 VAL A 252      10.276  24.967  31.951  0.00  0.00      AP1  C
ATOM   3628 HG21 VAL A 252      11.373  25.140  31.907  0.00  0.00      AP1   
ATOM   3629 HG22 VAL A 252      10.099  23.877  32.074  0.00  0.00      AP1   
ATOM   3630 HG23 VAL A 252       9.848  25.282  30.977  0.00  0.00      AP1   
ATOM   3631  C   VAL A 252       7.470  26.261  34.239  0.00  0.00      AP1  C
ATOM   3632  O   VAL A 252       7.393  27.483  34.140  0.00  0.00      AP1  O
ATOM   3633  N   LEU A 253       6.914  25.608  35.277  0.00  0.00      AP1  N
ATOM   3634  HN  LEU A 253       6.936  24.615  35.374  0.00  0.00      AP1   
ATOM   3635  CA  LEU A 253       6.228  26.299  36.357  0.00  0.00      AP1  C
ATOM   3636  HA  LEU A 253       5.727  27.157  35.928  0.00  0.00      AP1   
ATOM   3637  CB  LEU A 253       5.215  25.369  37.067  0.00  0.00      AP1  C
ATOM   3638  HB1 LEU A 253       5.782  24.479  37.428  0.00  0.00      AP1   
ATOM   3639  HB2 LEU A 253       4.833  25.879  37.979  0.00  0.00      AP1   
ATOM   3640  CG  LEU A 253       4.047  24.891  36.180  0.00  0.00      AP1  C
ATOM   3641  HG  LEU A 253       4.514  24.421  35.281  0.00  0.00      AP1   
ATOM   3642  CD1 LEU A 253       3.187  23.865  36.931  0.00  0.00      AP1  C
ATOM   3643 HD11 LEU A 253       2.318  23.556  36.311  0.00  0.00      AP1   
ATOM   3644 HD12 LEU A 253       3.782  22.958  37.174  0.00  0.00      AP1   
ATOM   3645 HD13 LEU A 253       2.800  24.296  37.879  0.00  0.00      AP1   
ATOM   3646  CD2 LEU A 253       3.155  26.045  35.704  0.00  0.00      AP1  C
ATOM   3647 HD21 LEU A 253       2.339  25.659  35.055  0.00  0.00      AP1   
ATOM   3648 HD22 LEU A 253       2.684  26.576  36.556  0.00  0.00      AP1   
ATOM   3649 HD23 LEU A 253       3.749  26.779  35.118  0.00  0.00      AP1   
ATOM   3650  C   LEU A 253       7.259  26.820  37.359  0.00  0.00      AP1  C
ATOM   3651  O   LEU A 253       8.000  25.987  37.881  0.00  0.00      AP1  O
ATOM   3652  N   PRO A 254       7.409  28.121  37.604  1.00  0.00      AP1  N
ATOM   3653  CD  PRO A 254       6.640  29.178  36.950  1.00  0.00      AP1  C
ATOM   3654  HD1 PRO A 254       5.558  29.099  37.206  1.00  0.00      AP1   
ATOM   3655  HD2 PRO A 254       6.754  29.126  35.842  1.00  0.00      AP1   
ATOM   3656  CA  PRO A 254       8.323  28.651  38.608  1.00  0.00      AP1  C
ATOM   3657  HA  PRO A 254       9.260  28.107  38.565  1.00  0.00      AP1   
ATOM   3658  CB  PRO A 254       8.525  30.104  38.140  1.00  0.00      AP1  C
ATOM   3659  HB1 PRO A 254       9.348  30.188  37.396  1.00  0.00      AP1   
ATOM   3660  HB2 PRO A 254       8.716  30.790  38.996  1.00  0.00      AP1   
ATOM   3661  CG  PRO A 254       7.205  30.496  37.472  1.00  0.00      AP1  C
ATOM   3662  HG1 PRO A 254       7.384  31.238  36.669  1.00  0.00      AP1   
ATOM   3663  HG2 PRO A 254       6.485  30.943  38.195  1.00  0.00      AP1   
ATOM   3664  C   PRO A 254       7.776  28.590  40.025  1.00  0.00      AP1  C
ATOM   3665  OT1 PRO A 254       6.862  28.185  40.003  1.00  0.00      AP1   
ATOM   3666  OT2 PRO A 254       8.456  28.969  40.653  1.00  0.00      AP1   
ATOM   3667  N   GLY B  20       8.113  27.599 -27.148  0.00  0.00      BP1  N
ATOM   3668  HT1 GLY B  20       7.874  27.464 -28.110  0.00  0.00      BP1   
ATOM   3669  HT2 GLY B  20       8.559  26.779 -26.789  0.00  0.00      BP1   
ATOM   3670  HT3 GLY B  20       8.722  28.386 -27.055  0.00  0.00      BP1   
ATOM   3671  CA  GLY B  20       6.850  27.858 -26.359  0.00  0.00      BP1  C
ATOM   3672  HA1 GLY B  20       6.243  26.972 -26.488  0.00  0.00      BP1   
ATOM   3673  HA2 GLY B  20       6.420  28.757 -26.782  0.00  0.00      BP1   
ATOM   3674  C   GLY B  20       7.036  28.081 -24.901  0.00  0.00      BP1  C
ATOM   3675  O   GLY B  20       6.640  27.246 -24.101  0.00  0.00      BP1  O
ATOM   3676  N   ASP B  21       7.616  29.202 -24.469  0.00  0.00      BP1  N
ATOM   3677  HN  ASP B  21       7.883  29.959 -25.059  0.00  0.00      BP1   
ATOM   3678  CA  ASP B  21       7.924  29.438 -23.072  0.00  0.00      BP1  C
ATOM   3679  HA  ASP B  21       8.395  28.534 -22.703  0.00  0.00      BP1   
ATOM   3680  CB  ASP B  21       8.916  30.615 -22.974  0.00  0.00      BP1  C
ATOM   3681  HB1 ASP B  21       8.471  31.510 -23.453  0.00  0.00      BP1   
ATOM   3682  HB2 ASP B  21       9.131  30.858 -21.915  0.00  0.00      BP1   
ATOM   3683  CG  ASP B  21      10.229  30.299 -23.692  0.00  0.00      BP1  C
ATOM   3684  OD1 ASP B  21      10.186  29.763 -24.835  0.00  0.00      BP1  O
ATOM   3685  OD2 ASP B  21      11.289  30.613 -23.102  0.00  0.00      BP1  O
ATOM   3686  C   ASP B  21       6.665  29.655 -22.232  0.00  0.00      BP1  C
ATOM   3687  O   ASP B  21       6.632  29.392 -21.033  0.00  0.00      BP1  O
ATOM   3688  N   GLU B  22       5.554  29.997 -22.912  0.00  0.00      BP1  N
ATOM   3689  HN  GLU B  22       5.651  30.329 -23.847  0.00  0.00      BP1   
ATOM   3690  CA  GLU B  22       4.185  29.945 -22.444  0.00  0.00      BP1  C
ATOM   3691  HA  GLU B  22       4.090  30.668 -21.643  0.00  0.00      BP1   
ATOM   3692  CB  GLU B  22       3.275  30.209 -23.666  0.00  0.00      BP1  C
ATOM   3693  HB1 GLU B  22       3.445  29.395 -24.407  0.00  0.00      BP1   
ATOM   3694  HB2 GLU B  22       2.206  30.128 -23.364  0.00  0.00      BP1   
ATOM   3695  CG  GLU B  22       3.492  31.565 -24.383  0.00  0.00      BP1  C
ATOM   3696  HG1 GLU B  22       2.672  32.257 -24.121  0.00  0.00      BP1   
ATOM   3697  HG2 GLU B  22       4.459  32.019 -24.089  0.00  0.00      BP1   
ATOM   3698  CD  GLU B  22       3.452  31.403 -25.904  0.00  0.00      BP1  C
ATOM   3699  OE1 GLU B  22       4.197  30.510 -26.400  0.00  0.00      BP1  O
ATOM   3700  OE2 GLU B  22       2.722  32.177 -26.568  0.00  0.00      BP1  O
ATOM   3701  C   GLU B  22       3.800  28.577 -21.870  0.00  0.00      BP1  C
ATOM   3702  O   GLU B  22       3.003  28.467 -20.941  0.00  0.00      BP1  O
ATOM   3703  N   LEU B  23       4.391  27.501 -22.438  0.00  0.00      BP1  N
ATOM   3704  HN  LEU B  23       5.050  27.656 -23.170  0.00  0.00      BP1   
ATOM   3705  CA  LEU B  23       4.183  26.108 -22.111  0.00  0.00      BP1  C
ATOM   3706  HA  LEU B  23       3.257  26.078 -21.551  0.00  0.00      BP1   
ATOM   3707  CB  LEU B  23       4.079  25.268 -23.415  0.00  0.00      BP1  C
ATOM   3708  HB1 LEU B  23       4.936  25.562 -24.065  0.00  0.00      BP1   
ATOM   3709  HB2 LEU B  23       4.233  24.194 -23.168  0.00  0.00      BP1   
ATOM   3710  CG  LEU B  23       2.778  25.439 -24.227  0.00  0.00      BP1  C
ATOM   3711  HG  LEU B  23       2.698  26.510 -24.535  0.00  0.00      BP1   
ATOM   3712  CD1 LEU B  23       2.829  24.535 -25.472  0.00  0.00      BP1  C
ATOM   3713 HD11 LEU B  23       1.880  24.609 -26.046  0.00  0.00      BP1   
ATOM   3714 HD12 LEU B  23       3.664  24.836 -26.140  0.00  0.00      BP1   
ATOM   3715 HD13 LEU B  23       2.977  23.474 -25.180  0.00  0.00      BP1   
ATOM   3716  CD2 LEU B  23       1.545  25.095 -23.382  0.00  0.00      BP1  C
ATOM   3717 HD21 LEU B  23       0.617  25.241 -23.976  0.00  0.00      BP1   
ATOM   3718 HD22 LEU B  23       1.563  24.041 -23.040  0.00  0.00      BP1   
ATOM   3719 HD23 LEU B  23       1.492  25.751 -22.487  0.00  0.00      BP1   
ATOM   3720  C   LEU B  23       5.280  25.507 -21.224  0.00  0.00      BP1  C
ATOM   3721  O   LEU B  23       5.326  24.291 -21.041  0.00  0.00      BP1  O
ATOM   3722  N   LEU B  24       6.186  26.305 -20.613  0.00  0.00      BP1  N
ATOM   3723  HN  LEU B  24       6.207  27.298 -20.701  0.00  0.00      BP1   
ATOM   3724  CA  LEU B  24       7.227  25.759 -19.756  0.00  0.00      BP1  C
ATOM   3725  HA  LEU B  24       7.081  24.686 -19.756  0.00  0.00      BP1   
ATOM   3726  CB  LEU B  24       8.653  26.208 -20.113  0.00  0.00      BP1  C
ATOM   3727  HB1 LEU B  24       8.664  27.322 -20.085  0.00  0.00      BP1   
ATOM   3728  HB2 LEU B  24       9.349  25.873 -19.313  0.00  0.00      BP1   
ATOM   3729  CG  LEU B  24       9.194  25.773 -21.468  0.00  0.00      BP1  C
ATOM   3730  HG  LEU B  24       8.695  26.371 -22.269  0.00  0.00      BP1   
ATOM   3731  CD1 LEU B  24      10.694  26.082 -21.455  0.00  0.00      BP1  C
ATOM   3732 HD11 LEU B  24      11.169  25.745 -22.401  0.00  0.00      BP1   
ATOM   3733 HD12 LEU B  24      10.867  27.175 -21.347  0.00  0.00      BP1   
ATOM   3734 HD13 LEU B  24      11.194  25.561 -20.611  0.00  0.00      BP1   
ATOM   3735  CD2 LEU B  24       8.952  24.296 -21.761  0.00  0.00      BP1  C
ATOM   3736 HD21 LEU B  24       9.347  24.032 -22.766  0.00  0.00      BP1   
ATOM   3737 HD22 LEU B  24       9.455  23.643 -21.020  0.00  0.00      BP1   
ATOM   3738 HD23 LEU B  24       7.864  24.069 -21.745  0.00  0.00      BP1   
ATOM   3739  C   LEU B  24       7.117  26.233 -18.334  0.00  0.00      BP1  C
ATOM   3740  O   LEU B  24       6.901  27.412 -18.079  0.00  0.00      BP1  O
ATOM   3741  N   ASN B  25       7.346  25.324 -17.361  0.00  0.00      BP1  N
ATOM   3742  HN  ASN B  25       7.404  24.342 -17.536  0.00  0.00      BP1   
ATOM   3743  CA  ASN B  25       7.529  25.699 -15.977  0.00  0.00      BP1  C
ATOM   3744  HA  ASN B  25       7.801  24.781 -15.466  0.00  0.00      BP1   
ATOM   3745  CB  ASN B  25       8.755  26.638 -15.826  0.00  0.00      BP1  C
ATOM   3746  HB1 ASN B  25       9.542  26.284 -16.527  0.00  0.00      BP1   
ATOM   3747  HB2 ASN B  25       8.486  27.672 -16.122  0.00  0.00      BP1   
ATOM   3748  CG  ASN B  25       9.321  26.615 -14.418  0.00  0.00      BP1  C
ATOM   3749  OD1 ASN B  25      10.150  25.771 -14.073  0.00  0.00      BP1  O
ATOM   3750  ND2 ASN B  25       8.857  27.554 -13.569  0.00  0.00      BP1  N
ATOM   3751 HD21 ASN B  25       9.228  27.559 -12.645  0.00  0.00      BP1   
ATOM   3752 HD22 ASN B  25       8.193  28.225 -13.884  0.00  0.00      BP1   
ATOM   3753  C   ASN B  25       6.241  26.221 -15.336  0.00  0.00      BP1  C
ATOM   3754  O   ASN B  25       6.228  27.228 -14.634  0.00  0.00      BP1  O
ATOM   3755  N   ILE B  26       5.118  25.513 -15.563  0.00  0.00      BP1  N
ATOM   3756  HN  ILE B  26       5.142  24.625 -16.019  0.00  0.00      BP1   
ATOM   3757  CA  ILE B  26       3.793  25.948 -15.183  0.00  0.00      BP1  C
ATOM   3758  HA  ILE B  26       3.893  26.718 -14.430  0.00  0.00      BP1   
ATOM   3759  CB  ILE B  26       2.962  26.426 -16.383  0.00  0.00      BP1  C
ATOM   3760  HB  ILE B  26       1.969  26.698 -15.945  0.00  0.00      BP1   
ATOM   3761  CG2 ILE B  26       3.685  27.628 -17.031  0.00  0.00      BP1  C
ATOM   3762 HG21 ILE B  26       3.043  28.101 -17.803  0.00  0.00      BP1   
ATOM   3763 HG22 ILE B  26       3.923  28.403 -16.272  0.00  0.00      BP1   
ATOM   3764 HG23 ILE B  26       4.632  27.309 -17.515  0.00  0.00      BP1   
ATOM   3765  CG1 ILE B  26       2.684  25.291 -17.403  0.00  0.00      BP1  C
ATOM   3766 HG11 ILE B  26       3.647  24.862 -17.761  0.00  0.00      BP1   
ATOM   3767 HG12 ILE B  26       2.131  24.472 -16.889  0.00  0.00      BP1   
ATOM   3768  CD  ILE B  26       1.854  25.731 -18.621  0.00  0.00      BP1   
ATOM   3769  HD1 ILE B  26       1.643  24.861 -19.279  0.00  0.00      BP1   
ATOM   3770  HD2 ILE B  26       0.883  26.165 -18.297  0.00  0.00      BP1   
ATOM   3771  HD3 ILE B  26       2.398  26.491 -19.220  0.00  0.00      BP1   
ATOM   3772  C   ILE B  26       3.121  24.771 -14.517  0.00  0.00      BP1  C
ATOM   3773  O   ILE B  26       3.558  23.630 -14.668  0.00  0.00      BP1  O
ATOM   3774  N   CYS B  27       2.038  25.010 -13.760  0.00  0.00      BP1  N
ATOM   3775  HN  CYS B  27       1.699  25.933 -13.585  0.00  0.00      BP1   
ATOM   3776  CA  CYS B  27       1.272  23.954 -13.134  0.00  0.00      BP1  C
ATOM   3777  HA  CYS B  27       1.696  22.998 -13.420  0.00  0.00      BP1   
ATOM   3778  CB  CYS B  27       1.167  24.125 -11.604  0.00  0.00      BP1   
ATOM   3779  HB1 CYS B  27       0.654  25.095 -11.415  0.00  0.00      BP1   
ATOM   3780  HB2 CYS B  27       0.504  23.338 -11.181  0.00  0.00      BP1   
ATOM   3781  SG  CYS B  27       2.778  24.149 -10.767  0.00  0.00      BP1   
ATOM   3782  C   CYS B  27      -0.110  24.038 -13.726  0.00  0.00      BP1  C
ATOM   3783  O   CYS B  27      -0.587  25.131 -14.006  0.00  0.00      BP1  O
ATOM   3784  N   MET B  28      -0.754  22.883 -13.991  0.00  0.00      BP1  N
ATOM   3785  HN  MET B  28      -0.326  21.990 -13.877  0.00  0.00      BP1   
ATOM   3786  CA  MET B  28      -2.124  22.835 -14.465  0.00  0.00      BP1  C
ATOM   3787  HA  MET B  28      -2.182  23.504 -15.315  0.00  0.00      BP1   
ATOM   3788  CB  MET B  28      -2.562  21.408 -14.894  0.00  0.00      BP1  C
ATOM   3789  HB1 MET B  28      -3.451  21.527 -15.557  0.00  0.00      BP1   
ATOM   3790  HB2 MET B  28      -1.765  20.949 -15.520  0.00  0.00      BP1   
ATOM   3791  CG  MET B  28      -2.950  20.429 -13.765  0.00  0.00      BP1  C
ATOM   3792  HG1 MET B  28      -2.129  20.352 -13.021  0.00  0.00      BP1   
ATOM   3793  HG2 MET B  28      -3.851  20.808 -13.234  0.00  0.00      BP1   
ATOM   3794  SD  MET B  28      -3.309  18.740 -14.334  0.00  0.00      BP1  S
ATOM   3795  CE  MET B  28      -1.600  18.201 -14.617  0.00  0.00      BP1  C
ATOM   3796  HE1 MET B  28      -1.571  17.156 -14.994  0.00  0.00      BP1   
ATOM   3797  HE2 MET B  28      -1.096  18.849 -15.366  0.00  0.00      BP1   
ATOM   3798  HE3 MET B  28      -1.007  18.241 -13.677  0.00  0.00      BP1   
ATOM   3799  C   MET B  28      -3.096  23.324 -13.440  0.00  0.00      BP1  C
ATOM   3800  O   MET B  28      -2.928  23.088 -12.242  0.00  0.00      BP1  O
ATOM   3801  N   ASN B  29      -4.171  23.973 -13.884  0.00  0.00      BP1  N
ATOM   3802  HN  ASN B  29      -4.356  24.201 -14.839  0.00  0.00      BP1   
ATOM   3803  CA  ASN B  29      -5.177  24.407 -12.966  0.00  0.00      BP1  C
ATOM   3804  HA  ASN B  29      -4.671  24.560 -12.018  0.00  0.00      BP1   
ATOM   3805  CB  ASN B  29      -5.732  25.740 -13.468  0.00  0.00      BP1  C
ATOM   3806  HB1 ASN B  29      -5.911  25.644 -14.561  0.00  0.00      BP1   
ATOM   3807  HB2 ASN B  29      -6.709  25.955 -12.989  0.00  0.00      BP1   
ATOM   3808  CG  ASN B  29      -4.768  26.906 -13.247  0.00  0.00      BP1  C
ATOM   3809  OD1 ASN B  29      -3.574  26.858 -13.011  0.00  0.00      BP1  O
ATOM   3810  ND2 ASN B  29      -5.386  28.109 -13.365  0.00  0.00      BP1  N
ATOM   3811 HD21 ASN B  29      -4.826  28.924 -13.247  0.00  0.00      BP1   
ATOM   3812 HD22 ASN B  29      -6.354  28.152 -13.591  0.00  0.00      BP1   
ATOM   3813  C   ASN B  29      -6.227  23.318 -12.759  0.00  0.00      BP1  C
ATOM   3814  O   ASN B  29      -7.321  23.315 -13.315  0.00  0.00      BP1  O
ATOM   3815  N   ALA B  30      -5.906  22.351 -11.878  0.00  0.00      BP1  N
ATOM   3816  HN  ALA B  30      -4.965  22.260 -11.554  0.00  0.00      BP1   
ATOM   3817  CA  ALA B  30      -6.841  21.395 -11.339  0.00  0.00      BP1  C
ATOM   3818  HA  ALA B  30      -7.852  21.517 -11.709  0.00  0.00      BP1   
ATOM   3819  CB  ALA B  30      -6.469  19.923 -11.659  0.00  0.00      BP1  C
ATOM   3820  HB1 ALA B  30      -6.507  19.759 -12.757  0.00  0.00      BP1   
ATOM   3821  HB2 ALA B  30      -5.439  19.686 -11.312  0.00  0.00      BP1   
ATOM   3822  HB3 ALA B  30      -7.175  19.210 -11.181  0.00  0.00      BP1   
ATOM   3823  C   ALA B  30      -6.886  21.716  -9.857  0.00  0.00      BP1  C
ATOM   3824  O   ALA B  30      -6.162  22.579  -9.370  0.00  0.00      BP1  O
ATOM   3825  N   LYS B  31      -7.800  21.092  -9.097  0.00  0.00      BP1  N
ATOM   3826  HN  LYS B  31      -8.297  20.284  -9.412  0.00  0.00      BP1   
ATOM   3827  CA  LYS B  31      -8.139  21.540  -7.757  0.00  0.00      BP1  C
ATOM   3828  HA  LYS B  31      -8.434  22.573  -7.899  0.00  0.00      BP1   
ATOM   3829  CB  LYS B  31      -9.393  20.797  -7.240  0.00  0.00      BP1  C
ATOM   3830  HB1 LYS B  31      -9.628  21.211  -6.232  0.00  0.00      BP1   
ATOM   3831  HB2 LYS B  31     -10.259  21.050  -7.892  0.00  0.00      BP1   
ATOM   3832  CG  LYS B  31      -9.235  19.274  -7.125  0.00  0.00      BP1  C
ATOM   3833  HG1 LYS B  31      -8.968  18.858  -8.124  0.00  0.00      BP1   
ATOM   3834  HG2 LYS B  31      -8.390  19.048  -6.435  0.00  0.00      BP1   
ATOM   3835  CD  LYS B  31     -10.522  18.592  -6.630  0.00  0.00      BP1  C
ATOM   3836  HD1 LYS B  31     -10.355  18.239  -5.587  0.00  0.00      BP1   
ATOM   3837  HD2 LYS B  31     -11.330  19.359  -6.598  0.00  0.00      BP1   
ATOM   3838  CE  LYS B  31     -10.966  17.420  -7.510  0.00  0.00      BP1  C
ATOM   3839  HE1 LYS B  31     -10.880  17.687  -8.587  0.00  0.00      BP1   
ATOM   3840  HE2 LYS B  31     -10.334  16.525  -7.318  0.00  0.00      BP1   
ATOM   3841  NZ  LYS B  31     -12.377  17.064  -7.231  0.00  0.00      BP1  N
ATOM   3842  HZ1 LYS B  31     -12.670  16.268  -7.834  0.00  0.00      BP1   
ATOM   3843  HZ2 LYS B  31     -12.476  16.793  -6.232  0.00  0.00      BP1   
ATOM   3844  HZ3 LYS B  31     -12.986  17.884  -7.425  0.00  0.00      BP1   
ATOM   3845  C   LYS B  31      -7.045  21.522  -6.682  0.00  0.00      BP1  C
ATOM   3846  O   LYS B  31      -7.110  22.313  -5.743  0.00  0.00      BP1  O
ATOM   3847  N   HSD B  32      -6.039  20.625  -6.783  0.00  0.00      BP1  N
ATOM   3848  HN  HSD B  32      -5.933  20.035  -7.582  0.00  0.00      BP1   
ATOM   3849  CA  HSD B  32      -5.035  20.447  -5.744  0.00  0.00      BP1  C
ATOM   3850  HA  HSD B  32      -5.419  20.930  -4.854  0.00  0.00      BP1   
ATOM   3851  CB  HSD B  32      -4.675  18.960  -5.584  0.00  0.00      BP1  C
ATOM   3852  HB1 HSD B  32      -4.070  18.637  -6.460  0.00  0.00      BP1   
ATOM   3853  HB2 HSD B  32      -4.034  18.827  -4.686  0.00  0.00      BP1   
ATOM   3854  ND1 HSD B  32      -6.771  18.302  -4.464  0.00  0.00      BP1  N
ATOM   3855  HD1 HSD B  32      -6.784  19.078  -3.833  0.00  0.00      BP1   
ATOM   3856  CG  HSD B  32      -5.862  18.091  -5.476  0.00  0.00      BP1  C
ATOM   3857  CE1 HSD B  32      -7.651  17.344  -4.597  0.00  0.00      BP1  C
ATOM   3858  HE1 HSD B  32      -8.515  17.215  -3.941  0.00  0.00      BP1   
ATOM   3859  NE2 HSD B  32      -7.370  16.537  -5.648  0.00  0.00      BP1  N
ATOM   3860  CD2 HSD B  32      -6.215  17.015  -6.221  0.00  0.00      BP1  C
ATOM   3861  HD2 HSD B  32      -5.712  16.567  -7.069  0.00  0.00      BP1   
ATOM   3862  C   HSD B  32      -3.716  21.100  -6.076  0.00  0.00      BP1  C
ATOM   3863  O   HSD B  32      -2.848  21.265  -5.216  0.00  0.00      BP1  O
ATOM   3864  N   HSD B  33      -3.520  21.459  -7.358  0.00  0.00      BP1  N
ATOM   3865  HN  HSD B  33      -4.245  21.397  -8.041  0.00  0.00      BP1   
ATOM   3866  CA  HSD B  33      -2.256  21.960  -7.844  0.00  0.00      BP1  C
ATOM   3867  HA  HSD B  33      -1.500  21.246  -7.542  0.00  0.00      BP1   
ATOM   3868  CB  HSD B  33      -2.175  22.031  -9.389  0.00  0.00      BP1  C
ATOM   3869  HB1 HSD B  33      -3.065  22.575  -9.773  0.00  0.00      BP1   
ATOM   3870  HB2 HSD B  33      -1.283  22.623  -9.687  0.00  0.00      BP1   
ATOM   3871  ND1 HSD B  33      -3.254  19.904 -10.081  0.00  0.00      BP1  N
ATOM   3872  HD1 HSD B  33      -4.188  20.209  -9.890  0.00  0.00      BP1   
ATOM   3873  CG  HSD B  33      -2.117  20.682 -10.039  0.00  0.00      BP1  C
ATOM   3874  CE1 HSD B  33      -2.844  18.734 -10.534  0.00  0.00      BP1  C
ATOM   3875  HE1 HSD B  33      -3.502  17.873 -10.682  0.00  0.00      BP1   
ATOM   3876  NE2 HSD B  33      -1.517  18.725 -10.803  0.00  0.00      BP1  N
ATOM   3877  CD2 HSD B  33      -1.042  19.976 -10.482  0.00  0.00      BP1  C
ATOM   3878  HD2 HSD B  33      -0.002  20.272 -10.553  0.00  0.00      BP1   
ATOM   3879  C   HSD B  33      -1.881  23.295  -7.245  0.00  0.00      BP1  C
ATOM   3880  O   HSD B  33      -2.700  24.196  -7.055  0.00  0.00      BP1  O
ATOM   3881  N   LYS B  34      -0.583  23.495  -6.943  0.00  0.00      BP1  N
ATOM   3882  HN  LYS B  34       0.091  22.761  -6.878  0.00  0.00      BP1   
ATOM   3883  CA  LYS B  34      -0.071  24.822  -6.686  0.00  0.00      BP1  C
ATOM   3884  HA  LYS B  34      -0.671  25.265  -5.901  0.00  0.00      BP1   
ATOM   3885  CB  LYS B  34       1.424  24.820  -6.295  0.00  0.00      BP1  C
ATOM   3886  HB1 LYS B  34       1.967  24.242  -7.078  0.00  0.00      BP1   
ATOM   3887  HB2 LYS B  34       1.814  25.860  -6.347  0.00  0.00      BP1   
ATOM   3888  CG  LYS B  34       1.696  24.194  -4.918  0.00  0.00      BP1  C
ATOM   3889  HG1 LYS B  34       0.849  24.434  -4.235  0.00  0.00      BP1   
ATOM   3890  HG2 LYS B  34       1.734  23.085  -5.024  0.00  0.00      BP1   
ATOM   3891  CD  LYS B  34       3.002  24.703  -4.275  0.00  0.00      BP1  C
ATOM   3892  HD1 LYS B  34       3.004  25.816  -4.315  0.00  0.00      BP1   
ATOM   3893  HD2 LYS B  34       2.998  24.407  -3.200  0.00  0.00      BP1   
ATOM   3894  CE  LYS B  34       4.263  24.152  -4.955  0.00  0.00      BP1  C
ATOM   3895  HE1 LYS B  34       4.344  23.055  -4.796  0.00  0.00      BP1   
ATOM   3896  HE2 LYS B  34       4.234  24.348  -6.049  0.00  0.00      BP1   
ATOM   3897  NZ  LYS B  34       5.522  24.742  -4.457  0.00  0.00      BP1  N
ATOM   3898  HZ1 LYS B  34       6.333  24.325  -4.958  0.00  0.00      BP1   
ATOM   3899  HZ2 LYS B  34       5.511  25.770  -4.615  0.00  0.00      BP1   
ATOM   3900  HZ3 LYS B  34       5.612  24.553  -3.439  0.00  0.00      BP1   
ATOM   3901  C   LYS B  34      -0.246  25.678  -7.925  0.00  0.00      BP1  C
ATOM   3902  O   LYS B  34      -0.114  25.192  -9.041  0.00  0.00      BP1  O
ATOM   3903  N   ARG B  35      -0.563  26.975  -7.763  0.00  0.00      BP1  N
ATOM   3904  HN  ARG B  35      -0.638  27.373  -6.852  0.00  0.00      BP1   
ATOM   3905  CA  ARG B  35      -0.811  27.863  -8.886  0.00  0.00      BP1  C
ATOM   3906  HA  ARG B  35      -1.576  27.406  -9.502  0.00  0.00      BP1   
ATOM   3907  CB  ARG B  35      -1.282  29.251  -8.381  0.00  0.00      BP1  C
ATOM   3908  HB1 ARG B  35      -0.479  29.628  -7.704  0.00  0.00      BP1   
ATOM   3909  HB2 ARG B  35      -1.322  29.963  -9.235  0.00  0.00      BP1   
ATOM   3910  CG  ARG B  35      -2.616  29.242  -7.602  0.00  0.00      BP1  C
ATOM   3911  HG1 ARG B  35      -3.428  28.931  -8.295  0.00  0.00      BP1   
ATOM   3912  HG2 ARG B  35      -2.572  28.451  -6.818  0.00  0.00      BP1   
ATOM   3913  CD  ARG B  35      -2.921  30.580  -6.915  0.00  0.00      BP1  C
ATOM   3914  HD1 ARG B  35      -1.967  31.055  -6.589  0.00  0.00      BP1   
ATOM   3915  HD2 ARG B  35      -3.452  31.280  -7.601  0.00  0.00      BP1   
ATOM   3916  NE  ARG B  35      -3.814  30.322  -5.728  0.00  0.00      BP1  N
ATOM   3917  HE  ARG B  35      -4.789  30.272  -5.970  0.00  0.00      BP1   
ATOM   3918  CZ  ARG B  35      -3.382  30.170  -4.466  0.00  0.00      BP1  C
ATOM   3919  NH1 ARG B  35      -4.264  30.010  -3.479  0.00  0.00      BP1  N
ATOM   3920 HH11 ARG B  35      -3.960  29.922  -2.540  0.00  0.00      BP1   
ATOM   3921 HH12 ARG B  35      -5.230  30.122  -3.724  0.00  0.00      BP1   
ATOM   3922  NH2 ARG B  35      -2.087  30.175  -4.163  0.00  0.00      BP1  N
ATOM   3923 HH21 ARG B  35      -1.796  29.975  -3.238  0.00  0.00      BP1   
ATOM   3924 HH22 ARG B  35      -1.449  30.174  -4.921  0.00  0.00      BP1   
ATOM   3925  C   ARG B  35       0.412  28.048  -9.775  0.00  0.00      BP1  C
ATOM   3926  O   ARG B  35       0.304  28.147 -10.992  0.00  0.00      BP1  O
ATOM   3927  N   VAL B  36       1.612  28.091  -9.166  0.00  0.00      BP1  N
ATOM   3928  HN  VAL B  36       1.700  28.046  -8.174  0.00  0.00      BP1   
ATOM   3929  CA  VAL B  36       2.870  28.205  -9.872  0.00  0.00      BP1  C
ATOM   3930  HA  VAL B  36       2.749  27.831 -10.881  0.00  0.00      BP1   
ATOM   3931  CB  VAL B  36       3.304  29.673  -9.945  0.00  0.00      BP1  C
ATOM   3932  HB  VAL B  36       2.655  30.253  -9.244  0.00  0.00      BP1   
ATOM   3933  CG1 VAL B  36       4.766  29.975  -9.540  0.00  0.00      BP1  C
ATOM   3934 HG11 VAL B  36       4.986  31.057  -9.668  0.00  0.00      BP1   
ATOM   3935 HG12 VAL B  36       4.957  29.721  -8.477  0.00  0.00      BP1   
ATOM   3936 HG13 VAL B  36       5.476  29.404 -10.176  0.00  0.00      BP1   
ATOM   3937  CG2 VAL B  36       2.976  30.156 -11.368  0.00  0.00      BP1  C
ATOM   3938 HG21 VAL B  36       3.302  31.209 -11.510  0.00  0.00      BP1   
ATOM   3939 HG22 VAL B  36       3.492  29.525 -12.123  0.00  0.00      BP1   
ATOM   3940 HG23 VAL B  36       1.884  30.113 -11.565  0.00  0.00      BP1   
ATOM   3941  C   VAL B  36       3.858  27.295  -9.162  0.00  0.00      BP1  C
ATOM   3942  O   VAL B  36       3.688  27.069  -7.959  0.00  0.00      BP1  O
ATOM   3943  N   PRO B  37       4.851  26.707  -9.833  0.00  0.00      BP1  N
ATOM   3944  CD  PRO B  37       5.046  26.813 -11.277  0.00  0.00      BP1  C
ATOM   3945  HD1 PRO B  37       5.336  27.852 -11.557  0.00  0.00      BP1   
ATOM   3946  HD2 PRO B  37       4.111  26.541 -11.819  0.00  0.00      BP1   
ATOM   3947  CA  PRO B  37       5.819  25.822  -9.215  0.00  0.00      BP1  C
ATOM   3948  HA  PRO B  37       5.309  25.108  -8.579  0.00  0.00      BP1   
ATOM   3949  CB  PRO B  37       6.461  25.046 -10.373  0.00  0.00      BP1  C
ATOM   3950  HB1 PRO B  37       6.019  24.029 -10.470  0.00  0.00      BP1   
ATOM   3951  HB2 PRO B  37       7.564  24.969 -10.244  0.00  0.00      BP1   
ATOM   3952  CG  PRO B  37       6.163  25.841 -11.644  0.00  0.00      BP1  C
ATOM   3953  HG1 PRO B  37       5.881  25.147 -12.460  0.00  0.00      BP1   
ATOM   3954  HG2 PRO B  37       7.056  26.417 -11.980  0.00  0.00      BP1   
ATOM   3955  C   PRO B  37       6.859  26.559  -8.397  0.00  0.00      BP1  C
ATOM   3956  O   PRO B  37       7.194  27.699  -8.710  0.00  0.00      BP1  O
ATOM   3957  N   SER B  38       7.367  25.930  -7.323  0.00  0.00      BP1  N
ATOM   3958  HN  SER B  38       7.078  25.022  -7.020  0.00  0.00      BP1   
ATOM   3959  CA  SER B  38       8.401  26.533  -6.497  0.00  0.00      BP1  C
ATOM   3960  HA  SER B  38       9.155  26.931  -7.164  0.00  0.00      BP1   
ATOM   3961  CB  SER B  38       7.897  27.723  -5.605  0.00  0.00      BP1  C
ATOM   3962  HB1 SER B  38       8.741  28.054  -4.959  0.00  0.00      BP1   
ATOM   3963  HB2 SER B  38       7.612  28.591  -6.243  0.00  0.00      BP1   
ATOM   3964  OG  SER B  38       6.804  27.386  -4.741  0.00  0.00      BP1  O
ATOM   3965  HG1 SER B  38       6.723  28.099  -4.094  0.00  0.00      BP1   
ATOM   3966  C   SER B  38       9.063  25.430  -5.671  0.00  0.00      BP1  C
ATOM   3967  O   SER B  38       8.442  24.365  -5.556  0.00  0.00      BP1  O
ATOM   3968  N   PRO B  39      10.285  25.554  -5.124  0.00  0.00      BP1  N
ATOM   3969  CD  PRO B  39      11.147  26.725  -5.246  0.00  0.00      BP1  C
ATOM   3970  HD1 PRO B  39      10.858  27.517  -4.518  0.00  0.00      BP1   
ATOM   3971  HD2 PRO B  39      11.111  27.149  -6.276  0.00  0.00      BP1   
ATOM   3972  CA  PRO B  39      10.901  24.550  -4.256  0.00  0.00      BP1  C
ATOM   3973  HA  PRO B  39      10.983  23.615  -4.797  0.00  0.00      BP1   
ATOM   3974  CB  PRO B  39      12.319  25.075  -3.951  0.00  0.00      BP1  C
ATOM   3975  HB1 PRO B  39      13.091  24.289  -4.117  0.00  0.00      BP1   
ATOM   3976  HB2 PRO B  39      12.396  25.469  -2.914  0.00  0.00      BP1   
ATOM   3977  CG  PRO B  39      12.553  26.220  -4.939  0.00  0.00      BP1  C
ATOM   3978  HG1 PRO B  39      13.089  25.860  -5.838  0.00  0.00      BP1   
ATOM   3979  HG2 PRO B  39      13.151  27.048  -4.494  0.00  0.00      BP1   
ATOM   3980  C   PRO B  39      10.157  24.310  -2.964  0.00  0.00      BP1  C
ATOM   3981  O   PRO B  39       9.468  25.206  -2.486  0.00  0.00      BP1  O
ATOM   3982  N   GLU B  40      10.322  23.107  -2.390  0.00  0.00      BP1  N
ATOM   3983  HN  GLU B  40      10.894  22.407  -2.810  0.00  0.00      BP1   
ATOM   3984  CA  GLU B  40       9.714  22.699  -1.143  0.00  0.00      BP1  C
ATOM   3985  HA  GLU B  40       9.272  23.564  -0.665  0.00  0.00      BP1   
ATOM   3986  CB  GLU B  40       8.655  21.592  -1.393  0.00  0.00      BP1  C
ATOM   3987  HB1 GLU B  40       9.149  20.756  -1.941  0.00  0.00      BP1   
ATOM   3988  HB2 GLU B  40       8.320  21.165  -0.421  0.00  0.00      BP1   
ATOM   3989  CG  GLU B  40       7.415  22.053  -2.211  0.00  0.00      BP1  C
ATOM   3990  HG1 GLU B  40       7.745  22.681  -3.059  0.00  0.00      BP1   
ATOM   3991  HG2 GLU B  40       6.851  21.183  -2.600  0.00  0.00      BP1   
ATOM   3992  CD  GLU B  40       6.415  22.931  -1.457  0.00  0.00      BP1  C
ATOM   3993  OE1 GLU B  40       5.733  23.735  -2.142  0.00  0.00      BP1  O
ATOM   3994  OE2 GLU B  40       6.248  22.784  -0.226  0.00  0.00      BP1  O
ATOM   3995  C   GLU B  40      10.798  22.172  -0.209  0.00  0.00      BP1  C
ATOM   3996  O   GLU B  40      11.646  21.353  -0.589  0.00  0.00      BP1  O
ATOM   3997  N   ASP B  41      10.779  22.599   1.081  0.00  0.00      BP1  N
ATOM   3998  HN  ASP B  41      10.143  23.290   1.413  0.00  0.00      BP1   
ATOM   3999  CA  ASP B  41      11.672  22.104   2.120  0.00  0.00      BP1  C
ATOM   4000  HA  ASP B  41      12.685  22.297   1.786  0.00  0.00      BP1   
ATOM   4001  CB  ASP B  41      11.389  22.757   3.498  0.00  0.00      BP1  C
ATOM   4002  HB1 ASP B  41      10.314  23.021   3.563  0.00  0.00      BP1   
ATOM   4003  HB2 ASP B  41      11.624  22.052   4.320  0.00  0.00      BP1   
ATOM   4004  CG  ASP B  41      12.194  24.033   3.697  0.00  0.00      BP1  C
ATOM   4005  OD1 ASP B  41      12.746  24.549   2.695  0.00  0.00      BP1  O
ATOM   4006  OD2 ASP B  41      12.277  24.474   4.869  0.00  0.00      BP1  O
ATOM   4007  C   ASP B  41      11.544  20.605   2.280  0.00  0.00      BP1  C
ATOM   4008  O   ASP B  41      12.537  19.877   2.347  0.00  0.00      BP1  O
ATOM   4009  N   LYS B  42      10.308  20.089   2.268  0.00  0.00      BP1  N
ATOM   4010  HN  LYS B  42       9.481  20.634   2.138  0.00  0.00      BP1   
ATOM   4011  CA  LYS B  42      10.088  18.682   2.446  0.00  0.00      BP1  C
ATOM   4012  HA  LYS B  42      10.969  18.173   2.074  0.00  0.00      BP1   
ATOM   4013  CB  LYS B  42       9.895  18.390   3.950  0.00  0.00      BP1  C
ATOM   4014  HB1 LYS B  42      10.732  18.889   4.491  0.00  0.00      BP1   
ATOM   4015  HB2 LYS B  42       8.961  18.884   4.298  0.00  0.00      BP1   
ATOM   4016  CG  LYS B  42       9.890  16.898   4.282  0.00  0.00      BP1  C
ATOM   4017  HG1 LYS B  42       9.058  16.404   3.730  0.00  0.00      BP1   
ATOM   4018  HG2 LYS B  42      10.842  16.443   3.923  0.00  0.00      BP1   
ATOM   4019  CD  LYS B  42       9.713  16.637   5.782  0.00  0.00      BP1  C
ATOM   4020  HD1 LYS B  42      10.625  16.995   6.312  0.00  0.00      BP1   
ATOM   4021  HD2 LYS B  42       8.855  17.251   6.141  0.00  0.00      BP1   
ATOM   4022  CE  LYS B  42       9.464  15.157   6.076  0.00  0.00      BP1  C
ATOM   4023  HE1 LYS B  42       8.735  14.732   5.350  0.00  0.00      BP1   
ATOM   4024  HE2 LYS B  42      10.412  14.579   6.002  0.00  0.00      BP1   
ATOM   4025  NZ  LYS B  42       8.917  14.977   7.439  0.00  0.00      BP1  N
ATOM   4026  HZ1 LYS B  42       8.752  13.967   7.627  0.00  0.00      BP1   
ATOM   4027  HZ2 LYS B  42       9.592  15.352   8.136  0.00  0.00      BP1   
ATOM   4028  HZ3 LYS B  42       8.018  15.494   7.522  0.00  0.00      BP1   
ATOM   4029  C   LYS B  42       8.905  18.202   1.625  0.00  0.00      BP1  C
ATOM   4030  O   LYS B  42       7.852  18.824   1.598  0.00  0.00      BP1  O
ATOM   4031  N   LEU B  43       9.064  17.048   0.945  0.00  0.00      BP1  N
ATOM   4032  HN  LEU B  43       9.959  16.617   0.848  0.00  0.00      BP1   
ATOM   4033  CA  LEU B  43       7.986  16.330   0.301  0.00  0.00      BP1  C
ATOM   4034  HA  LEU B  43       7.037  16.734   0.626  0.00  0.00      BP1   
ATOM   4035  CB  LEU B  43       8.080  16.329  -1.246  0.00  0.00      BP1  C
ATOM   4036  HB1 LEU B  43       9.105  15.982  -1.514  0.00  0.00      BP1   
ATOM   4037  HB2 LEU B  43       7.381  15.563  -1.651  0.00  0.00      BP1   
ATOM   4038  CG  LEU B  43       7.828  17.695  -1.913  0.00  0.00      BP1  C
ATOM   4039  HG  LEU B  43       8.591  18.394  -1.493  0.00  0.00      BP1   
ATOM   4040  CD1 LEU B  43       8.015  17.558  -3.426  0.00  0.00      BP1  C
ATOM   4041 HD11 LEU B  43       7.792  18.520  -3.935  0.00  0.00      BP1   
ATOM   4042 HD12 LEU B  43       9.061  17.271  -3.667  0.00  0.00      BP1   
ATOM   4043 HD13 LEU B  43       7.334  16.782  -3.837  0.00  0.00      BP1   
ATOM   4044  CD2 LEU B  43       6.438  18.276  -1.618  0.00  0.00      BP1  C
ATOM   4045 HD21 LEU B  43       6.321  19.267  -2.108  0.00  0.00      BP1   
ATOM   4046 HD22 LEU B  43       5.630  17.616  -1.995  0.00  0.00      BP1   
ATOM   4047 HD23 LEU B  43       6.298  18.410  -0.523  0.00  0.00      BP1   
ATOM   4048  C   LEU B  43       8.090  14.920   0.839  0.00  0.00      BP1  C
ATOM   4049  O   LEU B  43       9.163  14.500   1.273  0.00  0.00      BP1  O
ATOM   4050  N   TYR B  44       6.980  14.169   0.872  0.00  0.00      BP1  N
ATOM   4051  HN  TYR B  44       6.107  14.523   0.539  0.00  0.00      BP1   
ATOM   4052  CA  TYR B  44       6.927  12.819   1.376  0.00  0.00      BP1  C
ATOM   4053  HA  TYR B  44       7.660  12.774   2.172  0.00  0.00      BP1   
ATOM   4054  CB  TYR B  44       5.483  12.575   1.871  0.00  0.00      BP1  C
ATOM   4055  HB1 TYR B  44       5.178  13.416   2.532  0.00  0.00      BP1   
ATOM   4056  HB2 TYR B  44       4.772  12.553   1.017  0.00  0.00      BP1   
ATOM   4057  CG  TYR B  44       5.347  11.320   2.670  0.00  0.00      BP1  C
ATOM   4058  CD1 TYR B  44       6.003  11.158   3.894  0.00  0.00      BP1  C
ATOM   4059  HD1 TYR B  44       6.651  11.941   4.265  0.00  0.00      BP1   
ATOM   4060  CE1 TYR B  44       5.844   9.979   4.630  0.00  0.00      BP1  C
ATOM   4061  HE1 TYR B  44       6.356   9.846   5.572  0.00  0.00      BP1   
ATOM   4062  CZ  TYR B  44       5.027   8.954   4.157  0.00  0.00      BP1  C
ATOM   4063  OH  TYR B  44       4.824   7.811   4.953  0.00  0.00      BP1  O
ATOM   4064  HH  TYR B  44       4.185   7.256   4.501  0.00  0.00      BP1   
ATOM   4065  CD2 TYR B  44       4.550  10.280   2.192  0.00  0.00      BP1  C
ATOM   4066  HD2 TYR B  44       4.071  10.367   1.226  0.00  0.00      BP1   
ATOM   4067  CE2 TYR B  44       4.397   9.097   2.921  0.00  0.00      BP1  C
ATOM   4068  HE2 TYR B  44       3.809   8.288   2.513  0.00  0.00      BP1   
ATOM   4069  C   TYR B  44       7.331  11.768   0.327  0.00  0.00      BP1  C
ATOM   4070  O   TYR B  44       6.837  11.763  -0.805  0.00  0.00      BP1  O
ATOM   4071  N   GLU B  45       8.253  10.856   0.718  0.00  0.00      BP1  N
ATOM   4072  HN  GLU B  45       8.723  11.000   1.585  0.00  0.00      BP1   
ATOM   4073  CA  GLU B  45       8.666   9.647   0.014  0.00  0.00      BP1  C
ATOM   4074  HA  GLU B  45       9.611   9.362   0.458  0.00  0.00      BP1   
ATOM   4075  CB  GLU B  45       7.654   8.518   0.325  0.00  0.00      BP1  C
ATOM   4076  HB1 GLU B  45       6.638   8.874   0.038  0.00  0.00      BP1   
ATOM   4077  HB2 GLU B  45       7.862   7.636  -0.322  0.00  0.00      BP1   
ATOM   4078  CG  GLU B  45       7.562   8.021   1.785  0.00  0.00      BP1  C
ATOM   4079  HG1 GLU B  45       7.720   8.869   2.475  0.00  0.00      BP1   
ATOM   4080  HG2 GLU B  45       6.573   7.566   1.988  0.00  0.00      BP1   
ATOM   4081  CD  GLU B  45       8.630   7.001   2.160  0.00  0.00      BP1  C
ATOM   4082  OE1 GLU B  45       9.635   6.885   1.416  0.00  0.00      BP1  O
ATOM   4083  OE2 GLU B  45       8.418   6.322   3.197  0.00  0.00      BP1  O
ATOM   4084  C   GLU B  45       8.890   9.769  -1.492  0.00  0.00      BP1  C
ATOM   4085  O   GLU B  45       9.801  10.417  -2.002  0.00  0.00      BP1  O
ATOM   4086  N   GLU B  46       8.004   9.128  -2.262  0.00  0.00      BP1  N
ATOM   4087  HN  GLU B  46       7.251   8.640  -1.830  0.00  0.00      BP1   
ATOM   4088  CA  GLU B  46       8.001   9.053  -3.700  0.00  0.00      BP1  C
ATOM   4089  HA  GLU B  46       8.932   8.576  -3.982  0.00  0.00      BP1   
ATOM   4090  CB  GLU B  46       6.841   8.147  -4.179  0.00  0.00      BP1  C
ATOM   4091  HB1 GLU B  46       5.880   8.636  -3.899  0.00  0.00      BP1   
ATOM   4092  HB2 GLU B  46       6.842   8.088  -5.291  0.00  0.00      BP1   
ATOM   4093  CG  GLU B  46       6.834   6.701  -3.597  0.00  0.00      BP1  C
ATOM   4094  HG1 GLU B  46       6.828   6.747  -2.492  0.00  0.00      BP1   
ATOM   4095  HG2 GLU B  46       5.946   6.137  -3.943  0.00  0.00      BP1   
ATOM   4096  CD  GLU B  46       8.077   5.874  -3.951  0.00  0.00      BP1  C
ATOM   4097  OE1 GLU B  46       8.714   6.189  -4.987  0.00  0.00      BP1  O
ATOM   4098  OE2 GLU B  46       8.398   4.879  -3.242  0.00  0.00      BP1  O
ATOM   4099  C   GLU B  46       7.946  10.399  -4.416  0.00  0.00      BP1  C
ATOM   4100  O   GLU B  46       8.392  10.513  -5.550  0.00  0.00      BP1  O
ATOM   4101  N   CYS B  47       7.449  11.474  -3.769  0.00  0.00      BP1  N
ATOM   4102  HN  CYS B  47       7.114  11.428  -2.830  0.00  0.00      BP1   
ATOM   4103  CA  CYS B  47       7.359  12.787  -4.382  0.00  0.00      BP1  C
ATOM   4104  HA  CYS B  47       7.332  12.620  -5.452  0.00  0.00      BP1   
ATOM   4105  CB  CYS B  47       6.131  13.582  -3.882  0.00  0.00      BP1   
ATOM   4106  HB1 CYS B  47       6.218  13.661  -2.774  0.00  0.00      BP1   
ATOM   4107  HB2 CYS B  47       6.173  14.624  -4.269  0.00  0.00      BP1   
ATOM   4108  SG  CYS B  47       4.443  12.932  -4.198  0.00  0.00      BP1   
ATOM   4109  C   CYS B  47       8.591  13.643  -4.076  0.00  0.00      BP1  C
ATOM   4110  O   CYS B  47       8.672  14.790  -4.507  0.00  0.00      BP1  O
ATOM   4111  N   ILE B  48       9.615  13.102  -3.377  0.00  0.00      BP1  N
ATOM   4112  HN  ILE B  48       9.530  12.199  -2.959  0.00  0.00      BP1   
ATOM   4113  CA  ILE B  48      10.916  13.745  -3.159  0.00  0.00      BP1  C
ATOM   4114  HA  ILE B  48      10.682  14.635  -2.589  0.00  0.00      BP1   
ATOM   4115  CB  ILE B  48      11.839  12.902  -2.266  0.00  0.00      BP1  C
ATOM   4116  HB  ILE B  48      11.715  11.856  -2.645  0.00  0.00      BP1   
ATOM   4117  CG2 ILE B  48      13.330  13.335  -2.307  0.00  0.00      BP1  C
ATOM   4118 HG21 ILE B  48      13.965  12.599  -1.771  0.00  0.00      BP1   
ATOM   4119 HG22 ILE B  48      13.696  13.396  -3.353  0.00  0.00      BP1   
ATOM   4120 HG23 ILE B  48      13.469  14.326  -1.827  0.00  0.00      BP1   
ATOM   4121  CG1 ILE B  48      11.305  12.934  -0.816  0.00  0.00      BP1  C
ATOM   4122 HG11 ILE B  48      11.246  13.987  -0.460  0.00  0.00      BP1   
ATOM   4123 HG12 ILE B  48      10.270  12.524  -0.803  0.00  0.00      BP1   
ATOM   4124  CD  ILE B  48      12.148  12.122   0.182  0.00  0.00      BP1   
ATOM   4125  HD1 ILE B  48      11.678  12.140   1.188  0.00  0.00      BP1   
ATOM   4126  HD2 ILE B  48      12.228  11.063  -0.145  0.00  0.00      BP1   
ATOM   4127  HD3 ILE B  48      13.172  12.541   0.273  0.00  0.00      BP1   
ATOM   4128  C   ILE B  48      11.656  14.208  -4.422  0.00  0.00      BP1  C
ATOM   4129  O   ILE B  48      12.151  15.337  -4.363  0.00  0.00      BP1  O
ATOM   4130  N   PRO B  49      11.759  13.511  -5.571  0.00  0.00      BP1  N
ATOM   4131  CD  PRO B  49      11.244  12.154  -5.783  0.00  0.00      BP1  C
ATOM   4132  HD1 PRO B  49      10.144  12.166  -5.954  0.00  0.00      BP1   
ATOM   4133  HD2 PRO B  49      11.467  11.500  -4.909  0.00  0.00      BP1   
ATOM   4134  CA  PRO B  49      12.464  13.984  -6.766  0.00  0.00      BP1  C
ATOM   4135  HA  PRO B  49      13.525  13.987  -6.545  0.00  0.00      BP1   
ATOM   4136  CB  PRO B  49      12.192  12.902  -7.820  0.00  0.00      BP1  C
ATOM   4137  HB1 PRO B  49      13.065  12.749  -8.495  0.00  0.00      BP1   
ATOM   4138  HB2 PRO B  49      11.283  13.125  -8.421  0.00  0.00      BP1   
ATOM   4139  CG  PRO B  49      11.957  11.631  -7.019  0.00  0.00      BP1  C
ATOM   4140  HG1 PRO B  49      12.909  11.117  -6.783  0.00  0.00      BP1   
ATOM   4141  HG2 PRO B  49      11.297  10.901  -7.542  0.00  0.00      BP1   
ATOM   4142  C   PRO B  49      12.064  15.349  -7.301  0.00  0.00      BP1  C
ATOM   4143  O   PRO B  49      12.822  15.945  -8.056  0.00  0.00      BP1  O
ATOM   4144  N   TRP B  50      10.861  15.842  -6.957  0.00  0.00      BP1  N
ATOM   4145  HN  TRP B  50      10.247  15.340  -6.352  0.00  0.00      BP1   
ATOM   4146  CA  TRP B  50      10.358  17.112  -7.418  0.00  0.00      BP1  C
ATOM   4147  HA  TRP B  50      10.942  17.372  -8.293  0.00  0.00      BP1   
ATOM   4148  CB  TRP B  50       8.856  16.997  -7.750  0.00  0.00      BP1  C
ATOM   4149  HB1 TRP B  50       8.353  16.510  -6.886  0.00  0.00      BP1   
ATOM   4150  HB2 TRP B  50       8.413  18.011  -7.852  0.00  0.00      BP1   
ATOM   4151  CG  TRP B  50       8.596  16.154  -8.984  0.00  0.00      BP1  C
ATOM   4152  CD1 TRP B  50       8.633  16.538 -10.290  0.00  0.00      BP1  C
ATOM   4153  HD1 TRP B  50       8.822  17.552 -10.618  0.00  0.00      BP1   
ATOM   4154  NE1 TRP B  50       8.438  15.454 -11.119  0.00  0.00      BP1  N
ATOM   4155  HE1 TRP B  50       8.437  15.454 -12.095  0.00  0.00      BP1   
ATOM   4156  CE2 TRP B  50       8.290  14.333 -10.335  0.00  0.00      BP1  C
ATOM   4157  CD2 TRP B  50       8.376  14.741  -8.985  0.00  0.00      BP1  C
ATOM   4158  CE3 TRP B  50       8.280  13.827  -7.954  0.00  0.00      BP1  C
ATOM   4159  HE3 TRP B  50       8.338  14.129  -6.917  0.00  0.00      BP1   
ATOM   4160  CZ3 TRP B  50       8.096  12.487  -8.285  0.00  0.00      BP1  C
ATOM   4161  HZ3 TRP B  50       8.021  11.751  -7.498  0.00  0.00      BP1   
ATOM   4162  CZ2 TRP B  50       8.103  12.996 -10.659  0.00  0.00      BP1  C
ATOM   4163  HZ2 TRP B  50       8.038  12.661 -11.683  0.00  0.00      BP1   
ATOM   4164  CH2 TRP B  50       8.002  12.074  -9.611  0.00  0.00      BP1  C
ATOM   4165  HH2 TRP B  50       7.848  11.027  -9.834  0.00  0.00      BP1   
ATOM   4166  C   TRP B  50      10.540  18.234  -6.418  0.00  0.00      BP1  C
ATOM   4167  O   TRP B  50      10.132  19.359  -6.682  0.00  0.00      BP1  O
ATOM   4168  N   LYS B  51      11.183  18.018  -5.250  0.00  0.00      BP1  N
ATOM   4169  HN  LYS B  51      11.649  17.165  -5.019  0.00  0.00      BP1   
ATOM   4170  CA  LYS B  51      11.237  19.049  -4.222  0.00  0.00      BP1  C
ATOM   4171  HA  LYS B  51      10.213  19.381  -4.100  0.00  0.00      BP1   
ATOM   4172  CB  LYS B  51      11.690  18.484  -2.863  0.00  0.00      BP1  C
ATOM   4173  HB1 LYS B  51      11.428  19.242  -2.089  0.00  0.00      BP1   
ATOM   4174  HB2 LYS B  51      11.087  17.578  -2.628  0.00  0.00      BP1   
ATOM   4175  CG  LYS B  51      13.188  18.173  -2.767  0.00  0.00      BP1  C
ATOM   4176  HG1 LYS B  51      13.505  17.623  -3.682  0.00  0.00      BP1   
ATOM   4177  HG2 LYS B  51      13.756  19.131  -2.742  0.00  0.00      BP1   
ATOM   4178  CD  LYS B  51      13.522  17.325  -1.535  0.00  0.00      BP1  C
ATOM   4179  HD1 LYS B  51      13.043  16.327  -1.655  0.00  0.00      BP1   
ATOM   4180  HD2 LYS B  51      14.625  17.165  -1.514  0.00  0.00      BP1   
ATOM   4181  CE  LYS B  51      13.097  17.912  -0.194  0.00  0.00      BP1  C
ATOM   4182  HE1 LYS B  51      11.990  18.014  -0.147  0.00  0.00      BP1   
ATOM   4183  HE2 LYS B  51      13.425  17.255   0.641  0.00  0.00      BP1   
ATOM   4184  NZ  LYS B  51      13.690  19.245   0.010  0.00  0.00      BP1  N
ATOM   4185  HZ1 LYS B  51      13.389  19.632   0.929  0.00  0.00      BP1   
ATOM   4186  HZ2 LYS B  51      14.727  19.171  -0.010  0.00  0.00      BP1   
ATOM   4187  HZ3 LYS B  51      13.378  19.882  -0.750  0.00  0.00      BP1   
ATOM   4188  C   LYS B  51      12.075  20.274  -4.567  0.00  0.00      BP1  C
ATOM   4189  O   LYS B  51      11.908  21.334  -3.961  0.00  0.00      BP1  O
ATOM   4190  N   ASP B  52      12.939  20.155  -5.591  0.00  0.00      BP1  N
ATOM   4191  HN  ASP B  52      13.136  19.250  -5.959  0.00  0.00      BP1   
ATOM   4192  CA  ASP B  52      13.662  21.207  -6.268  0.00  0.00      BP1  C
ATOM   4193  HA  ASP B  52      14.291  21.673  -5.518  0.00  0.00      BP1   
ATOM   4194  CB  ASP B  52      14.403  20.576  -7.474  0.00  0.00      BP1  C
ATOM   4195  HB1 ASP B  52      13.670  20.059  -8.123  0.00  0.00      BP1   
ATOM   4196  HB2 ASP B  52      14.909  21.359  -8.073  0.00  0.00      BP1   
ATOM   4197  CG  ASP B  52      15.447  19.543  -7.077  0.00  0.00      BP1  C
ATOM   4198  OD1 ASP B  52      15.744  19.407  -5.864  0.00  0.00      BP1  O
ATOM   4199  OD2 ASP B  52      15.935  18.866  -8.017  0.00  0.00      BP1  O
ATOM   4200  C   ASP B  52      12.749  22.295  -6.816  0.00  0.00      BP1  C
ATOM   4201  O   ASP B  52      13.072  23.479  -6.780  0.00  0.00      BP1  O
ATOM   4202  N   ASN B  53      11.569  21.904  -7.330  0.00  0.00      BP1  N
ATOM   4203  HN  ASN B  53      11.252  20.958  -7.277  0.00  0.00      BP1   
ATOM   4204  CA  ASN B  53      10.661  22.800  -7.995  0.00  0.00      BP1  C
ATOM   4205  HA  ASN B  53      10.402  23.591  -7.299  0.00  0.00      BP1   
ATOM   4206  CB  ASN B  53      11.301  23.335  -9.307  0.00  0.00      BP1  C
ATOM   4207  HB1 ASN B  53      12.264  23.823  -9.042  0.00  0.00      BP1   
ATOM   4208  HB2 ASN B  53      11.531  22.494  -9.994  0.00  0.00      BP1   
ATOM   4209  CG  ASN B  53      10.417  24.360  -9.992  0.00  0.00      BP1  C
ATOM   4210  OD1 ASN B  53       9.819  25.214  -9.335  0.00  0.00      BP1  O
ATOM   4211  ND2 ASN B  53      10.341  24.300 -11.341  0.00  0.00      BP1  N
ATOM   4212 HD21 ASN B  53       9.771  24.978 -11.797  0.00  0.00      BP1   
ATOM   4213 HD22 ASN B  53      10.865  23.617 -11.841  0.00  0.00      BP1   
ATOM   4214  C   ASN B  53       9.393  22.000  -8.277  0.00  0.00      BP1  C
ATOM   4215  O   ASN B  53       9.319  21.251  -9.249  0.00  0.00      BP1  O
ATOM   4216  N   ALA B  54       8.367  22.135  -7.413  0.00  0.00      BP1  N
ATOM   4217  HN  ALA B  54       8.370  22.847  -6.711  0.00  0.00      BP1   
ATOM   4218  CA  ALA B  54       7.203  21.283  -7.428  0.00  0.00      BP1  C
ATOM   4219  HA  ALA B  54       7.282  20.558  -8.230  0.00  0.00      BP1   
ATOM   4220  CB  ALA B  54       7.086  20.568  -6.066  0.00  0.00      BP1  C
ATOM   4221  HB1 ALA B  54       7.994  19.953  -5.889  0.00  0.00      BP1   
ATOM   4222  HB2 ALA B  54       7.003  21.302  -5.235  0.00  0.00      BP1   
ATOM   4223  HB3 ALA B  54       6.204  19.894  -6.032  0.00  0.00      BP1   
ATOM   4224  C   ALA B  54       5.924  22.062  -7.679  0.00  0.00      BP1  C
ATOM   4225  O   ALA B  54       5.821  23.236  -7.341  0.00  0.00      BP1  O
ATOM   4226  N   CYS B  55       4.902  21.384  -8.245  0.00  0.00      BP1  N
ATOM   4227  HN  CYS B  55       5.069  20.487  -8.649  0.00  0.00      BP1   
ATOM   4228  CA  CYS B  55       3.522  21.845  -8.329  0.00  0.00      BP1  C
ATOM   4229  HA  CYS B  55       3.555  22.922  -8.217  0.00  0.00      BP1   
ATOM   4230  CB  CYS B  55       2.875  21.415  -9.668  0.00  0.00      BP1   
ATOM   4231  HB1 CYS B  55       3.077  20.327  -9.797  0.00  0.00      BP1   
ATOM   4232  HB2 CYS B  55       1.769  21.516  -9.602  0.00  0.00      BP1   
ATOM   4233  SG  CYS B  55       3.549  22.312 -11.084  0.00  0.00      BP1   
ATOM   4234  C   CYS B  55       2.667  21.287  -7.196  0.00  0.00      BP1  C
ATOM   4235  O   CYS B  55       1.478  21.577  -7.097  0.00  0.00      BP1  O
ATOM   4236  N   CYS B  56       3.266  20.519  -6.267  0.00  0.00      BP1  N
ATOM   4237  HN  CYS B  56       4.250  20.352  -6.298  0.00  0.00      BP1   
ATOM   4238  CA  CYS B  56       2.576  19.878  -5.166  0.00  0.00      BP1  C
ATOM   4239  HA  CYS B  56       1.526  20.130  -5.248  0.00  0.00      BP1   
ATOM   4240  CB  CYS B  56       2.782  18.330  -5.153  0.00  0.00      BP1   
ATOM   4241  HB1 CYS B  56       2.269  17.937  -4.247  0.00  0.00      BP1   
ATOM   4242  HB2 CYS B  56       2.261  17.873  -6.023  0.00  0.00      BP1   
ATOM   4243  SG  CYS B  56       4.525  17.779  -5.093  0.00  0.00      BP1   
ATOM   4244  C   CYS B  56       3.089  20.457  -3.862  0.00  0.00      BP1  C
ATOM   4245  O   CYS B  56       4.279  20.714  -3.715  0.00  0.00      BP1  O
ATOM   4246  N   THR B  57       2.197  20.688  -2.879  0.00  0.00      BP1  N
ATOM   4247  HN  THR B  57       1.211  20.648  -3.036  0.00  0.00      BP1   
ATOM   4248  CA  THR B  57       2.574  21.013  -1.507  0.00  0.00      BP1  C
ATOM   4249  HA  THR B  57       3.435  21.666  -1.570  0.00  0.00      BP1   
ATOM   4250  CB  THR B  57       1.416  21.618  -0.698  0.00  0.00      BP1  C
ATOM   4251  HB  THR B  57       1.772  21.674   0.359  0.00  0.00      BP1   
ATOM   4252  OG1 THR B  57       0.271  20.775  -0.710  0.00  0.00      BP1  O
ATOM   4253  HG1 THR B  57      -0.395  21.239  -0.193  0.00  0.00      BP1   
ATOM   4254  CG2 THR B  57       1.002  22.967  -1.303  0.00  0.00      BP1  C
ATOM   4255 HG21 THR B  57       0.245  23.470  -0.665  0.00  0.00      BP1   
ATOM   4256 HG22 THR B  57       1.881  23.641  -1.385  0.00  0.00      BP1   
ATOM   4257 HG23 THR B  57       0.570  22.835  -2.318  0.00  0.00      BP1   
ATOM   4258  C   THR B  57       3.039  19.752  -0.790  0.00  0.00      BP1  C
ATOM   4259  O   THR B  57       2.880  18.633  -1.284  0.00  0.00      BP1  O
ATOM   4260  N   LEU B  58       3.588  19.892   0.434  0.00  0.00      BP1  N
ATOM   4261  HN  LEU B  58       3.870  20.781   0.786  0.00  0.00      BP1   
ATOM   4262  CA  LEU B  58       3.821  18.781   1.352  0.00  0.00      BP1  C
ATOM   4263  HA  LEU B  58       4.520  18.128   0.844  0.00  0.00      BP1   
ATOM   4264  CB  LEU B  58       4.316  19.311   2.718  0.00  0.00      BP1  C
ATOM   4265  HB1 LEU B  58       5.302  19.801   2.544  0.00  0.00      BP1   
ATOM   4266  HB2 LEU B  58       3.629  20.115   3.064  0.00  0.00      BP1   
ATOM   4267  CG  LEU B  58       4.493  18.252   3.835  0.00  0.00      BP1  C
ATOM   4268  HG  LEU B  58       3.604  17.586   3.721  0.00  0.00      BP1   
ATOM   4269  CD1 LEU B  58       5.759  17.414   3.619  0.00  0.00      BP1  C
ATOM   4270 HD11 LEU B  58       5.896  16.693   4.453  0.00  0.00      BP1   
ATOM   4271 HD12 LEU B  58       5.692  16.840   2.670  0.00  0.00      BP1   
ATOM   4272 HD13 LEU B  58       6.658  18.065   3.573  0.00  0.00      BP1   
ATOM   4273  CD2 LEU B  58       4.428  18.896   5.229  0.00  0.00      BP1  C
ATOM   4274 HD21 LEU B  58       4.538  18.120   6.017  0.00  0.00      BP1   
ATOM   4275 HD22 LEU B  58       5.236  19.640   5.374  0.00  0.00      BP1   
ATOM   4276 HD23 LEU B  58       3.451  19.405   5.377  0.00  0.00      BP1   
ATOM   4277  C   LEU B  58       2.579  17.969   1.661  0.00  0.00      BP1  C
ATOM   4278  O   LEU B  58       2.612  16.740   1.680  0.00  0.00      BP1  O
ATOM   4279  N   THR B  59       1.438  18.639   1.915  0.00  0.00      BP1  N
ATOM   4280  HN  THR B  59       1.396  19.638   1.929  0.00  0.00      BP1   
ATOM   4281  CA  THR B  59       0.169  17.984   2.191  0.00  0.00      BP1  C
ATOM   4282  HA  THR B  59       0.353  17.333   3.035  0.00  0.00      BP1   
ATOM   4283  CB  THR B  59      -0.946  18.984   2.433  0.00  0.00      BP1  C
ATOM   4284  HB  THR B  59      -1.103  19.515   1.462  0.00  0.00      BP1   
ATOM   4285  OG1 THR B  59      -0.547  19.953   3.392  0.00  0.00      BP1  O
ATOM   4286  HG1 THR B  59      -1.305  20.537   3.497  0.00  0.00      BP1   
ATOM   4287  CG2 THR B  59      -2.194  18.285   2.982  0.00  0.00      BP1  C
ATOM   4288 HG21 THR B  59      -3.046  18.994   3.052  0.00  0.00      BP1   
ATOM   4289 HG22 THR B  59      -2.498  17.453   2.312  0.00  0.00      BP1   
ATOM   4290 HG23 THR B  59      -2.005  17.866   3.994  0.00  0.00      BP1   
ATOM   4291  C   THR B  59      -0.257  17.095   1.048  0.00  0.00      BP1  C
ATOM   4292  O   THR B  59      -0.532  15.917   1.239  0.00  0.00      BP1  O
ATOM   4293  N   THR B  60      -0.203  17.626  -0.192  0.00  0.00      BP1  N
ATOM   4294  HN  THR B  60       0.074  18.576  -0.333  0.00  0.00      BP1   
ATOM   4295  CA  THR B  60      -0.527  16.909  -1.421  0.00  0.00      BP1  C
ATOM   4296  HA  THR B  60      -1.525  16.516  -1.273  0.00  0.00      BP1   
ATOM   4297  CB  THR B  60      -0.390  17.803  -2.643  0.00  0.00      BP1  C
ATOM   4298  HB  THR B  60       0.642  18.229  -2.601  0.00  0.00      BP1   
ATOM   4299  OG1 THR B  60      -1.307  18.882  -2.567  0.00  0.00      BP1  O
ATOM   4300  HG1 THR B  60      -1.171  19.392  -3.372  0.00  0.00      BP1   
ATOM   4301  CG2 THR B  60      -0.648  17.071  -3.969  0.00  0.00      BP1  C
ATOM   4302 HG21 THR B  60      -0.426  17.732  -4.833  0.00  0.00      BP1   
ATOM   4303 HG22 THR B  60       0.001  16.174  -4.049  0.00  0.00      BP1   
ATOM   4304 HG23 THR B  60      -1.707  16.743  -4.045  0.00  0.00      BP1   
ATOM   4305  C   THR B  60       0.376  15.719  -1.631  0.00  0.00      BP1  C
ATOM   4306  O   THR B  60      -0.059  14.639  -2.031  0.00  0.00      BP1  O
ATOM   4307  N   SER B  61       1.688  15.896  -1.342  0.00  0.00      BP1  N
ATOM   4308  HN  SER B  61       2.080  16.768  -1.051  0.00  0.00      BP1   
ATOM   4309  CA  SER B  61       2.649  14.810  -1.432  0.00  0.00      BP1  C
ATOM   4310  HA  SER B  61       2.538  14.430  -2.438  0.00  0.00      BP1   
ATOM   4311  CB  SER B  61       4.152  15.201  -1.366  0.00  0.00      BP1  C
ATOM   4312  HB1 SER B  61       4.752  14.327  -1.708  0.00  0.00      BP1   
ATOM   4313  HB2 SER B  61       4.366  16.040  -2.066  0.00  0.00      BP1   
ATOM   4314  OG  SER B  61       4.657  15.552  -0.077  0.00  0.00      BP1  O
ATOM   4315  HG1 SER B  61       5.621  15.550  -0.139  0.00  0.00      BP1   
ATOM   4316  C   SER B  61       2.385  13.667  -0.490  0.00  0.00      BP1  C
ATOM   4317  O   SER B  61       2.425  12.527  -0.922  0.00  0.00      BP1  O
ATOM   4318  N   TRP B  62       2.055  13.946   0.787  0.00  0.00      BP1  N
ATOM   4319  HN  TRP B  62       2.125  14.879   1.134  0.00  0.00      BP1   
ATOM   4320  CA  TRP B  62       1.585  12.964   1.752  0.00  0.00      BP1  C
ATOM   4321  HA  TRP B  62       2.327  12.176   1.775  0.00  0.00      BP1   
ATOM   4322  CB  TRP B  62       1.461  13.633   3.161  0.00  0.00      BP1  C
ATOM   4323  HB1 TRP B  62       2.461  13.590   3.648  0.00  0.00      BP1   
ATOM   4324  HB2 TRP B  62       1.205  14.709   3.047  0.00  0.00      BP1   
ATOM   4325  CG  TRP B  62       0.477  12.984   4.149  0.00  0.00      BP1  C
ATOM   4326  CD1 TRP B  62      -0.842  13.295   4.347  0.00  0.00      BP1  C
ATOM   4327  HD1 TRP B  62      -1.338  14.139   3.888  0.00  0.00      BP1   
ATOM   4328  NE1 TRP B  62      -1.441  12.366   5.166  0.00  0.00      BP1  N
ATOM   4329  HE1 TRP B  62      -2.375  12.352   5.452  0.00  0.00      BP1   
ATOM   4330  CE2 TRP B  62      -0.511  11.409   5.488  0.00  0.00      BP1  C
ATOM   4331  CD2 TRP B  62       0.701  11.758   4.855  0.00  0.00      BP1  C
ATOM   4332  CE3 TRP B  62       1.811  10.938   4.949  0.00  0.00      BP1  C
ATOM   4333  HE3 TRP B  62       2.747  11.188   4.469  0.00  0.00      BP1   
ATOM   4334  CZ3 TRP B  62       1.708   9.763   5.695  0.00  0.00      BP1  C
ATOM   4335  HZ3 TRP B  62       2.564   9.108   5.776  0.00  0.00      BP1   
ATOM   4336  CZ2 TRP B  62      -0.606  10.251   6.245  0.00  0.00      BP1  C
ATOM   4337  HZ2 TRP B  62      -1.519   9.982   6.753  0.00  0.00      BP1   
ATOM   4338  CH2 TRP B  62       0.519   9.422   6.339  0.00  0.00      BP1  C
ATOM   4339  HH2 TRP B  62       0.467   8.510   6.916  0.00  0.00      BP1   
ATOM   4340  C   TRP B  62       0.263  12.317   1.359  0.00  0.00      BP1  C
ATOM   4341  O   TRP B  62       0.095  11.099   1.467  0.00  0.00      BP1  O
ATOM   4342  N   GLU B  63      -0.721  13.121   0.906  0.00  0.00      BP1  N
ATOM   4343  HN  GLU B  63      -0.601  14.102   0.783  0.00  0.00      BP1   
ATOM   4344  CA  GLU B  63      -2.039  12.642   0.557  0.00  0.00      BP1  C
ATOM   4345  HA  GLU B  63      -2.452  12.161   1.435  0.00  0.00      BP1   
ATOM   4346  CB  GLU B  63      -3.025  13.769   0.203  0.00  0.00      BP1  C
ATOM   4347  HB1 GLU B  63      -2.524  14.456  -0.517  0.00  0.00      BP1   
ATOM   4348  HB2 GLU B  63      -3.902  13.347  -0.336  0.00  0.00      BP1   
ATOM   4349  CG  GLU B  63      -3.481  14.564   1.450  0.00  0.00      BP1  C
ATOM   4350  HG1 GLU B  63      -3.916  13.869   2.192  0.00  0.00      BP1   
ATOM   4351  HG2 GLU B  63      -2.629  15.103   1.911  0.00  0.00      BP1   
ATOM   4352  CD  GLU B  63      -4.581  15.591   1.193  0.00  0.00      BP1  C
ATOM   4353  OE1 GLU B  63      -4.846  15.933   0.017  0.00  0.00      BP1  O
ATOM   4354  OE2 GLU B  63      -5.173  16.029   2.213  0.00  0.00      BP1  O
ATOM   4355  C   GLU B  63      -2.014  11.608  -0.553  0.00  0.00      BP1  C
ATOM   4356  O   GLU B  63      -2.732  10.622  -0.488  0.00  0.00      BP1  O
ATOM   4357  N   ALA B  64      -1.137  11.772  -1.563  0.00  0.00      BP1  N
ATOM   4358  HN  ALA B  64      -0.600  12.615  -1.581  0.00  0.00      BP1   
ATOM   4359  CA  ALA B  64      -0.878  10.843  -2.650  0.00  0.00      BP1  C
ATOM   4360  HA  ALA B  64      -1.748  10.844  -3.298  0.00  0.00      BP1   
ATOM   4361  CB  ALA B  64       0.320  11.375  -3.466  0.00  0.00      BP1  C
ATOM   4362  HB1 ALA B  64       0.120  12.420  -3.784  0.00  0.00      BP1   
ATOM   4363  HB2 ALA B  64       1.250  11.375  -2.856  0.00  0.00      BP1   
ATOM   4364  HB3 ALA B  64       0.496  10.766  -4.379  0.00  0.00      BP1   
ATOM   4365  C   ALA B  64      -0.617   9.374  -2.275  0.00  0.00      BP1  C
ATOM   4366  O   ALA B  64      -0.966   8.456  -3.021  0.00  0.00      BP1  O
ATOM   4367  N   HSD B  65      -0.019   9.133  -1.092  0.00  0.00      BP1  N
ATOM   4368  HN  HSD B  65       0.173   9.901  -0.483  0.00  0.00      BP1   
ATOM   4369  CA  HSD B  65       0.389   7.831  -0.593  0.00  0.00      BP1  C
ATOM   4370  HA  HSD B  65       0.549   7.194  -1.454  0.00  0.00      BP1   
ATOM   4371  CB  HSD B  65       1.623   7.928   0.335  0.00  0.00      BP1  C
ATOM   4372  HB1 HSD B  65       1.384   8.601   1.187  0.00  0.00      BP1   
ATOM   4373  HB2 HSD B  65       1.842   6.928   0.769  0.00  0.00      BP1   
ATOM   4374  ND1 HSD B  65       2.773   9.729  -0.807  0.00  0.00      BP1  N
ATOM   4375  HD1 HSD B  65       2.037  10.385  -0.639  0.00  0.00      BP1   
ATOM   4376  CG  HSD B  65       2.826   8.441  -0.355  0.00  0.00      BP1  C
ATOM   4377  CE1 HSD B  65       3.916   9.953  -1.395  0.00  0.00      BP1  C
ATOM   4378  HE1 HSD B  65       4.186  10.906  -1.858  0.00  0.00      BP1   
ATOM   4379  NE2 HSD B  65       4.711   8.866  -1.347  0.00  0.00      BP1  N
ATOM   4380  CD2 HSD B  65       4.018   7.882  -0.672  0.00  0.00      BP1  C
ATOM   4381  HD2 HSD B  65       4.380   6.878  -0.490  0.00  0.00      BP1   
ATOM   4382  C   HSD B  65      -0.677   7.189   0.247  0.00  0.00      BP1  C
ATOM   4383  O   HSD B  65      -0.547   6.038   0.672  0.00  0.00      BP1  O
ATOM   4384  N   LEU B  66      -1.764   7.923   0.524  0.00  0.00      BP1  N
ATOM   4385  HN  LEU B  66      -1.846   8.891   0.294  0.00  0.00      BP1   
ATOM   4386  CA  LEU B  66      -2.916   7.373   1.183  0.00  0.00      BP1  C
ATOM   4387  HA  LEU B  66      -2.533   6.874   2.064  0.00  0.00      BP1   
ATOM   4388  CB  LEU B  66      -3.911   8.434   1.699  0.00  0.00      BP1  C
ATOM   4389  HB1 LEU B  66      -4.262   9.014   0.814  0.00  0.00      BP1   
ATOM   4390  HB2 LEU B  66      -4.809   7.919   2.106  0.00  0.00      BP1   
ATOM   4391  CG  LEU B  66      -3.320   9.408   2.737  0.00  0.00      BP1  C
ATOM   4392  HG  LEU B  66      -2.475   9.915   2.211  0.00  0.00      BP1   
ATOM   4393  CD1 LEU B  66      -4.361  10.446   3.182  0.00  0.00      BP1  C
ATOM   4394 HD11 LEU B  66      -3.938  11.111   3.964  0.00  0.00      BP1   
ATOM   4395 HD12 LEU B  66      -4.678  11.075   2.323  0.00  0.00      BP1   
ATOM   4396 HD13 LEU B  66      -5.260   9.945   3.601  0.00  0.00      BP1   
ATOM   4397  CD2 LEU B  66      -2.750   8.686   3.963  0.00  0.00      BP1  C
ATOM   4398 HD21 LEU B  66      -2.319   9.420   4.677  0.00  0.00      BP1   
ATOM   4399 HD22 LEU B  66      -3.532   8.113   4.500  0.00  0.00      BP1   
ATOM   4400 HD23 LEU B  66      -1.945   7.981   3.660  0.00  0.00      BP1   
ATOM   4401  C   LEU B  66      -3.657   6.347   0.364  0.00  0.00      BP1  C
ATOM   4402  O   LEU B  66      -3.900   6.461  -0.839  0.00  0.00      BP1  O
ATOM   4403  N   ASP B  67      -4.061   5.310   1.092  0.00  0.00      BP1  N
ATOM   4404  HN  ASP B  67      -3.697   5.168   2.009  0.00  0.00      BP1   
ATOM   4405  CA  ASP B  67      -5.007   4.313   0.710  0.00  0.00      BP1  C
ATOM   4406  HA  ASP B  67      -4.717   3.917  -0.257  0.00  0.00      BP1   
ATOM   4407  CB  ASP B  67      -4.990   3.276   1.859  0.00  0.00      BP1  C
ATOM   4408  HB1 ASP B  67      -4.827   3.801   2.822  0.00  0.00      BP1   
ATOM   4409  HB2 ASP B  67      -5.958   2.739   1.914  0.00  0.00      BP1   
ATOM   4410  CG  ASP B  67      -3.865   2.271   1.668  0.00  0.00      BP1  C
ATOM   4411  OD1 ASP B  67      -3.051   2.456   0.720  0.00  0.00      BP1  O
ATOM   4412  OD2 ASP B  67      -3.774   1.324   2.486  0.00  0.00      BP1  O
ATOM   4413  C   ASP B  67      -6.353   4.995   0.519  0.00  0.00      BP1  C
ATOM   4414  O   ASP B  67      -6.892   5.571   1.459  0.00  0.00      BP1  O
ATOM   4415  N   VAL B  68      -6.903   4.987  -0.727  0.00  0.00      BP1  N
ATOM   4416  HN  VAL B  68      -6.547   4.426  -1.470  0.00  0.00      BP1   
ATOM   4417  CA  VAL B  68      -8.063   5.801  -1.086  0.00  0.00      BP1  C
ATOM   4418  HA  VAL B  68      -8.262   5.644  -2.139  0.00  0.00      BP1   
ATOM   4419  CB  VAL B  68      -9.360   5.369  -0.413  0.00  0.00      BP1  C
ATOM   4420  HB  VAL B  68      -9.214   5.462   0.692  0.00  0.00      BP1   
ATOM   4421  CG1 VAL B  68     -10.578   6.211  -0.780  0.00  0.00      BP1  C
ATOM   4422 HG11 VAL B  68     -11.488   5.811  -0.282  0.00  0.00      BP1   
ATOM   4423 HG12 VAL B  68     -10.460   7.265  -0.455  0.00  0.00      BP1   
ATOM   4424 HG13 VAL B  68     -10.751   6.193  -1.877  0.00  0.00      BP1   
ATOM   4425  CG2 VAL B  68      -9.757   3.999  -0.951  0.00  0.00      BP1  C
ATOM   4426 HG21 VAL B  68     -10.722   3.669  -0.511  0.00  0.00      BP1   
ATOM   4427 HG22 VAL B  68      -9.869   4.031  -2.057  0.00  0.00      BP1   
ATOM   4428 HG23 VAL B  68      -8.994   3.233  -0.700  0.00  0.00      BP1   
ATOM   4429  C   VAL B  68      -7.758   7.274  -0.896  0.00  0.00      BP1  C
ATOM   4430  O   VAL B  68      -8.335   7.974  -0.068  0.00  0.00      BP1  O
ATOM   4431  N   SER B  69      -6.759   7.779  -1.635  0.00  0.00      BP1  N
ATOM   4432  HN  SER B  69      -6.260   7.265  -2.333  0.00  0.00      BP1   
ATOM   4433  CA  SER B  69      -6.312   9.148  -1.474  0.00  0.00      BP1  C
ATOM   4434  HA  SER B  69      -5.951   9.202  -0.455  0.00  0.00      BP1   
ATOM   4435  CB  SER B  69      -5.153   9.436  -2.452  0.00  0.00      BP1  C
ATOM   4436  HB1 SER B  69      -4.327   8.722  -2.229  0.00  0.00      BP1   
ATOM   4437  HB2 SER B  69      -5.475   9.245  -3.501  0.00  0.00      BP1   
ATOM   4438  OG  SER B  69      -4.640  10.755  -2.326  0.00  0.00      BP1  O
ATOM   4439  HG1 SER B  69      -3.797  10.777  -2.798  0.00  0.00      BP1   
ATOM   4440  C   SER B  69      -7.423  10.192  -1.618  0.00  0.00      BP1  C
ATOM   4441  O   SER B  69      -8.212  10.098  -2.568  0.00  0.00      BP1  O
ATOM   4442  N   PRO B  70      -7.545  11.199  -0.728  0.00  0.00      BP1  N
ATOM   4443  CD  PRO B  70      -6.713  11.377   0.461  0.00  0.00      BP1  C
ATOM   4444  HD1 PRO B  70      -5.631  11.267   0.221  0.00  0.00      BP1   
ATOM   4445  HD2 PRO B  70      -6.982  10.648   1.260  0.00  0.00      BP1   
ATOM   4446  CA  PRO B  70      -8.641  12.162  -0.740  0.00  0.00      BP1  C
ATOM   4447  HA  PRO B  70      -9.598  11.660  -0.661  0.00  0.00      BP1   
ATOM   4448  CB  PRO B  70      -8.457  13.015   0.529  0.00  0.00      BP1  C
ATOM   4449  HB1 PRO B  70      -9.118  12.677   1.358  0.00  0.00      BP1   
ATOM   4450  HB2 PRO B  70      -8.620  14.098   0.331  0.00  0.00      BP1   
ATOM   4451  CG  PRO B  70      -7.001  12.797   0.934  0.00  0.00      BP1  C
ATOM   4452  HG1 PRO B  70      -6.870  12.923   2.027  0.00  0.00      BP1   
ATOM   4453  HG2 PRO B  70      -6.305  13.502   0.423  0.00  0.00      BP1   
ATOM   4454  C   PRO B  70      -8.618  12.984  -2.006  0.00  0.00      BP1  C
ATOM   4455  O   PRO B  70      -9.631  13.582  -2.360  0.00  0.00      BP1  O
ATOM   4456  N   LEU B  71      -7.473  12.977  -2.719  0.00  0.00      BP1  N
ATOM   4457  HN  LEU B  71      -6.677  12.487  -2.370  0.00  0.00      BP1   
ATOM   4458  CA  LEU B  71      -7.261  13.625  -3.985  0.00  0.00      BP1  C
ATOM   4459  HA  LEU B  71      -7.399  14.682  -3.796  0.00  0.00      BP1   
ATOM   4460  CB  LEU B  71      -5.824  13.360  -4.505  0.00  0.00      BP1  C
ATOM   4461  HB1 LEU B  71      -5.729  12.261  -4.664  0.00  0.00      BP1   
ATOM   4462  HB2 LEU B  71      -5.710  13.828  -5.509  0.00  0.00      BP1   
ATOM   4463  CG  LEU B  71      -4.678  13.817  -3.577  0.00  0.00      BP1  C
ATOM   4464  HG  LEU B  71      -4.823  13.261  -2.620  0.00  0.00      BP1   
ATOM   4465  CD1 LEU B  71      -3.318  13.453  -4.195  0.00  0.00      BP1  C
ATOM   4466 HD11 LEU B  71      -2.488  13.821  -3.555  0.00  0.00      BP1   
ATOM   4467 HD12 LEU B  71      -3.218  12.351  -4.298  0.00  0.00      BP1   
ATOM   4468 HD13 LEU B  71      -3.209  13.910  -5.202  0.00  0.00      BP1   
ATOM   4469  CD2 LEU B  71      -4.727  15.317  -3.265  0.00  0.00      BP1  C
ATOM   4470 HD21 LEU B  71      -3.897  15.597  -2.581  0.00  0.00      BP1   
ATOM   4471 HD22 LEU B  71      -4.626  15.930  -4.183  0.00  0.00      BP1   
ATOM   4472 HD23 LEU B  71      -5.688  15.581  -2.771  0.00  0.00      BP1   
ATOM   4473  C   LEU B  71      -8.260  13.215  -5.062  0.00  0.00      BP1  C
ATOM   4474  O   LEU B  71      -8.776  14.065  -5.797  0.00  0.00      BP1  O
ATOM   4475  N   TYR B  72      -8.580  11.902  -5.154  0.00  0.00      BP1  N
ATOM   4476  HN  TYR B  72      -8.252  11.220  -4.503  0.00  0.00      BP1   
ATOM   4477  CA  TYR B  72      -9.429  11.372  -6.209  0.00  0.00      BP1  C
ATOM   4478  HA  TYR B  72      -9.859  12.241  -6.692  0.00  0.00      BP1   
ATOM   4479  CB  TYR B  72      -8.625  10.510  -7.219  0.00  0.00      BP1  C
ATOM   4480  HB1 TYR B  72      -8.383   9.531  -6.752  0.00  0.00      BP1   
ATOM   4481  HB2 TYR B  72      -9.233  10.300  -8.127  0.00  0.00      BP1   
ATOM   4482  CG  TYR B  72      -7.332  11.163  -7.600  0.00  0.00      BP1  C
ATOM   4483  CD1 TYR B  72      -7.287  12.411  -8.242  0.00  0.00      BP1  C
ATOM   4484  HD1 TYR B  72      -8.207  12.935  -8.462  0.00  0.00      BP1   
ATOM   4485  CE1 TYR B  72      -6.063  12.973  -8.619  0.00  0.00      BP1  C
ATOM   4486  HE1 TYR B  72      -6.028  13.934  -9.109  0.00  0.00      BP1   
ATOM   4487  CZ  TYR B  72      -4.882  12.281  -8.365  0.00  0.00      BP1  C
ATOM   4488  OH  TYR B  72      -3.668  12.767  -8.866  0.00  0.00      BP1  O
ATOM   4489  HH  TYR B  72      -2.970  12.200  -8.529  0.00  0.00      BP1   
ATOM   4490  CD2 TYR B  72      -6.127  10.519  -7.296  0.00  0.00      BP1  C
ATOM   4491  HD2 TYR B  72      -6.139   9.554  -6.808  0.00  0.00      BP1   
ATOM   4492  CE2 TYR B  72      -4.904  11.082  -7.660  0.00  0.00      BP1  C
ATOM   4493  HE2 TYR B  72      -3.985  10.573  -7.410  0.00  0.00      BP1   
ATOM   4494  C   TYR B  72     -10.588  10.517  -5.703  0.00  0.00      BP1  C
ATOM   4495  O   TYR B  72     -11.553  10.303  -6.431  0.00  0.00      BP1  O
ATOM   4496  N   ASN B  73     -10.524   9.978  -4.459  0.00  0.00      BP1  N
ATOM   4497  HN  ASN B  73      -9.794  10.246  -3.832  0.00  0.00      BP1   
ATOM   4498  CA  ASN B  73     -11.464   8.994  -3.913  0.00  0.00      BP1  C
ATOM   4499  HA  ASN B  73     -10.999   8.671  -2.987  0.00  0.00      BP1   
ATOM   4500  CB  ASN B  73     -12.832   9.566  -3.469  0.00  0.00      BP1  C
ATOM   4501  HB1 ASN B  73     -13.253  10.142  -4.322  0.00  0.00      BP1   
ATOM   4502  HB2 ASN B  73     -13.540   8.742  -3.243  0.00  0.00      BP1   
ATOM   4503  CG  ASN B  73     -12.625  10.485  -2.283  0.00  0.00      BP1  C
ATOM   4504  OD1 ASN B  73     -11.869  10.157  -1.364  0.00  0.00      BP1  O
ATOM   4505  ND2 ASN B  73     -13.366  11.613  -2.236  0.00  0.00      BP1  N
ATOM   4506 HD21 ASN B  73     -13.222  12.223  -1.462  0.00  0.00      BP1   
ATOM   4507 HD22 ASN B  73     -14.003  11.822  -2.972  0.00  0.00      BP1   
ATOM   4508  C   ASN B  73     -11.682   7.758  -4.775  0.00  0.00      BP1  C
ATOM   4509  O   ASN B  73     -12.756   7.157  -4.795  0.00  0.00      BP1  O
ATOM   4510  N   PHE B  74     -10.605   7.311  -5.432  0.00  0.00      BP1  N
ATOM   4511  HN  PHE B  74      -9.734   7.795  -5.367  0.00  0.00      BP1   
ATOM   4512  CA  PHE B  74     -10.576   6.143  -6.264  0.00  0.00      BP1  C
ATOM   4513  HA  PHE B  74     -11.583   5.756  -6.363  0.00  0.00      BP1   
ATOM   4514  CB  PHE B  74      -9.926   6.501  -7.625  0.00  0.00      BP1  C
ATOM   4515  HB1 PHE B  74     -10.531   7.289  -8.122  0.00  0.00      BP1   
ATOM   4516  HB2 PHE B  74      -8.903   6.913  -7.484  0.00  0.00      BP1   
ATOM   4517  CG  PHE B  74      -9.880   5.336  -8.566  0.00  0.00      BP1  C
ATOM   4518  CD1 PHE B  74     -10.998   4.984  -9.332  0.00  0.00      BP1  C
ATOM   4519  HD1 PHE B  74     -11.903   5.572  -9.260  0.00  0.00      BP1   
ATOM   4520  CE1 PHE B  74     -10.960   3.877 -10.186  0.00  0.00      BP1  C
ATOM   4521  HE1 PHE B  74     -11.821   3.631 -10.790  0.00  0.00      BP1   
ATOM   4522  CZ  PHE B  74      -9.806   3.094 -10.263  0.00  0.00      BP1  C
ATOM   4523  HZ  PHE B  74      -9.768   2.240 -10.923  0.00  0.00      BP1   
ATOM   4524  CD2 PHE B  74      -8.724   4.551  -8.663  0.00  0.00      BP1  C
ATOM   4525  HD2 PHE B  74      -7.850   4.803  -8.078  0.00  0.00      BP1   
ATOM   4526  CE2 PHE B  74      -8.695   3.426  -9.489  0.00  0.00      BP1  C
ATOM   4527  HE2 PHE B  74      -7.808   2.809  -9.529  0.00  0.00      BP1   
ATOM   4528  C   PHE B  74      -9.783   5.122  -5.473  0.00  0.00      BP1  C
ATOM   4529  O   PHE B  74      -8.630   5.351  -5.100  0.00  0.00      BP1  O
ATOM   4530  N   SER B  75     -10.409   3.979  -5.145  0.00  0.00      BP1  N
ATOM   4531  HN  SER B  75     -11.357   3.788  -5.399  0.00  0.00      BP1   
ATOM   4532  CA  SER B  75      -9.772   2.921  -4.396  0.00  0.00      BP1  C
ATOM   4533  HA  SER B  75      -9.103   3.396  -3.693  0.00  0.00      BP1   
ATOM   4534  CB  SER B  75     -10.778   1.996  -3.654  0.00  0.00      BP1  C
ATOM   4535  HB1 SER B  75     -11.421   2.635  -3.007  0.00  0.00      BP1   
ATOM   4536  HB2 SER B  75     -11.448   1.489  -4.384  0.00  0.00      BP1   
ATOM   4537  OG  SER B  75     -10.105   1.041  -2.827  0.00  0.00      BP1  O
ATOM   4538  HG1 SER B  75     -10.768   0.659  -2.238  0.00  0.00      BP1   
ATOM   4539  C   SER B  75      -8.932   2.083  -5.317  0.00  0.00      BP1  C
ATOM   4540  O   SER B  75      -9.398   1.639  -6.359  0.00  0.00      BP1  O
ATOM   4541  N   LEU B  76      -7.665   1.853  -4.925  0.00  0.00      BP1  N
ATOM   4542  HN  LEU B  76      -7.260   2.342  -4.155  0.00  0.00      BP1   
ATOM   4543  CA  LEU B  76      -6.782   0.903  -5.555  0.00  0.00      BP1  C
ATOM   4544  HA  LEU B  76      -7.063   0.878  -6.600  0.00  0.00      BP1   
ATOM   4545  CB  LEU B  76      -5.311   1.305  -5.298  0.00  0.00      BP1  C
ATOM   4546  HB1 LEU B  76      -5.188   1.419  -4.196  0.00  0.00      BP1   
ATOM   4547  HB2 LEU B  76      -4.648   0.461  -5.595  0.00  0.00      BP1   
ATOM   4548  CG  LEU B  76      -4.843   2.606  -5.975  0.00  0.00      BP1  C
ATOM   4549  HG  LEU B  76      -5.582   3.393  -5.689  0.00  0.00      BP1   
ATOM   4550  CD1 LEU B  76      -3.439   3.005  -5.480  0.00  0.00      BP1  C
ATOM   4551 HD11 LEU B  76      -3.086   3.918  -6.005  0.00  0.00      BP1   
ATOM   4552 HD12 LEU B  76      -3.455   3.215  -4.388  0.00  0.00      BP1   
ATOM   4553 HD13 LEU B  76      -2.709   2.190  -5.671  0.00  0.00      BP1   
ATOM   4554  CD2 LEU B  76      -4.854   2.477  -7.506  0.00  0.00      BP1  C
ATOM   4555 HD21 LEU B  76      -4.531   3.431  -7.977  0.00  0.00      BP1   
ATOM   4556 HD22 LEU B  76      -4.165   1.681  -7.855  0.00  0.00      BP1   
ATOM   4557 HD23 LEU B  76      -5.877   2.239  -7.870  0.00  0.00      BP1   
ATOM   4558  C   LEU B  76      -6.951  -0.510  -4.998  0.00  0.00      BP1  C
ATOM   4559  O   LEU B  76      -6.418  -1.457  -5.570  0.00  0.00      BP1  O
ATOM   4560  N   PHE B  77      -7.714  -0.696  -3.889  0.00  0.00      BP1  N
ATOM   4561  HN  PHE B  77      -8.194   0.064  -3.453  0.00  0.00      BP1   
ATOM   4562  CA  PHE B  77      -7.907  -1.992  -3.235  0.00  0.00      BP1  C
ATOM   4563  HA  PHE B  77      -7.084  -2.618  -3.555  0.00  0.00      BP1   
ATOM   4564  CB  PHE B  77      -8.016  -2.035  -1.669  0.00  0.00      BP1  C
ATOM   4565  HB1 PHE B  77      -9.050  -2.328  -1.384  0.00  0.00      BP1   
ATOM   4566  HB2 PHE B  77      -7.330  -2.798  -1.241  0.00  0.00      BP1   
ATOM   4567  CG  PHE B  77      -7.769  -0.750  -1.002  0.00  0.00      BP1  C
ATOM   4568  CD1 PHE B  77      -6.571  -0.060  -1.176  0.00  0.00      BP1  C
ATOM   4569  HD1 PHE B  77      -5.759  -0.526  -1.716  0.00  0.00      BP1   
ATOM   4570  CE1 PHE B  77      -6.425   1.220  -0.650  0.00  0.00      BP1  C
ATOM   4571  HE1 PHE B  77      -5.529   1.790  -0.855  0.00  0.00      BP1   
ATOM   4572  CZ  PHE B  77      -7.451   1.751   0.136  0.00  0.00      BP1  C
ATOM   4573  HZ  PHE B  77      -7.320   2.739   0.553  0.00  0.00      BP1   
ATOM   4574  CD2 PHE B  77      -8.778  -0.202  -0.199  0.00  0.00      BP1  C
ATOM   4575  HD2 PHE B  77      -9.681  -0.765  -0.009  0.00  0.00      BP1   
ATOM   4576  CE2 PHE B  77      -8.622   1.046   0.378  0.00  0.00      BP1  C
ATOM   4577  HE2 PHE B  77      -9.406   1.451   1.004  0.00  0.00      BP1   
ATOM   4578  C   PHE B  77      -9.180  -2.659  -3.705  0.00  0.00      BP1  C
ATOM   4579  O   PHE B  77      -9.643  -3.635  -3.111  0.00  0.00      BP1  O
ATOM   4580  N   HSD B  78      -9.810  -2.183  -4.774  0.00  0.00      BP1  N
ATOM   4581  HN  HSD B  78      -9.429  -1.420  -5.294  0.00  0.00      BP1   
ATOM   4582  CA  HSD B  78     -11.069  -2.704  -5.272  0.00  0.00      BP1  C
ATOM   4583  HA  HSD B  78     -11.796  -2.481  -4.501  0.00  0.00      BP1   
ATOM   4584  CB  HSD B  78     -11.490  -1.953  -6.548  0.00  0.00      BP1  C
ATOM   4585  HB1 HSD B  78     -12.434  -2.396  -6.933  0.00  0.00      BP1   
ATOM   4586  HB2 HSD B  78     -11.711  -0.892  -6.299  0.00  0.00      BP1   
ATOM   4587  ND1 HSD B  78      -9.676  -0.900  -7.820  0.00  0.00      BP1  N
ATOM   4588  HD1 HSD B  78      -9.682  -0.065  -7.270  0.00  0.00      BP1   
ATOM   4589  CG  HSD B  78     -10.462  -2.005  -7.626  0.00  0.00      BP1  C
ATOM   4590  CE1 HSD B  78      -8.851  -1.220  -8.788  0.00  0.00      BP1  C
ATOM   4591  HE1 HSD B  78      -8.084  -0.548  -9.183  0.00  0.00      BP1   
ATOM   4592  NE2 HSD B  78      -9.067  -2.480  -9.227  0.00  0.00      BP1  N
ATOM   4593  CD2 HSD B  78     -10.102  -2.994  -8.481  0.00  0.00      BP1  C
ATOM   4594  HD2 HSD B  78     -10.528  -3.980  -8.616  0.00  0.00      BP1   
ATOM   4595  C   HSD B  78     -11.122  -4.223  -5.528  0.00  0.00      BP1  C
ATOM   4596  O   HSD B  78     -12.193  -4.813  -5.430  0.00  0.00      BP1  O
ATOM   4597  N   CYS B  79      -9.972  -4.877  -5.832  0.00  0.00      BP1  N
ATOM   4598  HN  CYS B  79      -9.130  -4.361  -5.979  0.00  0.00      BP1   
ATOM   4599  CA  CYS B  79      -9.833  -6.325  -5.972  0.00  0.00      BP1  C
ATOM   4600  HA  CYS B  79     -10.828  -6.729  -5.823  0.00  0.00      BP1   
ATOM   4601  CB  CYS B  79      -9.331  -6.696  -7.378  0.00  0.00      BP1   
ATOM   4602  HB1 CYS B  79      -8.708  -5.848  -7.741  0.00  0.00      BP1   
ATOM   4603  HB2 CYS B  79      -8.651  -7.574  -7.316  0.00  0.00      BP1   
ATOM   4604  SG  CYS B  79     -10.718  -6.963  -8.499  0.00  0.00      BP1   
ATOM   4605  C   CYS B  79      -8.921  -6.940  -4.924  0.00  0.00      BP1  C
ATOM   4606  O   CYS B  79      -8.342  -8.009  -5.108  0.00  0.00      BP1  O
ATOM   4607  N   GLY B  80      -8.799  -6.257  -3.775  0.00  0.00      BP1  N
ATOM   4608  HN  GLY B  80      -9.377  -5.457  -3.626  0.00  0.00      BP1   
ATOM   4609  CA  GLY B  80      -7.884  -6.577  -2.703  0.00  0.00      BP1  C
ATOM   4610  HA1 GLY B  80      -7.554  -7.600  -2.822  0.00  0.00      BP1   
ATOM   4611  HA2 GLY B  80      -8.367  -6.374  -1.757  0.00  0.00      BP1   
ATOM   4612  C   GLY B  80      -6.681  -5.686  -2.808  0.00  0.00      BP1  C
ATOM   4613  O   GLY B  80      -6.348  -5.179  -3.876  0.00  0.00      BP1  O
ATOM   4614  N   LEU B  81      -6.032  -5.432  -1.655  0.00  0.00      BP1  N
ATOM   4615  HN  LEU B  81      -6.477  -5.685  -0.798  0.00  0.00      BP1   
ATOM   4616  CA  LEU B  81      -4.722  -4.816  -1.489  0.00  0.00      BP1  C
ATOM   4617  HA  LEU B  81      -4.909  -3.752  -1.543  0.00  0.00      BP1   
ATOM   4618  CB  LEU B  81      -4.175  -5.215  -0.095  0.00  0.00      BP1  C
ATOM   4619  HB1 LEU B  81      -5.048  -5.524   0.524  0.00  0.00      BP1   
ATOM   4620  HB2 LEU B  81      -3.538  -6.120  -0.203  0.00  0.00      BP1   
ATOM   4621  CG  LEU B  81      -3.400  -4.147   0.705  0.00  0.00      BP1  C
ATOM   4622  HG  LEU B  81      -2.511  -3.846   0.098  0.00  0.00      BP1   
ATOM   4623  CD1 LEU B  81      -4.251  -2.909   1.044  0.00  0.00      BP1  C
ATOM   4624 HD11 LEU B  81      -3.667  -2.191   1.659  0.00  0.00      BP1   
ATOM   4625 HD12 LEU B  81      -4.574  -2.390   0.116  0.00  0.00      BP1   
ATOM   4626 HD13 LEU B  81      -5.157  -3.201   1.617  0.00  0.00      BP1   
ATOM   4627  CD2 LEU B  81      -2.892  -4.800   2.002  0.00  0.00      BP1  C
ATOM   4628 HD21 LEU B  81      -2.310  -4.067   2.600  0.00  0.00      BP1   
ATOM   4629 HD22 LEU B  81      -3.729  -5.161   2.633  0.00  0.00      BP1   
ATOM   4630 HD23 LEU B  81      -2.231  -5.663   1.771  0.00  0.00      BP1   
ATOM   4631  C   LEU B  81      -3.696  -5.161  -2.569  0.00  0.00      BP1  C
ATOM   4632  O   LEU B  81      -3.422  -6.329  -2.836  0.00  0.00      BP1  O
ATOM   4633  N   LEU B  82      -3.090  -4.151  -3.223  0.00  0.00      BP1  N
ATOM   4634  HN  LEU B  82      -3.314  -3.189  -3.086  0.00  0.00      BP1   
ATOM   4635  CA  LEU B  82      -2.043  -4.387  -4.196  0.00  0.00      BP1  C
ATOM   4636  HA  LEU B  82      -2.405  -5.179  -4.838  0.00  0.00      BP1   
ATOM   4637  CB  LEU B  82      -1.718  -3.101  -4.990  0.00  0.00      BP1  C
ATOM   4638  HB1 LEU B  82      -1.404  -2.328  -4.250  0.00  0.00      BP1   
ATOM   4639  HB2 LEU B  82      -0.830  -3.288  -5.634  0.00  0.00      BP1   
ATOM   4640  CG  LEU B  82      -2.869  -2.523  -5.833  0.00  0.00      BP1  C
ATOM   4641  HG  LEU B  82      -3.759  -2.448  -5.162  0.00  0.00      BP1   
ATOM   4642  CD1 LEU B  82      -2.475  -1.122  -6.322  0.00  0.00      BP1  C
ATOM   4643 HD11 LEU B  82      -3.268  -0.699  -6.974  0.00  0.00      BP1   
ATOM   4644 HD12 LEU B  82      -2.327  -0.434  -5.461  0.00  0.00      BP1   
ATOM   4645 HD13 LEU B  82      -1.530  -1.161  -6.905  0.00  0.00      BP1   
ATOM   4646  CD2 LEU B  82      -3.241  -3.428  -7.013  0.00  0.00      BP1  C
ATOM   4647 HD21 LEU B  82      -4.086  -2.988  -7.586  0.00  0.00      BP1   
ATOM   4648 HD22 LEU B  82      -2.390  -3.557  -7.713  0.00  0.00      BP1   
ATOM   4649 HD23 LEU B  82      -3.552  -4.432  -6.651  0.00  0.00      BP1   
ATOM   4650  C   LEU B  82      -0.750  -4.867  -3.561  0.00  0.00      BP1  C
ATOM   4651  O   LEU B  82      -0.463  -4.586  -2.398  0.00  0.00      BP1  O
ATOM   4652  N   MET B  83       0.113  -5.569  -4.332  0.00  0.00      BP1  N
ATOM   4653  HN  MET B  83      -0.122  -5.983  -5.209  0.00  0.00      BP1   
ATOM   4654  CA  MET B  83       1.492  -5.777  -3.922  0.00  0.00      BP1  C
ATOM   4655  HA  MET B  83       1.465  -6.300  -2.974  0.00  0.00      BP1   
ATOM   4656  CB  MET B  83       2.307  -6.564  -4.979  0.00  0.00      BP1  C
ATOM   4657  HB1 MET B  83       2.382  -5.912  -5.881  0.00  0.00      BP1   
ATOM   4658  HB2 MET B  83       3.347  -6.708  -4.612  0.00  0.00      BP1   
ATOM   4659  CG  MET B  83       1.716  -7.917  -5.416  0.00  0.00      BP1  C
ATOM   4660  HG1 MET B  83       0.741  -7.767  -5.926  0.00  0.00      BP1   
ATOM   4661  HG2 MET B  83       2.401  -8.408  -6.142  0.00  0.00      BP1   
ATOM   4662  SD  MET B  83       1.411  -9.109  -4.079  0.00  0.00      BP1  S
ATOM   4663  CE  MET B  83       3.087  -9.228  -3.400  0.00  0.00      BP1  C
ATOM   4664  HE1 MET B  83       3.120  -9.941  -2.548  0.00  0.00      BP1   
ATOM   4665  HE2 MET B  83       3.805  -9.584  -4.171  0.00  0.00      BP1   
ATOM   4666  HE3 MET B  83       3.441  -8.241  -3.032  0.00  0.00      BP1   
ATOM   4667  C   MET B  83       2.217  -4.438  -3.693  0.00  0.00      BP1  C
ATOM   4668  O   MET B  83       1.948  -3.490  -4.440  0.00  0.00      BP1  O
ATOM   4669  N   PRO B  84       3.127  -4.257  -2.736  0.00  0.00      BP1  N
ATOM   4670  CD  PRO B  84       3.447  -5.238  -1.702  0.00  0.00      BP1  C
ATOM   4671  HD1 PRO B  84       4.239  -5.944  -2.041  0.00  0.00      BP1   
ATOM   4672  HD2 PRO B  84       2.548  -5.821  -1.400  0.00  0.00      BP1   
ATOM   4673  CA  PRO B  84       3.679  -2.944  -2.420  0.00  0.00      BP1  C
ATOM   4674  HA  PRO B  84       2.876  -2.274  -2.134  0.00  0.00      BP1   
ATOM   4675  CB  PRO B  84       4.565  -3.182  -1.192  0.00  0.00      BP1  C
ATOM   4676  HB1 PRO B  84       4.534  -2.329  -0.478  0.00  0.00      BP1   
ATOM   4677  HB2 PRO B  84       5.619  -3.407  -1.470  0.00  0.00      BP1   
ATOM   4678  CG  PRO B  84       3.954  -4.413  -0.523  0.00  0.00      BP1  C
ATOM   4679  HG1 PRO B  84       3.148  -4.123   0.180  0.00  0.00      BP1   
ATOM   4680  HG2 PRO B  84       4.705  -5.008   0.045  0.00  0.00      BP1   
ATOM   4681  C   PRO B  84       4.456  -2.325  -3.559  0.00  0.00      BP1  C
ATOM   4682  O   PRO B  84       4.360  -1.118  -3.762  0.00  0.00      BP1  O
ATOM   4683  N   GLY B  85       5.209  -3.150  -4.320  0.00  0.00      BP1  N
ATOM   4684  HN  GLY B  85       5.349  -4.091  -4.015  0.00  0.00      BP1   
ATOM   4685  CA  GLY B  85       5.859  -2.790  -5.581  0.00  0.00      BP1  C
ATOM   4686  HA1 GLY B  85       6.221  -3.716  -6.007  0.00  0.00      BP1   
ATOM   4687  HA2 GLY B  85       6.637  -2.081  -5.332  0.00  0.00      BP1   
ATOM   4688  C   GLY B  85       4.943  -2.139  -6.588  0.00  0.00      BP1  C
ATOM   4689  O   GLY B  85       5.231  -1.085  -7.141  0.00  0.00      BP1  O
ATOM   4690  N   CYS B  86       3.769  -2.754  -6.816  0.00  0.00      BP1  N
ATOM   4691  HN  CYS B  86       3.554  -3.636  -6.400  0.00  0.00      BP1   
ATOM   4692  CA  CYS B  86       2.726  -2.214  -7.665  0.00  0.00      BP1  C
ATOM   4693  HA  CYS B  86       3.205  -1.996  -8.612  0.00  0.00      BP1   
ATOM   4694  CB  CYS B  86       1.617  -3.276  -7.835  0.00  0.00      BP1   
ATOM   4695  HB1 CYS B  86       2.103  -4.201  -8.217  0.00  0.00      BP1   
ATOM   4696  HB2 CYS B  86       1.193  -3.540  -6.841  0.00  0.00      BP1   
ATOM   4697  SG  CYS B  86       0.293  -2.812  -8.997  0.00  0.00      BP1   
ATOM   4698  C   CYS B  86       2.133  -0.907  -7.133  0.00  0.00      BP1  C
ATOM   4699  O   CYS B  86       1.970   0.062  -7.872  0.00  0.00      BP1  O
ATOM   4700  N   ARG B  87       1.835  -0.836  -5.811  0.00  0.00      BP1  N
ATOM   4701  HN  ARG B  87       1.972  -1.644  -5.242  0.00  0.00      BP1   
ATOM   4702  CA  ARG B  87       1.319   0.357  -5.142  0.00  0.00      BP1  C
ATOM   4703  HA  ARG B  87       0.398   0.639  -5.640  0.00  0.00      BP1   
ATOM   4704  CB  ARG B  87       0.986   0.089  -3.648  0.00  0.00      BP1  C
ATOM   4705  HB1 ARG B  87       0.149  -0.650  -3.640  0.00  0.00      BP1   
ATOM   4706  HB2 ARG B  87       1.847  -0.417  -3.160  0.00  0.00      BP1   
ATOM   4707  CG  ARG B  87       0.548   1.351  -2.863  0.00  0.00      BP1  C
ATOM   4708  HG1 ARG B  87       1.454   1.833  -2.435  0.00  0.00      BP1   
ATOM   4709  HG2 ARG B  87       0.123   2.092  -3.578  0.00  0.00      BP1   
ATOM   4710  CD  ARG B  87      -0.512   1.129  -1.776  0.00  0.00      BP1  C
ATOM   4711  HD1 ARG B  87      -1.214   1.995  -1.761  0.00  0.00      BP1   
ATOM   4712  HD2 ARG B  87      -1.097   0.198  -1.958  0.00  0.00      BP1   
ATOM   4713  NE  ARG B  87       0.169   0.991  -0.446  0.00  0.00      BP1  N
ATOM   4714  HE  ARG B  87       0.597   0.090  -0.313  0.00  0.00      BP1   
ATOM   4715  CZ  ARG B  87       0.206   1.966   0.478  0.00  0.00      BP1  C
ATOM   4716  NH1 ARG B  87      -0.292   3.167   0.232  0.00  0.00      BP1  N
ATOM   4717 HH11 ARG B  87      -0.236   3.884   0.912  0.00  0.00      BP1   
ATOM   4718 HH12 ARG B  87      -0.595   3.338  -0.708  0.00  0.00      BP1   
ATOM   4719  NH2 ARG B  87       0.684   1.711   1.695  0.00  0.00      BP1  N
ATOM   4720 HH21 ARG B  87       0.632   2.403   2.401  0.00  0.00      BP1   
ATOM   4721 HH22 ARG B  87       0.884   0.763   1.908  0.00  0.00      BP1   
ATOM   4722  C   ARG B  87       2.254   1.549  -5.254  0.00  0.00      BP1  C
ATOM   4723  O   ARG B  87       1.823   2.671  -5.521  0.00  0.00      BP1  O
ATOM   4724  N   LYS B  88       3.567   1.300  -5.119  0.00  0.00      BP1  N
ATOM   4725  HN  LYS B  88       3.873   0.386  -4.861  0.00  0.00      BP1   
ATOM   4726  CA  LYS B  88       4.623   2.267  -5.320  0.00  0.00      BP1  C
ATOM   4727  HA  LYS B  88       4.454   3.052  -4.593  0.00  0.00      BP1   
ATOM   4728  CB  LYS B  88       5.953   1.537  -5.057  0.00  0.00      BP1  C
ATOM   4729  HB1 LYS B  88       5.925   1.174  -4.004  0.00  0.00      BP1   
ATOM   4730  HB2 LYS B  88       6.000   0.629  -5.699  0.00  0.00      BP1   
ATOM   4731  CG  LYS B  88       7.211   2.377  -5.244  0.00  0.00      BP1  C
ATOM   4732  HG1 LYS B  88       7.509   2.355  -6.318  0.00  0.00      BP1   
ATOM   4733  HG2 LYS B  88       6.982   3.437  -4.986  0.00  0.00      BP1   
ATOM   4734  CD  LYS B  88       8.355   1.839  -4.382  0.00  0.00      BP1  C
ATOM   4735  HD1 LYS B  88       8.166   2.132  -3.324  0.00  0.00      BP1   
ATOM   4736  HD2 LYS B  88       8.330   0.725  -4.429  0.00  0.00      BP1   
ATOM   4737  CE  LYS B  88       9.717   2.349  -4.840  0.00  0.00      BP1  C
ATOM   4738  HE1 LYS B  88      10.249   1.569  -5.428  0.00  0.00      BP1   
ATOM   4739  HE2 LYS B  88       9.601   3.252  -5.479  0.00  0.00      BP1   
ATOM   4740  NZ  LYS B  88      10.528   2.697  -3.661  0.00  0.00      BP1  N
ATOM   4741  HZ1 LYS B  88      11.462   3.045  -3.960  0.00  0.00      BP1   
ATOM   4742  HZ2 LYS B  88      10.044   3.435  -3.112  0.00  0.00      BP1   
ATOM   4743  HZ3 LYS B  88      10.651   1.853  -3.066  0.00  0.00      BP1   
ATOM   4744  C   LYS B  88       4.601   2.913  -6.704  0.00  0.00      BP1  C
ATOM   4745  O   LYS B  88       4.677   4.132  -6.840  0.00  0.00      BP1  O
ATOM   4746  N   HSD B  89       4.404   2.119  -7.777  0.00  0.00      BP1  N
ATOM   4747  HN  HSD B  89       4.347   1.125  -7.699  0.00  0.00      BP1   
ATOM   4748  CA  HSD B  89       4.259   2.646  -9.126  0.00  0.00      BP1  C
ATOM   4749  HA  HSD B  89       5.165   3.206  -9.319  0.00  0.00      BP1   
ATOM   4750  CB  HSD B  89       4.120   1.534 -10.163  0.00  0.00      BP1  C
ATOM   4751  HB1 HSD B  89       3.455   0.742  -9.756  0.00  0.00      BP1   
ATOM   4752  HB2 HSD B  89       3.622   1.936 -11.073  0.00  0.00      BP1   
ATOM   4753  ND1 HSD B  89       6.270   1.614 -11.383  0.00  0.00      BP1  N
ATOM   4754  HD1 HSD B  89       6.148   2.546 -11.726  0.00  0.00      BP1   
ATOM   4755  CG  HSD B  89       5.422   0.943 -10.520  0.00  0.00      BP1  C
ATOM   4756  CE1 HSD B  89       7.299   0.788 -11.530  0.00  0.00      BP1  C
ATOM   4757  HE1 HSD B  89       8.169   1.003 -12.157  0.00  0.00      BP1   
ATOM   4758  NE2 HSD B  89       7.144  -0.343 -10.809  0.00  0.00      BP1  N
ATOM   4759  CD2 HSD B  89       5.941  -0.249 -10.158  0.00  0.00      BP1  C
ATOM   4760  HD2 HSD B  89       5.523  -1.021  -9.523  0.00  0.00      BP1   
ATOM   4761  C   HSD B  89       3.093   3.587  -9.337  0.00  0.00      BP1  C
ATOM   4762  O   HSD B  89       3.237   4.609 -10.013  0.00  0.00      BP1  O
ATOM   4763  N   PHE B  90       1.921   3.248  -8.758  0.00  0.00      BP1  N
ATOM   4764  HN  PHE B  90       1.807   2.370  -8.297  0.00  0.00      BP1   
ATOM   4765  CA  PHE B  90       0.738   4.094  -8.744  0.00  0.00      BP1  C
ATOM   4766  HA  PHE B  90       0.564   4.358  -9.780  0.00  0.00      BP1   
ATOM   4767  CB  PHE B  90      -0.511   3.372  -8.185  0.00  0.00      BP1  C
ATOM   4768  HB1 PHE B  90      -0.213   2.754  -7.310  0.00  0.00      BP1   
ATOM   4769  HB2 PHE B  90      -1.269   4.102  -7.827  0.00  0.00      BP1   
ATOM   4770  CG  PHE B  90      -1.097   2.452  -9.210  0.00  0.00      BP1  C
ATOM   4771  CD1 PHE B  90      -1.896   2.981 -10.231  0.00  0.00      BP1  C
ATOM   4772  HD1 PHE B  90      -2.091   4.044 -10.261  0.00  0.00      BP1   
ATOM   4773  CE1 PHE B  90      -2.450   2.151 -11.208  0.00  0.00      BP1  C
ATOM   4774  HE1 PHE B  90      -3.068   2.573 -11.988  0.00  0.00      BP1   
ATOM   4775  CZ  PHE B  90      -2.200   0.780 -11.180  0.00  0.00      BP1  C
ATOM   4776  HZ  PHE B  90      -2.602   0.139 -11.952  0.00  0.00      BP1   
ATOM   4777  CD2 PHE B  90      -0.880   1.071  -9.173  0.00  0.00      BP1  C
ATOM   4778  HD2 PHE B  90      -0.306   0.636  -8.367  0.00  0.00      BP1   
ATOM   4779  CE2 PHE B  90      -1.421   0.236 -10.157  0.00  0.00      BP1  C
ATOM   4780  HE2 PHE B  90      -1.236  -0.829 -10.122  0.00  0.00      BP1   
ATOM   4781  C   PHE B  90       0.928   5.393  -7.981  0.00  0.00      BP1  C
ATOM   4782  O   PHE B  90       0.522   6.451  -8.453  0.00  0.00      BP1  O
ATOM   4783  N   ILE B  91       1.584   5.358  -6.803  0.00  0.00      BP1  N
ATOM   4784  HN  ILE B  91       1.881   4.509  -6.371  0.00  0.00      BP1   
ATOM   4785  CA  ILE B  91       1.920   6.562  -6.049  0.00  0.00      BP1  C
ATOM   4786  HA  ILE B  91       0.992   7.106  -5.927  0.00  0.00      BP1   
ATOM   4787  CB  ILE B  91       2.490   6.252  -4.673  0.00  0.00      BP1  C
ATOM   4788  HB  ILE B  91       3.313   5.519  -4.869  0.00  0.00      BP1   
ATOM   4789  CG2 ILE B  91       2.966   7.549  -3.973  0.00  0.00      BP1  C
ATOM   4790 HG21 ILE B  91       3.521   7.310  -3.042  0.00  0.00      BP1   
ATOM   4791 HG22 ILE B  91       3.647   8.127  -4.632  0.00  0.00      BP1   
ATOM   4792 HG23 ILE B  91       2.103   8.196  -3.707  0.00  0.00      BP1   
ATOM   4793  CG1 ILE B  91       1.441   5.522  -3.799  0.00  0.00      BP1  C
ATOM   4794 HG11 ILE B  91       0.523   6.146  -3.712  0.00  0.00      BP1   
ATOM   4795 HG12 ILE B  91       1.147   4.575  -4.306  0.00  0.00      BP1   
ATOM   4796  CD  ILE B  91       1.936   5.169  -2.387  0.00  0.00      BP1   
ATOM   4797  HD1 ILE B  91       1.157   4.598  -1.837  0.00  0.00      BP1   
ATOM   4798  HD2 ILE B  91       2.855   4.545  -2.437  0.00  0.00      BP1   
ATOM   4799  HD3 ILE B  91       2.164   6.086  -1.804  0.00  0.00      BP1   
ATOM   4800  C   ILE B  91       2.861   7.468  -6.820  0.00  0.00      BP1  C
ATOM   4801  O   ILE B  91       2.664   8.679  -6.896  0.00  0.00      BP1  O
ATOM   4802  N   GLN B  92       3.886   6.905  -7.478  0.00  0.00      BP1  N
ATOM   4803  HN  GLN B  92       4.099   5.931  -7.421  0.00  0.00      BP1   
ATOM   4804  CA  GLN B  92       4.777   7.664  -8.334  0.00  0.00      BP1  C
ATOM   4805  HA  GLN B  92       5.193   8.440  -7.704  0.00  0.00      BP1   
ATOM   4806  CB  GLN B  92       5.895   6.756  -8.840  0.00  0.00      BP1  C
ATOM   4807  HB1 GLN B  92       5.405   5.866  -9.298  0.00  0.00      BP1   
ATOM   4808  HB2 GLN B  92       6.442   7.268  -9.664  0.00  0.00      BP1   
ATOM   4809  CG  GLN B  92       6.847   6.315  -7.714  0.00  0.00      BP1  C
ATOM   4810  HG1 GLN B  92       7.344   7.199  -7.259  0.00  0.00      BP1   
ATOM   4811  HG2 GLN B  92       6.290   5.787  -6.913  0.00  0.00      BP1   
ATOM   4812  CD  GLN B  92       7.934   5.413  -8.282  0.00  0.00      BP1  C
ATOM   4813  OE1 GLN B  92       7.824   4.925  -9.417  0.00  0.00      BP1  O
ATOM   4814  NE2 GLN B  92       9.019   5.232  -7.503  0.00  0.00      BP1  N
ATOM   4815 HE21 GLN B  92       9.740   4.648  -7.864  0.00  0.00      BP1   
ATOM   4816 HE22 GLN B  92       9.063   5.663  -6.608  0.00  0.00      BP1   
ATOM   4817  C   GLN B  92       4.091   8.349  -9.512  0.00  0.00      BP1  C
ATOM   4818  O   GLN B  92       4.419   9.477  -9.868  0.00  0.00      BP1  O
ATOM   4819  N   ALA B  93       3.081   7.690 -10.116  0.00  0.00      BP1  N
ATOM   4820  HN  ALA B  93       2.900   6.734  -9.888  0.00  0.00      BP1   
ATOM   4821  CA  ALA B  93       2.199   8.272 -11.111  0.00  0.00      BP1  C
ATOM   4822  HA  ALA B  93       2.782   8.630 -11.950  0.00  0.00      BP1   
ATOM   4823  CB  ALA B  93       1.219   7.199 -11.630  0.00  0.00      BP1  C
ATOM   4824  HB1 ALA B  93       1.790   6.347 -12.056  0.00  0.00      BP1   
ATOM   4825  HB2 ALA B  93       0.584   6.806 -10.805  0.00  0.00      BP1   
ATOM   4826  HB3 ALA B  93       0.556   7.601 -12.426  0.00  0.00      BP1   
ATOM   4827  C   ALA B  93       1.412   9.475 -10.585  0.00  0.00      BP1  C
ATOM   4828  O   ALA B  93       1.297  10.495 -11.265  0.00  0.00      BP1  O
ATOM   4829  N   ILE B  94       0.890   9.390  -9.338  0.00  0.00      BP1  N
ATOM   4830  HN  ILE B  94       0.905   8.537  -8.820  0.00  0.00      BP1   
ATOM   4831  CA  ILE B  94       0.264  10.507  -8.634  0.00  0.00      BP1  C
ATOM   4832  HA  ILE B  94      -0.473  10.910  -9.317  0.00  0.00      BP1   
ATOM   4833  CB  ILE B  94      -0.413  10.079  -7.333  0.00  0.00      BP1  C
ATOM   4834  HB  ILE B  94       0.394   9.561  -6.756  0.00  0.00      BP1   
ATOM   4835  CG2 ILE B  94      -1.003  11.308  -6.598  0.00  0.00      BP1  C
ATOM   4836 HG21 ILE B  94      -1.355  11.024  -5.585  0.00  0.00      BP1   
ATOM   4837 HG22 ILE B  94      -0.238  12.103  -6.479  0.00  0.00      BP1   
ATOM   4838 HG23 ILE B  94      -1.863  11.730  -7.158  0.00  0.00      BP1   
ATOM   4839  CG1 ILE B  94      -1.506   9.028  -7.611  0.00  0.00      BP1  C
ATOM   4840 HG11 ILE B  94      -2.253   9.442  -8.324  0.00  0.00      BP1   
ATOM   4841 HG12 ILE B  94      -1.039   8.143  -8.101  0.00  0.00      BP1   
ATOM   4842  CD  ILE B  94      -2.242   8.539  -6.352  0.00  0.00      BP1   
ATOM   4843  HD1 ILE B  94      -2.973   7.745  -6.617  0.00  0.00      BP1   
ATOM   4844  HD2 ILE B  94      -1.523   8.120  -5.615  0.00  0.00      BP1   
ATOM   4845  HD3 ILE B  94      -2.797   9.370  -5.868  0.00  0.00      BP1   
ATOM   4846  C   ILE B  94       1.241  11.624  -8.337  0.00  0.00      BP1  C
ATOM   4847  O   ILE B  94       0.968  12.787  -8.626  0.00  0.00      BP1  O
ATOM   4848  N   CYS B  95       2.439  11.304  -7.805  0.00  0.00      BP1  N
ATOM   4849  HN  CYS B  95       2.687  10.369  -7.559  0.00  0.00      BP1   
ATOM   4850  CA  CYS B  95       3.470  12.294  -7.546  0.00  0.00      BP1  C
ATOM   4851  HA  CYS B  95       3.030  13.012  -6.863  0.00  0.00      BP1   
ATOM   4852  CB  CYS B  95       4.740  11.672  -6.925  0.00  0.00      BP1   
ATOM   4853  HB1 CYS B  95       4.991  10.768  -7.524  0.00  0.00      BP1   
ATOM   4854  HB2 CYS B  95       5.599  12.369  -7.045  0.00  0.00      BP1   
ATOM   4855  SG  CYS B  95       4.561  11.167  -5.192  0.00  0.00      BP1   
ATOM   4856  C   CYS B  95       3.876  13.037  -8.796  0.00  0.00      BP1  C
ATOM   4857  O   CYS B  95       3.942  14.256  -8.811  0.00  0.00      BP1  O
ATOM   4858  N   PHE B  96       4.085  12.336  -9.912  0.00  0.00      BP1  N
ATOM   4859  HN  PHE B  96       4.058  11.338  -9.947  0.00  0.00      BP1   
ATOM   4860  CA  PHE B  96       4.369  12.969 -11.174  0.00  0.00      BP1  C
ATOM   4861  HA  PHE B  96       5.246  13.575 -10.985  0.00  0.00      BP1   
ATOM   4862  CB  PHE B  96       4.591  11.814 -12.166  0.00  0.00      BP1  C
ATOM   4863  HB1 PHE B  96       5.484  11.230 -11.851  0.00  0.00      BP1   
ATOM   4864  HB2 PHE B  96       3.727  11.116 -12.168  0.00  0.00      BP1   
ATOM   4865  CG  PHE B  96       4.864  12.250 -13.572  0.00  0.00      BP1  C
ATOM   4866  CD1 PHE B  96       5.838  13.213 -13.862  0.00  0.00      BP1  C
ATOM   4867  HD1 PHE B  96       6.409  13.655 -13.057  0.00  0.00      BP1   
ATOM   4868  CE1 PHE B  96       6.075  13.615 -15.179  0.00  0.00      BP1  C
ATOM   4869  HE1 PHE B  96       6.837  14.352 -15.390  0.00  0.00      BP1   
ATOM   4870  CZ  PHE B  96       5.334  13.059 -16.223  0.00  0.00      BP1  C
ATOM   4871  HZ  PHE B  96       5.531  13.346 -17.246  0.00  0.00      BP1   
ATOM   4872  CD2 PHE B  96       4.116  11.711 -14.626  0.00  0.00      BP1  C
ATOM   4873  HD2 PHE B  96       3.340  10.986 -14.423  0.00  0.00      BP1   
ATOM   4874  CE2 PHE B  96       4.341  12.121 -15.942  0.00  0.00      BP1  C
ATOM   4875  HE2 PHE B  96       3.744  11.710 -16.744  0.00  0.00      BP1   
ATOM   4876  C   PHE B  96       3.272  13.911 -11.681  0.00  0.00      BP1  C
ATOM   4877  O   PHE B  96       3.558  15.044 -12.065  0.00  0.00      BP1  O
ATOM   4878  N   TYR B  97       1.996  13.470 -11.648  0.00  0.00      BP1  N
ATOM   4879  HN  TYR B  97       1.780  12.554 -11.316  0.00  0.00      BP1   
ATOM   4880  CA  TYR B  97       0.841  14.247 -12.076  0.00  0.00      BP1  C
ATOM   4881  HA  TYR B  97       1.058  14.556 -13.091  0.00  0.00      BP1   
ATOM   4882  CB  TYR B  97      -0.417  13.342 -12.000  0.00  0.00      BP1  C
ATOM   4883  HB1 TYR B  97      -0.223  12.400 -12.560  0.00  0.00      BP1   
ATOM   4884  HB2 TYR B  97      -0.634  13.058 -10.947  0.00  0.00      BP1   
ATOM   4885  CG  TYR B  97      -1.634  13.975 -12.612  0.00  0.00      BP1  C
ATOM   4886  CD1 TYR B  97      -2.511  14.751 -11.838  0.00  0.00      BP1  C
ATOM   4887  HD1 TYR B  97      -2.314  14.895 -10.785  0.00  0.00      BP1   
ATOM   4888  CE1 TYR B  97      -3.651  15.324 -12.413  0.00  0.00      BP1  C
ATOM   4889  HE1 TYR B  97      -4.319  15.931 -11.820  0.00  0.00      BP1   
ATOM   4890  CZ  TYR B  97      -3.942  15.111 -13.758  0.00  0.00      BP1  C
ATOM   4891  OH  TYR B  97      -5.116  15.642 -14.322  0.00  0.00      BP1  O
ATOM   4892  HH  TYR B  97      -5.097  15.449 -15.262  0.00  0.00      BP1   
ATOM   4893  CD2 TYR B  97      -1.928  13.781 -13.968  0.00  0.00      BP1  C
ATOM   4894  HD2 TYR B  97      -1.285  13.161 -14.578  0.00  0.00      BP1   
ATOM   4895  CE2 TYR B  97      -3.077  14.341 -14.538  0.00  0.00      BP1  C
ATOM   4896  HE2 TYR B  97      -3.304  14.157 -15.578  0.00  0.00      BP1   
ATOM   4897  C   TYR B  97       0.626  15.518 -11.253  0.00  0.00      BP1  C
ATOM   4898  O   TYR B  97       0.342  16.594 -11.783  0.00  0.00      BP1  O
ATOM   4899  N   GLU B  98       0.759  15.401  -9.923  0.00  0.00      BP1  N
ATOM   4900  HN  GLU B  98       0.995  14.531  -9.499  0.00  0.00      BP1   
ATOM   4901  CA  GLU B  98       0.583  16.483  -8.984  0.00  0.00      BP1  C
ATOM   4902  HA  GLU B  98      -0.242  17.080  -9.352  0.00  0.00      BP1   
ATOM   4903  CB  GLU B  98       0.233  15.884  -7.608  0.00  0.00      BP1  C
ATOM   4904  HB1 GLU B  98       1.031  15.157  -7.333  0.00  0.00      BP1   
ATOM   4905  HB2 GLU B  98       0.265  16.680  -6.832  0.00  0.00      BP1   
ATOM   4906  CG  GLU B  98      -1.140  15.164  -7.575  0.00  0.00      BP1  C
ATOM   4907  HG1 GLU B  98      -1.243  14.524  -8.470  0.00  0.00      BP1   
ATOM   4908  HG2 GLU B  98      -1.238  14.538  -6.666  0.00  0.00      BP1   
ATOM   4909  CD  GLU B  98      -2.303  16.153  -7.624  0.00  0.00      BP1  C
ATOM   4910  OE1 GLU B  98      -2.094  17.346  -7.287  0.00  0.00      BP1  O
ATOM   4911  OE2 GLU B  98      -3.421  15.706  -7.980  0.00  0.00      BP1  O
ATOM   4912  C   GLU B  98       1.785  17.409  -8.847  0.00  0.00      BP1  C
ATOM   4913  O   GLU B  98       1.641  18.598  -8.574  0.00  0.00      BP1  O
ATOM   4914  N   CYS B  99       3.023  16.903  -9.026  0.00  0.00      BP1  N
ATOM   4915  HN  CYS B  99       3.187  15.981  -9.372  0.00  0.00      BP1   
ATOM   4916  CA  CYS B  99       4.223  17.664  -8.727  0.00  0.00      BP1  C
ATOM   4917  HA  CYS B  99       3.856  18.529  -8.186  0.00  0.00      BP1   
ATOM   4918  CB  CYS B  99       5.234  16.835  -7.899  0.00  0.00      BP1   
ATOM   4919  HB1 CYS B  99       5.542  15.968  -8.527  0.00  0.00      BP1   
ATOM   4920  HB2 CYS B  99       6.156  17.430  -7.723  0.00  0.00      BP1   
ATOM   4921  SG  CYS B  99       4.612  16.169  -6.319  0.00  0.00      BP1   
ATOM   4922  C   CYS B  99       5.026  18.170  -9.919  0.00  0.00      BP1  C
ATOM   4923  O   CYS B  99       5.820  19.096  -9.750  0.00  0.00      BP1  O
ATOM   4924  N   SER B 100       4.882  17.604 -11.136  0.00  0.00      BP1  N
ATOM   4925  HN  SER B 100       4.194  16.911 -11.348  0.00  0.00      BP1   
ATOM   4926  CA  SER B 100       5.738  17.967 -12.268  0.00  0.00      BP1  C
ATOM   4927  HA  SER B 100       6.744  17.899 -11.875  0.00  0.00      BP1   
ATOM   4928  CB  SER B 100       5.600  16.974 -13.453  0.00  0.00      BP1  C
ATOM   4929  HB1 SER B 100       5.833  15.951 -13.077  0.00  0.00      BP1   
ATOM   4930  HB2 SER B 100       4.550  16.955 -13.824  0.00  0.00      BP1   
ATOM   4931  OG  SER B 100       6.495  17.249 -14.541  0.00  0.00      BP1  O
ATOM   4932  HG1 SER B 100       6.495  16.470 -15.112  0.00  0.00      BP1   
ATOM   4933  C   SER B 100       5.549  19.397 -12.796  0.00  0.00      BP1  C
ATOM   4934  O   SER B 100       4.422  19.763 -13.128  0.00  0.00      BP1  O
ATOM   4935  N   PRO B 101       6.588  20.224 -12.968  0.00  0.00      BP1  N
ATOM   4936  CD  PRO B 101       7.922  19.986 -12.418  0.00  0.00      BP1  C
ATOM   4937  HD1 PRO B 101       8.428  19.148 -12.949  0.00  0.00      BP1   
ATOM   4938  HD2 PRO B 101       7.869  19.746 -11.332  0.00  0.00      BP1   
ATOM   4939  CA  PRO B 101       6.468  21.565 -13.525  0.00  0.00      BP1  C
ATOM   4940  HA  PRO B 101       5.487  21.988 -13.341  0.00  0.00      BP1   
ATOM   4941  CB  PRO B 101       7.597  22.321 -12.812  0.00  0.00      BP1  C
ATOM   4942  HB1 PRO B 101       7.281  22.697 -11.813  0.00  0.00      BP1   
ATOM   4943  HB2 PRO B 101       7.990  23.162 -13.426  0.00  0.00      BP1   
ATOM   4944  CG  PRO B 101       8.699  21.282 -12.627  0.00  0.00      BP1  C
ATOM   4945  HG1 PRO B 101       9.349  21.540 -11.768  0.00  0.00      BP1   
ATOM   4946  HG2 PRO B 101       9.347  21.180 -13.528  0.00  0.00      BP1   
ATOM   4947  C   PRO B 101       6.714  21.518 -15.022  0.00  0.00      BP1  C
ATOM   4948  O   PRO B 101       6.808  22.557 -15.675  0.00  0.00      BP1  O
ATOM   4949  N   ASN B 102       6.839  20.314 -15.609  0.00  0.00      BP1  N
ATOM   4950  HN  ASN B 102       6.606  19.471 -15.127  0.00  0.00      BP1   
ATOM   4951  CA  ASN B 102       7.310  20.120 -16.965  0.00  0.00      BP1  C
ATOM   4952  HA  ASN B 102       7.515  21.114 -17.348  0.00  0.00      BP1   
ATOM   4953  CB  ASN B 102       8.619  19.291 -16.979  0.00  0.00      BP1  C
ATOM   4954  HB1 ASN B 102       8.389  18.285 -16.565  0.00  0.00      BP1   
ATOM   4955  HB2 ASN B 102       8.975  19.150 -18.020  0.00  0.00      BP1   
ATOM   4956  CG  ASN B 102       9.705  19.931 -16.119  0.00  0.00      BP1  C
ATOM   4957  OD1 ASN B 102      10.318  19.265 -15.282  0.00  0.00      BP1  O
ATOM   4958  ND2 ASN B 102       9.962  21.245 -16.297  0.00  0.00      BP1  N
ATOM   4959 HD21 ASN B 102      10.681  21.650 -15.738  0.00  0.00      BP1   
ATOM   4960 HD22 ASN B 102       9.464  21.762 -16.985  0.00  0.00      BP1   
ATOM   4961  C   ASN B 102       6.241  19.496 -17.850  0.00  0.00      BP1  C
ATOM   4962  O   ASN B 102       6.540  18.789 -18.808  0.00  0.00      BP1  O
ATOM   4963  N   LEU B 103       4.955  19.765 -17.535  0.00  0.00      BP1  N
ATOM   4964  HN  LEU B 103       4.718  20.408 -16.810  0.00  0.00      BP1   
ATOM   4965  CA  LEU B 103       3.807  19.163 -18.200  0.00  0.00      BP1  C
ATOM   4966  HA  LEU B 103       4.226  18.380 -18.819  0.00  0.00      BP1   
ATOM   4967  CB  LEU B 103       2.788  18.638 -17.172  0.00  0.00      BP1  C
ATOM   4968  HB1 LEU B 103       2.468  19.508 -16.553  0.00  0.00      BP1   
ATOM   4969  HB2 LEU B 103       1.878  18.291 -17.709  0.00  0.00      BP1   
ATOM   4970  CG  LEU B 103       3.324  17.542 -16.247  0.00  0.00      BP1  C
ATOM   4971  HG  LEU B 103       4.049  18.041 -15.559  0.00  0.00      BP1   
ATOM   4972  CD1 LEU B 103       2.164  16.944 -15.438  0.00  0.00      BP1  C
ATOM   4973 HD11 LEU B 103       2.525  16.113 -14.796  0.00  0.00      BP1   
ATOM   4974 HD12 LEU B 103       1.704  17.715 -14.785  0.00  0.00      BP1   
ATOM   4975 HD13 LEU B 103       1.380  16.544 -16.115  0.00  0.00      BP1   
ATOM   4976  CD2 LEU B 103       4.072  16.431 -17.000  0.00  0.00      BP1  C
ATOM   4977 HD21 LEU B 103       4.456  15.671 -16.285  0.00  0.00      BP1   
ATOM   4978 HD22 LEU B 103       3.411  15.909 -17.723  0.00  0.00      BP1   
ATOM   4979 HD23 LEU B 103       4.936  16.852 -17.557  0.00  0.00      BP1   
ATOM   4980  C   LEU B 103       3.023  20.088 -19.103  0.00  0.00      BP1  C
ATOM   4981  O   LEU B 103       2.047  19.670 -19.723  0.00  0.00      BP1  O
ATOM   4982  N   GLY B 104       3.441  21.359 -19.232  0.00  0.00      BP1  N
ATOM   4983  HN  GLY B 104       4.247  21.688 -18.742  0.00  0.00      BP1   
ATOM   4984  CA  GLY B 104       2.771  22.344 -20.078  0.00  0.00      BP1  C
ATOM   4985  HA1 GLY B 104       3.493  23.144 -20.170  0.00  0.00      BP1   
ATOM   4986  HA2 GLY B 104       1.881  22.611 -19.522  0.00  0.00      BP1   
ATOM   4987  C   GLY B 104       2.343  21.931 -21.481  0.00  0.00      BP1  C
ATOM   4988  O   GLY B 104       1.171  22.140 -21.787  0.00  0.00      BP1  O
ATOM   4989  N   PRO B 105       3.149  21.325 -22.355  0.00  0.00      BP1  N
ATOM   4990  CD  PRO B 105       4.586  21.139 -22.145  0.00  0.00      BP1  C
ATOM   4991  HD1 PRO B 105       4.781  20.286 -21.457  0.00  0.00      BP1   
ATOM   4992  HD2 PRO B 105       5.050  22.059 -21.721  0.00  0.00      BP1   
ATOM   4993  CA  PRO B 105       2.737  20.895 -23.693  0.00  0.00      BP1  C
ATOM   4994  HA  PRO B 105       2.557  21.791 -24.276  0.00  0.00      BP1   
ATOM   4995  CB  PRO B 105       3.995  20.232 -24.277  0.00  0.00      BP1  C
ATOM   4996  HB1 PRO B 105       4.107  20.452 -25.363  0.00  0.00      BP1   
ATOM   4997  HB2 PRO B 105       3.991  19.131 -24.112  0.00  0.00      BP1   
ATOM   4998  CG  PRO B 105       5.174  20.846 -23.520  0.00  0.00      BP1  C
ATOM   4999  HG1 PRO B 105       5.548  21.754 -24.032  0.00  0.00      BP1   
ATOM   5000  HG2 PRO B 105       6.028  20.139 -23.410  0.00  0.00      BP1   
ATOM   5001  C   PRO B 105       1.524  19.975 -23.803  0.00  0.00      BP1  C
ATOM   5002  O   PRO B 105       0.935  19.900 -24.880  0.00  0.00      BP1  O
ATOM   5003  N   TRP B 106       1.158  19.243 -22.732  0.00  0.00      BP1  N
ATOM   5004  HN  TRP B 106       1.633  19.340 -21.860  0.00  0.00      BP1   
ATOM   5005  CA  TRP B 106       0.080  18.278 -22.737  0.00  0.00      BP1  C
ATOM   5006  HA  TRP B 106      -0.266  18.197 -23.761  0.00  0.00      BP1   
ATOM   5007  CB  TRP B 106       0.590  16.929 -22.189  0.00  0.00      BP1  C
ATOM   5008  HB1 TRP B 106       0.989  17.106 -21.165  0.00  0.00      BP1   
ATOM   5009  HB2 TRP B 106      -0.258  16.218 -22.086  0.00  0.00      BP1   
ATOM   5010  CG  TRP B 106       1.705  16.357 -23.047  0.00  0.00      BP1  C
ATOM   5011  CD1 TRP B 106       1.581  15.602 -24.175  0.00  0.00      BP1  C
ATOM   5012  HD1 TRP B 106       0.635  15.255 -24.569  0.00  0.00      BP1   
ATOM   5013  NE1 TRP B 106       2.811  15.388 -24.749  0.00  0.00      BP1  N
ATOM   5014  HE1 TRP B 106       2.994  14.906 -25.579  0.00  0.00      BP1   
ATOM   5015  CE2 TRP B 106       3.765  16.016 -23.983  0.00  0.00      BP1  C
ATOM   5016  CD2 TRP B 106       3.111  16.625 -22.895  0.00  0.00      BP1  C
ATOM   5017  CE3 TRP B 106       3.821  17.353 -21.952  0.00  0.00      BP1  C
ATOM   5018  HE3 TRP B 106       3.335  17.817 -21.105  0.00  0.00      BP1   
ATOM   5019  CZ3 TRP B 106       5.207  17.471 -22.115  0.00  0.00      BP1  C
ATOM   5020  HZ3 TRP B 106       5.779  18.045 -21.399  0.00  0.00      BP1   
ATOM   5021  CZ2 TRP B 106       5.142  16.113 -24.129  0.00  0.00      BP1  C
ATOM   5022  HZ2 TRP B 106       5.659  15.633 -24.946  0.00  0.00      BP1   
ATOM   5023  CH2 TRP B 106       5.860  16.857 -23.186  0.00  0.00      BP1  C
ATOM   5024  HH2 TRP B 106       6.932  16.957 -23.286  0.00  0.00      BP1   
ATOM   5025  C   TRP B 106      -1.102  18.732 -21.907  0.00  0.00      BP1  C
ATOM   5026  O   TRP B 106      -2.101  18.018 -21.807  0.00  0.00      BP1  O
ATOM   5027  N   ILE B 107      -1.033  19.934 -21.292  0.00  0.00      BP1  N
ATOM   5028  HN  ILE B 107      -0.202  20.487 -21.267  0.00  0.00      BP1   
ATOM   5029  CA  ILE B 107      -2.165  20.530 -20.608  0.00  0.00      BP1  C
ATOM   5030  HA  ILE B 107      -2.575  19.761 -19.966  0.00  0.00      BP1   
ATOM   5031  CB  ILE B 107      -1.811  21.729 -19.740  0.00  0.00      BP1  C
ATOM   5032  HB  ILE B 107      -1.247  22.413 -20.423  0.00  0.00      BP1   
ATOM   5033  CG2 ILE B 107      -3.097  22.335 -19.145  0.00  0.00      BP1  C
ATOM   5034 HG21 ILE B 107      -2.878  23.298 -18.638  0.00  0.00      BP1   
ATOM   5035 HG22 ILE B 107      -3.845  22.536 -19.941  0.00  0.00      BP1   
ATOM   5036 HG23 ILE B 107      -3.553  21.648 -18.401  0.00  0.00      BP1   
ATOM   5037  CG1 ILE B 107      -0.834  21.307 -18.617  0.00  0.00      BP1  C
ATOM   5038 HG11 ILE B 107      -1.289  20.497 -18.006  0.00  0.00      BP1   
ATOM   5039 HG12 ILE B 107       0.089  20.890 -19.081  0.00  0.00      BP1   
ATOM   5040  CD  ILE B 107      -0.417  22.456 -17.684  0.00  0.00      BP1   
ATOM   5041  HD1 ILE B 107       0.327  22.098 -16.940  0.00  0.00      BP1   
ATOM   5042  HD2 ILE B 107       0.043  23.285 -18.264  0.00  0.00      BP1   
ATOM   5043  HD3 ILE B 107      -1.292  22.857 -17.129  0.00  0.00      BP1   
ATOM   5044  C   ILE B 107      -3.256  20.907 -21.593  0.00  0.00      BP1  C
ATOM   5045  O   ILE B 107      -3.003  21.541 -22.614  0.00  0.00      BP1  O
ATOM   5046  N   GLN B 108      -4.512  20.514 -21.296  0.00  0.00      BP1  N
ATOM   5047  HN  GLN B 108      -4.726  19.954 -20.498  0.00  0.00      BP1   
ATOM   5048  CA  GLN B 108      -5.656  20.866 -22.104  0.00  0.00      BP1  C
ATOM   5049  HA  GLN B 108      -5.457  21.825 -22.567  0.00  0.00      BP1   
ATOM   5050  CB  GLN B 108      -5.994  19.784 -23.162  0.00  0.00      BP1  C
ATOM   5051  HB1 GLN B 108      -6.211  18.844 -22.604  0.00  0.00      BP1   
ATOM   5052  HB2 GLN B 108      -6.940  20.060 -23.683  0.00  0.00      BP1   
ATOM   5053  CG  GLN B 108      -4.847  19.551 -24.164  0.00  0.00      BP1  C
ATOM   5054  HG1 GLN B 108      -4.583  20.499 -24.680  0.00  0.00      BP1   
ATOM   5055  HG2 GLN B 108      -3.939  19.184 -23.642  0.00  0.00      BP1   
ATOM   5056  CD  GLN B 108      -5.190  18.561 -25.268  0.00  0.00      BP1  C
ATOM   5057  OE1 GLN B 108      -6.269  17.970 -25.341  0.00  0.00      BP1  O
ATOM   5058  NE2 GLN B 108      -4.208  18.364 -26.180  0.00  0.00      BP1  N
ATOM   5059 HE21 GLN B 108      -4.402  17.725 -26.919  0.00  0.00      BP1   
ATOM   5060 HE22 GLN B 108      -3.339  18.835 -26.081  0.00  0.00      BP1   
ATOM   5061  C   GLN B 108      -6.863  21.038 -21.199  0.00  0.00      BP1  C
ATOM   5062  O   GLN B 108      -6.944  20.333 -20.188  0.00  0.00      BP1  O
[truncated: 21,994,079 more chars]
