# Supplementary material for: Multi-state catch bond formed in the Izumo1:Juno complex that initiates human fertilization
Source: Nat Commun. 2025 Aug 26;16:7952. doi: 10.1038/s41467-025-62427-0 (PMC12381214; doi:10.1038/s41467-025-62427-0)
Supplement: Supplementary file 9 — Source data [file 41467_2025_62427_MOESM9_ESM.zip › Source Data Zip/Raw data.xlsx]

## Sheet: Fig. 1D (top)
Raw data for representative force vs. extension traces for each Izumo1:Juno unbinding pathway
Extension P0a [nm]	Force P0a [pN]	Extension P1a [nm]	Force P1a [pN]	Extension P1b [nm]	Force P1b [pN]	Extension P1c [nm]	Force P1c [pN]	Extension P2a [nm]	Force P2a [pN]	Extension P2b [nm]	Force P2b [pN]
-13.9458	-34.6156	-9.14097	-34.2436	-16.1399	-53.175	-15.0595	-28.764	-10.8732	-35.0088	-14.7344	-32.6089
-13.5948	-31.5111	-8.6376	-45.1636	-15.7965	-49.4727	-14.6585	-29.6032	-10.6193	-24.2627	-14.3452	-32.5179
-13.1479	-35.9469	-8.19874	-51.1669	-15.4649	-44.8365	-14.2176	-33.5821	-10.2302	-24.1661	-14.0031	-28.6981
-12.7502	-36.5081	-7.99548	-39.2717	-15.0437	-47.2486	-13.8642	-30.6532	-9.70612	-34.6898	-13.5794	-31.3062
-12.4687	-27.9071	-7.35466	-60.5531	-14.7954	-36.0377	-13.4524	-32.3301	-9.44126	-24.793	-13.1345	-35.5765
-12.062	-29.1651	-7.15567	-48.2898	-14.4124	-35.4241	-13.0782	-31.0273	-9.08117	-22.3902	-12.7489	-35.1708
-11.6297	-32.4296	-6.76819	-50.3055	-13.927	-42.8732	-12.6018	-37.7785	-8.60743	-28.9322	-12.3075	-39.1511
-11.3817	-21.176	-6.44814	-47.1832	-13.6669	-32.5776	-12.3753	-24.832	-8.35117	-18.3399	-11.9841	-33.8394
-10.923	-26.5091	-6.19442	-39.0063	-13.212	-37.6068	-11.913	-30.4586	-7.89779	-23.266	-11.5663	-35.9492
-10.5126	-28.0286	-5.74497	-45.6581	-12.9199	-29.8158	-11.4975	-32.3852	-7.53036	-21.4173	-11.2528	-29.8399
-10.1398	-26.5843	-5.43798	-41.4798	-12.5559	-27.6852	-11.2059	-24.5594	-7.16705	-19.2374	-10.9638	-21.7961
-9.7952	-22.9133	-5.18433	-33.2327	-12.1975	-25.1015	-10.8031	-25.478	-6.67215	-27.4158	-10.5874	-20.631
-9.41218	-22.2619	-4.84255	-31.6508	-11.7411	-30.2287	-10.4234	-24.5713	-6.3045	-25.5661	-10.1015	-28.0801
-9.02428	-21.9899	-4.4855	-31.2059	-11.291	-34.8563	-10.0987	-19.327	-5.98291	-20.0823	-9.78179	-22.4382
-8.7543	-12.4244	-4.15393	-28.8067	-10.9766	-28.7929	-9.69877	-20.0011	-5.71743	-10.174	-9.38054	-23.2118
-8.1094	-32.38	-3.96075	-15.8862	-10.5471	-31.7839	-9.1983	-28.5889	-5.20505	-19.7052	-9.0266	-20.2525
-7.8205	-24.2928	-3.64127	-12.5274	-10.1833	-29.6026	-8.90717	-20.6836	-4.80304	-20.5381	-8.65962	-18.3147
-7.46371	-21.547	-3.25685	-14.0742	-9.89879	-21.1636	-8.56959	-16.4308	-4.45204	-17.347	-8.26745	-18.3557
-7.01112	-26.3404	-2.93619	-10.7635	-9.45976	-24.8903	-8.23613	-11.8479	-4.11061	-13.3975	-7.83367	-21.6674
-6.87454	-6.23976	-2.47533	-18.0684	-9.02751	-28.0774	-7.74352	-19.7939	-3.68703	-15.9113	-7.4856	-18.2232
-6.48064	-6.39985	-2.23316	-8.76086	-8.76908	-17.5702	-7.29748	-24.0658	-3.27389	-17.5975	-7.13347	-15.0926
-5.96149	-16.4179	-1.85715	-9.58686	-8.25756	-26.9893	-6.94647	-20.8479	-2.96747	-10.8724	-6.75641	-13.9203
-5.56318	-16.914	-1.49089	-9.65257	-7.98731	-17.4006	-6.62709	-15.1331	-2.50801	-16.1948	-6.35925	-14.3255
-5.21391	-13.5417	-0.9936	-19.6392	-7.51903	-23.4039	-6.1734	-19.991	-2.18192	-11.0081	-6.02127	-10.0641
-4.86036	-10.5013	-0.75283	-10.1433	-7.20055	-17.6025	-5.91784	-9.23895	-1.82862	-7.95831	-5.56405	-15.1876
-4.54035	-4.81335	-0.44237	-5.91465	-6.79033	-19.0217	-5.4929	-11.8207	-1.38488	-12.026	-5.24214	-9.64993
-4.05056	-12.492	-0.1101	-3.32047	-6.33883	-23.6855	-5.11234	-10.9016	-1.02373	-9.58393	-4.82619	-11.512
-3.71895	-7.70656	0.152315	4.59351	-5.97429	-21.4959	-4.67894	-14.1396	-0.61434	-10.9348	-4.44507	-10.6265
-3.28758	-10.7736	0.749893	-12.9018	-5.73328	-9.57188	-4.35798	-8.51555	-0.19848	-12.7903	-3.96699	-17.3709
-2.96786	-5.04121	0.965072	-1.36389	-5.28775	-13.7496	-3.88091	-15.1811	0.017322	1.11628	-3.62427	-13.4499
-2.60261	-2.88875	1.22158	7.0584	-4.93601	-10.5353	-3.56895	-8.8379	0.556359	-10.429	-3.19052	-16.6925
-2.12457	-9.61529	1.82213	-10.6034	-4.46379	-16.8048	-3.26998	-1.46601	0.859525	-3.39222	-2.9102	-7.84595
-1.77025	-6.59137	1.89612	11.7055	-4.15823	-9.94248	-2.71753	-14.0519	1.26754	-4.60794	-2.46036	-12.3452
-1.28224	-14.0922	2.45696	-2.90422	-3.75691	-10.6166	-2.41834	-6.68623	1.63296	-2.46304	-2.03162	-15.1771
-0.95224	-9.14237	2.73047	4.30642	-3.36809	-10.3022	-1.95804	-12.0043	1.96842	2.04679	-1.68801	-11.2995
-0.63833	-2.92101	2.92062	17.8601	-2.97783	-10.095	-1.60849	-8.5944	2.48643	-7.81555	-1.29937	-10.9629
-0.23559	-3.68996	3.62471	-7.5602	-2.51362	-15.7061	-1.25816	-5.24026	2.87073	-7.14202	-1.00404	-3.27189
0.092253	1.44491	3.75104	10.875	-2.29387	-2.05963	-0.91986	-0.93378	3.19051	-1.38162	-0.51325	-10.9696
0.57934	-5.95666	4.29169	-2.10681	-1.67077	-20.175	-0.44267	-7.56113	3.61393	-3.77773	-0.1544	-8.27125
0.988826	-7.24145	4.33324	22.7985	-1.35581	-14.0165	-0.10359	-3.3052	3.91469	3.49119	0.079611	4.26487
1.22577	5.06775	4.8637	10.6273	-1.02238	-9.30789	0.176227	5.62266	4.26204	7.09612	0.452351	5.87985
1.85435	-13.4623	5.11996	19.2797	-0.60598	-11.1285	0.491865	11.7348	4.70698	3.02022	0.998503	-6.1574
1.94518	10.3651	5.83822	-7.10249	-0.23498	-9.36824	1.16804	-10.5427	5.01952	9.37701	1.30613	0.595738
2.5195	-3.88099	5.97507	10.6469	0.026213	1.04508	1.48163	-4.25929	5.54682	-1.1756	1.85688	-11.7933
2.79259	5.60191	6.41402	5.49361	0.589065	-12.2944	1.81452	0.50945	5.73096	15.3044	2.01013	7.12835
3.25769	-0.03295	6.84556	0.920891	0.923068	-7.60533	2.35594	-11.1396	6.30257	1.27246	2.45635	2.982
3.58651	5.07093	6.98444	18.5717	1.41207	-15.1183	2.58603	1.73488	6.66289	3.88687	2.88647	0.107812
4.02063	1.8861	7.46587	10.2502	1.61561	-0.14468	3.0813	-6.26988	7.07401	2.50505	3.33989	-4.59569
4.42256	1.24226	7.88015	7.04244	2.24199	-18.4675	3.27833	9.21913	7.49419	0.415406	3.68553	-0.80575
4.71819	8.97398	8.13825	15.7013	2.50626	-8.2667	3.75765	2.48038	7.85716	2.83584	4.03361	2.7964
5.15831	5.33222	8.69274	1.89122	2.81577	-1.62416	4.15457	2.23672	8.35758	-5.56439	4.45757	0.427777
5.60646	1.06195	8.9899	7.62287	3.30057	-8.78209	4.6217	-3.53214	8.65196	2.26791	4.89035	-2.63109
6.00573	0.646581	9.31017	11.6192	3.61374	-2.41714	4.9364	2.70898	9.00789	5.25791	5.11718	10.5355
6.37132	2.88799	9.70774	9.76773	4.12345	-11.5275	5.18756	13.9594	9.31245	12.2988	5.65748	-0.98175
6.73345	5.40747	10.0823	9.6844	4.40504	-2.66626	5.65772	7.96667	9.91645	-4.23934	6.07812	-3.06973
7.10692	7.03793	10.478	8.00819	4.89678	-10.3515	6.0315	9.56889	10.1127	11.345	6.4576	-1.91076
7.47992	8.71077	10.8131	10.9463	5.25467	-7.49007	6.50679	3.182	10.6227	2.2184	6.9238	-7.5779
8.07223	-6.88438	11.301	2.31575	5.62109	-5.29631	7.0587	-9.23464	10.9363	8.56284	7.28042	-4.60923
8.29114	6.93312	11.4152	22.0524	6.08512	-10.7845	7.32454	0.882916	11.3425	7.62163	7.5439	5.69937
8.74345	2.3734	11.989	6.93424	6.37118	-2.2524	7.71033	1.55861	11.7394	7.4161	7.96247	3.79814
9.02332	11.3994	12.3317	9.36618	6.89392	-12.3555	8.14744	-1.80205	12.2503	-1.75694	8.43217	-2.1259
9.54365	1.49204	12.72	8.35384	7.18583	-4.27438	8.62795	-8.57687	12.5793	3.39679	8.82344	-1.86765
9.92979	2.15801	13.0356	12.8804	7.65022	-9.77288	8.96425	-3.98967	13.0215	-0.36024	9.1421	4.11376
10.3225	2.30813	13.3501	17.5055	7.94811	-2.15405	9.40478	-7.6062	13.3282	6.55893	9.54083	3.7932
10.7505	-0.31017	13.789	12.7049	8.31954	-0.32145	9.6851	1.39911	13.7584	3.75736	9.86915	9.02247
11.1294	0.940908	14.0487	21.5193	8.80653	-7.58667	10.016	6.42792	14.1781	1.7895	10.2812	7.66293
11.468	5.36151	14.6157	7.03652	9.09081	1.1178	10.5342	-3.29677	14.5642	2.46206	10.7486	1.9504
11.7755	12.2466	15.0014	6.32213	9.4948	0.399386	10.9562	-5.43267	14.8795	8.72501	11.1767	-0.66375
12.2111	9.04115	15.3837	5.8882	9.90713	-0.97226	11.2667	1.21708	15.2789	8.36472	11.5707	-0.5912
12.6233	7.68715	15.7967	3.13397	10.3413	-4.06109	11.6237	4.20297	15.7815	-0.11596	11.9481	0.794776
13.0851	2.43276	16.1123	7.79197	10.7078	-1.81466	12.1773	-8.28483	15.8762	23.5383	12.348	0.413353
13.6557	-11.3936	16.5848	0.561469	11.1007	-1.64144	12.3675	7.85014	16.5849	-1.17186	12.7215	2.11711
13.8898	1.29403	16.9836	-1.06221	11.4434	2.48937	12.8434	1.48496	16.9366	2.24328	13.0851	4.59882
14.3071	-0.44969	17.301	3.50157	11.9128	-3.35273	13.219	3.02945	17.2662	7.40734	13.6222	-6.56963
14.6164	6.32068	17.6689	4.25734	12.4073	-11.1679	13.609	3.43692	17.592	12.8696	13.8586	5.94489
14.9532	10.9325	17.8655	18.0234	12.7699	-8.59334	13.9776	5.53755	18.1237	2.12101	14.4286	-7.81326
15.4643	1.82016	18.538	-4.30324	13.1358	-6.27156	14.547	-8.16775	18.4603	6.74854	14.639	6.75241
15.7791	8.16772	18.5481	23.6409	13.4298	1.7116	14.8441	-0.42531	18.8507	7.13427	15.0776	3.36032
16.2319	3.65249	19.0983	10.6217	13.855	-0.63007	15.4107	-13.9046	19.4082	-5.62946	15.5899	-5.84572
16.5702	8.16305	19.5217	7.24521	14.3502	-8.48139	15.6057	1.88264	19.6794	4.15716	15.8826	2.25495
17.095	-2.01617	19.8636	10.0649	14.7732	-10.6425	15.9869	3.01444	20.0221	8.31315	16.2008	8.35093
17.5465	-6.41767	20.2062	12.8408	15.0507	-1.33425	16.3874	2.6357	20.4238	7.83216	16.6294	5.76155
17.9317	-5.58524	20.5576	14.9747	15.35	6.25471	16.8549	-3.02268	20.95	-2.45314	16.9864	8.80869
18.2312	1.99251	20.8967	18.0464	15.878	-4.1662	17.1774	2.73668	21.2579	4.46193	17.4359	4.57676
18.7111	-4.63572	21.3234	14.4924	16.3245	-8.15795	17.6075	0.040562	21.7291	-1.47942	17.7779	8.81557
18.9315	9.18699	21.7457	11.2889	16.6313	-1.1438	18.0481	-3.48821	21.9821	9.7631	18.1522	10.5142
19.4234	1.62631	22.2098	4.92825	16.9886	1.89523	18.5369	-10.8088	22.4882	1.07917	18.561	9.49723
19.7492	7.14687	22.4712	13.9639	17.5901	-14.2923	18.8966	-7.95595	22.8339	5.03088	19.1397	-4.89234
20.2217	1.12443	22.8438	14.5662	17.7627	3.29849	19.1491	3.33998	23.17	9.73994	19.4933	-1.55116
20.65	-1.41112	23.3101	8.08503	18.1437	4.48413	19.5618	2.02956	23.5917	7.7195	19.7708	7.78661
20.9533	5.89372	23.6791	8.99851	18.5361	4.77504	19.9034	6.31762	23.8953	14.9978	20.1624	8.14499
21.4274	-0.24553	23.9625	16.4215	18.9916	0.094982	20.379	0.064947	24.3786	8.12367	20.6068	4.34332
21.713	8.46628	24.3683	14.5678	19.4436	-4.29509	20.7631	1.01415	25.0396	-12.7367	21.0331	1.97579
22.0804	10.7346	24.9323	0.729084	19.8839	-7.76981	21.1704	0.140187	25.2644	0.767573	21.3494	8.27711
22.5484	5.08848	25.4597	-10.3182	20.164	1.38261	21.5296	3.06113	25.6338	2.8744	21.9179	-5.28911
22.9211	6.94954	25.5617	10.9236	20.5677	0.800492	21.9742	-0.74207	25.9393	10.0299	22.2401	0.549967
23.4044	0.109404	25.8488	18.1384	21.0333	-4.64733	22.357	0.329922	26.3317	10.3372	22.4981	11.4581
23.6742	10.0803	26.1078	27.4961	21.4243	-4.22018	22.8269	-5.45533	26.7595	7.86281	23.0489	-0.69669
24.2002	-0.11643	26.6027	18.975	21.7538	1.04896	23.1157	3.01766	27.2102	3.58476	23.4154	1.66021
24.5357	4.68776	27.0968	10.5219	22.1762	-0.98615	23.5358	1.16454	27.6174	2.74164	23.8192	1.09002
24.9205	5.61843	27.5045	8.63959	22.5667	-0.50842	23.9856	-3.02763	28.1319	-6.54484	24.1413	6.96419
25.3266	4.87337	27.8573	10.9378	23.0537	-7.6208	24.3331	0.838448	28.4262	1.50732	24.6342	-0.61886
25.6904	7.45601	28.4456	-4.61868	23.4043	-3.9935	24.7288	0.918909	28.8621	-1.58929	25.0856	-4.9271
26.1112	5.56037	28.4291	25.7268	23.8311	-6.36399	25.1406	-0.27076	29.2079	2.41919	25.3577	4.89148
26.4743	8.2133	29.0568	7.21245	24.192	-3.54369	25.5879	-4.25244	29.482	12.0758	25.8327	-1.27083
26.9355	3.14195	29.3525	13.8905	24.6132	-5.46527	25.948	-1.36655	29.9079	9.78404	26.1229	7.12909
27.2416	10.2918	29.8183	7.6853	25.0376	-7.63245	26.287	3.19599	30.3882	3.20712	26.51	7.89916
27.7272	3.30484	30.0191	21.5937	25.4074	-5.5015	26.7237	0.060385	30.7291	7.61182	26.9452	4.88681
28.1215	3.51706	30.5001	14.2623	25.8232	-6.98345	27.1493	-2.1982	31.1118	8.73741	27.3727	2.48629
28.5323	2.42674	30.6611	31.2185	26.2035	-5.66568	27.4153	8.11552	31.5159	8.16772	27.7746	2.0977
28.8181	11.1872	31.2931	12.4565	26.5736	-3.5502	27.843	5.70114	31.8842	10.4293	28.1307	5.32646
29.2208	10.7512	31.6408	15.274	27.1028	-13.9566	28.3489	-2.86578	32.3329	6.3649	28.557	3.02706
29.796	-3.2777	32.0185	15.8281	27.3649	-3.31913	28.7554	-3.60454	32.6752	10.6737	28.9071	6.73456
30.0458	8.3328	32.385	17.2498	27.6701	3.9242	29.1321	-1.99804	33.1335	5.85805	29.3021	6.90931
30.5264	1.76251	32.8383	12.0898	28.1439	-2.10561	29.5081	-0.32655	33.5009	8.20016	29.787	0.005178
30.7899	12.2989	33.0307	26.7497	28.5213	-0.54738	29.8889	0.97041	33.7573	19.29	30.1531	2.45909
31.2185	9.83165	33.7342	2.63505	28.9619	-3.95496	30.2881	0.817717	34.2754	9.77964	30.5021	6.26667
31.6636	6.07527	33.9398	16.309	29.2703	3.05102	30.7069	-0.87131	34.6223	13.7417	30.8736	8.30375
32.0911	3.70205	34.2011	25.7718	29.7641	-4.54117	31.1267	-2.63565	35.0097	14.5299	31.2826	7.38898
32.4528	6.51421	34.6407	21.7269	30.2129	-8.59373	31.5348	-3.48067	35.514	6.10811	31.7112	4.93999
32.8422	7.15028	35.0488	20.0747	30.5985	-7.65466	31.8672	1.64835	35.9088	6.31436	32.1355	2.82631
33.3739	-3.41757	35.3697	25.0525	30.9034	-0.36591	32.2163	5.45979	36.2848	8.00437	32.5575	0.902488
33.6092	9.36214	35.8903	14.8925	31.3727	-6.01181	32.6546	2.25199	36.634	11.8148	32.9725	-0.46729
34.1966	-5.58474	36.2169	19.4649	31.7364	-3.34523	33.0651	1.2357	37.094	6.89496	33.2848	6.25192
34.4397	6.58091	36.4805	28.8269	32.1164	-1.95828	33.4912	-1.00944	37.3438	18.5368	33.7282	2.64839
34.8616	4.67704	36.9423	23.165	32.5188	-2.33084	33.816	4.73453	37.9158	4.80223	34.0572	8.05521
35.2174	7.97714	37.3692	20.1631	33.0137	-9.98596	34.216	4.55503	38.2015	13.6231	34.5101	3.71088
35.6712	3.56225	37.7116	23.5786	33.2683	1.29135	34.768	-7.59835	38.6397	10.4389	34.8958	4.66257
36.1008	1.06191	38.3113	7.48753	33.6827	-0.01719	35.0764	-0.55224	38.9538	17.0259	35.4323	-6.25508
36.3214	15.018	38.6503	11.1923	34.042	3.01988	35.3794	6.91379	39.5019	5.18671	35.6862	5.08022
36.9274	-1.36885	38.9517	17.7585	34.4991	-1.6446	35.7562	8.57191	40.0447	-6.2325	35.9624	14.6657
37.2443	5.0098	39.26	23.8143	34.8406	2.79904	36.2501	1.01824	40.2677	7.54112	36.5074	3.08665
37.7063	-0.03154	39.7614	15.2274	35.2401	2.67005	36.5817	6.23911	40.6629	7.76184	36.8651	6.26076
38.1327	-2.2693	40.1057	18.5772	35.7029	-2.43301	37.1424	-6.57253	41.0412	9.3074	37.2834	4.65988
38.5207	-1.48331	40.4266	23.7083	36.015	4.33462	37.4101	3.69172	41.3776	14.1569	37.6194	9.55393
38.8229	6.0697	40.9292	15.0689	36.4644	0.293457	37.7656	7.04919	41.8672	6.95055	37.9696	13.3223
39.1822	9.12997	41.3372	13.616	36.7926	5.79694	38.1586	7.44751	42.3644	-0.85626	38.4946	3.33223
39.6833	1.02147	41.5497	27.0051	37.2452	1.50604	38.6945	-3.39754	42.7274	1.90995	38.8474	6.90872
40.0368	4.53867	41.8984	30.07	37.7322	-5.48551	38.9073	11.2023	43.036	8.95821	39.3144	1.49241
40.4293	4.9918	42.4109	20.7294	38.194	-10.4947	39.4158	2.51778	43.3921	12.2775	39.6384	7.33568
40.8137	6.08069	42.8356	18.0517	38.41	3.86001	39.7111	10.6225	43.9073	3.06224	40.0146	9.07873
41.0843	16.1385	43.2715	14.5327	38.714	11.2891	40.1854	4.63615	44.2045	11.0278	40.449	6.23357
41.5588	10.142	43.4257	32.409	39.249	0.524745	40.709	-5.22973	44.6096	10.4911	40.8368	7.06766
42.0097	6.00418	43.9436	22.6915	39.6556	-0.1233	40.9664	5.87854	45.1312	0.781676	41.1931	10.3831
42.45	2.70372	44.3086	24.5908	40.11	-4.53493	41.417	1.77003	45.4456	7.3945	41.5675	12.281
42.8214	4.82948	44.7253	22.5792	40.5444	-7.37177	41.7842	4.22677	45.8207	9.23622	41.9636	12.4661
43.161	9.46833	45.1765	17.9537	40.9217	-5.70408	42.2094	2.12611	46.2063	10.2422	42.3826	10.8487
43.5882	7.2099	45.4569	26.3034	41.4326	-14.5532	42.5908	3.47369	46.6601	5.88575	42.9721	-4.18772
44.0243	4.25265	45.9128	21.3492	41.5777	5.40716	42.9076	9.9152	47.0846	3.84165	43.1531	12.9482
44.3663	8.70646	46.3049	21.2438	42.1077	-4.94135	43.4019	2.37601	47.4308	7.96884	43.6468	5.46111
44.8693	0.486315	46.6456	25.0449	42.4203	1.82837	43.8395	-0.69452	47.8348	7.54056	43.9905	9.78564
45.206	5.36603	47.1564	15.9541	42.7924	3.92124	44.0952	10.5644	48.2666	4.92793	44.4717	3.28806
45.5295	11.2898	47.6005	11.9376	43.1921	3.84492	44.6148	1.03903	48.7222	0.444615	44.8644	3.76001
45.9756	7.55522	47.9323	16.4508	43.6805	-3.21884	44.9255	7.9758	49.0086	9.29031	45.2187	7.26327
46.3828	6.89396	48.256	21.5819	43.9955	3.37754	45.3531	5.70079	49.4019	9.71534	45.6254	6.63846
46.8609	0.64832	48.6866	18.6172	44.5166	-6.262	45.72	8.21224	49.9233	0.062628	45.9866	9.6021
47.1549	8.89915	49.186	10.4444	44.8828	-3.69339	46.2432	-1.58036	50.1972	9.89577	46.3211	14.6685
47.5581	8.55939	49.4351	21.2677	45.2377	-0.23213	46.4712	11.8742	50.6213	7.90636	46.7737	10.4366
47.9809	6.67313	49.898	15.8819	45.4735	12.6138	46.9365	6.6452	51.0685	4.10302	47.1719	10.498
48.3888	5.9664	50.1427	27.058	46.051	-1.45386	47.4264	-0.52047	51.4891	2.39014	47.631	5.76057
48.8645	-0.07352	50.5155	28.5301	46.3448	6.83391	47.8196	-0.0664	51.8133	8.27452	47.9935	8.63342
49.2234	3.08293	50.8942	29.5596	46.8229	0.59883	48.1703	3.74201	52.1807	10.7611	48.4409	4.82049
49.6047	4.47267	51.5154	12.202	47.2326	-0.24009	48.5967	1.58566	52.5852	10.3298	48.783	9.30908
49.9656	7.47818	51.7528	23.9762	47.664	-2.78899	48.8518	12.924	52.9258	14.9337	49.2682	2.52366
50.4283	2.47203	52.1076	26.8527	47.9428	6.68039	49.3442	5.57679	53.3942	9.47737	49.6968	0.198516
50.7882	5.55715	52.6195	17.8145	48.3649	4.87349	49.7679	3.6392	53.6855	17.9619	50.0191	6.25642
51.1806	6.0868	52.9388	23.3969	48.8736	-3.75574	50.2092	0.3221	54.222	7.14741	50.2915	16.2422
51.5362	9.5172	53.5182	9.25789	49.2193	0.455784	50.5812	2.46419	54.5982	8.95509	50.7778	9.37631
51.8444	16.6909	53.6951	25.6661	49.6739	-3.91349	50.8858	9.91584	54.9539	12.3807	51.1911	8.27278
52.4239	2.49145	53.8726	42.0415	50.0675	-3.46141	51.3994	0.909483	55.2735	18.651	51.5559	10.9868
52.7939	4.79298	54.5274	22.2103	50.4291	-0.50166	51.7654	3.53032	55.7484	12.6891	52.0157	6.22462
53.1814	5.72684	54.8823	25.1415	50.8448	-1.79257	52.1575	4.09893	56.2811	2.18305	52.4208	5.768
53.5689	6.6576	55.3724	17.821	51.1893	2.52628	52.4797	10.169	56.5496	12.4847	52.7274	13.0723
53.8842	13.272	55.648	26.7864	51.6073	1.05478	52.9515	4.46749	56.9362	13.4875	53.2461	3.67341
54.3849	5.29688	56.1803	16.2889	52.0688	-3.8346	53.3707	2.9065	57.4995	0.581517	53.5904	8.02066
54.8147	2.9072	56.5937	14.8118	52.4053	1.11892	53.5786	17.9923	57.8883	1.41414	53.945	11.5477
55.2459	0.404831	56.8271	27.0111	52.7896	2.31402	54.1955	0.868943	58.1983	8.46037	54.3934	7.69863
55.4144	18.5943	57.1608	31.6031	53.1595	4.64222	54.5762	2.34966	58.4864	17.2318	54.7698	9.51395
55.9045	11.4555	57.6296	25.9522	53.4942	9.74332	54.8428	12.8141	58.9254	14.1146	55.1082	14.3276
56.3546	7.47691	57.982	29.142	54.013	0.345293	55.4047	0.025281	59.2816	17.5278	55.5807	8.58422
56.8553	-0.49096	58.4916	20.4192	54.4563	-3.09519	55.6985	8.35603	59.7269	13.9288	56.0452	3.47645
57.1928	4.39913	58.9226	17.6604	54.726	7.13168	56.112	7.26245	60.1878	9.09366	56.4224	5.23813
57.5458	8.06834	59.1743	28.5143	55.2448	-2.25704	56.5413	4.92455	60.6599	3.38664	56.8003	6.95131
57.863	14.5597	59.6555	21.9716	55.5245	7.19482	56.8917	8.81037	60.8744	17.9713	57.1496	10.9168
58.3632	6.64147	59.963	28.6145	56.0069	0.675993	57.3082	7.48052	61.3605	11.1582	57.5292	12.5021
58.7342	8.90167	60.2777	34.7117	56.36	4.3406	57.8474	-3.50066	61.7065	15.3917	57.9479	11.0054
59.132	9.05918	60.8197	23.581	56.7779	2.91039	58.0647	10.8629	62.2029	7.77271	58.2761	16.6424
59.4448	15.9021	61.1505	28.4774	57.1185	7.57085	58.5771	1.99488	62.6158	6.73776	58.7341	12.0546
59.9169	10.2085	61.567	26.88	57.4514	12.8371	58.936	5.21418	62.8908	16.5647	59.0963	15.0193
60.3075	10.9273	61.9252	29.7148	58.0532	-3.06954	59.3226	6.26053	63.3267	13.7251	59.5567	10.2521
60.7908	4.35504	62.3485	27.6155	58.4473	-2.62053	59.7305	5.62405	63.7088	15.1191	59.9341	12.0179
61.0879	12.4457	62.6332	36.044	58.8122	0.134926	60.2153	-1.06489	64.0898	16.6049	60.1989	22.6568
61.5807	5.12908	63.0004	38.2172	59.0936	9.46091	60.6116	-0.78308	64.5111	14.9157	60.7213	13.0083
61.8989	11.5626	63.4669	32.862	59.5968	1.32603	60.895	8.39272	64.897	16.0166	61.0899	15.4767
62.3362	8.62399	63.8929	30.5917	60.0329	-1.52414	61.3954	0.483181	65.2688	18.2309	61.5089	13.977
62.6513	15.3046	64.3326	27.2895	60.282	10.3611	61.6307	13.4549	65.8175	6.51664	61.8917	15.3353
63.1311	9.02071	64.6979	29.6401	60.8409	-2.15548	62.1007	7.94326	66.2303	5.50955	62.2391	19.4793
63.6254	1.59248	64.8645	47.0781	61.0938	9.42638	62.538	5.00384	66.4935	16.2837	62.6989	14.7729
63.9074	10.8895	65.3399	41.0875	61.443	13.4274	62.9821	1.53305	66.8752	17.7293	63.0725	16.8534
64.4329	1.00506	65.9039	28.3858	61.8609	12.023	63.3147	6.85204	67.3243	13.862	63.4061	22.089
64.9438	-7.72158	66.3185	27.0248	62.4071	0.517777	63.6255	13.8838	67.6481	19.8733	63.8665	17.3403
65.0955	11.8428	66.8157	19.4063	62.747	5.25669	64.1727	2.30318	68.2148	6.75375	64.2346	19.8644
65.5916	4.28328	67.1899	21.1215	63.1966	1.36217	64.4724	10.214	68.616	6.66292	64.7503	10.7658
65.9361	8.66581	67.5126	26.7543	63.5227	7.19187	64.9865	1.23659	68.9042	15.487	65.0909	15.4618
66.2897	12.3361	67.8066	34.5759	63.8831	10.323	65.3017	7.92993	69.3857	9.08041	65.4996	14.7917
66.7604	6.78206	68.2486	31.1707	64.3529	4.84233	65.685	9.26418	69.6493	19.8381	65.8652	17.5222
67.0328	16.8524	68.539	39.2793	64.6576	12.3634	65.9684	18.4648	70.1565	11.4133	66.3783	8.63201
67.6393	0.60509	68.9378	39.1694	65.0684	11.5287	66.5833	1.56116	70.5687	10.4691	66.6956	15.1656
67.9784	5.4249	69.4856	27.7582	65.4739	11.115	66.9176	6.75738	70.8356	20.9709	67.1098	14.0683
68.2429	16.1165	69.7843	35.2555	65.937	6.16789	67.1471	20.212	71.3124	14.9472	67.525	12.9039
68.7282	9.41914	70.0841	42.6805	66.4102	0.431326	67.7332	5.58557	71.7124	14.975	67.842	19.4622
69.2252	1.81001	70.591	34.3959	66.6372	14.0802	68.0377	13.1312	72.1208	14.3353	68.3196	13.3826
69.398	19.7266	70.9689	35.9051	67.1192	7.65019	68.4608	11.3412	72.3746	25.8782	68.7169	13.6245
69.7863	20.6822	71.2819	42.3376	67.4763	11.0589	68.8624	11.2495	72.8623	19.0001	68.8794	32.3607
70.3833	5.19887	71.9072	25.0938	67.8269	14.9826	69.3242	6.41883	73.1986	24.0508	69.5758	9.05477
70.7002	11.7751	72.2834	26.7477	68.3607	4.47834	69.6035	15.9578	73.6225	22.2059	69.8561	18.5113
71.1903	4.71279	72.4844	41.7054	68.7775	3.18748	70.0753	10.3358	74.1585	11.5265	70.3446	11.5784
71.5268	9.75383	72.9681	35.224	69.1214	7.64055	70.4922	9.04313	74.5553	11.8185	70.6654	17.8602
71.9373	8.96238	73.3242	38.4247	69.4134	16.1874	70.8911	9.17329	74.8542	19.8202	71.2046	6.93748
72.3063	11.4438	73.7904	33.2864	69.8289	14.9998	71.2443	12.8951	75.4234	6.53352	71.5696	9.73919
72.6888	12.8626	74.114	38.9674	70.3708	3.86709	71.6429	13.0521	75.8078	7.7985	71.9831	8.71825
73.1399	8.87988	74.3652	50.1456	70.7085	8.81447	72.1201	7.01734	76.0585	19.6014	72.3203	13.7063
73.5394	8.96403	74.7513	51.0961	71.0307	14.9878	72.3685	19.0027	76.4458	20.6497	72.6294	20.9105
73.9999	4.24221	75.1076	54.3165	71.4434	14.0324	72.8942	9.15037	76.9698	10.9279	73.1499	11.4755
74.2448	16.5031	75.7021	39.4698	71.9194	8.09564	73.2032	16.3679	77.281	17.9721	73.438	20.3388
74.681	13.7009	76.1441	36.1982	72.5126	-7.07514	73.6784	10.5003	77.6923	17.1291	73.7258	29.2197
75.1773	6.17245	76.3447	51.2523	72.6211	15.9358	74.1379	5.86669	78.112	15.6288	74.2717	17.7831
75.5255	10.3038	76.7551	50.3909	73.0346	14.9256	74.4469	13.0873	78.4373	21.5711	74.676	17.503
75.9923	5.09094	77.237	44.1088	73.502	9.66895	74.7301	22.3426	78.8294	22.2407	74.9776	25.3036
76.4403	1.36567	77.4253	60.1117	73.9169	8.54633	75.3007	8.96358	79.2744	18.7542	75.4582	19.0196
76.6535	16.1375	77.8816	55.7818	74.2523	13.695	75.5786	18.6398	79.7341	14.1079	75.8224	21.8987
77.0889	13.4068	78.4968	39.4101	74.5815	19.3317	76.1281	6.91995	80.0905	17.6016	76.3276	13.674
77.5446	9.07674	78.7957	47.0345	75.0644	12.8583	76.4495	13.1748	80.4832	18.2351	76.5114	30.7646
77.8907	13.3838	79.1587	49.8058	75.4596	13.3012	76.8549	12.8108	80.7668	27.4668	76.869	34.1657
78.2724	14.8884	79.6207	45.0706	75.8653	12.9103	77.2575	12.6685	81.3011	16.9536	77.526	13.9881
78.6365	17.7792	79.7795	63.3477	76.2768	12.0725	77.7716	3.751	81.6909	17.8203	77.7882	24.9057
79.064	15.6769	80.243	58.5117	76.7639	5.27712	78.058	12.7669	82.1195	15.639	78.0995	31.9582
79.3207	27.0343	80.717	52.8804	77.0558	13.856	78.5097	8.7617	82.3993	25.1689	78.5371	29.0729
79.8555	16.4841	81.053	57.7265	77.4889	11.3155	78.858	12.9076	82.9079	16.6863	79.1244	14.3894
80.4385	2.1359	81.5628	49.3981	77.9344	7.7987	79.2567	13.0791	83.217	23.9152	79.3792	25.893
80.7947	5.65628	81.8676	56.6193	78.2274	16.3002	79.6834	11.0528	83.6221	23.585	79.7084	31.5465
81.0841	14.4406	82.3143	53.0848	78.6672	13.2313	79.9748	19.6797	84.0973	17.7387	80.1099	31.4995
81.5006	13.2171	82.7375	51.3381	79.128	8.52054	80.4601	13.0321	84.5391	14.5133	80.6045	24.1292
81.94	10.1844	82.7473	80.9604	79.4373	15.7321	80.9013	9.86472	84.882	19.0935	80.9649	27.325
82.2823	14.8068	83.4701	56.495	79.8695	13.2751	81.2459	14.3088	85.2386	22.582	81.3239	30.6292
82.5731	23.4815	83.7181	68.0588	80.2972	11.1732	81.7114	9.22743	85.5554	29.2166	81.6941	33.0595
83.0082	20.7973	84.3547	50.138	80.6226	17.1268	81.9313	23.4941	86.0859	19.0161	82.1427	29.3127
83.3971	21.7529	85.2826	10.1274	81.0972	11.3263	82.4006	18.1208	86.4559	21.4605	82.3977	40.8152
83.7305	27.0803	85.7214	7.22389	81.3404	23.7554	82.8632	13.2685	86.8297	23.6077	82.9734	27.0603
84.2342	18.9895	86.1349	6.24849	81.7294	24.7071	83.181	19.8267	87.185	27.2097	83.3498	29.0016
84.633	19.1698	86.5088	8.28574	82.1855	20.3678	83.6774	12.3186	87.6642	21.056	83.7454	29.4375
85.0441	18.3804	86.7743	18.5503	82.6864	12.5065	84.0201	16.9246	88.0001	26.1882	84.0919	33.7342
85.5186	12.598	87.3222	7.39319	83.0535	15.1826	84.3002	26.4554	88.4906	19.1512	84.5422	29.8594
85.8204	20.4209	87.9113	-6.89049	83.4072	18.9205	84.7485	22.7422	88.8376	23.4116	84.9397	30.154
86.3843	7.59954	88.1703	3.88455	83.6393	32.2299	85.2348	16.0317	89.1389	31.274	85.3734	27.5864
86.7554	9.95902	88.6173	0.400419	84.122	25.8072	85.6417	15.583	89.6125	25.5712	85.6316	38.8465
86.9698	24.672	89.0095	1.07046	84.5607	22.8477	86.0673	13.6569	89.9887	27.5337	86.1046	33.1899
87.5581	9.93094	89.3276	7.37801	85.0289	17.5631	86.2369	31.899	90.4912	19.5577	86.3992	41.5879
87.7661	25.1484	89.7567	5.25888	85.423	18.1237	86.7586	22.4099	90.6584	37.9829	86.9585	29.134
88.204	22.2553	90.145	6.24662	85.791	20.7389	87.155	22.7857	91.1342	32.1139	87.2988	33.9333
88.4198	36.8587	90.5001	9.75185	86.1967	20.383	87.6809	12.9725	91.5381	31.8972	87.6073	41.2366
88.991	23.4719	91.0349	-0.37108	86.5737	22.2892	87.9683	21.9389	91.8961	35.3074	88.0977	34.218
89.4904	15.7387	91.3282	7.83608	86.9911	21.016	88.2372	32.3602	92.2916	35.7583	88.3249	47.9285
89.8367	20.0665	91.6983	10.2217	87.4129	19.4001	88.6841	28.7667	92.8147	26.1624	88.7883	43.0292
90.1194	29.4008	92.191	3.30422	87.8685	15.1166	89.1401	24.4592	93.2125	26.4327	89.1455	46.5026
90.6879	16.2331	92.4101	17.1554	88.2311	18.1662	89.4613	30.7677	93.5425	32.051	89.5427	46.8261
91.067	17.9744	93.0946	-4.30603	88.4967	28.8514	89.8936	28.3246	93.981	29.1227	89.9544	46.0125
91.4704	17.8095	93.2462	14.6788	88.8858	29.8082	90.3182	26.4934	94.199	43.5599	90.4037	42.2337
91.8361	20.6186	93.8196	1.65272	89.3339	26.1243	90.6274	33.7512	94.6577	39.0405	90.6844	51.7336
92.293	16.2401	94.2217	1.63916	89.8603	16.2743	91.1	28.1395	94.9993	43.7466	91.2269	40.62
92.564	26.5016	94.4489	14.8879	90.0857	30.1287	91.3866	37.1812	95.4637	38.7795	91.5541	46.4572
92.9708	26.0699	94.8268	16.7147	90.5424	25.7678	91.8291	33.9447	95.993	28.7048	91.9895	43.7803
93.4854	17.1552	95.2557	14.6789	90.8987	29.321	92.1786	38.0318	96.3555	31.7621	92.328	48.7364
93.9789	9.89656	95.7109	10.647	91.2141	36.0919	92.63	34.0896	96.7135	35.1815	92.7585	46.4464
94.0984	32.0981	96.1825	5.37715	91.5904	38.0611	93.162	23.8039	97.0926	36.9418	93.0697	53.5495
94.6523	20.0852	96.6037	3.93065	92.1312	27.0812	93.4745	30.8099	97.4808	37.9767	93.6568	38.9269
94.9501	28.2493	96.961	7.33508	92.401	37.4526	93.7916	37.4548	97.9345	33.866	93.8168	57.9427
95.3637	27.2873	97.4333	2.02581	92.8221	35.9038	94.1829	38.2526	98.3456	33.1035	94.2926	52.0839
95.8947	17.0855	97.8499	0.943024	93.1954	38.1145	94.4008	52.7071	98.6759	38.7063	94.6831	52.9449
96.2317	22.1586	98.014	19.0229	93.645	34.3191	94.9069	44.4654	99.0049	44.4112	94.9718	61.8319
96.5738	26.8368	98.526	10.7054	93.9792	39.6185	95.3364	42.2617	99.5153	35.8327	95.3741	61.7674
97.0688	19.4676	99.0355	2.58722	94.4329	35.5063	95.8182	35.9391	99.8154	43.82	95.7273	65.5731
97.3678	27.5355	99.2416	17.4901	94.7861	39.3062	96.259	32.846	100.23	42.8026	96.0798	69.4324
97.7859	26.2272	99.8144	4.57363	95.1141	45.0957	96.5317	42.9907	100.581	46.7359	96.5252	65.9755
98.227	23.1098	100.089	14.2729	95.5617	41.4582	96.8827	46.9705	100.991	46.0766	96.8744	70.0989
98.4756	35.1484	100.559	9.18268	96.0069	38.0179	97.2527	49.4543	101.41	44.7476	97.3308	65.7712
98.9444	29.8498	100.861	16.7807	96.1624	57.3973	97.5807	55.2479	101.762	48.6417	97.7261	66.27
99.3365	30.5966	101.291	14.7207	96.6841	47.9313	97.9969	54.0946	102.076	55.5569	98.4361	41.9747
99.6651	36.3334	101.654	17.7373	97.0328	52.0893	98.4086	53.2942	102.584	47.1177	98.881	38.5601
100.19	26.5958	102.031	19.7329	97.444	51.3341	98.8239	52.2151	103.016	44.7033	99.2191	43.5637
100.551	29.8299	102.279	31.5114	97.7798	56.5075	99.1866	55.2766	103.175	63.8507	99.7798	31.0355
100.992	26.7342	102.837	19.6861	98.1243	61.003	99.5486	58.3949	103.65	58.1004	100.098	37.6001
101.323	32.2746	103.457	3.22011	98.6825	48.6681	99.9713	56.7319	104.144	50.7518	100.35	49.3998
101.689	35.0486	103.896	0.531299	98.9364	60.3006	100.434	51.9209	104.503	54.1341	100.94	34.5502
101.992	42.8116	104.194	8.46456	99.3811	56.9036	100.711	61.7344	104.926	52.4275	101.293	38.3476
102.472	36.7025	104.605	7.87255	99.7784	57.2433	101.112	61.8244	105.271	56.9427	101.743	34.5606
102.888	35.5493	105.035	5.81914	100.1	63.5209	101.879	32.9913	105.711	53.8586	102.049	42.1239
103.281	36.1782	105.563	-3.60707	100.917	30.7986	102.283	32.8326	106.005	62.3391	102.467	40.8295
103.706	34.3727	105.904	1.07033	101.474	18.5597	102.777	25.5887	106.47	57.3638	102.86	41.478
103.968	45.3372	106.19	9.98078	101.766	27.2181	103.122	30.0008	106.919	53.6637	103.389	31.4364
104.371	45.2674	106.646	6.02774	102.167	27.2843	103.401	39.6534	107.244	59.6678	103.669	41.0405
104.866	37.9219	107.065	4.80253	102.669	19.4034	103.859	35.22	107.623	61.4477	104.142	35.4324
105.331	32.9241	107.457	5.64345	102.834	37.9965	104.195	40.4215	107.997	63.6269	104.439	43.7211
105.598	43.532	107.791	10.9299	103.298	33.0794	104.67	34.6168	108.461	58.7248	104.761	49.9761
106.033	40.9005	108.013	24.6935	103.619	39.4334	105.049	36.4237	108.875	57.8137	105.254	42.7842
106.454	39.3875	108.702	3.03483	104.149	29.3627	105.456	36.0607	109.047	75.9025	105.601	47.0934
106.791	44.4927	108.949	14.9426	104.497	33.5454	105.85	36.6388	109.517	70.4772	106.013	46.2623
107.27	38.3774	109.495	4.10098	104.914	32.3981	106.208	40.0521	109.822	78.155	106.439	44.3139
107.62	42.4592	109.723	17.4263	105.311	32.7481	106.546	45.0813	110.313	71.055	106.921	38.0299
108.61	-3.88093	110.251	8.0089	105.595	41.9906	106.995	41.3722	110.753	68.1041	107.196	47.9952
109.052	-7.02312	110.629	9.95628	106.019	40.2809	107.51	32.4268	110.999	80.3125	107.61	47.0723
109.255	8.56959	111.084	6.06239	106.456	37.4917	107.856	36.807	111.403	80.166	108.246	28.5765
109.74	2.03045	111.477	6.90111	106.737	47.0076	108.111	48.4396	111.939	69.6003	108.733	21.9211
110.06	8.47848	111.901	5.30123	107.091	50.7879	108.603	41.3308	112.589	50.0463	109.135	21.8959
110.592	-1.79461	112.299	5.75433	107.507	49.6158	108.984	42.9767	113.02	47.7278	109.569	19.3345
110.915	4.46735	112.623	11.7924	108.004	42.1044	109.374	43.9117	113.546	37.9782	109.905	24.498
111.368	0.417516	113.089	7.1338	108.286	51.5388	109.761	45.0706	113.832	47.0407	110.248	29.1889
111.767	0.605079	113.463	9.41421	108.616	57.2159	110.189	42.965	114.26	45.0214	110.661	28.2814
112.171	0.440125	113.941	3.77189	109.342	31.676	110.623	40.4724	114.692	42.6276	111.092	25.9646
112.536	3.32995	114.334	4.62595	109.987	12.4796	110.821	56.4674	114.976	51.8738	111.533	22.8658
112.986	-0.47695	114.559	18.1419	110.242	24.1234	111.358	45.8133	115.401	50.0423	111.808	32.8991
113.389	-0.56644	115.137	4.99096	110.719	18.1878	111.617	57.1075	115.743	54.7639	112.149	37.6839
113.72	5.04012	115.513	7.0698	111.138	16.7907	112.124	48.8163	116.093	58.8984	112.685	27.0955
114.259	-5.81705	115.888	9.28667	111.408	27.2035	112.471	53.1624	116.616	49.2953	113.009	33.1937
114.621	-2.61813	116.161	19.2203	111.769	30.3646	112.805	58.5155	116.825	64.4909	113.399	34.1548
115.002	-1.02258	116.8	1.41783	112.196	28.435	113.359	46.5099	117.267	61.3501	113.834	31.5605
115.323	5.38824	117.024	15.1025	112.68	21.9431	114.022	25.9074	117.636	63.9007	114.257	29.8864
115.765	2.21194	117.547	6.04657	113.055	24.0826	114.26	38.8008	118.034	64.2681	114.576	36.3809
116.188	0.499445	117.874	11.9444	113.467	23.2707	114.712	34.9133	118.457	62.5439	115.006	34.1899
116.651	-4.31123	118.308	9.67401	113.787	29.7135	115.184	29.3284	118.915	58.1649	115.487	27.9473
117.079	-6.3504	118.659	13.7401	114.281	22.4012	115.552	32.0557	119.252	63.2528	115.837	32.0841
117.363	2.92705	118.941	22.9814	114.634	26.3187	115.909	35.5712	119.609	66.8332	116.284	28.488
117.777	1.98884	119.666	-1.32625	114.877	38.8078	116.282	37.8176	119.973	69.8131	116.608	34.6243
118.273	-5.43312	120.021	2.42214	115.454	24.9817	116.717	35.2435	120.364	70.684	117.015	34.2091
118.65	-3.52641	120.207	18.9639	115.633	42.5646	117.106	36.2126	120.826	65.9005	117.344	39.9782
119.011	-0.29854	120.732	9.82033	116.223	27.7747	117.542	33.5611	121.229	65.8531	117.81	34.9045
119.396	1.03754	121.299	-2.53529	116.57	32.0379	117.849	41.0016	121.496	76.4323	118.228	33.6246
119.84	-2.23697	121.645	1.89451	117.02	28.2446	118.304	36.855	121.954	72.0523	118.508	43.2277
120.152	4.79411	121.997	5.91021	117.262	40.8699	118.691	38.0088	122.341	73.2244	118.951	39.9793
120.59	1.96515	122.29	14.3846	117.725	36.0405	119.11	36.6543	122.605	84.041	119.433	33.7345
120.916	7.92112	123.028	-10.8936	118.062	41.1686	119.456	41.053	123.32	59.3734	119.721	42.698
121.336	6.53737	123.108	13.7155	118.606	30.0029	119.922	36.0336	123.972	39.6905	120.19	37.4014
121.817	0.28769	123.73	-2.78994	118.896	38.8151	120.193	46.3548	124.444	34.1837	120.587	37.7538
122.174	3.85669	123.982	8.77163	119.3	38.6182	120.534	51.1611	124.772	39.9742	120.95	40.8352
122.601	1.86095	124.366	10.329	119.698	38.9507	121.126	36.154	125.245	34.3973	121.294	45.4198
123.12	-7.39078	124.758	11.2488	120.125	36.9489	121.379	47.9537	125.553	41.7779	121.58	54.5669
123.381	3.7092	125.377	-4.96961	120.514	37.9894	121.888	39.4726	125.954	41.8749	122.218	35.9493
123.812	1.4116	125.782	-4.99197	120.853	42.9296	122.086	55.5481	126.327	44.1945	122.378	55.0002
124.251	-1.51453	126.145	-1.82201	121.264	42.1899	122.612	45.7845	126.765	41.3312	122.9	45.5364
124.615	1.52106	126.395	9.92361	121.693	40.0457	122.993	47.4305	127.012	53.5479	123.168	56.0764
124.975	4.81198	126.891	3.01268	122.013	46.5277	123.253	58.5884	127.491	47.4912	123.646	50.0989
125.466	-2.18304	127.299	2.76245	122.334	52.8694	123.691	55.7791	127.883	48.2114	124.06	49.1636
125.822	1.40768	127.483	19.4839	122.841	44.6469	124.325	37.5095	128.266	49.722	124.301	61.8362
126.218	1.83715	127.98	12.4941	123.234	45.353	124.805	31.3809	128.732	44.6837	124.834	51.5006
126.57	5.83621	128.479	5.2983	123.489	56.8668	125.241	28.6644	129.048	51.4772	125.113	61.1914
127.104	-4.59815	128.888	4.97577	123.891	56.8474	125.65	28.1302	129.404	55.07	125.549	58.562
127.386	4.81162	129.465	-8.02839	124.369	50.9252	126.13	21.9624	129.856	51.1398	125.829	68.099
127.934	-6.67096	129.819	-4.2099	124.753	52.331	126.464	27.3331	130.188	56.6281	126.364	57.6706
128.226	2.03172	130.242	-5.57973	125.105	56.2547	126.953	20.508	130.632	53.3335	126.636	67.8525
128.553	7.89981	130.378	14.7985	125.49	57.5955	127.217	31.309	130.927	61.7438	127.067	65.6017
129.085	-2.32262	130.978	0.023995	125.954	52.7011	127.606	32.3162	131.275	65.9774	127.454	66.7527
129.468	-0.85422	131.383	0.036687	126.358	52.5547	128.003	32.7168	131.785	57.532	127.858	66.6211
129.862	-0.21489	131.694	7.13515	126.66	60.3752	128.449	29.2605	132.245	52.9177	128.41	54.7956
130.197	5.02778	132.067	9.51853	127.013	64.2907	128.834	30.6104	132.527	62.3826	128.98	41.5649
130.647	1.24053	132.589	0.642246	127.377	67.2031	129.3	25.5363	133.014	55.6562	129.396	40.5007
131.07	-0.3996	132.941	4.70395	127.774	67.6368	129.621	31.9738	133.281	66.3551	129.675	50.1213
131.446	1.67252	133.394	1.07297	128.239	62.6268	129.965	36.5098	133.701	64.9447	130.238	37.4529
131.884	-1.20192	133.608	15.5508	128.595	66.2864	130.504	25.7051	134.032	70.4794	130.589	41.4969
132.238	2.59246	133.894	24.5664	129.02	64.4961	130.703	41.7218	134.518	63.8737	131.07	35.3172
132.675	-0.1507	134.472	11.3891	129.337	71.1412	131.241	31.009	134.881	66.9454	131.34	45.69
132.961	8.96445	135.081	-4.07336	129.805	65.9217	131.555	37.9252	135.327	63.46	131.816	39.8446
133.422	4.35226	135.402	2.32397	130.126	72.3707	131.958	37.8976	135.852	53.796	132.034	54.3103
133.737	11.2066	135.859	-1.62471	130.531	72.0717	132.3	42.5687	136.42	40.7033	132.568	43.9458
134.154	9.97582	136.137	8.06354	131.188	52.0445	132.657	46.1524	136.814	41.3348	132.84	54.1876
134.731	-3.77485	136.483	12.467	131.754	39.0709	133.13	40.5252	137.162	45.6272	133.391	42.457
135.013	5.61942	137.077	-1.85832	132.155	39.1557	133.44	47.814	137.572	44.9431	133.741	46.5588
135.374	8.85866	137.348	8.35358	132.545	40.1033	133.779	52.7771	138.013	41.8807	134.041	54.5668
135.834	4.26817	137.592	20.5812	132.886	44.9352	134.264	46.2441	138.377	44.8534	134.476	51.924
136.252	3.00743	138.395	-9.63781	133.274	45.9797	134.629	49.1209	138.765	45.9698	134.948	46.4531
136.576	9.14949	138.421	19.1583	133.774	38.3218	134.935	56.6676	139.266	38.1848	135.252	54.198
137.074	1.62518	139.173	-7.21545	133.988	53.0615	135.392	52.3942	139.602	43.3934	135.605	58.0449
137.528	-2.47117	139.514	-2.32335	134.526	42.3634	135.879	45.6486	139.866	54.2956	136.06	53.8947
137.92	-1.72744	139.848	3.07707	134.913	43.5947	136.195	52.4266	140.453	39.6903	136.478	52.6004
138.201	7.80742	140.406	-8.52485	135.257	48.148	136.636	49.3336	140.783	45.3715	136.856	54.4973
138.618	6.65213	140.605	7.08573	135.663	47.8324	137.065	47.2135	141.117	50.7308	137.632	25.0535
139.015	7.07127	141.137	-2.50045	135.926	58.756	137.31	59.6447	141.565	47.0905	138.028	25.5173
139.507	-0.0168	141.436	5.53795	136.282	62.3846	137.688	61.4825	141.785	61.4276	138.446	24.2395
139.8	8.51739	141.786	9.7092	136.758	56.5026	138.129	58.3925	142.325	50.5905	138.794	28.5063
140.292	1.4593	142.253	5.03092	137.089	62.1064	138.48	62.4394	142.703	52.4726	139.092	36.7042
140.764	-4.10395	142.77	-3.43564	137.485	62.6257	138.797	69.105	143.188	45.9236	139.474	38.2884
141.03	6.60629	143.035	7.19693	137.907	60.9903	139.107	76.3824	143.508	52.3302	139.856	39.8222
141.447	5.43653	143.487	3.62073	138.157	72.9592	139.645	65.6252	143.87	55.4958	140.367	31.2952
141.893	1.96458	143.872	5.16275	138.833	51.4481	140.518	28.5998	144.185	62.4008	140.804	28.5245
142.273	3.70073	144.191	11.6959	139.008	69.2663	140.84	34.8568	144.56	64.5109	141.204	28.6715
142.729	-0.56826	144.531	16.6625	139.413	69.0126	141.243	34.7693	145.065	56.3699	141.5	37.0169
143.191	-5.24869	145.001	11.7213	139.859	65.594	141.653	34.135	145.374	63.7494	142	29.273
143.381	11.4429	145.318	18.4276	140.379	56.292	142.082	32.0386	145.898	54.1195	142.3	37.2976
143.846	6.41825	145.722	18.5454	141.115	29.9699	142.402	38.4648	146.155	65.5077	142.73	35.1004
144.328	0.179949	146.267	7.89003	141.5	31.3478	142.899	30.9877	146.818	44.9457	143.111	36.759
144.74	-0.66935	146.695	6.20906	141.92	29.895	143.229	36.7154	147.36	33.9269	143.432	43.1203
145.258	-9.75878	146.964	16.4911	142.298	31.7683	143.637	36.2317	147.741	35.5892	143.885	39.096
145.469	5.29018	147.369	16.5563	142.746	28.1411	144.009	38.5555	148.048	43.0482	144.193	46.5499
145.831	8.42191	147.825	12.7041	143.079	33.5819	144.462	34.5472	148.604	30.975	144.601	46.0253
146.391	-4.02518	148.086	23.639	143.568	26.7598	144.879	33.4094	149.007	30.8563	145.098	38.5538
146.773	-2.49786	148.678	9.42758	143.791	40.8185	145.186	40.8839	149.381	33.0789	145.38	48.0383
147.031	8.86677	149.157	3.87288	144.357	27.8768	145.547	44.0682	149.685	40.7597	145.736	51.6747
147.538	0.569206	149.562	3.90091	144.639	37.3443	146.005	39.6545	150.088	40.7195	146.281	40.395
147.903	3.52416	149.918	7.58357	145.118	31.2858	146.251	51.9309	150.528	37.7335	146.553	50.5842
148.262	6.9319	150.324	7.52176	145.434	38.031	146.717	46.9466	150.946	36.485	146.989	47.9589
148.752	-0.07966	150.658	12.9331	145.907	32.4627	147.1	48.4253	151.239	45.0233	147.345	51.5252
149.131	1.75469	151.077	11.9336	146.255	36.7394	147.546	44.9763	151.638	45.2936	147.875	41.5063
149.51	3.60455	151.582	4.3456	146.603	40.9119	147.879	50.3408	152.036	45.5578	148.116	54.1335
149.962	-0.406	151.824	16.7222	146.944	45.7809	148.364	43.8263	152.353	52.275	148.471	57.8576
150.43	-5.57125	152.303	11.1347	147.423	39.6822	148.718	47.6421	152.858	44.1216	148.94	52.6086
150.766	-0.33995	152.816	2.97265	147.783	42.9847	149.042	53.7536	153.18	50.4105	149.385	49.1672
151.104	4.65152	153.143	8.85509	148.08	51.2788	149.478	51.0804	153.659	44.3796	149.697	56.2724
151.604	-3.07438	153.584	6.14653	148.577	43.7178	149.826	55.2934	154.049	45.3072	150.171	50.5601
152.077	-8.65107	154.008	4.77012	148.978	43.8584	150.214	56.4225	154.378	51.0668	150.509	55.64
152.314	4.30967	154.191	21.5814	149.331	47.7089	150.585	58.8856	154.773	51.5786	150.86	59.6623
152.809	-2.99341	154.719	12.2844	149.721	48.6203	151.024	55.9689	155.094	58.0264	151.252	60.4005
153.121	4.03561	155.121	12.5228	150.08	51.9961	151.406	57.5075	155.417	64.1699	151.72	55.2072
153.529	3.58121	155.675	1.24513	150.44	55.3358	151.756	61.6359	155.974	51.9914	152.094	57.4466
154.019	-3.30837	156.26	-12.3944	150.947	47.0122	152.17	60.6931	156.256	61.4016	152.399	65.0223
154.476	-7.71692	156.483	1.40416	151.275	52.876	152.547	62.631	156.702	58.0069	152.595	81.2534
154.811	-2.45254	156.867	3.04259	151.576	60.812	153.024	56.7263	157.26	45.6561	153.15	69.2567
155.068	8.98238	157.352	-3.04233	152.048	55.2861	153.327	64.4938	157.447	62.6089	153.543	69.9062
155.513	5.58899	157.44	21.03	152.399	59.2944	153.676	68.6934	157.912	57.6304	153.881	74.9634
155.945	3.24074	157.882	18.282	152.832	56.8747	153.981	76.301	158.2	66.6217	154.358	69.0478
156.408	-1.60406	158.389	10.4968	153.229	57.2258	154.489	67.9293	158.65	62.7926	154.659	76.9702
156.718	5.65756	158.734	15.0712	153.556	63.1578	154.834	72.456	159.024	65.0595	154.918	88.286
157.115	6.00845	159.267	5.38206	153.984	61.0528	155.267	70.0264	159.406	66.6072	155.518	72.6781
157.497	7.61435	159.571	13.037	154.305	67.4037	155.63	73.026	159.795	67.5958	155.792	82.7403
157.97	1.97665	159.93	16.5422	154.833	57.5001	155.968	78.0995	160.258	62.7824	156.204	81.966
158.486	-6.99596	160.416	10.4178	155.097	68.3608	156.377	77.556	160.529	73.1057	156.685	75.7151
158.641	12.4796	160.939	1.53499	155.506	67.8264	156.879	69.6465	161.023	65.8551	156.972	84.7518
159.069	10.4383	161.136	17.3318	155.901	68.3385	157.102	83.7606	161.404	67.5453	157.318	89.1992
159.554	3.90955	161.709	4.54455	156.215	75.2684	157.601	76.0915	161.632	81.2303	157.696	91.0795
159.971	2.70153	162.054	9.15181	156.646	72.9725	157.771	94.3482	162.059	79.2141	157.976	100.626
160.339	5.38667	162.49	6.80477	156.96	79.8611	158.275	86.3448	162.456	79.597	158.427	96.8048
160.85	-3.24067	162.807	13.4563	157.45	72.9523	158.698	84.689	162.924	74.3811	158.913	90.166
161.274	-5.02138	163.493	-7.86065	157.751	80.8738	159.121	82.9703	163.297	76.6563	159.216	97.9676
161.577	2.77054	163.458	25.5827	158.212	76.224	159.336	97.7106	163.583	85.8085	159.683	92.8021
161.929	6.75409	164.138	4.6689	158.523	83.3861	159.828	90.6173	164.051	80.6144	160.006	99.0025
162.238	14.0023	164.515	6.80031	159	77.5041	160.283	86.446	164.418	83.3281	160.345	103.939
162.754	5.0803	164.901	8.28098	159.196	93.7299	160.553	96.826	164.765	87.6813	160.726	105.625
163.174	3.62625	165.058	27.1167	159.689	86.5053	160.987	94.2963	165.092	93.573	161.018	114.31
163.605	1.2935	165.731	6.7354	160.094	86.2806	161.33	98.9262	165.64	82.0755	161.475	109.959
163.988	2.8322	166.163	4.72578	160.402	93.6243	161.603	109.084	166.101	77.4386	161.868	110.676
164.491	-5.18522	166.506	9.39878	160.736	98.9845	162.061	104.661	166.369	87.9744	162.217	114.776
164.757	5.55087	166.906	9.78833	161.295	86.6486	162.314	116.393	166.9	77.8028	162.724	106.52
165.292	-4.95482	167.538	-7.39193	161.529	99.8353	162.711	116.765	167.107	93.0902	163.089	109.437
165.659	-2.23661	167.796	3.74677	161.889	103.109	163.067	120.387	167.389	102.572	163.466	111.39
166.025	0.638746	168.12	9.91185	162.281	103.871	163.506	117.479	167.962	89.0393	163.802	116.588
166.382	4.15296	168.449	15.6913	162.581	111.881	163.801	125.868	168.291	94.832	164.061	127.777
166.763	5.75368	169.058	0.178426	162.998	110.745	164.289	119.093	168.767	88.9744	164.586	118.135
167.131	8.39333	169.319	11.0893	163.341	115.313	164.668	120.903	169.091	95.1024	164.852	128.841
167.604	2.80113	169.707	12.3793	163.727	116.586	164.891	134.981	169.546	90.9328	165.334	122.498
167.954	6.9325	170.158	8.90172	164.139	115.798	165.409	125.811	169.903	94.4338	165.554	136.853
168.437	0.495701	170.65	2.28876	164.544	115.498	165.637	139.487	170.192	103.328	166.037	130.446
168.762	6.6026	171.019	5.01175	164.863	122.042	166.061	137.736	170.538	107.729	166.419	131.949
169.144	8.10408	171.353	10.4187	165.228	124.959	166.395	143.117	171.021	101.327	166.797	133.868
169.641	0.619042	171.778	8.88895	165.642	123.99	166.802	142.709	171.246	115.234	167.112	140.726
170.019	2.50301	172.183	8.92575	166.016	126.151	167.097	151.077	171.686	112.209	167.503	141.579
170.449	0.275702	172.578	9.64614	166.393	128.091	167.542	147.714	172.089	112.179	167.86	145.093
170.776	6.18721	172.958	11.5365	166.791	128.403	167.83	156.655	172.428	117.075	168.286	143.183
171.188	5.38133	173.524	-0.67667	167.248	124.072	168.277	153.063	172.834	116.782	168.731	139.805
171.638	1.55686	173.712	15.7599	167.503	135.645	168.65	155.383	173.301	111.608	169.017	148.848
172.048	0.876056	174.228	7.36786	167.847	140.196	168.915	166.164	173.55	123.627	169.364	153.194
172.325	10.6973	174.637	7.06286	168.305	135.77	169.316	166.164	173.927	125.635	169.764	153.299
172.794	5.39761	175.093	3.17772	168.554	147.812	169.79	160.523	174.399	120.085	170.088	159.452
173.383	-9.3279	175.356	13.8848	169.057	139.84	170.235	157.123	174.688	128.921	170.46	161.84
173.73	-5.02907	175.798	11.0733	169.276	154.214	170.518	166.452	175.119	126.669	170.774	168.717
174.149	-6.36527	176.305	3.32316	169.714	151.373	170.911	167.15	175.442	132.825	171.225	164.819
174.363	8.39939	176.504	18.925	170.038	157.468	171.285	169.299	175.827	134.144	171.516	173.585
174.892	-1.59148	177.242	-6.3511	170.4	160.592	171.648	172.355	176.121	142.676	171.842	179.498
175.28	-0.49628	177.519	3.36564	171.004	144.696	172.074	170.475	176.538	141.455	172.967	122.561
175.579	7.52618	177.847	9.1692	171.305	152.598	172.376	178.287	176.831	150.004	173.39	120.909
176.1	-1.81549	178.145	17.2821	171.597	161.225	172.854	172.35	177.26	147.861	173.788	121.217
176.446	2.59603	178.702	5.73278	171.94	165.839	173.063	187.476	177.688	145.816	173.955	139.69
176.751	10.1781	179.082	7.63194	172.301	169.082	173.475	186.674	177.992	153.521	174.409	135.534
177.314	-2.56879	179.59	-0.20361	172.67	171.616	174.816	112.729	178.466	147.822	174.713	143.219
177.641	3.37166	179.888	7.88301	173.218	160.114	175.43	96.0293	178.744	157.533	175.213	135.476
178.064	1.69017	180.396	0.060609	174.368	101.14	175.715	105.175	179.112	160.191	175.483	145.876
178.488	-0.05023	180.71	6.92025	176.13	-5.96418	176.134	103.833	179.353	172.845	175.766	155.229
178.831	4.55873	181.03	13.3526	176.514	-4.60385	176.37	116.884	179.914	160.299	176.224	150.789
179.259	2.46685	181.436	13.2273	177.007	-11.7923	176.952	102.695	180.205	169.014	176.539	157.59
179.67	1.70128	181.889	9.53499	177.328	-5.44139	177.26	110.017	180.549	173.53	176.822	166.989
180.089	0.3723	182.471	-3.91396	177.777	-9.12736	177.452	126.589	180.919	176.025	177.241	165.58
180.484	0.856549	182.689	10.2812	178.182	-9.40785	177.891	123.629	181.243	182.213	177.667	163.662
180.858	3.02583	183.07	12.027	178.488	-1.86295	178.268	125.546	181.684	179.118	178.032	166.564
181.253	3.5504	183.502	9.96044	178.969	-8.08653	178.683	124.497	182.001	185.74	178.391	169.916
181.655	3.54878	183.853	14.0616	179.335	-5.32685	179.054	126.906	182.235	198.937	178.853	165.158
182.07	2.5258	184.584	-10.7281	179.794	-9.87968	179.36	134.478	182.698	194.142	179.083	178.706
182.401	8.05792	184.774	5.52228	180.082	-0.86113	179.839	128.382	183.092	194.716	179.505	177.097
182.897	0.635938	185.058	14.6759	180.414	4.5765	180.152	135.347	183.425	200.088	179.899	177.672
183.264	3.31487	185.713	-4.28783	180.961	-6.86883	180.495	139.949	183.885	195.552	180.302	177.619
183.631	6.03411	186.014	3.55778	181.388	-8.83968	180.958	135.098	184.225	200.357	180.53	191.231
183.992	9.23923	186.325	10.5993	181.815	-10.8828	181.225	145.752	184.606	202.018	180.953	189.544
184.502	0.739032	186.739	9.8977	182.105	-2.06752	181.584	149.093	184.922	208.793	181.357	189.353
184.937	-1.86974	187.151	9.3495	182.509	-2.24379	182.04	144.784	185.253	214.343	181.705	193.585
185.324	-0.7673	187.537	10.6987	182.894	-0.95878	182.369	150.524	185.487	227.519	182.04	198.837
185.797	-6.39053	188.035	3.65414	183.482	-15.6414	182.649	160.064	185.882	228.048	182.368	204.69
186.204	-6.77568	188.436	3.88375	183.84	-12.182	183.024	162.172	186.36	222.031	182.754	205.846
186.563	-3.45996	188.649	18.3616	184.14	-4.18514	183.423	162.422	186.581	236.204	183.203	202.111
186.945	-1.87682	189.246	3.76674	184.543	-4.29639	183.797	164.551	186.852	246.511	183.491	211.071
187.196	9.98193	189.439	19.8177	184.942	-4.10734	184.043	176.821	187.261	245.945	183.99	203.383
187.568	12.2753	189.926	13.54	185.341	-3.941	184.532	169.969	187.555	254.424	184.286	211.748
188.176	-4.00194	190.5	0.634431	185.739	-3.68384	184.842	177.165	188.001	250.905	184.704	210.428
188.469	4.53326	190.839	5.66676	186.155	-4.78268	185.194	181.099	188.276	260.84	184.998	218.944
188.828	7.92135	191.273	3.39861	186.526	-2.35737	185.611	179.841	188.586	268.055	185.339	223.635
189.333	-0.22323	191.79	-5.14463	186.971	-5.77813	186.55	137.493	189.008	266.429	185.618	233.3
189.64	7.22135	192.095	2.37889	187.362	-4.96062	188.661	2.8726	189.337	272.222	185.916	241.499
190.136	-0.23992	192.384	11.0768	187.703	-0.18552	189.095	0.331515	189.611	282.209	186.458	230.45
190.468	5.23948	192.8	10.1737	188.193	-7.19959	189.495	0.401882	189.955	286.767	186.866	229.902
190.955	-1.47541	193.369	-2.27836	188.62	-9.18489	189.963	-4.75168	190.122	305.217	187.141	239.842
191.303	2.73762	193.686	4.32275	189.073	-13.2723	190.283	1.6198	190.534	304.384	187.484	244.452
191.677	4.89346	193.958	14.3287	189.431	-9.81091	190.705	-0.00815	190.828	312.866	187.897	243.593
192.137	0.264708	194.528	1.75837	189.708	-0.03697	191.097	0.768982	191.234	312.478	188.246	247.743
192.405	10.7858	194.946	0.673372	190.201	-7.19345	191.516	-0.65261	191.516	321.945	188.484	260.608
192.939	0.369998	195.268	6.88886	190.683	-13.5739	191.913	-0.2562	191.806	330.685	188.845	263.755
193.326	1.4652	195.888	-9.45223	190.936	-1.89908	192.337	-2.06575	192.201	331.2	189.216	266.162
193.803	-4.42061	196.028	10.5755	191.33	-1.2828	192.774	-4.87407	192.377	348.96	189.544	271.992
193.987	12.6679	196.294	21.0875	191.832	-9.17405	193.032	6.47681	192.776	349.14	189.783	284.732
194.542	0.596091	196.95	1.9069	192.199	-6.50726	193.463	4.14002	193.02	361.56	190.133	288.781
194.858	7.30359	197.212	12.7476	192.593	-5.91574	193.997	-6.30042	193.394	363.758	190.493	292.096
195.251	7.92946	197.777	0.51252	193.059	-10.9536	194.322	-0.24879	193.659	374.454	190.747	303.669
195.839	-6.73818	198.167	1.57692	193.349	-2.18584	194.833	-8.93932	193.98	380.793	191.099	307.55
196.178	-1.82425	198.593	-0.07555	193.737	-1.19702	195.2	-6.22243	194.309	386.482	191.43	313.168
196.594	-2.99507	198.95	3.4625	194.209	-6.73023	195.534	-0.87964	194.52	401.501	191.758	318.921
197.118	-12.589	199.276	9.3581	194.547	-1.74049	195.855	5.46604	194.849	407.22	192.004	331.197
197.288	5.57985	199.82	-1.29508	194.926	0.009918	196.404	-6.19706	195.225	409.215	192.376	333.496
197.762	-0.14573	200.072	10.2621	195.452	-9.79769	196.778	-3.9713	195.446	423.406	192.695	339.928
198.176	-1.09635	200.639	-2.14608	195.786	-4.47566	197.2	-5.63537	195.761	430.258	192.917	354.115
198.685	-9.57485	200.973	3.1448	196.188	-4.54151	197.561	-2.42735	196.007	442.498	193.171	365.684
198.845	9.40963	201.412	0.493224	196.609	-6.10371	198.011	-6.24269	196.253	454.691	193.627	361.412
199.287	6.22608	201.87	-3.63948	197.04	-8.38107	198.326	0.562135	196.615	457.809	193.906	371.021
199.697	5.57111	202.126	7.60878	197.49	-12.2095	198.642	7.2122	196.825	472.854	194.136	384.541
200.132	2.91168	202.631	-0.04709	197.676	4.76035	199.08	4.37189	197.072	485.025	194.517	386.116
200.584	-1.07408	202.918	8.79325	198.217	-6.27633	199.58	-3.38901	197.27	501.071	194.738	400.331
200.951	1.62758	203.163	20.8303	198.665	-9.952	199.844	7.40883	197.581	508.195	195.23	393.213
201.351	1.71899	203.905	-4.82264	198.992	-4.05826	200.318	1.71976	198.663	454.574	195.767	382.533
201.761	1.06919	204.112	10.0912	199.43	-6.94654	200.657	6.558	204.869	-2.57467	197.946	242.515
202.22	-3.47583	204.493	11.8261	199.857	-9.03299	201.249	-8.42333	205.296	-4.64759	199.42	158.07
202.424	12.059	204.954	7.48302	200.122	1.73162	201.528	1.20859	205.536	8.10875	200.393	113.009
202.897	6.40782	205.332	9.41068	200.522	1.86287	201.982	-2.95241	206.077	-2.89659	201.566	52.2189
203.406	-2.11098	205.756	7.90063	200.915	2.49256	202.382	-2.86245	206.411	2.36567	202.482	11.7044
203.755	2.04312	206.181	6.24159	201.282	5.14902	202.763	-1.19282	206.865	-1.78223	202.998	2.64916
204.131	3.97772	206.636	2.31484	201.67	6.20904	203.223	-5.84289	207.225	1.53093	203.369	5.10113
204.627	-3.45874	206.872	15.0552	202.212	-4.84416	203.566	-1.26982	207.589	4.4159	203.744	7.10634
204.924	4.79424	207.339	10.2017	202.569	-1.32807	203.799	12.0146	208.097	-3.95317	204.251	-1.17919
205.373	1.01627	207.814	4.79377	202.96	-0.58796	204.311	3.28797	208.378	5.51478	204.607	2.34167
205.854	-5.23757	208.207	5.59525	203.447	-7.30072	204.734	1.54032	208.907	-4.58979	205.054	-1.24936
206.175	1.07399	208.576	8.23938	203.791	-2.80014	205.231	-5.97295	209.223	2.17996	205.436	0.301879
206.654	-5.09404	208.974	8.65524	204.37	-16.8336	205.584	-2.15618	209.679	-2.19701	205.814	2.11725
206.999	-0.63395	209.366	9.50054	204.71	-11.9626	206.024	-5.23587	209.995	4.53044	206.213	2.3107
207.324	5.34164	209.72	13.2489	205.034	-5.89135	206.247	8.79352	210.54	-6.72977	206.6	3.45233
207.842	-3.86566	210.183	8.70652	205.343	1.41617	206.839	-6.21258	210.832	1.86113	206.951	7.389
208.12	5.89351	210.58	9.24946	205.826	-5.06129	207.102	4.69358	211.323	-5.23983	207.487	-3.24276
208.567	2.28094	211.193	-6.70161	206.249	-6.80513	207.645	-6.45673	211.615	3.36139	207.723	9.80949
209.076	-6.18102	211.56	-3.95451	206.675	-8.71615	208.063	-7.79786	212.1	-3.25565	208.304	-4.33437
209.349	3.8707	211.872	2.97745	206.994	-2.29921	208.452	-6.83708	212.357	8.11909	208.592	4.5764
209.903	-8.15361	212.082	17.6962	207.334	2.53057	208.802	-2.77681	212.895	-2.64998	208.992	4.66357
210.014	14.6775	212.72	-0.17191	207.836	-5.35966	209.201	-2.58883	213.347	-6.65136	209.479	-2.12179
210.603	-0.06664	213.167	-3.47203	208.113	4.42046	209.672	-8.12314	213.652	0.905665	209.7	12.0602
211.023	-1.60135	213.359	12.5812	208.596	-2.06423	209.881	6.9793	214.15	-6.68747	210.148	8.39387
211.384	1.60065	213.803	9.46071	209.094	-9.67996	210.348	1.85977	214.466	-0.01575	210.672	-1.31549
211.799	0.532174	214.135	14.9203	209.352	1.57174	210.78	-0.56164	214.897	-2.3456	211.02	2.94308
212.291	-6.65102	214.85	-8.75192	209.758	1.22002	211.253	-6.2239	215.25	1.49998	211.44	1.44547
212.515	7.27524	215.136	0.084032	210.203	-2.22554	211.501	5.79763	215.691	-1.67182	211.689	13.4133
213.03	-1.67465	215.607	-4.99518	210.627	-4.00653	211.986	-0.77466	216.048	1.79921	212.218	3.37278
213.55	-10.9977	215.839	7.94456	211.002	-1.96306	212.46	-6.505	216.585	-8.86978	212.606	4.38957
213.681	10.2331	216.135	16.1122	211.406	-2.2085	212.785	-0.54213	216.909	-2.80167	212.989	5.83454
214.208	0.340412	216.801	-3.85933	211.883	-8.21436	213.185	-0.48209	217.179	7.49895	213.455	0.733
214.602	0.853593	216.914	18.1249	212.23	-3.91192	213.691	-8.73929	217.711	-2.78414	213.939	-5.86046
214.919	7.50319	217.58	-1.79845	212.573	0.701141	214.002	-1.62494	218.133	-4.45258	214.16	8.3422
215.352	4.97917	217.814	10.9945	212.955	2.13575	214.389	-0.48257	218.504	-2.07838	214.609	4.61393
215.877	-4.72124	218.078	21.5351	213.484	-7.93193	214.764	1.56055	218.87	0.723002	215.093	-1.92175
216.294	-6.01508	218.596	12.8363	213.766	1.44777	215.226	-3.23912	219.259	1.62171	215.383	6.83734
216.655	-2.87511	219.147	1.63317	214.277	-7.18753	215.494	7.28322	219.566	9.02189	215.928	-4.52593
216.919	7.93952	219.593	-1.64065	214.585	0.151975	216.027	-3.12525	220.013	5.40744	216.285	-1.08142
217.389	2.49615	219.875	7.50206	214.915	5.76914	216.321	5.29121	220.432	4.05163	216.655	1.39324
217.844	-1.74289	220.297	6.07747	215.418	-2.32336	216.791	-0.16469	220.876	0.649722	217.024	3.96592
218.142	6.35708	220.714	4.97715	215.821	-2.45425	217.318	-10.0284	221.244	3.2922	217.492	-1.3492
218.566	4.55566	221.104	5.95392	216.237	-3.60265	217.632	-3.17301	221.732	-3.61169	217.934	-4.575
218.939	6.80659	221.44	11.0739	216.579	1.05271	217.941	4.04658	222.068	1.51334	218.202	5.92468
219.413	1.03242	221.875	8.63048	217.003	-0.80465	218.471	-6.12871	222.442	3.63784	218.594	6.66185
219.797	2.41395	222.334	4.35757	217.54	-11.4833	218.769	2.01536	222.777	8.84129	219.073	0.462526
220.23	-0.09353	222.659	10.2378	217.96	-12.966	219.281	-6.69995	223.275	1.25124	219.394	6.82175
220.503	9.92717	223.011	14.1199	218.207	-0.84851	219.532	5.06775	223.66	2.50799	219.867	1.15171
221.059	-2.28942	223.53	5.22393	218.628	-2.43963	220.007	-0.73483	224.136	-3.45282	220.259	1.86103
221.439	-0.57915	224	0.160054	219.109	-8.70556	220.355	3.44821	224.452	3.29835	220.707	-1.88788
221.837	-0.36473	224.317	6.66477	219.533	-10.5547	220.778	1.72325	224.89	0.333935	220.979	8.2806
222.357	-9.71676	224.637	12.9591	219.887	-6.8157	221.266	-5.11937	225.261	2.75972	221.461	1.94612
222.61	1.9042	225.243	-2.50551	220.244	-3.35431	221.635	-2.61402	225.726	-2.3261	221.832	4.31243
223.094	-4.64013	225.512	7.67137	220.682	-6.27048	221.936	5.23393	226.148	-3.93368	222.243	3.52055
223.505	-5.38505	225.995	1.5295	220.959	3.47247	222.372	2.47201	226.425	5.8242	222.781	-7.30106
223.867	-2.32262	226.324	7.11838	221.407	-0.19083	222.841	-2.83944	226.891	0.6744	223.072	1.32597
224.252	-1.10752	226.752	5.19643	221.839	-2.63643	223.311	-8.26542	227.386	-6.71238	223.393	7.64289
224.648	-0.65017	227.184	2.98088	222.273	-5.28325	223.577	2.34255	227.718	-1.31806	223.882	0.699665
225.021	1.49015	227.469	11.9067	222.617	-0.76514	224.061	-4.20498	228.029	5.79425	224.277	1.20469
225.361	6.32652	228.123	-7.21699	223.02	-0.95692	224.455	-3.66724	228.34	12.855	224.639	4.23444
225.867	-1.97625	228.389	3.14613	223.441	-2.5078	224.856	-3.65056	228.931	-2.13115	225.128	-2.70467
226.305	-4.89104	228.809	1.86615	223.867	-4.46217	225.162	3.79705	229.309	-0.29453	225.386	8.59977
226.625	1.45257	229.174	4.66366	224.308	-7.68381	225.656	-3.48098	229.737	-2.42523	225.911	-1.22413
227.032	1.02811	229.418	16.7007	224.639	-2.19359	225.964	3.84178	229.997	8.70186	226.371	-5.83145
227.423	1.79559	230.069	-2.13812	224.969	3.42873	226.422	-0.69171	230.613	-8.28494	226.569	10.12
227.855	-0.61886	230.359	6.33852	225.431	-1.37181	226.809	0.415569	230.802	8.45214	227.024	5.92436
228.257	-0.72698	230.689	11.8178	225.846	-2.47585	227.229	-1.11645	231.362	-4.08443	227.437	4.92509
228.686	-2.99256	231.093	11.7407	226.302	-6.81097	227.713	-7.64851	231.853	-11.238	227.934	-2.60625
229.148	-7.7702	231.691	-3.16301	226.59	2.0321	228.03	-1.07483	232.131	-1.54102	228.173	10.1086
229.413	2.92657	231.932	9.11943	227.014	0.23252	228.423	-0.44939	232.503	0.758885	228.715	-1.02047
229.715	10.6999	232.328	9.59666	227.495	-6.10462	228.82	-0.13761	232.879	2.72758	229.199	-7.53345
230.262	-0.79102	232.769	6.66246	227.824	-0.41936	229.201	1.42262	233.334	-1.58646	229.506	-0.12803
230.598	4.28001	233.052	15.711	228.385	-13.0453	229.719	-7.74978	233.678	2.89162	229.98	-5.86927
230.974	6.2942	233.584	5.85751	228.65	-2.3323	230.025	-0.3321	234.115	0.034506	230.178	10.1008
231.448	0.482807	234.258	-14.7955	229.146	-9.84795	230.463	-3.1941	234.581	-5.04101	230.701	0.461565
231.953	-7.70418	234.476	-0.82156	229.407	1.20147	230.823	0.021118	234.886	2.49227	231.101	0.535315
232.225	2.47984	234.754	8.61256	229.757	5.15509	231.308	-6.61928	235.27	3.80267	231.387	9.54203
232.558	7.83826	235.156	8.60775	230.166	4.54742	231.642	-1.35184	235.617	8.03929	231.845	5.06367
233.082	-1.9004	235.772	-7.55364	230.654	-2.28093	232.09	-5.05371	236.099	1.65028	232.199	8.77436
233.563	-8.2018	235.926	11.2274	231.068	-3.37879	232.537	-8.69781	236.456	5.10376	232.748	-2.9067
233.755	8.20961	236.488	-0.89815	231.513	-6.83571	232.836	-0.70955	236.916	0.430645	233.059	4.13245
234.253	0.596367	237.008	-9.873	231.94	-8.87575	233.291	-4.9397	237.365	-3.352	233.439	5.78479
234.521	11.0605	237.239	3.16097	232.22	0.628811	233.645	-1.25089	237.818	-7.41944	233.954	-3.18998
235.064	-0.19155	237.716	-2.56896	232.62	0.656831	234.077	-3.73629	238.12	0.329491	234.308	0.487707
235.46	0.221338	237.975	8.30685	233.044	-1.17062	234.392	3.02311	238.691	-13.1058	234.678	2.89117
235.663	15.7778	238.427	4.53569	233.366	5.03165	234.851	-1.56198	238.907	1.49851	235.042	5.7878
236.255	0.73906	238.749	10.5518	233.972	-11.1164	235.155	6.04349	239.373	-3.63994	235.516	0.080614
236.571	7.43413	239.057	17.716	234.321	-7.00488	235.637	-0.33175	239.848	-9.5048	235.854	5.01291
236.972	7.36529	239.648	3.34033	234.672	-3.1297	236.033	0.010978	240.184	-4.42415	236.246	5.70675
237.312	12.1706	239.956	10.5199	235.156	-9.68458	236.46	-2.00496	240.581	-4.07128	236.797	-6.14456
237.893	-2.06593	240.585	-6.78084	235.518	-6.64013	236.835	-0.01861	240.997	-5.32496	237.176	-4.43135
238.25	1.4224	240.911	-0.95313	235.948	-8.92062	237.239	-0.25987	241.403	-5.76142	237.544	-1.87622
238.611	4.55616	241.3	-0.04427	236.294	-4.58518	237.62	1.32099	241.839	-8.48028	237.879	3.29132
239.075	-0.41686	241.68	1.6665	236.617	1.50667	238.038	-0.06143	242.041	7.13935	238.404	-6.43973
239.361	8.60108	241.916	14.2185	237.083	-3.62824	238.417	1.65563	242.517	1.24663	238.642	6.36282
239.773	7.67214	242.526	-1.61429	237.515	-6.09139	238.865	-2.09578	243.074	-11.1125	239.185	-4.8684
240.21	4.8752	242.829	5.9246	237.859	-1.60425	239.252	-1.0112	243.47	-10.7493	239.564	-3.19027
240.548	9.79219	243.195	8.66077	238.2	3.04904	239.689	-3.83606	243.713	1.69336	239.912	0.997096
241.053	1.55869	243.618	6.97984	238.644	-0.36145	240.058	-1.34104	244.105	2.39601	240.224	8.01767
241.589	-9.08763	244.024	6.69898	239.101	-4.80495	240.344	7.68623	244.559	-1.82	240.713	1.03213
241.762	8.86306	244.627	-8.60791	239.494	-4.166	240.884	-3.32793	245.074	-10.7844	241.073	4.26616
242.265	0.803224	244.818	7.40804	239.952	-8.70341	241.239	0.32064	245.294	3.39064	241.452	5.93809
242.789	-8.91064	245.226	6.88616	240.359	-9.19963	241.575	5.40235	245.766	-2.16158	241.862	5.24525
243.057	1.55043	245.58	10.5623	240.791	-11.6308	241.977	5.25807	246.048	7.14436	242.337	-0.61671
243.428	3.89852	245.978	10.7941	241.134	-7.09515	242.556	-8.79057	246.504	2.79007	242.718	0.937608
243.92	-3.36842	246.55	-2.12894	241.507	-4.96503	242.856	-0.84772	247.012	-5.63472	243.11	1.61906
244.233	3.5272	246.891	2.51342	241.873	-2.19095	243.26	-1.07145	247.364	-1.86036	243.516	1.17383
244.735	-4.41892	247.366	-3.06971	242.237	0.648137	243.701	-4.3049	247.722	1.492	244.017	-6.76608
244.928	11.9677	247.607	9.08347	242.708	-4.85519	244.065	-1.36311	248.127	1.19482	244.27	4.90153
245.345	10.6211	248.031	7.33243	243.024	1.80217	244.417	2.48458	248.659	-9.17908	244.882	-11.7722
245.903	-1.72059	248.539	-0.72874	243.527	-6.27178	244.764	6.68721	248.996	-4.18717	245.22	-6.80691
246.235	3.68021	248.873	4.41098	243.842	0.453687	245.239	0.818573	249.325	1.49399	245.397	10.7985
246.688	-0.45443	249.163	12.903	244.175	5.81387	245.7	-3.95017	249.713	2.50516	245.878	4.45468
246.979	8.1748	249.666	5.18359	244.721	-5.65731	246.018	2.56675	250.123	1.70961	246.41	-5.87892
247.394	7.05566	250.113	1.72793	245.072	-1.71196	246.364	6.84366	250.518	2.2028	246.607	10.1087
247.916	-2.50728	250.556	-1.44507	245.51	-4.7138	246.795	4.45731	250.941	0.406392	247.189	-4.14046
248.299	-1.13816	251.041	-7.79288	245.941	-7.06035	247.232	1.58704	251.435	-6.96286	247.532	0.37191
248.655	2.35947	251.454	-8.69818	246.298	-3.69806	247.578	5.86292	251.815	-5.35531	247.914	1.87773
249.084	0.162104	251.731	0.757864	246.621	2.44951	248.064	-0.8167	252.15	-0.12609	248.274	5.0808
249.516	-2.34953	252.035	8.13025	247.142	-7.03823	248.452	0.163659	252.474	5.877	248.757	-1.42703
249.899	-0.94733	252.36	13.9623	247.514	-4.78221	248.974	-9.3802	252.949	-0.02294	249.114	2.03294
250.219	5.419	252.866	6.00194	247.803	4.01647	249.34	-6.6716	253.306	3.43363	249.635	-7.48351
250.764	-6.01711	253.228	8.94189	248.278	-1.88416	249.762	-8.34396	253.69	4.7079	249.973	-2.55534
251.032	4.42741	253.732	1.20279	248.649	0.446159	250.089	-2.59056	254.088	4.95346	250.314	2.1675
251.486	0.218342	254.053	7.28904	249.085	-2.32349	250.409	3.77881	254.438	8.94347	250.669	5.68938
251.82	5.50645	254.341	15.8336	249.426	2.39067	250.91	-4.10078	254.931	1.64231	251.045	7.67188
252.222	5.36628	255.133	-13.8157	249.845	0.89756	251.314	-4.39262	255.249	8.18401	251.494	3.81772
252.702	-0.90826	255.227	9.47884	250.203	4.25263	251.56	7.75476	255.894	-11.1254	251.887	4.42281
253.094	-0.18628	255.715	2.88564	250.585	5.75015	252.079	-1.58893	256.258	-8.21159	252.227	9.20138
253.495	-0.2727	256.142	0.946182	251.086	-2.18552	252.536	-6.01204	256.486	5.31654	252.729	1.22121
253.903	-0.82019	256.432	9.41188	251.588	-10.2161	252.711	11.7699	256.964	-0.75057	253.172	-2.14699
254.294	-0.08787	256.885	5.45888	251.783	6.00857	253.295	-2.71207	257.292	4.9275	253.572	-2.11452
254.629	5.02554	257.248	8.36157	252.319	-4.63807	253.582	6.2574	257.733	1.74226	253.944	0.133138
255.07	1.83575	257.716	3.23198	252.61	3.91706	254.065	-0.25095	258.205	-3.8533	254.173	13.6187
255.512	-1.38401	258.18	-1.47036	252.984	6.0255	254.442	1.61365	258.632	-5.96132	254.852	-8.27265
255.855	3.15049	258.516	3.44589	253.577	-9.09264	254.862	0.060969	258.781	13.8598	255.108	3.07511
256.38	-6.71845	258.759	15.4435	254.006	-11.3649	255.277	-1.08725	259.373	-1.19334	255.492	4.36633
256.656	3.12856	259.418	-4.14024	254.254	0.672095	255.701	-2.91852	259.836	-6.13576	255.917	2.43639
257.2	-8.15662	259.585	13.5847	254.773	-8.69389	256.001	4.99337	260.135	1.82055	256.377	-2.22563
257.496	0.071509	259.971	14.7697	255.169	-8.38416	256.493	-2.2527	260.603	-3.45412	256.829	-6.23765
257.798	7.80964	260.663	-7.34035	255.397	5.22864	256.756	8.55644	260.874	6.70719	257.204	-4.25103
258.293	0.334903	260.901	4.99689	255.989	-9.86062	257.265	0.054683	261.44	-6.31642	257.484	5.20139
258.667	2.42662	261.208	12.1546	256.324	-4.66453	257.602	5.05178	261.634	9.92745	257.873	6.13562
259.053	3.54142	261.596	13.1555	256.676	-0.89566	258.097	-2.42955	262.087	5.80532	258.255	7.5362
259.437	4.85885	262.068	7.71254	257.076	-0.88004	258.402	5.07994	262.474	6.81854	258.788	-2.8428
260.023	-9.74679	262.452	9.00265	257.508	-3.36281	258.723	11.374	262.83	10.3865	259.106	3.63816
260.288	0.91896	262.892	6.03779	257.978	-8.80939	259.217	3.99379	263.413	-4.03415	259.498	4.30722
260.625	5.88764	263.298	5.66492	258.301	-2.71962	259.682	-1.11856	263.759	0.23961	259.928	1.96046
261.132	-2.51439	263.801	-2.14209	258.645	1.69939	260.066	0.203311	264.161	0.14569	260.428	-5.84327
261.508	-0.59324	264.174	0.002513	259.163	-7.57681	260.62	-11.8829	264.597	-2.66294	260.832	-6.12549
261.829	5.6573	264.543	2.41005	259.554	-6.79547	260.754	9.11412	264.913	3.97058	261.113	3.20106
262.283	1.50611	264.875	7.66152	260.024	-12.2936	261.286	-1.32121	265.467	-8.11304	261.47	6.66205
262.643	4.64089	265.46	-6.32637	260.33	-4.82517	261.579	7.21594	265.725	3.06873	261.926	2.28066
263.075	2.12615	265.847	-5.29699	260.663	0.482358	262.02	3.95874	266.155	0.755374	262.346	0.743825
263.512	-0.69045	266.12	4.38035	261.135	-5.14791	262.587	-9.12827	266.61	-3.49883	262.81	-4.3113
263.903	0.03256	266.484	7.16255	261.546	-6.04455	262.862	0.762582	266.962	0.27863	263.133	1.81885
264.248	4.40889	267.015	-2.75004	261.886	-1.30047	263.333	-4.84502	267.418	-4.10352	263.515	3.26792
264.819	-9.06995	267.425	-3.42747	262.245	1.99783	263.774	-8.02586	267.693	5.79467	264.043	-6.8067
265.105	-0.03031	267.718	4.74684	262.636	2.75336	264.063	0.721766	268.172	-0.43753	264.387	-2.34696
265.483	1.73576	268.168	0.984446	263.049	1.75558	264.571	-7.75214	268.535	2.50725	264.701	4.47344
265.882	1.84265	268.42	12.2525	263.519	-3.73847	264.863	0.80977	268.993	-2.02657	265.115	3.39264
266.4	-7.41533	269.147	-12.4955	263.841	2.41115	265.366	-7.26277	269.415	-3.70536	265.622	-5.03324
266.768	-4.86567	269.369	1.08841	264.273	-0.05511	265.64	2.68792	269.797	-2.29902	265.995	-2.8444
267.13	-1.9149	269.595	14.3525	264.692	-1.5503	266.212	-10.8541	270.106	4.86588	266.347	0.946759
267.506	0.006241	270.196	-0.91717	265.09	-1.38711	266.453	1.67398	270.649	-6.33451	266.763	-0.28674
267.937	-2.35757	270.489	7.28124	265.523	-3.9669	266.828	3.68405	270.907	4.90091	267.079	6.31699
268.267	3.19725	271.063	-5.88502	265.939	-5.16694	267.28	-0.38207	271.32	3.87321	267.507	4.14356
268.598	8.63628	271.152	17.7689	266.273	0.038427	267.582	7.40187	271.822	-4.12959	267.969	-0.69284
269.095	1.00648	271.767	1.46506	266.649	2.00549	268.157	-6.35787	272.202	-2.55197	268.315	3.58635
269.567	-4.63644	272.2	-1.01557	267.102	-2.21099	268.438	2.97891	272.59	-1.56455	268.802	-3.21762
269.958	-3.87828	272.512	5.72799	267.497	-1.75576	268.859	1.35915	272.982	-0.89389	269.145	1.27617
270.247	4.87604	272.899	6.71793	267.867	0.630273	269.39	-8.88633	273.323	3.77092	269.538	1.8534
270.688	1.62629	273.266	9.27007	268.193	6.46823	269.644	2.58934	273.874	-8.08261	269.829	10.4557
271.119	-0.73443	273.745	3.29476	268.752	-6.01222	270.117	-3.10597	274.208	-2.83998	270.356	0.490384
271.519	-0.69474	273.972	16.4887	269.186	-8.68591	270.384	7.40808	274.636	-5.04603	270.687	5.94784
271.924	-1.10164	274.615	-1.93382	269.483	-0.54255	270.834	3.50188	275.031	-4.63436	271.062	7.93135
272.22	7.10168	274.877	8.54983	269.81	5.25517	271.245	2.57755	275.42	-3.74393	271.474	7.00016
272.826	-9.10422	275.255	10.2343	270.347	-5.50295	271.667	0.89795	275.825	-4.10922	271.991	-2.20161
273.093	1.39095	275.776	1.13242	270.748	-5.6184	272.128	-3.91106	276.108	5.10694	272.27	7.35295
273.463	3.82276	276.257	-5.00722	271.15	-5.70392	272.614	-10.6258	276.531	3.3456	272.708	4.38403
273.791	9.46028	276.579	0.90814	271.617	-10.9885	272.916	-2.8831	277.037	-4.99769	273.115	3.89237
274.233	6.17332	277.029	-2.83014	271.951	-5.78106	273.314	-2.68073	277.387	-1.05102	273.553	0.906934
274.676	2.845	277.355	2.78067	272.312	-2.70877	273.694	-1.11536	277.778	-0.32362	273.88	6.65534
275.171	-4.64835	277.524	20.3194	272.709	-2.44032	273.971	8.55984	278.149	1.98865	274.454	-7.00259
275.504	0.639753	278.106	6.59225	273.141	-4.94994	274.496	-1.21515	278.639	-5.08241	274.703	4.87755
275.88	2.57743	278.355	18.0421	273.686	-16.3179	274.86	1.61209	278.967	0.572946	275.123	3.39024
276.299	1.09438	278.871	9.29079	273.964	-6.70402	275.345	-5.02937	279.36	1.15073	275.509	4.52359
276.569	11.3456	279.272	9.20495	274.306	-2.11474	275.711	-2.38476	279.815	-3.12721	275.977	-0.85243
277.075	3.01593	279.824	-2.32679	274.714	-2.73483	276.043	3.03536	280.141	2.69531	276.463	-7.61512
277.563	-3.91196	279.929	20.0957	275.147	-5.34041	276.519	-2.91171	280.625	-3.85469	276.774	-0.55742
277.935	-1.64348	280.443	11.4474	275.582	-8.03269	276.763	9.38526	280.924	4.10471	276.983	14.4407
278.232	6.48334	280.867	9.64595	275.909	-2.26491	277.291	-0.73435	281.302	5.8371	277.547	1.61024
278.834	-9.42382	281.502	-8.18279	276.361	-6.31937	277.724	-3.2528	281.67	8.38566	277.882	6.68903
279.13	-1.25151	281.841	-3.4944	276.848	-13.1488	278.095	-0.97137	282.139	2.9624	278.42	-4.09546
279.522	-0.55332	282.113	6.2443	277.173	-7.25201	278.541	-4.57938	282.566	0.833737	278.81	-3.3191
279.912	0.253419	282.373	16.8726	277.364	9.1997	278.819	5.01534	283.013	-2.82305	279.062	8.32786
280.409	-7.38776	283.007	-0.90579	277.878	0.226894	279.238	3.54725	283.393	-1.26607	279.619	-3.9764
280.667	3.78349	283.305	6.8084	278.328	-3.66659	279.78	-7.62479	283.774	0.236228	279.9	5.40379
281.134	-1.48417	283.52	20.8568	278.68	0.095053	280.096	-0.96962	284.164	1.07404	280.316	4.11767
281.495	1.65578	284.07	9.54858	279.05	2.53888	280.589	-8.24769	284.658	-6.32308	280.817	-3.83155
281.873	3.42081	284.536	4.49349	279.383	7.77416	280.912	-2.17756	284.914	5.03924	281.1	5.45268
282.325	-0.73659	284.978	1.33803	279.799	6.55554	281.239	3.56241	285.445	-5.24077	281.617	-3.78416
282.741	-1.92708	285.389	0.53572	280.254	2.2214	281.699	-1.12278	285.769	0.688018	281.996	-2.07407
283.102	1.17461	285.667	9.79239	280.637	3.5507	282.157	-5.74194	286.272	-7.39526	282.425	-4.37337
283.584	-5.30255	286.107	6.71361	281.078	0.340377	282.517	-2.57938	286.435	11.3002	282.793	-1.80692
283.877	3.11372	286.545	3.84298	281.585	-8.05144	282.774	8.6889	286.905	5.79851	283.092	6.10921
284.287	2.38221	286.871	9.46913	281.836	3.71516	283.369	-6.62575	287.479	-7.9092	283.616	-3.61154
284.732	-1.14459	287.204	14.5171	282.333	-3.95119	283.595	7.12603	287.638	11.0979	284.098	-10.0926
285.233	-9.06695	287.756	2.97854	282.659	1.89605	284.069	1.30896	288.17	0.714662	284.195	13.7921
285.546	-2.21373	288.177	1.43347	283.136	-4.16353	284.459	2.04889	288.581	-0.11082	284.887	-9.1785
285.901	1.27769	288.628	-2.42312	283.434	3.89418	284.957	-5.6388	288.89	7.01074	285.213	-3.35788
286.252	5.20226	289.008	-0.90733	283.833	3.96551	285.352	-5.17642	289.419	-3.11966	285.53	3.24791
286.632	6.75951	289.529	-10.1034	284.188	7.52075	285.685	0.063131	289.823	-3.41892	285.985	-1.11491
287.191	-5.77138	289.733	4.74473	284.648	2.86671	286.207	-9.51789	290.113	5.27617	286.287	6.62684
287.5	1.43539	290.177	1.42712	285.039	3.52626	286.576	-7.0652	290.582	-0.17392	286.782	-0.8684
287.949	-2.43359	290.583	0.914037	285.385	7.84103	286.932	-3.5477	290.895	6.70105	287.14	2.51418
288.324	-0.40494	290.983	0.915835	285.887	-0.21437	287.443	-12.3415	291.364	1.28191	287.543	2.27116
288.646	5.7205	291.202	14.6663	286.19	7.43055	287.622	5.12887	291.745	2.80794	287.974	-0.15403
289.049	5.49864	291.69	7.95042	286.728	-3.37813	288.046	3.1841	292.196	-1.23475	288.303	5.40247
289.594	-5.91475	292.087	8.16694	287.038	3.67857	288.515	-2.18621	292.593	-0.97889	288.774	-0.13863
289.967	-3.74344	292.685	-6.81566	287.402	6.51144	288.942	-4.34353	292.976	0.34903	289.112	4.74
290.185	10.6077	293.147	-11.5289	287.79	7.47851	289.376	-6.99508	293.383	-0.18549	289.552	1.56473
290.715	0.341759	293.266	9.72139	288.361	-5.96994	289.711	-1.86697	293.846	-5.09489	290.008	-2.81048
291.079	3.17777	293.788	0.444212	288.679	0.519179	290.166	-6.21064	294.267	-6.78607	290.418	-3.58589
291.488	2.45867	294.032	12.3279	289.03	4.33344	290.536	-3.82604	294.538	3.41856	290.729	3.45737
291.93	-0.83761	294.468	9.58437	289.491	-0.41245	290.916	-2.21632	294.922	4.64845	291.156	1.30147
292.32	0.02392	294.743	19.0645	289.899	-1.07897	291.403	-9.07859	295.379	0.188906	291.632	-4.66575
292.688	2.47227	295.431	-2.86141	290.233	4.19243	291.689	-0.11017	295.796	-1.1659	291.99	-1.35023
293.14	-1.55488	295.724	5.22963	290.657	2.27722	292.089	-0.0832	296.176	0.451957	292.324	3.85959
293.463	4.47547	296.062	9.99033	291.12	-2.64101	292.466	1.71741	296.545	2.90868	292.76	1.02686
293.853	5.31735	296.498	7.18325	291.461	1.96375	292.864	1.87644	297.004	-1.70873	293.246	-5.71005
294.271	3.88598	296.89	7.77443	291.851	2.75538	293.288	0.025555	297.261	9.50605	293.619	-3.60272
294.683	2.99218	297.438	-3.45714	292.285	0.089934	293.786	-7.67143	297.843	-4.82694	293.889	6.69573
295.159	-2.99912	297.537	19.3685	292.726	-3.1111	294.013	5.94312	298.228	-3.60118	294.343	2.43402
295.447	5.79551	298.228	-2.77213	293.136	-3.93552	294.443	3.55158	298.584	-0.13947	294.852	-6.1291
295.787	10.5016	298.532	4.54768	293.478	0.662	294.908	-1.49165	298.916	5.2569	295.195	-1.70651
296.273	3.74221	298.862	9.83642	293.832	4.30289	295.353	-5.08625	299.387	-0.35931	295.512	4.85491
296.763	-3.32316	299.195	14.8622	294.235	4.04812	295.691	-0.15314	299.82	-2.96777	295.791	14.393
297.12	0.090719	299.899	-8.18113	294.655	2.48481	296.113	-1.90498	300.171	0.928334	296.301	5.73389
297.46	4.82782	300.069	9.23272	295.069	1.37351	296.56	-5.60483	300.562	1.63406	296.697	6.06349
297.792	10.1935	300.59	0.003744	295.551	-5.06171	296.836	4.16426	301.06	-6.11595	297.25	-5.94775
298.345	-1.86397	300.8	14.3765	296.026	-10.9428	297.291	-0.13196	301.381	0.161594	297.537	2.93719
298.742	-1.63717	301.396	-0.49878	296.492	-16.1252	297.682	0.594554	301.834	-4.03484	297.986	-0.88604
299.132	-0.87903	301.784	0.410108	296.716	-2.3153	298.166	-6.05207	302.295	-8.80392	298.408	-2.65502
299.507	1.16719	302.233	-3.38952	297.053	2.64961	298.489	0.03973	302.575	0.645415	298.928	-12.1261
299.919	0.175169	302.61	-1.60641	297.47	1.31952	298.869	1.59787	302.954	2.29938	299.269	-7.40738
300.345	-1.87542	302.836	11.5634	297.971	-6.62547	299.236	4.17953	303.447	-5.00797	299.729	-12.1355
300.604	9.27619	303.443	-4.17507	298.346	-4.6223	299.596	7.34003	303.762	1.67816	299.911	5.02315
301.07	4.11087	303.782	0.423494	298.846	-12.4589	300.024	5.16104	304.181	0.177872	300.348	2.07899
301.496	2.05614	304.26	-5.50799	299.051	2.84834	300.47	1.53444	304.64	-4.49113	300.905	-10.2253
301.935	-1.01581	304.537	3.73993	299.476	0.858825	300.787	8.09158	304.92	4.99948	301.087	6.96119
302.334	-0.99267	304.94	3.48318	299.911	-1.87783	301.275	1.13438	305.615	-18.2845	301.515	4.69902
302.69	2.47497	305.407	-1.61571	300.333	-3.5526	301.73	-3.20414	305.729	4.28333	301.965	0.751985
303.179	-4.52838	305.788	-0.16564	300.61	6.11085	302.119	-2.32905	306.242	-4.61096	302.364	0.866985
303.628	-8.38909	306.125	4.56438	301.083	0.346402	302.451	3.03844	306.521	4.92712	302.738	2.95161
303.976	-4.26501	306.654	-5.2956	301.4	6.89435	302.904	-1.10817	306.929	4.28426	303.275	-7.85249
304.332	-0.82218	306.955	2.20607	302.015	-10.0133	303.264	2.05645	307.306	6.13324	303.501	5.82807
304.664	4.60961	307.298	6.47817	302.216	5.63558	303.687	0.239614	307.71	5.78033	304.104	-10.1596
305.134	-0.90409	307.916	-10.0688	302.747	-4.68912	304.205	-9.07624	308.187	-0.26718	304.309	5.21615
305.632	-8.61971	308.258	-5.72002	303.138	-3.94083	304.505	-1.15509	308.622	-3.00462	304.76	1.23404
305.888	2.71281	308.636	-4.07276	303.413	5.93417	304.891	-0.09221	309.122	-10.9104	305.242	-5.22945
306.332	-0.75404	309.034	-3.96141	303.927	-3.10057	305.296	-0.42844	309.369	1.1525	305.621	-3.59468
306.787	-5.11716	309.447	-4.92147	304.333	-3.56175	305.686	0.340378	309.875	-7.22073	306.029	-4.22874
307.305	-14.3452	309.758	1.752	304.723	-2.77011	306.098	-0.58397	310.113	5.60885	306.415	-3.14801
307.49	2.56553	309.978	15.3995	305.129	-3.23644	306.471	1.50244	310.61	-2.08028	306.772	0.302661
307.877	3.58729	310.693	-8.53782	305.526	-3.02168	306.812	6.14871	310.983	0.036966	307.114	4.83359
308.337	-1.17177	310.944	2.71269	305.872	1.24871	307.378	-6.89499	311.507	-9.66936	307.586	-0.82617
308.755	-2.53697	311.468	-6.74634	306.276	0.955751	307.638	4.11017	311.906	-9.61574	307.936	3.10634
309.152	-2.29778	311.677	7.76003	306.685	0.258255	308.041	3.83998	312.129	4.29723	308.406	-2.42135
309.51	0.980681	311.957	16.8086	307.198	-8.65987	308.437	4.17441	312.597	-1.01149	308.807	-2.44048
310.026	-8.11914	312.653	-5.69581	307.472	1.24092	308.857	2.65679	312.979	0.354597	309.311	-10.6342
310.326	-0.30349	313.046	-5.19007	307.8	6.90653	309.24	3.97761	313.221	12.7931	309.587	-0.89499
310.654	5.3795	313.278	7.5087	308.333	-3.54613	309.64	3.92513	313.802	-1.42226	309.843	10.4786
311.085	2.9826	313.901	-9.49182	308.639	3.86968	310.136	-3.62329	314.223	-3.05876	310.397	-1.63794
311.428	7.43128	314.148	2.0961	308.984	8.20302	310.474	1.33252	314.648	-5.02647	310.847	-5.57775
311.839	6.6181	314.505	5.32747	309.398	7.11442	310.974	-6.58011	314.942	3.33225	311.121	4.30283
312.294	2.27048	314.969	0.438919	309.91	-1.68813	311.348	-4.52157	315.292	7.22835	311.553	1.79201
312.692	2.45076	315.376	-0.10265	310.312	-1.85417	311.693	-0.23849	315.692	7.25721	311.91	5.14982
313.151	-2.20595	315.711	4.75007	310.743	-4.34521	312.069	1.71482	316.226	-3.3468	312.403	-2.10709
313.483	3.11419	316.29	-8.82808	311.035	4.20577	312.445	3.5732	316.559	1.98146	312.793	-1.32248
313.951	-2.23514	316.414	12.0279	311.585	-7.61012	312.85	3.18435	316.898	6.76699	313.248	-5.72039
314.259	4.99747	317.008	-2.69399	311.945	-4.43361	313.24	3.9769	317.377	0.535815	313.62	-3.47481
314.688	2.7577	317.478	-8.02733	312.276	0.972967	313.682	0.651591	317.839	-4.35503	313.99	-1.08376
315.13	-0.5789	317.583	14.2615	312.679	0.731604	314.009	6.41012	318.269	-6.66427	314.339	2.90962
315.587	-5.07434	317.991	13.6564	313.095	-0.52109	314.497	-0.53986	318.744	-12.5931	314.796	-1.55432
315.891	2.47356	318.524	3.52696	313.467	1.65132	314.808	6.51253	318.975	0.682192	315.136	3.17263
316.313	0.75481	319.002	-2.43301	313.846	3.3067	315.325	-2.70014	319.569	-14.5609	315.562	1.09101
316.729	-0.49978	319.251	8.99279	314.346	-4.58049	315.633	4.539	319.8	-1.28039	316.011	-2.77451
317.109	1.0926	319.776	-0.60209	314.755	-5.25116	316.066	1.9607	320.235	-3.99101	316.229	11.5736
317.541	-1.40974	320.045	9.36668	315.138	-3.94664	316.477	1.05699	320.536	3.74139	316.901	-9.85039
317.937	-1.07957	320.316	19.0572	315.527	-3.06007	316.898	-0.5958	321.034	-3.98385	317.131	3.55674
318.328	-0.42584	320.966	0.102261	315.909	-1.61107	317.194	7.62458	321.451	-5.3139	317.666	-7.11941
318.745	-1.7559	321.354	0.967328	316.339	-3.99067	317.56	10.2454	321.825	-3.21832	318	-1.91682
319.091	2.47879	321.71	4.22061	316.7	-0.90188	318.125	-2.69507	322.285	-7.9936	318.513	-10.8018
319.4	9.65454	322.115	3.85213	317.103	-1.18452	318.516	-2.03769	322.69	-8.39295	318.814	-2.98167
319.906	1.3321	322.321	18.4702	317.548	-4.74572	318.939	-3.79262	322.89	7.4031	319.186	-0.798
320.345	-1.71917	322.79	13.1873	317.962	-5.8044	319.434	-11.276	323.378	0.48783	319.695	-9.33636
320.547	13.8332	323.398	-2.61693	318.391	-8.07564	319.621	5.49268	323.767	1.37	320.067	-7.13721
321.079	3.49282	323.743	1.50838	318.663	1.98923	320.14	-3.86857	324.23	-3.63435	320.45	-5.80784
321.592	-5.48088	324.166	-0.23168	319.031	4.49083	320.449	3.27771	324.57	1.11404	320.875	-7.76151
321.9	1.80857	324.565	-0.24083	319.494	-0.48313	320.879	0.938783	324.958	2.02716	321.185	-0.6935
322.205	9.24587	325.029	-5.16444	319.882	0.516962	321.283	0.60462	325.288	7.54528	321.673	-7.62335
322.717	0.442733	325.249	8.47428	320.223	5.1733	321.712	-1.64867	325.702	6.47525	322.122	-11.5198
323.077	3.57853	325.675	6.43843	320.644	3.50679	322.025	5.15816	326.269	-6.70211	322.396	-1.55669
323.478	3.51587	326.05	8.28508	321.232	-11.31	322.469	1.69253	326.507	6.00777	322.766	0.820948
323.853	5.51349	326.406	11.6501	321.45	3.04573	322.963	-5.69596	326.919	5.11418	323.214	-3.0064
324.414	-7.21795	326.971	-0.9377	321.966	-6.12522	323.229	4.87792	327.388	-0.34623	323.572	0.330779
324.711	0.903696	327.145	16.1672	322.265	1.7911	323.623	5.32172	327.67	8.96278	324.002	-2.06553
325.28	-12.4108	327.572	14.0919	322.708	-1.58641	324.055	2.79191	328.068	9.13609	324.454	-6.15391
325.579	-4.40079	328.355	-15.0556	323.139	-3.99593	324.434	4.45116	328.672	-6.9706	324.861	-6.69098
325.845	6.11815	328.575	-1.38184	323.499	-0.85658	324.866	1.95438	328.977	0.514164	325.24	-5.00565
326.202	9.55064	328.933	1.6874	323.809	6.24139	325.295	-0.38352	329.396	-0.94279	325.473	8.1322
326.724	-0.05263	329.397	-3.14201	324.264	1.90312	325.616	5.82797	329.88	-7.57019	326.119	-11.2437
327.067	4.40536	329.849	-7.17387	324.682	0.494605	326.128	-2.93589	330.123	4.80126	326.403	-2.13697
327.507	1.27862	330.077	5.84699	325.205	-9.20266	326.454	2.88249	330.631	-3.75253	326.829	-4.16907
327.911	0.954409	330.739	-14.0588	325.494	-0.47625	326.85	3.2097	331.104	-9.45335	327.175	0.072963
328.266	4.48097	330.976	-1.73253	325.867	1.67242	327.266	1.91185	331.459	-5.89259	327.49	6.75201
328.743	-1.58579	331.255	7.36859	326.32	-2.49764	327.7	-0.76757	331.801	-1.40113	327.999	-1.80698
329.138	-1.22771	331.793	-3.10927	326.804	-9.10107	328.167	-6.00065	332.219	-2.77967	328.429	-4.14654
329.517	0.473226	332.102	3.7351	327.168	-6.27337	328.381	8.65085	332.559	1.91918	328.838	-4.87036
329.929	-0.51569	332.464	6.54579	327.501	-1.01952	328.869	1.71325	332.897	6.84917	329.062	8.999
330.335	-0.935	332.96	-0.71783	327.829	4.68324	329.16	10.2648	333.413	-2.32268	329.565	0.828983
330.696	2.14187	333.445	-7.2387	328.396	-8.51858	329.673	1.39986	333.847	-4.99512	330.05	-5.84499
331.125	-0.15992	333.801	-3.91312	328.8	-8.84766	330.065	1.99327	334.032	11.9184	330.248	10.1281
331.49	2.5572	334.298	-11.3849	329.202	-8.94249	330.512	-1.65499	334.604	-1.56234	330.831	-4.30466
331.894	2.29088	334.502	3.49177	329.486	0.199809	330.874	1.2878	335.01	-2.09067	331.276	-7.88335
332.324	-0.11636	334.88	5.09301	329.946	-4.57808	331.244	3.63937	335.381	0.190646	331.658	-6.42397
332.669	4.26617	335.436	-6.75423	330.397	-8.61398	331.612	6.20968	335.745	3.057	332.083	-8.39416
333.031	7.23553	335.699	3.55852	330.72	-2.5459	332.011	6.28617	336.162	1.72901	332.465	-7.02145
333.365	12.4389	336.021	9.47609	331.087	0.101203	332.474	1.34095	336.457	9.98558	332.817	-3.21689
334.01	-6.9035	336.677	-9.96743	331.501	-1.00805	332.837	4.19295	336.975	0.720862	333.196	-1.58417
334.266	4.49001	336.848	7.35002	331.849	3.05801	333.184	8.43269	337.453	-5.43705	333.63	-4.27555
334.649	5.79501	337.347	-0.24007	332.345	-4.50515	333.678	0.988487	337.744	3.10841	333.999	-1.82362
335.132	-0.68422	337.847	-7.83015	332.636	4.08299	334.085	0.415983	338.128	4.39196	334.385	-0.681
335.465	4.56562	338.116	2.03563	333.016	5.6486	334.439	4.08308	338.598	-1.10869	334.821	-3.55603
335.89	2.62254	338.682	-10.596	333.525	-2.91145	334.836	4.30506	339.045	-4.78405	335.141	2.7815
336.284	3.11191	338.888	4.11413	334	-8.8152	335.235	4.42591	339.457	-5.7478	335.635	-4.62915
336.696	2.09405	339.251	6.87881	334.286	0.18675	335.709	-1.46545	339.745	3.01332	336.065	-6.96251
337.143	-1.54751	339.569	13.0308	334.635	4.17954	336.156	-5.14776	340.248	-5.02869	336.339	2.9253
337.526	-0.21563	339.988	11.5493	335.006	6.48712	336.496	-0.37974	340.539	3.55701	336.785	-0.65546
337.925	-0.11496	340.532	0.644196	335.476	0.948688	336.817	5.83277	341.003	-1.49685	337.132	3.50713
338.275	3.75172	340.808	9.9425	335.776	8.88049	337.22	5.55536	341.325	4.61353	337.589	-1.03316
338.716	0.585695	341.285	4.07894	336.302	-1.07683	337.755	-5.09563	341.646	10.8591	337.933	3.44926
339.104	1.4896	341.799	-4.56284	336.615	5.74973	338.173	-6.47087	342.099	6.71733	338.335	3.2568
339.508	1.1809	342.186	-3.60575	337.063	1.98111	338.358	10.4753	342.659	-5.89563	338.734	3.34807
339.92	0.238505	342.536	0.116414	337.509	-1.62343	338.906	-1.18888	343.065	-6.37339	339.187	-0.86104
340.264	4.6479	343.032	-7.21952	337.898	-0.75646	339.272	1.52485	343.352	2.51774	339.6	-1.83144
340.647	6.04077	343.328	0.674348	338.341	-4.14428	339.714	-1.84895	343.726	4.58546	339.961	1.222
341.003	9.49911	343.7	2.75324	338.708	-1.53639	340.024	5.24264	344.173	0.847155	340.362	1.16057
341.439	6.60704	344.111	1.91807	339.022	5.24477	340.485	0.44601	344.581	0.241446	340.802	-1.97756
341.884	3.11332	344.592	-4.32673	339.454	2.67942	340.938	-3.71814	344.977	0.525163	341.179	-0.16223
342.328	-0.33286	345.158	-16.9386	339.925	-2.88894	341.302	-0.85686	345.46	-5.99183	341.467	8.6443
342.724	-0.012	345.409	-5.6728	340.332	-3.43268	341.659	2.48316	345.69	7.41247	341.979	-0.22009
343.046	6.11655	345.884	-11.383	340.83	-11.1568	342.128	-2.88612	346.178	0.505455	342.279	7.65992
343.596	-5.74239	346.13	0.270673	341.076	0.963734	342.347	11.3847	346.481	8.14499	342.727	3.88725
343.858	5.1332	346.532	0.099383	341.539	-3.9514	342.871	1.56528	346.868	9.15098	343.1	6.02965
344.264	4.65496	346.856	5.77593	341.88	0.66573	343.402	-8.75554	347.391	-0.53471	343.546	2.44271
344.757	-2.65645	347.192	10.6177	342.277	0.886687	343.597	7.41474	347.718	5.22794	343.927	3.91653
345.148	-1.8921	347.772	-3.03276	342.607	6.45632	344.063	2.18786	348.174	0.838562	344.456	-6.23447
345.434	7.05345	348.155	-1.77112	343.056	2.55458	344.55	-4.5929	348.517	5.2836	344.825	-3.78872
345.802	9.59794	348.493	2.83841	343.369	9.45338	344.861	2.41512	348.992	-0.60295	345.185	-0.6744
346.291	2.58839	348.899	2.37352	343.901	-1.00031	345.235	4.48605	349.312	5.66633	345.653	-5.9782
346.654	5.47298	349.394	-4.88353	344.273	1.25362	345.649	3.33781	349.744	3.17034	345.799	14.0394
347.069	4.34555	349.726	0.284698	344.76	-5.57168	346.085	0.504664	350.209	-1.90211	346.373	0.309254
347.487	2.89557	350.207	-5.88341	345.17	-6.38682	346.511	-1.56186	350.575	0.784707	346.781	-0.27631
347.841	6.51207	350.627	-7.39342	345.486	0.218911	346.901	-0.70328	351.043	-4.57458	347.146	2.46039
348.157	13.1854	351.008	-6.00032	345.87	1.52756	347.181	8.72119	351.265	9.41062	347.682	-8.21887
348.711	1.00911	351.364	-2.72951	346.24	3.89294	347.666	1.99718	351.744	3.18255	347.876	7.96989
349.075	3.8875	351.82	-6.96953	346.678	0.90759	348.076	1.21832	352.159	2.02379	348.266	8.80505
349.43	7.39443	352.009	8.97853	347.007	6.4442	348.575	-6.50343	352.549	2.81	348.774	0.282178
349.853	5.63742	352.675	-11.1727	347.433	4.43508	348.93	-2.97355	352.901	6.60189	349.155	1.80553
350.327	-0.20811	353.034	-8.11441	347.813	6.02649	349.243	3.89312	353.363	1.72136	349.472	8.32465
350.716	0.692694	353.36	-2.50578	348.291	-0.08469	349.594	7.7573	353.712	5.76502	349.885	7.28305
351.075	3.87398	353.636	6.84949	348.577	8.83264	350.054	3.01741	354.175	0.829809	350.299	6.1816
351.561	-2.8792	354.175	-3.74449	349.103	-1.08133	350.423	5.4897	354.555	2.37956	350.823	-3.5247
351.947	-1.73132	354.542	-1.21425	349.473	1.3501	350.887	0.454728	355.038	-4.14464	351.166	0.948448
352.391	-5.18783	355.152	-17.2354	349.962	-5.68469	351.18	8.86599	355.368	1.33634	351.512	5.19151
352.656	5.38073	355.358	-2.48144	350.32	-2.39466	351.743	-3.97961	355.691	7.39719	351.923	4.29745
353.121	0.289842	355.681	3.32438	350.674	1.22765	352.205	-8.89077	356.146	3.10893	352.395	-1.33857
353.61	-6.66699	356.157	-2.46689	351.067	1.8356	352.355	10.8743	356.512	5.804	352.838	-4.70472
353.896	2.28993	356.603	-5.9751	351.524	-2.67603	352.937	-3.49735	356.95	2.81067	353.142	2.85957
354.374	-3.87813	357.069	-10.971	351.834	4.39615	353.323	-2.36534	357.365	1.61888	353.575	0.253825
354.805	-6.26056	357.376	-3.94261	352.169	9.52514	353.568	9.81709	357.768	1.38154	353.913	5.14999
355.064	4.82178	357.635	6.6944	352.648	3.35926	354.07	1.83018	358.139	3.65253	354.41	-2.44017
355.564	-3.01892	358.16	-2.78654	353.076	1.15923	354.448	3.55752	358.47	9.10978	354.8	-1.70096
355.975	-3.87448	358.472	3.85187	353.44	3.95598	354.923	-2.30804	358.897	7.01103	355.262	-6.55903
356.368	-3.38097	358.69	17.6746	353.868	1.79001	355.235	4.62261	359.271	9.08908	355.599	-1.54215
356.706	1.58563	359.378	-4.24255	354.238	4.11824	355.742	-3.86163	359.771	1.22557	356.039	-4.69782
357.188	-4.87603	359.864	-10.7459	354.666	1.94194	356.055	3.036	360.076	8.7093	356.501	-9.61058
357.539	-1.06104	360.159	-2.75124	355.034	4.51578	356.448	3.61394	360.557	2.28621	356.698	6.4131
357.925	0.05582	360.562	-3.0036	355.648	-12.3681	356.929	-2.75926	361.013	-2.08975	357.198	-1.5062
358.368	-3.30248	360.981	-4.46322	355.9	-0.67166	357.208	6.76942	361.445	-4.58059	357.573	0.504143
358.655	5.60379	361.346	-1.83438	356.253	3.00638	357.821	-10.03	361.7	6.79722	357.989	-0.73555
359.156	-2.30203	361.632	6.75404	356.686	0.441036	358.084	0.831772	362.023	12.8777	358.42	-3.15352
359.541	-1.12728	362.154	-2.50343	357.086	0.396788	358.488	0.50174	362.719	-10.3857	358.682	7.73613
359.972	-3.59964	362.586	-4.87835	357.481	0.805568	358.807	6.88451	362.963	1.89187	359.306	-9.94154
360.273	4.25426	362.793	9.69759	357.862	2.33815	359.364	-5.48233	363.393	-0.47618	359.617	-2.88383
360.767	-3.18637	363.333	-0.93145	358.324	-2.54292	359.751	-4.42461	363.738	3.89766	360.004	-1.84231
361.184	-4.49782	363.705	1.22632	358.626	5.19901	360.206	-8.7394	364.157	2.3726	360.47	-7.06769
361.472	4.35263	364.083	2.84509	359.061	2.44378	360.443	4.08686	364.502	6.70413	360.684	7.58478
361.933	-0.43329	364.55	-2.2319	359.419	5.78025	360.943	-3.79583	365.063	-5.95937	361.134	3.66458
362.389	-4.86878	364.676	18.543	359.958	-5.16465	361.287	0.652335	365.385	0.188153	361.599	-1.47103
362.76	-2.53414	365.437	-8.84738	360.245	3.75887	361.655	3.14733	365.703	6.65968	361.96	1.63709
363.161	-2.65262	365.709	0.840922	360.665	2.14294	362.055	3.22486	366.199	-0.84991	362.339	3.33688
363.558	-2.40102	366.143	-1.7142	361.029	5.03566	362.568	-5.7113	366.57	1.44585	362.784	-0.25936
363.872	4.44394	366.517	0.246372	361.478	1.16901	362.904	-0.66263	367.022	-2.61851	363.299	-9.2816
364.307	1.64697	366.691	17.4214	361.84	4.20518	363.344	-3.81768	367.408	-1.50934	363.557	1.94647
364.791	-4.916	367.341	-1.54667	362.272	1.71104	363.599	7.65179	367.825	-2.81564	363.966	1.24122
365.115	1.07816	367.71	0.771036	362.743	-3.92543	364.076	1.62733	368.17	1.46843	364.341	3.18037
365.526	0.202968	368.213	-7.00749	363.047	3.67305	364.585	-7.00651	368.653	-5.05578	364.801	-1.47444
366.028	-7.81037	368.516	0.299182	363.489	0.391524	364.8	7.59443	368.95	3.12546	365.122	4.73516
366.351	-1.77589	368.999	-5.95877	363.895	-0.06242	365.31	-1.05282	369.306	6.58821	365.59	-0.60269
366.811	-6.42846	369.194	9.59928	364.213	6.40194	365.632	5.14423	369.831	-3.28733	366.026	-3.3828
367.156	-2.08625	369.741	-1.53589	364.741	-3.69881	366.139	-3.32659	370.127	4.94859	366.419	-2.88294
367.486	3.41481	370.13	-0.75628	365.082	0.991597	366.398	7.82716	370.435	12.1919	366.75	2.62609
367.835	7.44275	370.473	3.58593	365.458	2.90395	366.918	-1.61251	371.063	-5.73592	367.214	-2.41563
368.2	10.2023	370.988	-5.10625	365.895	-0.03083	367.314	-1.29354	371.382	0.670593	367.53	4.17262
368.746	-1.24523	371.387	-5.04529	366.359	-5.02542	367.665	2.56342	371.726	5.10531	367.935	3.80166
369.18	-3.93985	371.757	-2.75826	366.827	-10.3802	368.138	-3.17626	372.191	-0.02595	368.377	0.497424
369.529	0.104633	371.973	11.2529	367.066	2.27908	368.385	8.90815	372.622	-2.46622	368.736	3.7469
369.846	6.67357	372.553	-2.39315	367.431	5.05726	368.921	-1.8068	373.075	-6.63272	369.088	7.54632
370.392	-4.83182	372.819	7.72021	367.908	-0.93936	369.276	1.77158	373.373	1.45463	369.513	5.57511
370.719	0.915271	373.48	-12.0761	368.323	-2.15386	369.76	-4.77805	373.837	-3.58892	369.902	6.52377
371.034	7.64445	373.796	-5.6743	368.635	4.8564	370.062	2.92334	374.204	-0.97845	370.339	3.59715
371.517	1.17555	373.899	16.9082	369.147	-4.00392	370.503	-0.29156	374.631	-3.07926	370.812	-2.09664
371.931	0.088432	374.413	8.25762	369.491	0.475965	370.834	5.143	375.011	-1.51093	371.045	11.068
372.352	-1.56415	374.853	5.22923	370.022	-9.87142	371.284	1.19863	375.498	-8.36222	371.541	3.49232
372.751	-1.45314	375.347	-1.91389	370.332	-2.76519	371.71	-0.80082	375.812	-1.49654	371.949	2.90675
373.168	-2.82764	375.69	2.44365	370.8	-8.05801	372.038	4.92367	376.149	3.44273	372.284	7.96904
373.531	0.129326	376.211	-6.71521	371.063	2.71274	372.589	-6.9995	376.568	1.9507	372.725	4.8175
373.904	2.25204	376.428	7.21491	371.482	1.23819	372.884	1.32406	377.003	-0.763	373.142	3.46741
374.399	-5.2196	376.841	6.26141	371.986	-6.95755	373.197	8.20312	377.481	-6.9075	373.548	3.04281
374.626	8.42235	377.202	9.21889	372.33	-2.53855	373.748	-3.71696	377.905	-8.74313	373.934	4.18338
375.184	-3.99068	377.729	-0.3979	372.712	-1.11121	374.035	5.23806	378.307	-8.93095	374.383	0.310636
375.483	4.03277	378.086	2.86414	373.142	-3.44952	374.478	1.85808	378.564	2.34265	374.753	2.67384
375.921	1.02802	378.719	-14.7499	373.512	-1.02117	374.947	-3.57929	378.978	1.32422	375.074	8.9732
376.262	5.65348	379.08	-11.7683	373.787	8.85383	375.345	-3.34802	379.408	-1.0851	375.515	5.73499
376.858	-9.70578	379.348	-1.76887	374.299	0.027562	375.716	-1.05422	379.752	3.34446	376.059	-5.60457
377.178	-3.4449	379.702	1.76704	374.637	4.95533	376.136	-2.60691	380.207	-0.95721	376.347	3.23807
377.522	1.0441	380.14	-1.12332	375.031	5.44977	376.505	-0.16143	380.647	-4.09499	376.698	7.12828
377.908	2.19508	380.497	2.16501	375.517	-1.31773	376.808	7.53584	381.07	-5.82124	377.19	-0.10283
378.25	6.69856	380.991	-4.92773	375.831	5.45312	377.239	5.05454	381.362	2.69843	377.615	-2.00904
378.724	0.89645	381.269	4.36838	376.375	-5.82407	377.721	-1.33413	381.866	-5.51176	377.983	0.477979
379.163	-2.08556	381.636	6.87013	376.623	6.1706	378.089	1.20731	382.165	2.49614	378.299	7.14877
379.591	-4.30154	382.244	-8.82018	377.066	2.78588	378.37	10.5503	382.454	11.2418	378.748	3.26056
379.87	5.2343	382.514	1.05874	377.573	-5.59148	378.864	3.21649	383.09	-7.34228	379.253	-4.9435
380.284	4.21645	382.869	4.52454	377.995	-7.33434	379.275	2.37883	383.494	-7.59407	379.496	7.45252
380.758	-1.65906	383.343	-1.06735	378.352	-3.92356	379.715	-0.80202	383.862	-5.08885	379.922	5.4452
381.074	5.04737	383.673	4.30026	378.694	0.666748	379.976	10.1959	384.141	4.48123	380.591	-15.791
381.64	-8.02727	384.167	-2.86479	379.02	6.49232	380.579	-5.72127	384.528	5.52437	380.649	11.2023
381.85	6.92963	384.64	-8.37999	379.473	2.41104	380.809	7.61574	384.953	3.57214	381.27	-6.15547
382.376	-2.97446	384.875	4.18512	379.964	-4.75377	381.33	-1.86003	385.453	-4.26762	381.59	0.145958
382.711	2.16376	385.468	-10.3856	380.313	-0.75581	381.723	-1.28518	385.836	-2.8974	382.002	-0.73365
383.169	-2.33995	385.724	0.619535	380.759	-4.35001	382.093	1.12625	386.228	-2.21642	382.33	4.88785
383.555	-1.18483	386.091	3.12347	381.158	-4.25184	382.636	-10.1304	386.633	-2.61267	382.728	5.14008
383.875	5.08122	386.535	-0.15251	381.512	-0.56037	382.854	4.20334	387.012	-0.95044	383.246	-4.16589
384.399	-4.65436	386.985	-3.94995	381.877	2.16828	383.201	8.43174	387.322	6.15566	383.61	-1.26411
384.677	4.98382	387.489	-11.7898	382.298	0.574031	383.759	-3.95572	387.891	-7.08051	384.002	-0.65489
385.164	-1.84792	387.627	8.16998	382.73	-1.93351	384.103	0.49452	388.193	0.613724	384.462	-5.34169
385.499	3.33371	387.989	11.0639	383.186	-6.2697	384.532	-1.79486	388.675	-5.74848	384.785	0.782283
385.912	2.35204	388.615	-6.02645	383.564	-4.51212	384.826	6.55656	389.071	-5.46992	385.167	2.19215
386.261	6.37999	388.994	-4.3551	383.906	0.071996	385.355	-3.53519	389.388	1.14297	385.486	8.60913
386.857	-9.03923	389.291	3.46863	384.21	7.64779	385.719	-0.66357	389.778	1.91783	386.021	-1.97519
387.137	0.458369	389.758	-1.5251	384.72	-0.97415	386.164	-4.22205	390.191	0.930362	386.474	-6.13269
387.53	1.01908	390.05	6.7456	385.038	5.5315	386.573	-4.92661	390.588	1.22544	386.709	6.8762
387.995	-4.08627	390.421	8.99319	385.476	2.55751	386.891	1.56554	391.031	-2.1868	387.148	3.83299
388.257	6.85445	390.934	0.452182	385.912	-0.31018	387.353	-3.23933	391.345	4.6407	387.67	-5.76393
388.752	-0.60685	391.596	-19.4186	386.341	-2.57418	387.839	-10.0056	391.791	1.02106	387.977	1.64147
389.184	-3.1402	391.608	10.0722	386.696	1.04196	388.146	-2.61583	392.188	1.31614	388.381	1.32418
389.556	-0.89548	392.114	2.1293	387.098	0.88214	388.422	7.16978	392.613	-0.64124	388.807	-0.69346
389.904	3.25962	392.446	7.33914	387.454	4.36619	388.907	0.520073	393.012	-0.51125	389.271	-5.69597
390.389	-3.43773	392.837	8.04644	387.994	-6.58695	389.439	-9.86057	393.392	1.11589	389.493	8.31785
390.783	-2.89977	393.407	-4.74515	388.266	3.50374	389.707	0.551333	393.799	0.577267	390.015	-1.20892
391.185	-3.02444	393.803	-4.34678	388.636	5.9259	390.102	0.977609	394.163	3.42299	390.466	-5.19205
391.566	-1.51888	394.173	-2.04223	389.052	4.67736	390.649	-10.572	394.68	-5.74472	390.713	6.89135
391.867	6.30713	394.449	7.42258	389.57	-4.60503	390.858	4.49837	394.937	5.5196	391.177	1.85789
392.241	8.34405	394.824	9.40067	389.885	2.16996	391.27	3.56888	395.503	-7.47513	391.5	7.97361
392.775	-2.10379	395.276	5.52435	390.335	-1.73074	391.782	-5.21249	395.809	-0.08837	391.989	0.992182
393.136	0.968959	395.764	-1.13458	390.705	0.661495	392.199	-6.47627	396.231	-1.78161	392.358	3.42761
393.457	7.25672	396.264	-8.65237	391.151	-2.9812	392.53	-1.02932	396.54	5.46894	392.786	1.31093
393.904	3.5945	396.476	5.71156	391.561	-3.69002	392.928	-0.85582	397.02	-0.81071	393.105	7.69181
394.313	2.8382	396.997	-3.3772	391.848	5.27274	393.235	6.5381	397.404	0.498641	393.574	2.26937
394.795	-3.54282	397.22	10.1322	392.241	5.78266	393.73	-0.93393	397.703	8.47662	394.043	-3.12417
395.271	-9.45244	397.758	-0.29305	392.804	-6.96713	394.034	6.69937	398.265	-4.24054	394.3	8.19882
395.633	-6.44274	398.302	-11.1368	393.166	-3.94849	394.659	-11.0008	398.592	1.52007	394.808	-0.23634
396.036	-6.6832	398.503	4.03779	393.492	1.8709	394.913	0.52342	398.958	4.20587	395.248	-3.3951
396.38	-2.26449	398.866	6.90324	393.886	2.38702	395.278	3.31559	399.521	-8.58043	395.612	-0.50156
396.784	-2.47909	399.286	5.494	394.286	2.45321	395.846	-9.86429	399.745	5.35527	396.024	-1.40593
397.145	0.599861	399.822	-4.74286	394.645	5.7061	396.072	3.87203	400.218	-0.4157	396.367	3.12191
397.561	-0.58235	400.139	1.64137	395.141	-1.83742	396.557	-2.80966	400.554	4.67938	396.793	1.05579
397.974	-1.62501	400.671	-8.35447	395.571	-4.16953	396.971	-3.84025	400.941	5.76483	397.288	-6.36309
398.407	-4.14078	401.062	-7.53982	395.806	8.92936	397.46	-10.8119	401.442	-2.17708	397.649	-3.28694
398.765	-0.83336	401.454	-6.87415	396.413	-7.36318	397.768	-3.54795	401.759	4.42859	397.996	0.975738
399.129	2.05745	401.65	8.67293	396.725	-0.39624	398.241	-9.26079	402.264	-3.81874	398.367	3.26157
399.637	-6.37455	402.272	-8.03402	397.187	-5.2195	398.579	-4.31115	402.616	-0.00208	398.849	-3.09667
399.971	-1.15053	402.571	-0.30231	397.468	4.19114	398.947	-1.79963	403.035	-1.4487	399.213	-0.28567
400.441	-6.63114	402.913	4.19764	397.877	3.48644	399.463	-10.8668	403.425	-0.60366	399.641	-2.41577
400.769	-0.91505	403.282	6.60297	398.301	1.63008	399.784	-4.6522	403.805	0.958487	400.039	-2.20274
401.174	-1.27335	403.921	-11.4317	398.684	2.99861	400.269	-11.2823	404.232	-1.0866	400.491	-6.28904
401.725	-13.1447	403.99	13.7493	399.245	-9.65418	400.578	-4.09781	404.641	-1.78	400.865	-4.20853
402.006	-3.7608	404.53	3.26921	399.416	8.43322	400.904	1.78765	405.057	-2.95319	401.241	-2.26834
402.373	-1.07363	405.05	-5.77136	399.869	4.34266	401.372	-3.49906	405.421	-0.10334	401.536	5.99653
402.872	-8.81921	405.32	4.20176	400.275	3.90525	401.77	-3.29667	405.782	3.02615	402.025	-0.92401
403.191	-2.44151	405.697	5.98485	400.678	3.70829	402.098	2.41958	406.211	0.787084	402.439	-1.96044
403.577	-1.27398	406.149	2.20493	401.17	-3.4885	402.544	-1.17603	406.531	7.1121	402.736	6.14967
404.07	-8.57194	406.625	-3.52282	401.592	-5.17768	402.969	-3.06816	407.047	-2.01847	403.08	10.627
404.297	5.11034	407.062	-6.16779	401.919	0.583923	403.402	-5.66501	407.37	4.13527	403.538	6.05056
404.765	-0.25656	407.316	4.9622	402.296	2.41374	403.747	-1.29318	407.861	-3.0204	404.027	-0.88546
405.217	-4.3085	407.832	-3.7541	402.729	-0.13713	404.116	1.21216	408.111	8.85166	404.538	-9.57031
405.524	3.09367	408.256	-5.42626	403.002	9.9804	404.518	1.072	408.708	-6.65553	404.908	-7.19987
405.95	1.11442	408.486	7.56171	403.57	-3.29053	404.973	-3.2015	408.987	2.92177	405.18	2.95311
406.327	2.91772	409.089	-7.74518	403.882	3.71976	405.298	2.78715	409.375	3.95357	405.666	-3.73735
406.883	-9.32164	409.565	-13.3568	404.311	1.47951	405.718	1.2128	409.777	3.81736	406.018	0.057948
407.166	-0.07834	409.738	3.92777	404.709	1.67986	406.152	-1.45523	410.213	1.02627	406.406	1.03139
407.606	-3.15957	410.345	-11.6705	405.154	-1.83281	406.527	0.611596	410.771	-11.3958	406.871	-4.06191
408.024	-4.47721	410.316	20.9775	405.57	-3.03181	407.029	-7.42069	411.086	-4.64875	407.278	-4.54532
408.28	6.86979	411	-0.44456	405.931	0.072491	407.192	11.3115	411.407	1.63086	407.647	-2.01083
408.772	-0.35477	411.452	-4.26173	406.267	5.18912	407.695	3.271	411.808	1.5875	408.078	-4.4133
409.167	0.138752	411.747	3.84026	406.747	-1.07579	408.098	3.10504	412.326	-7.60187	408.398	1.92734
409.576	-0.52968	412.186	0.927983	407.187	-4.18289	408.523	1.16441	412.538	7.19127	408.916	-7.33014
409.979	-0.73395	412.651	-3.82038	407.612	-6.11045	408.877	4.78614	413.104	-5.79416	409.296	-5.72526
410.337	2.60862	413.068	-5.02585	407.938	-0.23533	409.389	-3.95189	413.403	2.16938	409.65	-2.02592
410.834	-4.93847	413.445	-3.12884	408.264	5.68624	409.751	-0.93581	413.785	3.65621	410.078	-4.17355
411.15	1.65425	413.735	5.29742	408.709	2.15191	410.187	-3.70084	414.317	-6.71872	410.411	1.14875
411.539	2.61193	414.185	1.6621	409.123	1.12009	410.658	-9.25478	414.675	-3.30136	410.821	0.345503
412.021	-3.78975	414.447	12.2465	409.519	1.49484	410.834	8.44155	415.024	0.707227	411.185	3.23698
412.313	4.74955	415.038	-2.15548	409.96	-1.74848	411.336	0.494897	415.456	-1.70931	411.501	9.92326
412.752	1.72001	415.379	2.47812	410.324	1.19587	411.726	1.31224	415.711	9.749	412.077	-3.86982
413.247	-5.69167	415.732	6.163	410.677	4.88323	412.117	2.07696	416.206	2.32094	412.37	4.62101
413.537	3.03372	416.211	0.310369	411.081	4.63055	412.543	0.064107	416.618	1.40673	412.903	-5.81783
413.88	7.52377	416.641	-1.88764	411.572	-2.47335	412.947	-0.21019	417.031	0.46673	413.159	5.56398
414.489	-8.82892	417.074	-4.26093	411.927	1.16138	413.391	-3.61388	417.453	-1.22443	413.536	7.42267
414.71	5.29374	417.502	-6.23546	412.337	0.413359	413.865	-9.36076	417.848	-0.77974	413.952	6.17577
415.206	-2.23992	417.824	-0.1755	412.749	-0.52249	414.126	1.6207	418.153	6.72155	414.408	1.87486
415.628	-3.9173	418.347	-9.41327	413.268	-9.85027	414.64	-7.28448	418.54	7.79462	414.823	0.752802
415.958	1.65407	418.708	-6.28052	413.599	-4.3549	414.995	-3.68028	419.111	-5.61797	415.339	-8.33134
416.342	2.99838	418.918	8.24773	413.94	0.395386	415.405	-4.46428	419.366	5.86406	415.732	-7.74996
416.819	-3.06216	419.561	-10.0828	414.36	-1.17718	415.722	2.15067	419.865	-1.84672	416.112	-6.1585
417.109	5.64151	419.811	1.4876	414.708	2.95909	416.171	-1.65852	420.308	-5.17847	416.438	-0.25842
417.624	-3.34252	420.339	-8.08758	415.123	1.82408	416.545	0.414505	420.707	-5.08459	416.827	0.702645
418.037	-4.27662	420.683	-3.75635	415.588	-3.22208	416.894	4.53976	421.084	-3.23353	417.196	3.14531
418.445	-4.86234	421.174	-10.4963	415.868	6.30724	417.451	-7.80643	421.487	-3.39244	417.704	-5.26921
418.738	3.56738	421.456	-1.40402	416.455	-8.39295	417.764	-0.88607	421.844	0.0373	418.011	2.08461
419.13	4.28627	422.004	-12.4998	416.696	4.23123	418.213	-4.72827	422.194	4.04073	418.373	5.14324
419.586	-0.08717	422.195	3.48551	416.972	14.0423	418.532	1.76595	422.788	-11.1579	418.843	-0.30395
419.936	3.95836	422.668	-1.861	417.527	1.86421	418.945	0.802434	423.12	-5.80282	419.134	8.34267
420.375	0.932955	423.166	-9.13123	417.914	2.96444	419.487	-10.3541	423.394	4.18514	419.589	4.07685
420.825	-2.95255	423.437	0.789299	418.375	-1.78554	419.751	0.440614	423.868	-1.55486	419.917	9.77161
421.127	4.77009	423.818	2.37956	418.579	13.7199	420.119	2.98207	424.268	-1.48575	420.394	3.76831
421.643	-4.26769	424.248	0.253857	419.194	-3.14949	420.581	-1.82279	424.732	-6.50038	420.839	0.299003
421.96	2.30332	424.594	4.48211	419.47	6.63266	420.948	0.806372	424.98	5.55947	421.269	-2.01783
422.397	-0.57839	425.165	-8.34674	419.783	13.5336	421.257	8.03317	425.452	-0.10935	421.763	-9.38099
422.74	4.03675	425.394	4.7442	420.422	-5.18819	421.781	-1.68299	425.844	0.618071	422.175	-10.2946
423.22	-2.25638	425.716	10.8129	420.842	-6.74527	422.07	7.13689	426.361	-8.5744	422.432	1.10265
423.566	2.04346	426.191	5.31741	421.132	2.03794	422.569	-0.57245	426.583	5.53052	422.897	-3.95453
424.061	-5.35064	426.638	1.92529	421.555	0.223903	422.957	0.441968	426.932	9.61134	423.374	-10.0177
424.428	-2.71308	426.969	7.29288	421.989	-2.36308	423.365	-0.15734	427.543	-6.95861	423.645	0.252939
424.733	4.85552	427.526	-4.48209	422.292	5.34483	423.724	3.09193	427.793	4.92584	423.981	5.2977
425.216	-1.66298	427.913	-3.35413	422.818	-4.56601	424.27	-8.29056	428.166	7.07923	424.398	4.05698
425.586	0.839152	428.251	1.53142	423.163	-0.15936	424.565	0.012393	428.628	2.31428	424.753	7.61086
426.02	-1.8203	428.727	-4.08458	423.527	2.75713	424.888	6.11248	429.068	-0.82658	425.168	6.5311
426.364	2.6315	429.026	3.76762	424.083	-9.51278	425.272	7.46532	429.424	2.74452	425.546	8.28558
426.739	4.70359	429.435	3.26326	424.307	4.47566	425.755	0.97556	429.949	-7.04846	425.905	11.6259
427.212	-0.96619	429.913	-2.50173	424.787	-1.81297	426.248	-6.25915	430.364	-8.17521	426.498	-3.55388
427.558	3.32642	430.24	3.18793	425.183	-1.38249	426.608	-3.08314	430.613	3.73606	426.765	6.9788
427.916	6.63798	430.633	3.87549	425.546	1.51233	426.989	-1.51362	431.091	-2.31143	427.317	-4.93854
428.386	1.23389	431.024	4.76462	425.968	-0.14278	427.37	0.045577	431.524	-4.87756	427.684	-2.26579
428.779	1.88041	431.454	2.61482	426.317	3.97285	427.767	0.337747	431.928	-5.07362	428.102	-3.6138
429.154	3.91321	431.848	3.23884	426.714	4.24132	428.147	2.00838	432.406	-11.1737	428.462	-0.36843
429.608	-0.32067	432.301	-0.56301	427.311	-11.1565	428.503	5.50424	432.663	0.192745	428.78	6.14453
430.036	-2.42499	432.813	-8.8937	427.598	-2.19989	428.93	3.50481	433.033	2.60099	429.329	-5.55201
430.402	0.307669	433.207	-8.26749	428.026	-4.33796	429.334	3.25117	433.606	-10.9653	429.721	-4.85921
430.855	-3.83627	433.37	9.89128	428.355	1.26267	429.781	-0.42594	433.846	1.71567	430.172	-8.80003
431.215	-0.58879	433.952	-3.77454	428.784	-0.94454	430.088	6.97935	434.192	6.00698	430.38	6.38073
431.525	6.50945	434.355	-3.8385	429.244	-5.581	430.552	2.0187	434.749	-6.26545	430.824	2.98674
432.021	-0.97975	434.458	18.8907	429.575	-0.08563	431.02	-3.28657	435.041	2.26147	431.246	1.30031
432.283	9.99304	435.096	1.005	429.945	2.30147	431.44	-4.76598	435.453	1.40195	431.658	0.474367
432.788	1.79572	435.65	-10.507	430.46	-6.63519	431.878	-7.7425	435.877	-0.42644	431.984	6.33732
433.176	2.77201	435.911	0.276739	430.77	0.474183	432.208	-2.16965	436.348	-5.96318	432.457	0.685841
433.628	-1.29439	436.208	8.25383	431.163	1.11623	432.513	5.39248	436.733	-4.72913	432.786	6.30426
434.163	-11.8156	436.673	3.47479	431.49	6.89952	433.077	-7.483	437.007	5.24645	433.304	-2.93773
434.38	2.6637	437.195	-5.53731	431.87	8.57766	433.391	-0.62042	437.47	0.354604	433.735	-5.24321
434.739	5.96492	437.469	4.20204	432.435	-4.38264	433.759	2.02009	438.006	-10.2545	433.997	5.62686
435.285	-5.49806	437.952	-1.92954	432.823	-3.37321	434.219	-2.70221	438.259	1.38846	434.429	3.19653
435.673	-4.42045	438.445	-8.80539	433.158	1.81258	434.613	-2.15622	438.655	1.76506	434.883	-1.01976
436.018	-0.03584	438.814	-6.29709	433.563	1.47735	435.019	-2.51717	439.033	3.57486	435.238	2.62387
436.42	-0.14293	439.052	6.17816	433.929	4.28033	435.437	-3.89856	439.503	-1.86179	435.642	2.4046
436.91	-7.15763	439.444	7.03005	434.473	-6.99579	435.815	-2.09482	439.832	3.75025	436.108	-2.76297
437.206	1.06018	439.938	0.097234	434.775	0.792609	436.261	-5.67184	440.321	-3.12888	436.54	-5.18195
437.688	-5.29187	440.327	1.12001	435.169	1.3263	436.568	1.73036	440.689	-0.5803	436.812	4.93597
438.005	1.33808	440.798	-4.12791	435.633	-3.67651	437.069	-6.16262	441.134	-4.05754	437.374	-7.72733
438.388	2.70411	441.148	-0.12971	436.005	-1.39466	437.497	-8.25698	441.483	0.00575	437.604	5.75102
438.81	1.02673	441.626	-5.85966	436.412	-1.84651	437.764	2.26639	441.991	-8.37983	438.01	5.35327
439.186	3.02955	442.089	-10.4547	436.746	3.41565	438.297	-8.13694	442.35	-5.12034	438.389	7.08196
439.62	0.395945	442.272	6.25584	437.196	-0.48295	438.609	-1.09379	442.786	-7.84331	438.909	-2.29932
439.968	4.54486	442.716	3.07625	437.631	-3.15145	439.029	-2.66605	443.132	-3.49834	439.159	9.5437
440.472	-3.58423	443.186	-2.01174	438.018	-2.04399	439.36	2.85521	443.427	4.80468	439.676	0.357425
440.922	-7.43045	443.572	-0.72165	438.432	-3.05309	439.802	-0.36378	443.941	-4.06999	440.078	0.341414
441.249	-1.58098	443.994	-2.23388	438.765	2.27202	440.251	-4.15851	444.256	2.64404	440.412	5.56983
441.492	10.8484	444.483	-8.79861	439.207	-0.96199	440.589	0.792171	444.848	-12.3658	440.88	0.326937
442.118	-6.85233	444.716	4.09075	439.608	-0.94326	441.017	-1.27845	445.164	-5.66314	441.335	-3.93166
442.377	4.31895	445.215	-3.21674	440.052	-4.36405	441.413	-0.9708	445.508	-1.23046	441.695	-0.75541
442.81	1.73702	445.454	9.21032	440.333	5.06621	441.887	-6.68671	445.954	-4.75825	442.006	6.37557
443.248	-1.15709	445.858	9.12882	440.812	-1.11716	442.247	-3.42196	446.362	-5.31544	442.411	5.99329
443.63	0.365038	446.38	0.042227	441.171	2.1987	442.584	1.5927	446.748	-4.14227	442.967	-6.22223
443.987	3.77068	446.76	1.74423	441.529	5.55895	443.007	-0.18489	447.146	-3.94314	443.219	5.5073
444.353	6.5602	447.038	11.2024	441.971	2.39924	443.547	-11.1247	447.553	-4.37135	443.8	-8.62316
444.848	-0.88247	447.435	11.6906	442.453	-4.02458	443.914	-8.41303	447.974	-5.97584	443.998	7.34689
445.241	-0.2804	447.921	5.33842	442.776	2.10237	444.292	-6.60413	448.349	-3.95658	444.555	-4.92021
445.712	-5.75066	448.239	11.784	443.234	-2.39994	444.71	-7.96384	448.726	-2.03534	444.801	7.24059
445.966	5.79484	448.996	-15.1069	443.562	3.35344	444.988	1.71862	449.115	-1.10672	445.282	0.948397
446.497	-4.39971	449.358	-12.0179	444.005	0.039966	445.349	4.84098	449.571	-5.42179	445.679	1.28422
446.757	6.64131	449.648	-3.41862	444.395	0.900792	445.824	-0.99049	449.928	-1.97965	446.139	-3.36748
447.299	-4.46089	450.043	-2.82309	444.795	1.01654	446.203	0.724507	450.372	-5.36195	446.352	11.3954
447.636	0.569836	450.304	7.90373	445.202	0.558514	446.565	3.83759	450.767	-4.93376	446.855	3.3771
448.021	1.83559	450.834	-1.76349	445.736	-9.97149	447.091	-6.01166	451.109	-0.24003	447.294	0.392717
448.534	-7.02748	451.293	-5.97067	446.06	-3.94052	447.392	1.87652	451.529	-1.77126	447.755	-4.32501
448.818	2.22203	451.504	8.55099	446.466	-4.26749	447.811	0.440455	451.889	1.45626	448.076	1.96612
449.146	7.97432	451.746	20.7545	446.842	-2.34271	448.211	0.507705	452.456	-11.6035	448.45	4.09307
449.703	-4.33324	452.469	-3.49829	447.137	5.98336	448.755	-10.751	452.759	-3.8896	448.918	-1.19006
449.969	6.34182	452.721	7.93403	447.632	-1.35272	448.986	2.616	453.111	-0.00688	449.388	-6.67129
450.373	6.10448	453.158	5.35696	448.021	-0.42584	449.473	-4.12447	453.606	-7.45454	449.732	-2.19502
450.78	5.6056	453.777	-11.0345	448.379	2.95711	449.847	-2.00191	453.902	0.820623	450.159	-4.17756
451.183	5.40444	453.967	5.09318	448.781	2.85614	450.271	-3.81871	454.339	-2.04887	450.601	-7.43947
451.599	4.21811	454.222	16.3239	449.241	-1.77825	450.619	0.325125	454.793	-6.19471	450.914	-0.53548
452.135	-6.41992	454.833	0.526236	449.581	3.03604	450.951	5.73806	455.125	-0.76221	451.339	-2.41174
452.454	0.044624	455.214	2.22166	450.048	-2.22062	451.503	-6.15309	455.539	-1.80125	451.744	-2.7476
452.923	-5.24886	455.798	-11.5428	450.28	11.0878	451.909	-6.48618	455.849	5.39773	452.14	-2.33749
453.225	2.52237	455.871	13.487	450.687	10.6545	452.273	-3.62795	456.302	1.32101	452.517	-0.43855
453.704	-3.60535	456.473	-1.58105	451.179	3.50626	452.633	-0.35392	456.843	-9.7184	452.897	1.22927
454.03	2.25135	456.793	4.69799	451.577	3.72211	453.013	1.24863	457.188	-5.30636	453.35	-2.92305
454.31	11.8017	457.165	7.06605	452.008	1.33224	453.367	5.01173	457.518	0.255122	453.687	2.12378
454.925	-5.06374	457.646	1.15206	452.355	5.6161	453.928	-7.65119	458.005	-6.49297	454.222	-8.36767
455.223	3.03622	458.028	2.72697	452.926	-7.78586	454.289	-4.50716	458.352	-2.23879	454.57	-4.26799
455.637	2.03183	458.512	-3.43242	453.173	4.30068	454.618	1.16681	458.788	-4.99684	454.872	3.54395
456.173	-8.55452	458.762	8.18394	453.673	-3.48842	455.097	-4.94943	459.142	-1.3535	455.277	3.28445
456.453	0.939992	459.141	9.99987	454.017	1.06065	455.331	8.17816	459.556	-2.3554	455.665	4.27234
456.759	8.38972	459.739	-4.81406	454.413	1.45504	455.841	-0.33492	459.924	0.260243	456.109	0.900028
457.302	-2.79311	459.965	8.62744	454.776	4.43449	456.219	1.46572	460.248	6.31597	456.614	-7.27408
457.746	-6.18963	460.517	-2.62827	455.195	2.97546	456.627	0.882947	460.832	-8.10574	456.966	-3.44164
458.044	1.95066	460.889	-0.32813	455.555	6.18607	456.991	3.81753	461.113	1.38181	457.324	-0.08483
458.517	-3.74806	461.234	4.07101	456.028	0.584733	457.396	3.48238	461.56	-2.28527	457.818	-7.3479
458.817	4.22165	461.601	6.79402	456.4	2.82118	457.867	-2.02304	461.959	-2.05828	458.042	6.57102
459.297	-1.97947	462.062	2.44879	456.789	3.80687	458.314	-5.65062	462.288	3.5517	458.524	0.214857
459.619	4.23595	462.358	10.588	457.171	5.27656	458.633	0.794097	462.72	1.12177	458.871	4.40636
460.019	4.31287	462.98	-6.07952	457.628	0.868175	459.075	-2.37949	463.211	-5.97095	459.496	-13.1908
460.519	-3.49885	463.373	-5.25832	458.035	0.381252	459.475	-2.35971	463.579	-3.35324	459.64	7.0074
460.92	-3.48189	463.811	-7.91646	458.43	0.881927	459.83	1.30228	464.037	-7.87363	460.092	3.04801
461.311	-2.67926	464.226	-8.85245	458.765	6.03883	460.296	-3.82758	464.368	-2.32659	460.588	-4.48125
461.731	-4.16952	464.453	4.50358	459.229	1.08763	460.765	-9.15759	464.796	-4.41189	460.839	7.36177
462.085	-0.51474	464.805	8.40536	459.844	-15.7642	461	3.91841	465.126	1.10728	461.261	5.70527
462.46	1.53875	465.385	-4.99974	459.993	4.09409	461.396	4.28384	465.498	3.4268	461.692	3.34098
462.843	2.99988	465.652	5.28229	460.395	4.02202	461.832	1.50646	466.033	-7.08845	462.15	-1.15285
463.228	4.21188	466.172	-3.5611	460.806	3.2152	462.297	-3.4872	466.324	1.52824	462.472	5.06502
463.726	-3.37242	466.622	-7.11318	461.276	-2.20349	462.62	2.62528	466.778	-2.59903	462.995	-4.56284
464.026	4.52286	466.82	8.46237	461.61	3.12163	463.017	2.98246	467.063	6.52842	463.321	1.39916
464.456	2.29243	467.337	-0.22547	461.936	8.98336	463.357	7.80005	467.665	-9.32338	463.74	-0.01384
464.812	5.83453	467.723	1.09967	462.446	0.41306	463.884	-2.108	468.021	-5.74505	464.109	2.5093
465.336	-3.84417	468.172	-2.34943	462.88	-2.15843	464.214	3.42874	468.317	2.4713	464.452	7.09701
465.822	-10.5157	468.499	3.43005	463.225	2.23482	464.745	-6.75789	468.726	1.88212	464.858	6.69616
466.03	4.63355	468.874	5.53958	463.67	-1.19939	465.022	2.95965	469.136	1.14643	465.405	-4.80228
466.403	6.83073	469.545	-14.7694	464.024	2.49315	465.534	-5.7763	469.624	-5.66769	465.733	0.949238
466.994	-8.10983	469.729	1.82055	464.451	0.424233	465.861	0.113315	469.876	6.03414	466.201	-4.34215
467.321	-2.27691	470.122	2.64614	464.904	-3.65702	466.241	1.76332	470.423	-5.48816	466.536	0.827461
467.691	0.19421	470.501	4.47521	465.238	1.63714	466.656	0.608939	470.734	1.66542	466.919	2.28377
468.026	5.41205	470.96	0.228572	465.772	-8.86604	467.037	2.18156	471.387	-18.2146	467.314	2.76921
468.453	3.32324	471.49	-9.42331	465.984	6.02952	467.356	8.65311	471.444	8.89224	467.8	-3.95426
468.887	0.739256	471.684	6.42611	466.3	12.6931	467.842	1.957	471.977	-1.4868	468.167	-1.26809
469.353	-4.40536	472.33	-11.9789	466.887	-1.94723	468.32	-4.06432	472.425	-5.19516	468.586	-2.67697
469.693	0.394832	472.624	-3.66003	467.372	-8.52996	468.799	-10.2033	472.746	1.10098	468.932	1.68271
470.173	-5.81456	473.054	-5.75069	467.78	-9.10873	469.146	-5.9222	473.186	-1.99654	469.308	3.58681
470.442	4.5814	473.344	2.84863	468.081	-1.22331	469.542	-5.56296	473.532	2.35463	469.878	-9.67078
470.846	4.37714	473.717	5.15535	468.512	-3.57499	469.887	-1.17562	473.995	-2.52071	470.137	1.48509
471.323	-1.64824	474.242	-4.11091	468.879	-0.89996	470.296	-1.79554	474.422	-4.56062	470.556	0.089626
471.809	-8.328	474.702	-8.36412	469.27	-0.11859	470.754	-6.26505	474.689	5.99486	470.958	0.038543
472.008	7.59446	475.013	-1.39929	469.577	7.31792	471.099	-1.83541	475.181	-1.13706	471.31	3.90711
472.553	-3.75584	475.318	6.04756	470.073	-0.16984	471.535	-4.59938	475.604	-2.88083	471.831	-5.55155
472.97	-5.0073	475.726	5.6878	470.449	1.83131	471.892	-1.152	476.022	-4.21602	472.121	3.16112
473.257	3.96207	476.219	-1.1026	470.872	0.052368	472.22	4.64888	476.426	-4.4523	472.581	-1.47613
473.776	-5.30416	476.688	-6.09199	471.363	-6.99063	472.7	-1.61697	476.678	7.26397	472.899	5.02342
474.178	-5.40195	476.884	9.62158	471.618	4.45095	473.063	1.39396	477.082	7.06895	473.278	6.8037
474.556	-3.57899	477.443	-2.27172	472.048	2.17667	473.496	-1.10277	477.591	-1.51268	473.779	-1.07017
474.937	-1.98967	477.714	7.78245	472.497	-1.60325	473.914	-2.47177	477.92	4.16643	474.151	1.23218
475.308	0.394619	478.135	6.47398	472.906	-2.23465	474.185	7.78023	478.303	5.62026	474.64	-5.6997
475.68	2.6807	478.528	7.19878	473.346	-5.2313	474.622	4.98015	478.756	1.51981	475.027	-4.58902
476.151	-2.86708	479.165	-10.5248	473.801	-9.49625	475.06	2.06863	479.185	-0.64391	475.365	0.361856
476.533	-1.38734	479.505	-5.70721	474.144	-4.96059	475.556	-5.46941	479.334	19.1979	475.811	-3.1611
476.88	2.91561	479.724	8.27108	474.498	-1.25669	475.942	-4.27339	479.968	0.849117	476.206	-2.71178
477.419	-7.9974	480.129	8.09537	474.962	-6.19344	476.327	-2.97316	480.431	-4.03035	476.618	-3.61097
477.756	-2.90672	480.489	11.3793	475.121	12.8155	476.697	-0.58439	480.741	3.07885	477.023	-3.89214
478.035	6.64568	480.932	8.3903	475.723	-2.98369	477.057	2.6979	481.213	-2.47232	477.43	-4.40132
478.511	0.746414	481.575	-9.87669	476.048	3.03077	477.654	-12.7704	481.555	2.12338	477.827	-4.017
478.822	7.82503	481.818	2.27648	476.5	-1.02365	477.914	-1.63626	481.946	2.98391	478.133	3.43382
479.331	-0.6204	482.192	4.4846	476.87	1.43879	478.296	-0.10801	482.277	8.43499	478.616	-3.05234
479.737	-1.03761	482.536	9.02397	477.349	-4.70123	478.7	-0.33894	482.814	-2.24431	479.012	-2.66906
480.103	1.69712	483.14	-6.26323	477.586	8.24185	478.967	10.1989	483.177	0.772713	479.393	-1.03012
480.686	-12.6356	483.529	-5.12213	478.108	-1.3016	479.562	-5.08479	483.609	-1.65929	479.774	0.497384
480.911	1.27516	483.765	7.50867	478.453	3.08958	479.885	1.05452	483.913	5.97202	480.146	2.80077
481.356	-2.20302	484.214	4.02233	478.843	3.98137	480.328	-2.27591	484.427	-2.98416	480.59	-0.58083
481.793	-5.07129	484.798	-9.64569	479.329	-2.76441	480.705	-0.3824	484.852	-4.87548	480.924	4.66926
482.235	-8.24969	484.961	8.56565	479.784	-7.01285	481.116	-1.16534	485.095	7.58782	481.275	8.64409
482.46	5.53908	485.567	-6.8771	480.102	-0.43287	481.544	-3.26897	485.554	3.05608	481.745	3.24231
482.978	-3.66409	485.881	-0.09852	480.505	-0.57717	481.976	-5.75643	485.944	3.87431	482.328	-11.142
483.416	-6.58819	486.335	-3.93324	480.768	10.2297	482.369	-5.06392	486.299	7.52177	482.589	-0.10887
483.85	-9.14115	486.675	0.847141	481.275	1.90091	482.748	-3.34168	486.737	4.62029	482.986	0.207351
484.144	-0.75587	487.17	-6.10321	481.743	-3.33511	483.142	-2.76577	487.2	-0.286	483.354	2.76661
484.586	-3.96114	487.502	-0.72687	482.089	0.921917	483.605	-7.65935	487.527	5.56233	483.86	-5.456
485.028	-7.17882	487.946	-3.84732	482.594	-7.22322	483.961	-4.18618	488.047	-3.83546	484.195	-0.30496
485.343	-0.46307	488.304	-0.45167	482.877	2.08528	484.38	-5.55001	488.331	5.39103	484.63	-2.98806
485.803	-5.08047	488.72	-1.37013	483.216	6.92124	484.729	-1.5073	488.903	-8.11648	485.065	-5.65362
486.165	-2.0263	489.115	-0.77022	483.704	0.056774	485.034	6.05484	489.064	10.8101	485.347	3.71524
486.581	-3.20436	489.628	-9.12064	484.102	0.290165	485.519	-0.49063	489.542	4.72136	485.777	1.42111
486.998	-4.44859	489.883	2.08382	484.436	5.57399	485.909	0.296807	490.138	-10.6372	486.221	-1.94811
487.361	-1.47816	490.454	-10.6574	484.912	-0.29359	486.297	1.38242	490.378	2.09125	486.555	3.30095
487.762	-1.44672	490.685	2.44667	485.272	2.89431	486.753	-2.96844	490.753	4.13629	486.92	6.15632
488.263	-9.31531	491.072	3.67102	485.614	7.55896	487.194	-6.1606	491.159	3.67507	487.398	0.134449
488.572	-2.13229	491.513	0.769676	486.088	1.82244	487.524	-0.58053	491.654	-3.66219	487.823	-1.81507
489.034	-6.90992	491.997	-5.36342	486.566	-4.29901	487.838	6.31095	492.049	-3.21748	488.22	-1.47306
489.314	2.59596	492.403	-5.6202	486.957	-3.46708	488.345	-2.07832	492.335	5.82844	488.516	6.78151
489.788	-3.11309	492.687	3.41077	487.233	6.38422	488.673	3.72462	492.756	4.22602	488.964	3.10998
490.146	0.263608	493.089	3.48702	487.769	-4.29232	489.099	1.76131	493.267	-4.44331	489.33	5.80543
490.469	6.37564	493.634	-7.30639	488.101	1.11224	489.64	-9.2848	493.483	10.1672	489.796	0.66778
490.92	2.44673	493.865	5.76701	488.546	-2.28895	489.813	8.67567	493.89	9.69153	490.168	3.01759
491.392	-3.13827	494.252	6.97165	488.865	4.11559	490.312	0.959121	494.377	2.83923	490.458	11.7509
491.682	5.58505	494.779	-2.42608	489.417	-7.78486	490.679	3.58416	494.878	-5.04283	491.065	-4.54522
492.175	-1.70876	495.233	-6.33967	489.675	3.45237	491.12	0.418825	495.245	-2.35805	491.521	-8.84613
492.575	-1.59979	495.515	2.82057	490.108	0.957246	491.488	3.07172	495.572	3.47068	491.811	-0.11592
492.93	2.04258	495.988	-2.51719	490.64	-9.34883	491.936	-0.69824	495.956	4.8533	492.253	-3.33863
493.402	-3.62409	496.313	3.46168	490.941	-1.48612	492.354	-1.98367	496.391	2.13239	492.61	0.096587
493.771	-1.0868	496.765	-0.28978	491.32	0.20234	492.763	-2.65312	496.835	-1.26539	493.065	-4.11352
494.228	-5.52743	497.312	-11.1949	491.637	6.81947	493.065	5.11433	497.178	3.26427	493.515	-8.04195
494.539	1.6008	497.538	2.15016	492.199	-5.81988	493.524	0.536479	497.633	-0.98166	493.833	-1.47225
495.018	-4.57139	497.892	5.892	492.5	2.04076	493.981	-3.84121	497.907	9.0579	494.187	2.20027
495.372	-0.8887	498.254	8.96996	492.851	5.96136	494.445	-8.82146	498.433	-0.87231	494.62	-0.30331
495.749	0.981803	498.794	-1.41591	493.392	-5.12488	494.605	10.1656	498.852	-2.23122	495.059	-3.31451
496.166	-0.24071	498.975	15.3954	493.821	-7.30423	495.083	4.04422	499.252	-2.21988	495.5	-6.44746
496.517	3.67044	499.713	-10.0187	494.141	-0.94819	495.445	7.16865	499.648	-1.82471	495.807	0.910511
496.904	4.77388	500.112	-9.7606	494.564	-2.6807	496.055	-9.34182	499.87	12.2843	496.25	-2.40713
497.346	1.49625	500.417	-2.29403	494.966	-2.77135	496.289	3.81879	500.421	0.490669	496.665	-3.54156
497.665	7.96286	500.786	0.244945	495.317	1.14616	496.745	-0.53311	500.797	2.38714	497.112	-7.13158
498.262	-7.48322	501.163	2.17481	495.744	-0.87118	497.028	8.74179	501.181	3.73365	497.329	7.29082
498.546	1.71977	501.398	14.9217	496.174	-3.20016	497.544	-0.35323	501.501	10.1051	497.809	1.05744
498.997	-2.25256	502.236	-18.082	496.495	3.06816	497.947	-0.46861	502.008	1.75253	498.299	-5.92913
499.349	1.58312	502.279	9.20452	496.919	1.23245	498.301	3.17686	502.426	0.354413	498.565	4.68507
499.776	-0.41473	502.781	1.61439	497.379	-3.37099	498.779	-2.86717	502.69	11.1204	499.055	-2.36237
500.082	7.01639	503.192	1.03116	497.722	1.18118	499.178	-2.73389	503.102	10.2805	499.41	1.24928
500.628	-4.42798	503.544	4.83435	498.158	-1.63696	499.516	2.2106	503.682	-3.80488	499.765	4.86299
501.036	-4.97856	503.88	9.85356	498.491	3.6933	499.944	0.0564	504.08	-3.59337	500.143	6.66184
501.475	-7.97605	504.319	7.12531	498.869	5.50146	500.397	-4.07573	504.43	0.367767	500.631	-0.22362
501.834	-4.66966	504.802	0.990022	499.257	6.5243	500.83	-6.60653	504.825	0.843422	501.096	-5.26532
502.258	-6.56309	505.243	-1.89817	499.752	-0.88196	501.182	-2.70517	505.192	3.522	501.378	4.10457
502.571	0.371817	505.712	-6.94452	500.087	4.28215	501.663	-9.02469	505.728	-7.17898	501.773	4.55697
502.957	1.51351	505.961	4.70911	500.575	-2.59884	501.876	5.71351	505.993	3.5519	502.209	1.78513
503.412	-2.7307	506.449	-1.77893	501.019	-5.98147	502.297	4.12679	506.451	-0.97366	502.581	4.05343
503.717	4.83583	506.809	1.41954	501.398	-4.24141	502.776	-1.97295	506.798	3.23717	503.021	0.968975
504.079	7.86724	507.324	-7.08862	501.77	-2.02872	503.204	-4.14779	507.257	-1.3049	503.423	0.854941
504.595	-1.24186	507.724	-6.94225	502.223	-6.08832	503.519	2.62605	507.686	-3.52229	503.861	-2.09952
505.01	-2.31862	508.111	-5.76609	502.548	-0.14095	504.006	-4.16293	508.068	-2.08498	504.215	1.6411
505.298	6.567	508.446	-0.68115	503.017	-5.53797	504.294	4.68377	508.506	-5.02258	504.533	8.09421
505.786	-0.29575	508.918	-5.94879	503.445	-7.64096	504.789	-2.70364	509.025	-14.3007	505.036	0.066594
506.224	-3.2767	509.292	-3.75819	503.731	1.34245	505.27	-9.0438	509.267	-1.85287	505.546	-8.52746
506.496	6.86907	509.592	3.98446	504.221	-5.70262	505.627	-5.59953	509.594	3.9387	505.838	0.040752
506.982	0.184136	510.148	-7.6722	504.546	0.294283	505.935	1.70774	510.092	-3.72977	506.245	-0.49114
507.346	3.04084	510.45	-0.061	504.883	5.29947	506.392	-2.78139	510.362	6.61417	506.666	-2.07233
507.785	0.057821	510.794	4.33596	505.242	8.59572	506.774	-1.26862	510.974	-10.0714	507.024	1.30614
508.167	1.46415	511.217	2.78648	505.725	2.10996	507.185	-2.065	511.239	0.611031	507.367	5.85255
508.578	0.710959	511.857	-15.2658	506.128	1.87793	507.536	1.82501	511.586	4.84146	507.826	1.21013
508.95	2.93707	511.97	6.63088	506.619	-5.22391	507.947	0.966726	512.143	-7.41447	508.213	2.28778
509.283	8.23449	512.543	-6.33381	506.891	4.96793	508.322	3.01086	512.458	-0.72626	508.401	19.1101
509.792	-0.28124	512.853	0.695687	507.379	-1.94712	508.641	9.4473	512.774	5.92275	509.116	-5.67228
510.113	5.99102	513.175	6.75452	507.861	-8.32658	509.079	6.4914	513.294	-3.43584	509.568	-9.74001
510.535	4.29813	513.851	-13.9993	508.286	-10.2717	509.663	-7.92867	513.657	-0.5055	509.831	1.10839
510.996	-0.40508	514.171	-7.78813	508.478	6.16148	510.01	-3.70438	513.912	10.9858	510.212	2.69056
511.374	1.32689	514.582	-8.52254	509.009	-4.11778	510.324	3.15407	514.465	-1.01216	510.649	-0.19993
511.726	5.19668	514.782	6.78791	509.32	2.93173	510.804	-3.1149	514.899	-3.62577	511.019	2.18185
512.132	4.77118	515.348	-5.63342	509.86	-8.0049	511.089	6.01243	515.317	-4.98778	511.588	-11.0489
512.648	-4.3524	515.636	3.03385	510.147	0.888731	511.574	-0.67234	515.576	6.14962	511.889	-3.18849
512.944	3.88194	516.078	-0.01866	510.673	-8.92408	511.981	-1.16331	515.991	4.96921	512.246	0.180682
513.381	1.05708	516.408	5.45629	510.944	1.21409	512.474	-8.47954	516.497	-3.30495	512.685	-2.85529
513.788	0.556116	516.887	-0.46208	511.342	1.41341	512.76	0.553906	516.831	1.92737	513.094	-3.5079
514.193	0.17507	517.292	-0.65968	511.85	-6.99697	513.088	6.30936	517.261	-0.3674	513.475	-1.9701
514.522	5.78158	517.778	-7.07322	512.281	-9.42091	513.507	4.82272	517.612	3.48228	513.88	-2.26263
515.014	-1.40473	517.907	13.6359	512.572	-0.77496	513.942	2.0804	518.065	-0.64397	514.255	-0.30077
515.274	9.65075	518.445	3.29606	513.031	-5.37738	514.298	5.57212	518.467	-0.78329	514.699	-3.7412
515.82	-1.76263	518.913	-1.75904	513.375	-0.93876	514.782	-0.93829	518.901	-3.36079	515.009	3.41144
516.172	2.0317	519.215	5.8412	513.832	-5.36575	515.161	0.722007	519.228	2.3895	515.438	1.20396
516.646	-3.73422	519.646	3.59718	514.259	-7.47391	515.676	-8.26675	519.807	-11.6958	515.856	-0.24414
516.981	1.35024	520.15	-4.18574	514.595	-2.37895	515.947	1.87276	520.175	-9.0864	516.158	7.58843
517.392	0.559814	520.467	2.18753	515.069	-8.19188	516.249	9.65568	520.473	-1.0754	516.678	-1.86096
517.814	-1.12688	520.746	11.4814	515.419	-4.21144	516.729	3.42797	520.693	13.175	517.067	-0.96594
518.191	0.702259	521.327	-2.14713	515.861	-7.48676	517.114	4.66112	521.217	3.44597	517.301	12.1564
518.592	0.632373	521.761	-4.62559	516.243	-6.04703	517.558	1.21407	521.661	-0.01889	517.912	-4.4616
518.98	1.6376	522.086	1.18898	516.577	-0.788	517.963	0.819052	522.057	0.324681	518.3	-3.48714
519.399	0.133881	522.513	-0.77459	516.985	-1.41839	518.262	8.79491	522.448	1.0851	518.67	-1.08162
519.788	1.11016	522.93	-1.91872	517.499	-10.3561	518.74	2.69515	522.809	4.15886	519.062	-0.44558
520.163	3.1078	523.34	-2.62463	517.747	1.61276	519.07	8.25559	523.218	3.47371	519.403	4.25766
520.536	5.20985	523.728	-1.56459	518.192	-1.88134	519.474	7.94621	523.626	2.93508	519.848	0.759454
521.063	-4.78521	524.12	-0.88797	518.552	1.31376	519.95	1.98058	524.061	0.142952	520.222	2.7956
521.405	-0.17835	524.481	2.17029	518.985	-1.27324	520.272	8.14152	524.504	-3.16508	520.673	-1.12873
521.94	-10.7482	525.091	-13.7128	519.394	-1.9057	520.883	-8.38238	524.797	5.28031	521.09	-2.4912
522.168	2.7997	525.374	-4.75196	519.741	2.22023	521.073	8.10468	525.278	-1.08602	521.399	4.71199
522.699	-7.49928	525.578	10.2101	520.169	0.070775	521.6	-1.83747	525.591	5.79101	521.885	-1.99499
523.018	-1.06577	526.114	-0.01797	520.623	-4.1746	521.963	1.07645	526.027	2.94008	522.251	0.677745
523.377	2.2034	526.43	6.39036	520.903	5.29897	522.36	1.36756	526.417	3.80265	522.643	1.30863
523.852	-3.68348	526.906	0.717398	521.371	-0.04338	522.794	-1.31287	526.914	-3.85655	522.94	9.47857
524.198	0.54605	527.261	4.17881	521.739	2.53873	523.209	-2.44975	527.337	-5.63234	523.448	1.00625
524.618	-1.01763	527.799	-6.23771	522.148	1.86395	523.585	-0.56866	527.687	-1.6867	523.952	-7.22566
525.037	-2.45313	528.052	5.01497	522.586	-1.10282	523.971	0.550967	528.039	2.10932	524.27	-0.6921
525.421	-1.20601	528.509	0.770564	522.949	1.74966	524.361	1.39409	528.494	-2.19132	524.636	1.95278
525.82	-1.09499	528.853	5.0558	523.257	9.06332	524.817	-2.98673	528.868	-0.15557	525.132	-5.60024
526.261	-4.33337	529.285	2.68909	523.687	6.70334	525.137	3.30008	529.281	-1.1802	525.439	1.7804
526.568	2.99538	529.663	4.4196	524.065	8.44646	525.48	7.83595	529.591	5.95994	525.808	4.18075
527.107	-7.88665	530.25	-9.72823	524.506	5.23923	525.946	2.63383	530.025	3.28854	526.259	0.258482
527.308	7.76596	530.46	4.70582	524.983	-0.83685	526.324	4.36944	530.357	8.67252	526.62	3.33772
527.762	3.54034	530.972	-3.74315	525.416	-3.42696	526.779	0.065999	530.818	3.86113	527.09	-2.20028
528.236	-2.3052	531.424	-7.6874	525.879	-8.3844	527.291	-8.75563	531.213	4.21811	527.491	-2.26687
528.504	8.13622	531.657	5.00918	526.073	7.88465	527.511	5.38514	531.611	4.42959	527.86	0.173722
528.984	1.82342	532.102	1.62803	526.408	12.9775	527.892	6.89065	532.143	-5.98766	528.263	-0.06517
529.332	5.95577	532.575	-3.84991	526.959	1.13481	528.374	0.45038	532.459	0.627284	528.663	-0.03787
529.867	-4.66783	532.82	7.87165	527.264	8.57127	528.804	-1.85655	532.836	2.42571	529.092	-2.36092
530.239	-2.46344	533.331	-0.52036	527.779	-0.47586	529.147	2.61122	533.261	0.433236	529.451	0.942215
530.57	2.94974	533.745	-1.52863	528.23	-4.42301	529.505	5.94195	533.684	-1.35804	529.883	-1.60163
531.009	-0.10567	534.051	5.58304	528.634	-4.76138	529.904	5.98955	534.038	2.25845	530.313	-3.96078
531.369	3.04047	534.517	0.547678	528.887	6.77818	530.352	2.18755	534.46	0.556947	530.627	2.80595
531.777	2.39166	534.812	8.53356	529.451	-6.1027	530.824	-3.44689	534.917	-3.97483	531.042	1.65808
532.192	1.2146	535.415	-6.83028	529.791	-1.3669	531.131	3.86551	535.239	2.21913	531.431	2.46539
532.683	-5.91385	535.827	-7.82321	530.132	3.26674	531.52	4.74884	535.639	2.17576	531.804	4.60985
532.955	4.13473	536.128	-0.31497	530.627	-4.24689	532.005	-1.94009	536.191	-9.76446	532.301	-3.04532
533.436	-2.29489	536.533	-0.6462	530.893	6.2772	532.455	-5.88654	536.35	9.15901	532.739	-6.06996
533.851	-3.41406	537.104	-13.635	531.317	4.42803	532.801	-1.63751	536.925	-4.63538	533.126	-4.9975
534.334	-9.99977	537.453	-9.86461	531.719	4.22278	533.212	-2.52266	537.334	-5.35975	533.502	-3.15844
534.612	-0.39675	537.592	9.95498	532.164	0.724524	533.715	-10.6974	537.671	-0.40914	533.779	6.57667
534.979	2.23353	538.187	-4.86548	532.556	1.35104	533.92	4.67946	538.064	0.140779	534.258	0.273097
535.418	-0.89942	538.506	1.19889	533.033	-4.78698	534.394	-1.15413	538.336	10.2267	534.713	-4.04228
535.829	-1.77256	538.849	5.50605	533.358	1.11699	534.743	2.80702	538.865	0.01069	535.083	-1.69559
536.223	-1.35143	539.446	-9.50284	533.818	-3.64439	535.156	1.82179	539.254	0.898009	535.426	2.81881
536.59	1.23854	539.782	-4.64792	534.247	-5.88675	535.538	3.23237	539.673	-0.62087	535.828	2.63665
537.057	-4.05911	540.056	4.8432	534.624	-4.14366	535.947	2.46794	540.039	2.02879	536.284	-1.82936
537.406	-0.06426	540.471	3.67938	535.025	-4.25913	536.403	-1.96346	540.397	5.33366	536.655	0.465738
537.884	-6.21477	540.929	-0.83232	535.289	6.5085	536.796	-1.44229	540.826	2.96354	537.07	-0.74302
538.174	2.44546	541.197	9.16932	535.696	5.93791	537.271	-7.39866	541.287	-1.852	537.429	2.41978
538.671	-5.22985	541.754	-2.87292	536.246	-5.96777	537.638	-4.75098	541.825	-12.7552	538.04	-14.2272
538.988	1.2636	542.008	8.16944	536.668	-7.68693	537.915	4.85197	542.013	3.96942	538.332	-5.71057
539.438	-2.7036	542.498	1.23448	537.013	-3.42275	538.38	-0.24906	542.518	-4.37596	538.636	1.80728
539.74	4.98385	542.833	6.12227	537.301	5.41716	538.733	3.37365	542.777	6.67785	538.994	5.13619
540.229	-1.99677	543.462	-11.4085	537.758	0.875576	539.17	0.430082	543.168	7.36292	539.427	2.48297
540.647	-3.43436	543.664	3.55582	538.273	-8.21079	539.478	7.68468	543.68	-1.49836	539.958	-7.89503
540.986	1.31307	543.926	13.9321	538.625	-4.46156	540.015	-3.15721	544.055	0.429025	540.239	1.46451
541.345	4.54293	544.46	3.64052	539.003	-2.79072	540.296	6.18057	544.38	6.28866	540.657	-0.01044
541.979	-13.9838	544.88	2.06699	539.334	2.66021	540.776	-0.1194	544.799	4.80383	541.098	-3.26518
542.231	-2.37322	545.356	-3.87982	539.768	-0.08782	541.281	-8.43032	545.321	-4.84989	541.587	-10.3178
542.626	-2.01826	545.699	0.335327	540.229	-4.88121	541.549	1.90931	545.718	-4.67247	541.948	-7.25407
542.931	5.43038	546.114	-0.88325	540.601	-2.71503	541.96	0.972557	546.128	-5.48354	542.36	-8.2895
543.404	-0.37175	546.548	-3.61364	540.889	6.06708	542.439	-5.28614	546.448	0.747554	542.733	-6.16878
543.789	0.831926	547.145	-18.651	541.501	-10.7477	542.773	-0.0848	546.802	4.29282	543.043	0.884772
544.151	3.74131	547.402	-7.99862	541.661	8.14253	543.101	5.46528	547.241	1.21899	543.462	-0.714
544.516	6.42638	547.7	-0.38738	541.991	13.6327	543.517	4.1901	547.625	2.39521	543.855	-0.21005
544.972	1.95985	548.07	1.72878	542.413	11.8712	543.957	0.99889	548.078	-1.82807	544.224	2.23774
545.433	-2.82403	548.465	1.97819	542.9	4.93337	544.328	3.20392	548.42	2.70155	544.69	-3.01964
545.705	7.16664	548.966	-5.88138	543.36	0.126553	544.763	0.426453	548.888	-2.71348	545.016	2.76794
546.147	3.81658	549.197	6.80865	543.765	-0.31815	545.069	7.76256	549.245	0.600658	545.467	-1.3442
546.515	6.28041	549.749	-4.87863	544.089	5.60644	545.526	3.24343	549.584	5.32735	545.902	-4.12433
547.019	-1.98416	550.082	-0.01931	544.5	4.73038	546.069	-8.14016	550.085	-2.68063	546.222	2.08111
547.455	-4.85455	550.416	4.87288	544.91	3.84812	546.364	0.129703	550.331	9.42871	546.579	5.4585
547.879	-6.78938	550.868	0.722721	545.354	0.349835	546.753	0.921179	550.746	8.12443	546.955	7.28929
548.151	3.17544	551.387	-8.51061	545.804	-3.65619	547.195	-2.47536	551.212	2.93227	547.486	-3.11348
548.518	5.74057	551.708	-2.71353	546.122	2.74413	547.432	10.29	551.521	9.98674	547.9	-4.29542
548.925	5.13723	552.029	3.07698	546.477	6.22812	547.953	0.751221	552.093	-3.62091	548.295	-3.96997
549.432	-3.35064	552.292	13.2495	546.905	3.96096	548.408	-3.71425	552.599	-12.0437	548.651	-0.57814
549.819	-2.38887	552.864	-0.0087	547.424	-5.48249	548.886	-9.92242	552.83	1.21509	549.096	-4.21154
550.26	-5.7255	553.31	-3.66807	547.707	3.65254	549.169	-0.75491	553.272	-2.21782	549.435	0.534995
550.477	8.64108	553.521	10.4242	548.222	-5.46791	549.472	6.79889	553.638	0.384353	549.745	7.58956
551.091	-8.26576	554.025	2.2886	548.593	-3.2615	550.002	-3.53436	553.976	5.17088	550.257	-1.35739
551.312	5.68835	554.583	-9.94203	548.913	2.95099	550.345	0.940583	554.45	-0.74045	550.579	4.74383
551.643	11.0529	554.918	-5.22074	549.409	-4.69684	550.689	5.26179	554.928	-6.92213	551.005	2.62505
552.155	2.19185	555.18	4.96278	549.778	-2.32223	551.119	2.76186	555.197	3.27215	551.531	-7.41145
552.549	2.5561	555.665	-1.72457	550.1	3.71276	551.516	2.92393	555.566	5.68447	551.809	2.12553
552.908	5.73115	556.113	-5.60523	550.44	8.38865	551.855	7.67333	555.929	8.48681	552.173	4.8787
553.238	11.1546	556.487	-3.92945	550.925	1.59425	552.488	-10.777	556.334	7.96052	552.615	1.50116
553.837	-4.63885	556.805	2.04512	551.413	-5.40243	552.684	5.22506	556.833	0.102139	552.978	4.33068
554.288	-8.69912	557.264	-2.70975	551.7	3.35076	553.158	-0.73445	557.279	-3.61041	553.409	1.77339
554.56	1.23261	557.408	16.4109	552.192	-3.96169	553.556	-0.64358	557.628	0.276373	553.733	7.69405
554.956	1.4666	558.282	-19.8596	552.552	-0.93283	553.937	0.721552	558.1	-5.50187	554.161	5.40812
555.418	-3.46306	558.474	-4.38254	552.809	10.2599	554.304	3.20411	558.519	-7.09506	554.572	4.3768
555.924	-11.9623	558.782	2.32821	553.299	3.09503	554.759	-1.18813	558.883	-4.34947	555.058	-2.44785
556.128	3.42561	559.304	-7.25566	553.692	3.51302	555.051	7.22306	559.217	0.723896	555.426	-0.08056
556.63	-4.73353	559.584	1.5278	554.018	9.21777	555.531	0.810585	559.695	-5.48565	555.882	-4.56621
556.971	-0.15154	559.951	3.68781	554.524	0.832059	555.913	2.14063	560.001	1.77929	556.13	7.29015
557.308	4.63101	560.414	-1.37598	554.953	-1.63223	556.272	5.27114	560.443	-1.62784	556.641	-1.57944
557.709	4.45355	560.808	-1.2624	555.432	-7.88487	556.739	-0.13638	560.851	-2.36051	556.969	4.009
558.125	3.07796	561.143	3.32527	555.668	4.88265	557.069	5.23929	561.212	0.586287	557.347	5.62722
558.563	0.030777	561.49	7.02118	556.094	2.7104	557.465	5.48595	561.62	-0.21036	557.944	-10.0282
558.865	7.63859	561.918	4.49898	556.517	0.794071	557.896	2.86837	561.912	8.25046	558.207	0.661196
559.342	1.45083	562.477	-7.95732	556.908	1.36066	558.298	2.59604	562.362	4.16851	558.653	-3.0362
559.802	-3.38994	562.791	-1.78773	557.391	-5.25834	558.656	5.82147	562.859	-3.61765	559.054	-3.25863
560.127	2.37467	562.998	12.5018	557.872	-11.736	559.065	4.98681	563.219	-0.59554	559.517	-8.31588
560.561	-0.40064	563.499	4.42095	558.165	-3.43583	559.503	1.86676	563.784	-13.7152	559.816	-0.51433
561.075	-9.51499	564.011	-4.42672	558.486	2.64248	559.937	-0.95512	564.039	-2.47981	560.217	-0.73161
561.439	-6.81859	564.233	8.6402	558.902	1.2122	560.267	4.4257	564.454	-3.75831	560.635	-2.25509
561.711	3.14516	564.663	6.01721	559.279	2.92425	560.768	-3.63455	564.831	-2.10542	560.955	3.94517
562.005	11.3505	565.164	-2.13152	559.751	-2.8991	561.047	5.71451	565.226	-1.83723	561.399	0.338565
562.478	5.47078	565.471	4.55515	560.173	-4.769	561.598	-6.28923	565.651	-3.94429	561.922	-9.49883
562.98	-2.7442	565.846	6.03814	560.457	4.26071	561.906	0.795063	565.89	8.56227	562.191	0.669568
563.329	1.18341	566.225	7.15524	560.93	-1.65656	562.252	4.91503	566.438	-3.23664	562.687	-7.06201
563.708	2.67857	566.708	0.386849	561.297	0.791284	562.726	-1.01975	566.863	-5.29107	563.029	-2.64463
564.154	-1.11914	567.039	5.22868	561.629	6.02852	563.159	-3.79314	567.204	-0.83887	563.363	2.4145
564.46	6.1806	567.693	-14.5544	562.072	2.47651	563.572	-4.93116	567.662	-5.58429	563.809	-1.33553
564.99	-4.22493	568.015	-9.07275	562.535	-2.63067	563.936	-2.27942	567.965	1.96439	564.106	6.64657
565.289	3.56481	568.383	-7.08801	562.865	2.78303	564.168	10.8181	568.431	-3.42695	564.563	1.96693
565.696	2.84151	568.691	-0.60728	563.389	-7.18575	564.807	-8.18219	568.665	9.4975	565.046	-4.71535
566.159	-2.20706	569.212	-10.2853	563.728	-2.49546	565.12	-1.4807	569.202	-1.48525	565.328	4.42025
566.543	-1.14092	569.536	-5.02064	564.142	-3.75651	565.377	9.63786	569.588	-0.55981	565.833	-3.97889
566.846	6.32732	569.835	2.18532	564.531	-3.07232	565.801	7.52377	569.932	3.73968	566.198	-1.43209
567.336	-0.94591	570.276	-1.47838	564.887	0.22172	566.302	-0.54888	570.42	-3.39647	566.571	0.548261
567.808	-6.76258	570.637	0.927047	565.299	-0.91654	566.768	-5.9585	570.831	-4.45727	567.041	-5.12394
568.149	-2.26744	571.146	-7.81763	565.685	0.063826	567.074	1.25062	571.155	1.32803	567.319	4.30778
568.606	-6.96454	571.42	1.18935	566.175	-7.18367	567.49	-0.15052	571.489	6.37455	567.821	-3.88192
568.949	-2.5945	571.863	-2.60142	566.542	-4.75753	567.923	-2.93322	572.044	-6.04037	568.146	1.8365
569.378	-5.04419	572.277	-4.26252	566.834	3.54979	568.363	-6.24832	572.385	-1.49842	568.555	0.955781
569.737	-2.02424	572.797	-13.9187	567.218	4.59206	568.718	-2.9053	572.729	2.69375	569.023	-4.58642
570.122	-0.98706	572.902	7.92114	567.685	-0.86911	569.098	-1.53094	573.149	0.900348	569.287	5.91316
570.592	-6.75721	573.373	1.96126	568.096	-1.91347	569.442	2.71385	573.618	-4.73038	569.719	3.25781
570.899	0.406065	573.734	4.34697	568.447	1.82017	569.942	-5.31136	573.912	3.41055	570.213	-4.38092
571.271	2.44703	574.084	7.51927	568.959	-7.23535	570.291	-1.51643	574.395	-3.29946	570.557	-0.10801
571.766	-5.20457	574.611	-2.72843	569.208	4.44442	570.803	-10.5208	574.646	8.25678	570.981	-2.20518
572.068	2.29053	575.07	-7.82285	569.695	-2.55232	571.052	1.19101	575.276	-10.1076	571.387	-2.90637
572.516	-1.67467	575.297	4.69416	570.061	-0.11278	571.492	-2.16537	575.61	-5.0776	571.748	-0.02428
572.894	-0.13508	575.86	-8.28356	570.485	-2.18602	571.841	1.63883	575.899	3.41826	572.188	-3.38432
573.262	2.16432	576.123	1.43771	570.864	-0.75471	572.235	1.88131	576.328	0.935604	572.558	-1.19659
573.721	-2.7013	576.608	-5.6352	571.302	-3.94558	572.663	-0.52583	576.765	-2.1775	572.947	-0.52555
574.06	1.91684	576.86	4.92085	571.643	0.544482	573	4.18531	577.144	-0.74752	573.331	0.520009
574.543	-4.85503	577.299	1.32071	572.029	1.40511	573.438	1.04043	577.486	3.56949	573.776	-3.22281
574.929	-3.91917	577.551	11.8943	572.241	15.9486	573.816	2.56955	577.979	-3.9536	574.183	-3.98592
575.227	3.89639	578.047	3.94279	572.842	-0.02526	574.259	-1.10567	578.262	5.00864	574.528	0.069278
575.624	3.85741	578.336	11.6659	573.264	-2.01493	574.691	-3.85538	578.815	-7.21746	574.881	3.59209
576.03	3.21265	578.921	-3.11506	573.699	-5.01902	575.135	-7.50377	579.135	-1.19281	575.25	5.79322
576.398	5.47069	579.474	-15.4048	573.931	8.04046	575.525	-6.93113	579.58	-4.97144	575.759	-2.98975
576.88	-1.17094	579.625	2.74317	574.492	-4.90971	575.904	-5.51862	579.934	-1.55728	576.054	5.03668
577.214	3.75731	580.021	2.37261	574.796	2.41307	576.199	2.5066	580.39	-6.22844	576.615	-7.93316
577.626	2.62254	580.571	-9.80537	575.255	-2.48469	576.631	-0.29367	580.746	-3.03818	576.803	8.57019
577.974	6.48498	580.883	-3.82854	575.655	-2.70971	577.003	1.69147	581.164	-4.66342	577.29	1.45041
578.476	-1.80447	581.288	-5.00977	576.012	0.432577	577.367	4.31633	581.633	-10.3499	577.668	3.00565
578.765	6.65718	581.496	8.79997	576.397	1.40876	577.779	3.0823	581.94	-3.25627	578.196	-7.32806
579.255	-0.62952	582.159	-11.8945	576.816	-0.33222	578.138	6.0693	582.387	-7.2392	578.626	-9.97311
579.642	0.138857	582.19	15.2958	577.184	1.88955	578.624	-0.92106	582.659	2.57117	579.026	-10.2451
580.01	2.35968	582.903	-9.20885	577.569	2.84612	579.019	-0.76941	583.149	-4.77136	579.367	-5.86699
580.394	3.36892	583.145	1.96729	578.02	-1.39842	579.404	0.114814	583.495	-0.73606	579.642	3.73596
580.789	3.5036	583.43	9.84593	578.319	6.29482	579.737	5.09419	583.928	-3.62837	580.206	-9.45366
581.329	-7.72382	583.834	8.75673	578.766	2.30827	580.16	3.00996	584.234	3.47142	580.535	-4.12013
581.63	-0.24218	584.356	-1.40111	579.109	6.56506	580.541	4.30483	584.617	4.58049	581.005	-9.91411
581.987	2.93693	584.733	-0.43513	579.651	-4.92491	581.098	-8.34283	585.084	-0.99145	581.459	-14.3647
582.4	1.57988	585.099	1.2517	579.993	-0.6093	581.373	1.22799	585.682	-16.8516	581.715	-3.32043
582.769	3.75624	585.509	-0.35896	580.266	9.09109	581.897	-8.81133	585.916	-4.12638	582.136	-5.26287
583.183	2.37335	585.824	5.23447	580.801	-1.74668	582.145	2.80655	586.357	-7.58104	582.495	-2.29619
583.481	10.1713	586.231	3.78156	581.086	6.95374	582.604	-2.04287	586.723	-5.22245	582.928	-5.16205
583.954	4.12614	586.5	12.8237	581.601	-2.32268	582.952	1.72517	586.957	7.51519	583.301	-3.37674
584.448	-3.58029	587.07	-0.94359	581.932	2.80095	583.323	3.7433	587.552	-8.08602	583.655	-0.03142
584.746	4.20733	587.381	4.83031	582.326	2.98042	583.81	-3.40805	587.845	0.03423	584.023	2.18722
585.227	-2.53874	587.8	2.53606	582.728	2.52008	584.252	-7.01006	588.204	2.92421	584.372	5.92049

## Sheet: Fig. 1D (bottom)
Cross-correlation analysis of force vs. contour length traces for each Izumo1:Juno unbinding pathway
Contour length [nm]	P0a prob. density [1/N]	P1a prob. density [1/N]	P1b prob. density [1/N]	P1c prob. density [1/N]	P2b prob. density [1/N]	P2c prob. density [1/N]
0	0	1.24e-09	0	366722	0	0
0.500257	560429	324344	119842	374866	560429	560429
1.00051	1294370	897003	316740	395848	1294370	1294370
1.50077	1944799	1405758	521852	431201	1944799	1944799
2.00103	2511716	1850609	701712	483292	2511716	2511716
2.50128	2995120	2231555	856321	555184	2995120	2995120
3.00154	3395012	2778799	985677	650430	3395012	3395012
3.5018	4085078	3311366	1089782	772783	4085078	4085078
4.00205	4674925	3748076	1168634	925854	4674925	4674925
4.50231	5139504	4088930	1222235	1112733	5139504	5139504
5.00256	5478814	4333927	1250584	1335597	5478814	5478814
5.50282	5692856	4483069	1253680	1595347	5692856	5692856
6.00308	5781629	4536354	1231525	1891302	5781629	5781629
6.50333	5745134	4493782	1184118	2220994	5745134	5745134
7.00359	5583371	4355355	1111459	2580098	5583371	5583371
7.50385	5296339	4121071	1013547	2962548	5296339	5296339
8.0041	4884038	3790930	890384	3360820	4884038	4884038
8.50436	4346470	3364934	741969	3766380	4346470	4346470
9.00462	3831921	2843081	568302	4170205	3831921	3831921
9.50487	3434589	2225372	369384	4563321	3434589	3434589
10.0051	2916874	1515528	147307	4937253	2916874	2916874
10.5054	2861104	1066660	30561.4	5284341	2861104	2861104
11.0056	3072545	866807	0	5597911	3072545	3072545
11.5059	3849026	635002	0	5872311	3849026	3849026
12.0062	4757422	371245	0	6102864	4757422	4757422
12.5064	5622446	75536	0	6285806	5622446	5622446
13.0067	6315101	0	0	6418237	6315101	6315101
13.5069	7583145	0	0	6498148	7583145	7583145
14.0072	9906955	0	0	6524494	9906955	9906955
14.5074	12312490	0	108828	6497315	12312490	12312490
15.0077	14817000	0	252591	6417855	14817000	14817000
15.5079	17641490	0	513579	6288645	17641490	17641490
16.0082	20123590	418608	880462	6113529	20123590	20123590
16.5085	22436370	793211	1202606	5897630	22436370	22436370
17.0087	24592420	1123810	1480011	5647296	24592420	24592420
17.509	26094170	1410405	1712677	5370058	26094170	26094170
18.0092	27101140	1652995	1900603	5074618	27101140	27101140
18.5095	27481460	1851580	2043789	4770878	27481460	27481460
19.0098	27430410	2006162	2142237	4469929	27430410	27430410
19.51	28880160	2116738	2195945	4183938	28880160	28880160
20.0103	30697850	2183311	2204914	3925850	30697850	30697850
20.5105	31577500	2205879	2274352	3708841	31577500	31577500
21.0108	32369960	2184442	2516181	3545554	32369960	32369960
21.511	33030220	2119001	2800727	3447170	33030220	33030220
22.0113	33523670	2009556	3053589	3422463	33523670	33523670
22.5115	34171060	1989091	3274582	3476974	34171060	34171060
23.0118	34340070	2133085	3478189	3612437	34340070	34340070
23.5121	35052440	2441942	3665536	3826534	35052440	35052440
24.0123	36718720	2744788	3862263	4113008	36718720	36718720
24.5126	37960020	3119435	4250599	4462103	37960020	37960020
25.0128	39241240	3432823	4720055	4861250	39241240	39241240
25.5131	41130550	3600374	5244820	5295921	41130550	41130550
26.0133	42653200	4072254	5861206	5750580	42653200	42653200
26.5136	44270970	4453617	6421289	6209659	44270970	44270970
27.0139	46357950	4733149	6914267	6658528	46357950	46357950
27.5141	49472460	5038798	7231654	7084416	49472460	49472460
28.0144	51749490	5234232	7414385	7477251	51749490	51749490
28.5146	55099280	5699325	7475004	7830373	55099280	55099280
29.0149	58462510	6658556	7459193	8141047	58462510	58462510
29.5151	62696380	8336806	7317630	8410717	62696380	62696380
30.0154	66982170	9850958	6999710	8644942	66982170	66982170
30.5157	69875150	11104670	6589421	8852974	69875150	69875150
31.0159	71861240	12008940	6391074	9046992	71861240	71861240
31.5162	74028630	12563760	6221890	9241041	74028630	74028630
32.0164	75820140	12900080	6135176	9449780	75820140	75820140
32.5167	77883930	13220050	6084266	9687181	77883930	77883930
33.0169	78850900	13525680	5966661	9965301	78850900	78850900
33.5172	80022170	13829200	5768818	10293270	80022170	80022170
34.0174	81779100	13905730	5722521	10676570	81779100	81779100
34.5177	83209740	13954570	5847418	11116660	83209740	83209740
35.018	84507870	13802550	6128131	11610880	84507870	84507870
35.5182	85998210	13333030	6666446	12152700	85998210	85998210
36.0185	87443120	12546020	7305270	12732140	87443120	87443120
36.5187	88984210	11441500	8122550	13336300	88984210	88984210
37.019	90108220	10019500	8950164	13950120	90108220	90108220
37.5192	91813820	8416146	9746366	14557120	91813820	91813820
38.0195	91584930	6591008	10410180	15140300	91584930	91584930
38.5198	92465320	4960770	11047010	15683020	92465320	92465320
39.02	94804350	4280100	11601040	16169980	94804350	94804350
39.5203	96452660	4611438	12089900	16588130	96452660	96452660
40.0205	97896640	5437457	12639150	16927460	97896640	97896640
40.5208	98103580	6592666	13021080	17181590	98103580	98103580
41.021	96783320	7704184	13418050	17348050	96783320	96783320
41.5213	96006940	8994735	13593710	17428270	96006940	96006940
42.0215	94780240	10333130	13980740	17427090	94780240	94780240
42.5218	93631240	11797110	14756900	17352190	93631240	93631240
43.0221	92817560	13106640	15382630	17213120	92817560	92817560
43.5223	91524130	14157260	16089580	17020440	91524130	91524130
44.0226	91473630	15038250	16824490	16784850	91473630	91473630
44.5228	91200370	15934000	17437380	16516550	91200370	91200370
45.0231	91790140	16586330	17864420	16224830	91790140	91790140
45.5234	92336820	17279800	18700970	15917870	92336820	92336820
46.0236	93780550	18010960	19642560	15602870	93780550	93780550
46.5239	94967890	18559190	20614990	15286170	94967890	94967890
47.0241	95863740	18626810	21611090	14973570	95863740	95863740
47.5244	97205670	18443040	22605710	14670560	97205670	97205670
48.0246	97835060	17928450	23563890	14382490	97835060	97835060
48.5249	96907530	17056310	24219360	14114660	96907530	96907530
49.0251	96915310	16419280	24629460	13872290	96915310	96915310
49.5254	96586640	15855730	25061850	13660360	96586640	96586640
50.0256	97464330	15314110	25820740	13483400	97464330	97464330
50.5259	99059360	14915140	26696340	13345210	99059360	99059360
51.0262	100000000	14546620	27951910	13248540	100000000	100000000
51.5264	101000000	14350910	29130450	13194930	101000000	101000000
52.0267	103000000	14023110	30192720	13184510	103000000	103000000
52.5269	104000000	13600310	31568660	13216020	104000000	104000000
53.0272	106000000	12912220	32994100	13286850	106000000	106000000
53.5275	106000000	11881190	34734760	13393280	106000000	106000000
54.0277	107000000	10687380	36437710	13530790	107000000	107000000
54.528	108000000	9593791	37692460	13694360	108000000	108000000
55.0282	110000000	8593005	38336160	13878850	110000000	110000000
55.5285	111000000	7728335	38993840	14079290	111000000	111000000
56.0287	112000000	7171194	39702100	14291140	112000000	112000000
56.529	112000000	6771551	40105730	14510440	112000000	112000000
57.0292	111000000	6401430	40158740	14733850	111000000	111000000
57.5295	110000000	6219196	39957010	14958570	110000000	110000000
58.0298	110000000	6417580	39642530	15182260	110000000	110000000
58.53	109000000	6565773	38574380	15402920	109000000	109000000
59.0303	109000000	6875418	36921120	15618890	109000000	109000000
59.5305	109000000	7319805	35127720	15829010	109000000	109000000
60.0308	110000000	7547725	33378420	16032870	110000000	110000000
60.531	111000000	7661260	31836410	16231270	111000000	111000000
61.0313	111000000	7825339	30699040	16426480	111000000	111000000
61.5316	112000000	7913478	29878210	16622620	112000000	112000000
62.0318	114000000	7829450	28734710	16825680	114000000	114000000
62.5321	117000000	7702750	28023300	17043490	117000000	117000000
63.0323	119000000	7436890	27753470	17285480	119000000	119000000
63.5326	120000000	7070393	28172090	17562240	120000000	120000000
64.0328	122000000	6573972	29208800	17885060	122000000	122000000
64.5331	123000000	6322666	30136140	18265250	123000000	123000000
65.0333	125000000	6373355	30757890	18713370	125000000	125000000
65.5336	128000000	6415825	31298010	19238390	128000000	128000000
66.0339	131000000	6285708	31983850	19846820	131000000	131000000
66.5341	132000000	6098265	32522170	20541750	132000000	132000000
67.0344	133000000	6278136	32989910	21322120	133000000	133000000
67.5346	132000000	6556632	33624100	22182000	132000000	132000000
68.0349	131000000	7598306	34289310	23110360	131000000	131000000
68.5352	134000000	8719377	34398340	24091130	134000000	134000000
69.0354	139000000	9911086	34451560	25104050	139000000	139000000
69.5357	144000000	10906290	34492640	26126100	144000000	144000000
70.0359	149000000	12182780	34706270	27133460	149000000	149000000
70.5362	152000000	13547900	34854340	28103940	152000000	152000000
71.0364	154000000	14759200	35186200	29019180	154000000	154000000
71.5367	156000000	15628320	35740360	29866540	156000000	156000000
72.0369	159000000	16379350	35897430	30640080	159000000	159000000
72.5372	160000000	17123360	36100290	31340740	160000000	160000000
73.0375	161000000	17589820	36563680	31975700	161000000	161000000
73.5377	160000000	17974110	37109000	32557210	160000000	160000000
74.038	159000000	18065360	37973750	33101060	159000000	159000000
74.5382	156000000	18141700	38560970	33625110	156000000	156000000
75.0385	153000000	17937360	38693420	34147850	153000000	153000000
75.5387	152000000	17840750	38263720	34687270	152000000	152000000
76.039	151000000	17382420	37430700	35259910	151000000	151000000
76.5392	149000000	17107380	36239150	35880380	149000000	149000000
77.0395	147000000	17728480	34775760	36561140	147000000	147000000
77.5398	144000000	18663670	33127750	37312550	144000000	144000000
78.04	142000000	19821280	31425790	38143030	142000000	142000000
78.5403	145000000	21598640	29267270	39059340	145000000	145000000
79.0405	151000000	23709950	27110980	40067000	151000000	151000000
79.5408	158000000	25316040	25083200	41171010	158000000	158000000
80.041	166000000	26875860	23284390	42376710	166000000	166000000
80.5413	173000000	28816560	21325780	43690870	173000000	173000000
81.0416	180000000	30680160	20006490	45122440	180000000	180000000
81.5418	186000000	32162820	19195550	46683000	186000000	186000000
82.0421	193000000	33521530	18797140	48385600	193000000	193000000
82.5423	201000000	34688810	18307830	50241820	201000000	201000000
83.0426	210000000	35180770	18226230	52256990	210000000	210000000
83.5428	217000000	35114690	18237320	54426010	217000000	217000000
84.0431	225000000	34603490	18456040	56732240	225000000	225000000
84.5434	230000000	33759010	18917500	59150820	230000000	230000000
85.0436	237000000	32849850	19394140	61654350	237000000	237000000
85.5439	243000000	31564390	19580390	64218360	243000000	243000000
86.0441	251000000	29690600	19553550	66824300	251000000	251000000
86.5444	259000000	28154570	19612980	69459930	259000000	259000000
87.0446	269000000	27311670	19408380	72116870	269000000	269000000
87.5449	279000000	27040970	18914440	74785540	279000000	279000000
88.0452	291000000	26681850	18552260	77448890	291000000	291000000
88.5454	302000000	26915470	18375690	80078060	302000000	302000000
89.0457	315000000	28026630	17997170	82633860	315000000	315000000
89.5459	327000000	28963690	17900190	85074550	327000000	327000000
90.0462	338000000	29610850	17668770	87367380	338000000	338000000
90.5464	347000000	31127930	17668230	89498590	347000000	347000000
91.0467	355000000	33688960	18206870	91478170	355000000	355000000
91.5469	362000000	37111170	18907890	93338360	362000000	362000000
92.0472	371000000	40518000	19619300	95127450	371000000	371000000
92.5475	378000000	45009330	20047370	96901150	378000000	378000000
93.0477	384000000	50617340	20180750	98714430	384000000	384000000
93.548	391000000	56382760	20101640	101000000	391000000	391000000
94.0482	399000000	61466540	19847750	103000000	399000000	399000000
94.5485	405000000	66494620	19660910	105000000	405000000	405000000
95.0487	412000000	70609090	19313500	107000000	412000000	412000000
95.549	418000000	74865200	18664770	110000000	418000000	418000000
96.0493	426000000	78858950	17863550	113000000	426000000	426000000
96.5495	436000000	82465850	16952770	117000000	436000000	436000000
97.0498	448000000	85052410	15963040	121000000	448000000	448000000
97.55	459000000	86997270	14822780	127000000	459000000	459000000
98.0503	475000000	87942850	13713060	133000000	475000000	475000000
98.5505	489000000	87867060	12854260	139000000	489000000	489000000
99.0508	503000000	87524660	11710950	147000000	503000000	503000000
99.5511	514000000	86885480	10614270	155000000	514000000	514000000
100.051	528000000	87057600	9512228	163000000	528000000	528000000
100.552	542000000	88330540	8907192	172000000	542000000	542000000
101.052	557000000	90373990	8670958	181000000	557000000	557000000
101.552	571000000	93911780	8546413	191000000	571000000	571000000
102.052	589000000	96751700	8456818	200000000	589000000	589000000
102.553	606000000	101000000	8395857	209000000	606000000	606000000
103.053	622000000	108000000	8430078	219000000	622000000	622000000
103.553	643000000	119000000	8580348	229000000	643000000	643000000
104.053	668000000	133000000	8964613	238000000	668000000	668000000
104.554	695000000	150000000	9698899	248000000	695000000	695000000
105.054	720000000	170000000	10533670	258000000	720000000	720000000
105.554	751000000	192000000	11503940	268000000	751000000	751000000
106.054	790000000	218000000	12637550	279000000	790000000	790000000
106.555	831000000	246000000	13591040	292000000	831000000	831000000
107.055	873000000	278000000	14835070	305000000	873000000	873000000
107.555	918000000	312000000	16127240	320000000	918000000	918000000
108.055	964000000	347000000	17527380	337000000	964000000	964000000
108.556	1010000000	383000000	18949550	356000000	1010000000	1010000000
109.056	1060000000	421000000	20177880	377000000	1060000000	1060000000
109.556	1110000000	458000000	21000800	401000000	1110000000	1110000000
110.056	1160000000	489000000	21604590	426000000	1160000000	1160000000
110.557	1210000000	516000000	22147240	453000000	1210000000	1210000000
111.057	1260000000	534000000	22783320	482000000	1260000000	1260000000
111.557	1310000000	543000000	23452100	512000000	1310000000	1310000000
112.058	1380000000	543000000	23906980	543000000	1380000000	1380000000
112.558	1450000000	535000000	24502200	574000000	1450000000	1450000000
113.058	1510000000	520000000	24797880	605000000	1510000000	1510000000
113.558	1580000000	496000000	24799780	633000000	1580000000	1580000000
114.058	1650000000	467000000	24904110	660000000	1650000000	1650000000
114.559	1740000000	433000000	24993850	682000000	1740000000	1740000000
115.059	1840000000	397000000	25230450	701000000	1840000000	1840000000
115.559	1940000000	356000000	25633930	715000000	1940000000	1940000000
116.059	2070000000	313000000	26328310	723000000	2070000000	2070000000
116.56	2200000000	270000000	27064370	726000000	2200000000	2200000000
117.06	2340000000	231000000	27846430	722000000	2340000000	2340000000
117.56	2490000000	194000000	28838520	713000000	2490000000	2490000000
118.061	2660000000	161000000	30132500	697000000	2660000000	2660000000
118.561	2860000000	133000000	31421980	677000000	2860000000	2860000000
119.061	3090000000	113000000	32526410	651000000	3090000000	3090000000
119.561	3350000000	100000000	33320910	622000000	3350000000	3350000000
120.062	3640000000	89117570	34030310	589000000	3640000000	3640000000
120.562	3960000000	80783900	34741520	554000000	3960000000	3960000000
121.062	4300000000	73391690	35874580	517000000	4300000000	4300000000
121.562	4680000000	65641640	37253160	481000000	4680000000	4680000000
122.063	5080000000	59784990	38995800	445000000	5080000000	5080000000
122.563	5480000000	55495520	41583340	410000000	5480000000	5480000000
123.063	5880000000	52317920	44172300	379000000	5880000000	5880000000
123.563	6270000000	48807510	47017680	351000000	6270000000	6270000000
124.064	6620000000	45110280	49994640	326000000	6620000000	6620000000
124.564	6940000000	41203720	52876350	306000000	6940000000	6940000000
125.064	7210000000	37895480	56131990	290000000	7210000000	7210000000
125.564	7410000000	34850430	59900920	279000000	7410000000	7410000000
126.065	7540000000	31873500	63423340	272000000	7540000000	7540000000
126.565	7580000000	29591360	66905570	270000000	7580000000	7580000000
127.065	7520000000	28232690	70665730	272000000	7520000000	7520000000
127.565	7360000000	27552380	74416030	278000000	7360000000	7360000000
128.066	7120000000	26381880	78512790	287000000	7120000000	7120000000
128.566	6800000000	25207280	82440590	299000000	6800000000	6800000000
129.066	6420000000	25017050	86962440	313000000	6420000000	6420000000
129.566	5980000000	25518390	92039260	329000000	5980000000	5980000000
130.067	5510000000	25792390	97927200	345000000	5510000000	5510000000
130.567	5020000000	25382640	105000000	362000000	5020000000	5020000000
131.067	4520000000	24425720	112000000	378000000	4520000000	4520000000
131.567	4020000000	22854600	118000000	392000000	4020000000	4020000000
132.068	3540000000	21134850	126000000	404000000	3540000000	3540000000
132.568	3080000000	19301670	136000000	413000000	3080000000	3080000000
133.068	2670000000	17854550	147000000	419000000	2670000000	2670000000
133.569	2310000000	16180110	160000000	420000000	2310000000	2310000000
134.069	1990000000	14408060	173000000	418000000	1990000000	1990000000
134.569	1700000000	12754400	187000000	412000000	1700000000	1700000000
135.069	1470000000	10932300	200000000	402000000	1470000000	1470000000
135.57	1280000000	8998538	215000000	389000000	1280000000	1280000000
136.07	1110000000	7513610	231000000	373000000	1110000000	1110000000
136.57	981000000	6169708	248000000	355000000	981000000	981000000
137.07	869000000	5187731	266000000	335000000	869000000	869000000
137.571	773000000	4380106	286000000	315000000	773000000	773000000
138.071	689000000	3404122	307000000	295000000	689000000	689000000
138.571	619000000	2486483	330000000	276000000	619000000	619000000
139.071	559000000	2472032	357000000	257000000	559000000	559000000
139.572	505000000	2637194	388000000	241000000	505000000	505000000
140.072	458000000	2860870	423000000	228000000	458000000	458000000
140.572	420000000	3010883	461000000	218000000	420000000	420000000
141.072	383000000	3087232	501000000	212000000	383000000	383000000
141.573	349000000	3089919	543000000	211000000	349000000	349000000
142.073	316000000	3018942	588000000	215000000	316000000	316000000
142.573	288000000	2874302	634000000	224000000	288000000	288000000
143.073	264000000	2656000	684000000	237000000	264000000	264000000
143.574	242000000	2441490	739000000	256000000	242000000	242000000
144.074	223000000	2647061	798000000	281000000	223000000	223000000
144.574	206000000	2752388	862000000	310000000	206000000	206000000
145.074	192000000	2753728	928000000	344000000	192000000	192000000
145.575	180000000	2665410	998000000	382000000	180000000	180000000
146.075	168000000	2775401	1080000000	423000000	168000000	168000000
146.575	157000000	2811441	1160000000	465000000	157000000	157000000
147.075	148000000	2773529	1260000000	508000000	148000000	148000000
147.576	140000000	2661665	1370000000	550000000	140000000	140000000
148.076	130000000	2475850	1490000000	589000000	130000000	130000000
148.576	119000000	2216083	1630000000	624000000	119000000	119000000
149.076	111000000	2193963	1790000000	653000000	111000000	111000000
149.577	102000000	2485135	1960000000	675000000	102000000	102000000
150.077	96554400	2712687	2150000000	690000000	96554400	96554400
150.577	91175300	2856262	2350000000	696000000	91175300	91175300
151.077	85992540	2915861	2570000000	693000000	85992540	85992540
151.578	82096400	2891482	2790000000	683000000	82096400	82096400
152.078	77961470	2783127	3020000000	664000000	77961470	77961470
152.578	74955550	2872755	3240000000	639000000	74955550	74955550
153.078	71445920	2851925	3460000000	608000000	71445920	71445920
153.579	68192140	2717337	3650000000	571000000	68192140	68192140
154.079	64288910	2931965	3820000000	532000000	64288910	64288910
154.579	61382820	3078517	3950000000	491000000	61382820	61382820
155.079	58758470	3155357	4030000000	449000000	58758470	58758470
155.58	55859830	3162485	4060000000	410000000	55859830	55859830
156.08	51875340	3099900	4040000000	372000000	51875340	51875340
156.58	48520340	2967602	3960000000	338000000	48520340	48520340
157.081	45749220	2765592	3830000000	309000000	45749220	45749220
157.581	44537520	2493869	3660000000	285000000	44537520	44537520
158.081	42552300	2152434	3460000000	267000000	42552300	42552300
158.581	39787760	1741286	3220000000	254000000	39787760	39787760
159.082	36686290	1260426	2960000000	247000000	36686290	36686290
159.582	33115970	1125444	2680000000	245000000	33115970	33115970
160.082	30199680	960426	2400000000	248000000	30199680	30199680
160.582	27081400	765373	2120000000	256000000	27081400	27081400
161.083	24786240	540284	1860000000	267000000	24786240	24786240
161.583	22578450	285160	1620000000	283000000	22578450	22578450
162.083	20993580	0	1410000000	301000000	20993580	20993580
162.583	19733400	0	1240000000	322000000	19733400	19733400
163.084	18058640	0	1110000000	343000000	18058640	18058640
163.584	16175780	0	1030000000	365000000	16175780	16175780
164.084	14133570	0	985000000	386000000	14133570	14133570
164.584	12262130	0	982000000	405000000	12262130	12262130
165.085	10884820	0	1020000000	422000000	10884820	10884820
165.585	9611236	0	1090000000	435000000	9611236	9611236
166.085	8012421	0	1190000000	444000000	8012421	8012421
166.585	6881910	4270.64	1330000000	448000000	6881910	6881910
167.086	5719659	136829	1480000000	448000000	5719659	5719659
167.586	4940091	255411	1650000000	443000000	4940091	4940091
168.086	3989840	360017	1830000000	434000000	3989840	3989840
168.587	3068440	450647	2000000000	420000000	3068440	3068440
169.087	2483247	527301	2160000000	404000000	2483247	2483247
169.587	2560080	589980	2310000000	385000000	2560080	2560080
170.087	2968764	638682	2420000000	364000000	2968764	2968764
170.588	3383967	673408	2510000000	342000000	3383967	3383967
171.088	3921452	694158	2550000000	320000000	3921452	3921452
171.588	4347936	700933	2560000000	298000000	4347936	4347936
172.088	4663419	693731	2530000000	279000000	4663419	4663419
172.589	4867900	672554	2460000000	261000000	4867900	4867900
173.089	4961380	637401	2360000000	248000000	4961380	4961380
173.589	5139922	588271	2230000000	238000000	5139922	5139922
174.089	5194726	525166	2070000000	234000000	5194726	5194726
174.589	5117012	448085	1890000000	235000000	5117012	5117012
175.09	4944196	357027	1710000000	243000000	4944196	4944196
175.59	4830645	251994	1520000000	259000000	4830645	4830645
176.09	4606093	132985	1330000000	282000000	4606093	4606093
176.591	4270539	0	1170000000	314000000	4270539	4270539
177.091	3823984	0	1020000000	356000000	3823984	3823984
177.591	3266428	0	891000000	408000000	3266428	3266428
178.091	2638514	0	794000000	470000000	2638514	2638514
178.592	2104520	0	725000000	544000000	2104520	2104520
179.092	1702968	0	685000000	628000000	1702968	1702968
179.592	1674542	0	673000000	723000000	1674542	1674542
180.092	1766522	0	687000000	826000000	1766522	1766522
180.593	1810745	0	727000000	934000000	1810745	1810745
181.093	1814836	0	794000000	1040000000	1814836	1814836
181.593	2012443	0	892000000	1150000000	2012443	2012443
182.093	2136054	0	1020000000	1260000000	2136054	2136054
182.594	2185669	0	1190000000	1360000000	2185669	2185669
183.094	2161290	0	1380000000	1440000000	2161290	2161290
183.594	2288397	0	1610000000	1520000000	2288397	2288397
184.094	2363025	0	1870000000	1570000000	2363025	2363025
184.595	2385174	0	2150000000	1610000000	2385174	2385174
185.095	2354844	0	2440000000	1630000000	2354844	2354844
185.595	2272035	0	2740000000	1620000000	2272035	2272035
186.095	2136747	0	3040000000	1600000000	2136747	2136747
186.596	1948980	0	3320000000	1560000000	1948980	1948980
187.096	1708735	0	3570000000	1510000000	1708735	1708735
187.596	1416010	0	3770000000	1440000000	1416010	1416010
188.096	1104346	0	3920000000	1360000000	1104346	1104346
188.597	985887	0	4000000000	1280000000	985887	985887
189.097	841189	0	4030000000	1190000000	841189	841189
189.597	670251	0	3990000000	1100000000	670251	670251
190.097	473073	0	3900000000	1010000000	473073	473073
190.598	249656	0	3740000000	929000000	249656	249656
191.098	0	0	3530000000	851000000	0	0
191.598	0	0	3280000000	779000000	0	0
192.099	0	0	3000000000	713000000	0	0
192.599	0	0	2700000000	654000000	0	0
193.099	0	0	2390000000	601000000	0	0
193.599	0	0	2090000000	553000000	0	0
194.1	0	0	1810000000	511000000	0	0
194.6	0	0	1540000000	472000000	0	0
195.1	0	0	1320000000	436000000	0	0
195.6	0	0	1130000000	404000000	0	0
196.101	0	0	994000000	374000000	0	0
196.601	0	0	896000000	347000000	0	0
197.101	0	0	841000000	322000000	0	0
197.601	0	0	823000000	300000000	0	0
198.102	0	0	844000000	281000000	0	0
198.602	0	0	899000000	264000000	0	0
199.102	0	0	991000000	249000000	0	0
199.602	0	0	1120000000	237000000	0	0
200.103	0	0	1270000000	227000000	0	0
200.603	0	0	1440000000	218000000	0	0
201.103	0	0	1620000000	210000000	0	0
201.603	0	0	1810000000	203000000	0	0
202.104	0	0	2000000000	197000000	0	0
202.604	0	0	2170000000	191000000	0	0
203.104	0	0	2320000000	185000000	0	0
203.604	0	0	2440000000	179000000	0	0
204.105	0	0	2540000000	172000000	0	0
204.605	0	0	2600000000	165000000	0	0
205.105	0	0	2620000000	158000000	0	0
205.605	0	0	2600000000	149000000	0	0
206.106	0	0	2540000000	141000000	0	0
206.606	0	0	2450000000	131000000	0	0
207.106	0	0	2320000000	121000000	0	0
207.607	0	0	2170000000	112000000	0	0
208.107	0	0	2000000000	102000000	0	0
208.607	0	0	1820000000	93058730	0	0
209.107	0	0	1630000000	84710650	0	0
209.607	0	0	1460000000	77259810	0	0
210.108	288045	0	1290000000	70827490	288045	288045
210.608	1008709	0	1140000000	65465690	1008709	1008709
211.108	1650423	300009	1010000000	61169300	1650423	1650423
211.608	2213186	571788	900000000	57894920	2213186	2213186
212.109	2998384	811615	818000000	55575640	2998384	2998384
212.609	3691784	1019490	757000000	54134140	3691784	3691784
213.109	4272541	1195412	722000000	53490790	4272541	4272541
213.609	4740656	1339383	716000000	53562580	4740656	4740656
214.11	5096128	1451401	751000000	54257350	5096128	5096128
214.61	5338957	1531468	831000000	55466660	5338957	5338957
215.11	5469144	1579582	972000000	57065000	5469144	5469144
215.611	5486689	1595744	1190000000	58911980	5486689	5486689
216.111	5391590	1579954	1490000000	60860020	5391590	5391590
216.611	5183849	1532212	1890000000	62767020	5183849	5183849
217.111	4863466	1452518	2390000000	64511190	4863466	4863466
217.612	4430440	1340872	2990000000	65997800	4430440	4430440
218.112	3884771	1197273	3680000000	67152530	3884771	3884771
218.612	3226460	1021723	4430000000	67906590	3226460	3226460
219.112	2455506	814220	5210000000	68188320	2455506	2455506
219.613	1571910	574766	5980000000	67925120	1571910	1571910
220.113	874978	303359	6700000000	67054900	874978	874978
220.613	624447	0	7350000000	65536470	624447	624447
221.113	340224	0	7900000000	63359380	340224	340224
221.614	22309.6	0	8340000000	60549320	22309.6	22309.6
222.114	0	0	8630000000	57172950	0	0
222.614	0	0	8780000000	53336910	0	0
223.114	0	0	8780000000	49180470	0	0
223.615	0	0	8610000000	44857170	0	0
224.115	0	0	8310000000	40513710	0	0
224.615	0	0	7860000000	36273280	0	0
225.115	0	0	7300000000	32230690	0	0
225.616	0	0	6640000000	28454370	0	0
226.116	0	0	5940000000	24991040	0	0
226.616	0	0	5200000000	21871690	0	0
227.117	0	0	4480000000	19117780	0	0
227.617	0	0	3810000000	16741990	0	0
228.117	0	0	3210000000	14740730	0	0
228.617	0	0	2680000000	13084660	0	0
229.118	0	0	2230000000	11721090	0	0
229.618	0	0	1860000000	10588410	0	0
230.118	0	0	1540000000	9634231	0	0
230.618	0	0	1280000000	8821972	0	0
231.119	0	0	1070000000	8127610	0	0
231.619	0	0	893000000	7531966	0	0
232.119	0	0	750000000	7017647	0	0
232.619	0	0	630000000	6570472	0	0
233.119	0	0	532000000	6181424	0	0
233.62	0	0	452000000	5846018	0	0
234.12	0	0	387000000	5559554	0	0
234.62	0	0	335000000	5313904	0	0
235.121	0	0	292000000	5097072	0	0
235.621	0	0	256000000	4897205	0	0
236.121	0	0	225000000	4705802	0	0
236.621	0	0	199000000	4519333	0	0
237.122	0	0	174000000	4338221	0	0
237.622	0	0	154000000	4165305	0	0
238.122	0	0	137000000	4003962	0	0
238.622	0	0	123000000	3856497	0	0
239.123	0	0	111000000	3723098	0	0
239.623	0	0	101000000	3601879	0	0
240.123	0	0	91777710	3489999	0	0
240.623	0	0	83609690	3385364	0	0
241.124	0	0	77805180	3288084	0	0
241.624	0	0	72891330	3200843	0	0
242.124	99264.5	0	68698620	3127775	99264.5	99264.5
242.624	695343	0	64594790	3072151	695343	695343
243.125	1227660	0	60838760	3034080	1227660	1227660
243.625	1696214	0	57433850	3009502	1696214	1696214
244.125	2101007	0	54157210	2991057	2101007	2101007
244.625	2442037	0	51115770	2970163	2442037	2442037
245.126	2719305	0	47916450	2939111	2719305	2719305
245.626	2932812	0	44882430	2892236	2932812	2932812
246.126	3082556	0	41913670	2826150	3082556	3082556
246.626	3168538	0	39025210	2739473	3168538	3168538
247.127	3190757	0	35886130	2632545	3190757	3190757
247.627	3149215	0	33576900	2507227	3149215	3149215
248.127	3043911	0	31764610	2366694	3043911	3043911
248.627	2874844	0	29897110	2215115	2874844	2874844
249.128	2642016	0	28411150	2057218	2642016	2642016
249.628	2345425	0	27350750	1897875	2345425	2345425
250.128	1985072	0	25901880	1741969	1985072	1985072
250.629	1560958	0	24907160	1594691	1560958	1560958
251.129	1073081	0	24664300	1462174	1073081	1073081
251.629	521442	0	24521300	1351858	521442	521442
252.129	0	0	24735990	1271940	0	0
252.63	0	286080	25453690	1229674	0	0
253.13	0	543940	26521470	1229282	0	0
253.63	0	771476	27940370	1270623	0	0
254.13	0	968687	30070550	1349452	0	0
254.631	0	1135575	31805400	1458889	0	0
255.131	0	1272138	33718610	1591169	0	0
255.631	0	1378378	35674670	1738721	0	0
256.131	0	1454293	37470840	1894484	0	0
256.632	0	1499884	38626650	2051796	0	0
257.132	0	1515151	39171730	2204311	0	0
257.632	0	1500094	39708760	2346090	0	0
258.132	0	1454714	40013860	2471813	0	0
258.633	0	1379009	39616530	2576992	0	0
259.133	0	1272980	38389990	2658084	0	0
259.633	0	1136626	36798980	2712468	0	0
260.133	0	969949	34555980	2738311	0	0
260.634	0	772948	32129900	2734392	0	0
261.134	0	545623	29550040	2700007	0	0
261.634	0	287973	26558240	2635033	0	0
262.134	0	0	23755610	2540168	0	0
262.635	0	0	20807130	2417237	0	0
263.135	0	0	17910570	2269412	0	0
263.635	0	0	15237610	2101210	0	0
264.135	0	0	13534820	1918225	0	0
264.636	0	0	11873550	1726656	0	0
265.136	0	0	10891350	1532762	0	0
265.636	0	0	10590230	1342368	0	0
266.137	0	0	10694540	1160477	0	0
266.637	0	0	10753460	991001	0	0
267.137	0	0	11052550	836602	0	0
267.637	0	0	11376100	698646	0	0
268.137	0	0	11784310	577303	0	0
268.638	0	0	12218900	471804	0	0
269.138	0	0	12589080	380804	0	0
269.638	0	0	12946250	302770	0	0
270.139	0	0	13371410	236299	0	0
270.639	0	0	13563750	180263	0	0
271.139	0	0	13506470	133801	0	0
271.639	0	0	13074460	96187.7	0	0
272.14	0	0	12608890	66675	0	0
272.64	0	0	12358850	44380.6	0	0
273.14	0	0	11730150	28257.6	0	0
273.64	0	0	11208570	17148	0	0
274.141	0	0	11094730	9883.44	0	0
274.641	0	0	10902380	5391.58	0	0
275.141	0	0	10487330	2773.95	0	0
275.641	0	0	10116130	1341.02	0	0
276.142	0	0	9744716	606.698	0	0
276.642	0	0	9210579	255.727	0	0
277.142	0	0	8799344	99.9232	0	0
277.642	0	0	8209573	35.9873	0	0
278.143	0	0	7494956	11.8672	0	0
278.643	0	0	6780286	3.55562	0	0
279.143	0	0	6009605	0.959445	0	0
279.643	0	0	5405135	0.230922	0	0
280.144	0	0	4991653	0.049134	0	0
280.644	0	0	4546598	0.009218	0	0
281.144	0	0	4193221	0.001556	0	0
281.644	0	0	3916138	0.000255	0	0
282.145	0	0	3585321	4.7e-05	0	0
282.645	0	0	3471561	1.08e-05	0	0
283.145	0	0	3229765	6.02e-06	0	0
283.646	0	0	2974946	2.66e-05	0	0
284.146	0	0	2960916	0.000162	0	0
284.646	0	0	3276184	0.000876	0	0
285.146	0	0	3840373	0.004192	0	0
285.647	0	0	4544548	0.018004	0	0
286.147	0	0	5106503	0.070144	0	0
286.647	0	0	5632495	0.250122	0	0
287.147	0	0	6006153	0.822192	0	0
287.647	0	0	6226842	2.50645	0	0
288.148	0	0	6400633	7.12216	0	0
288.648	0	0	6408519	18.9463	0	0
289.148	0	0	6250500	47.3628	0	0
289.649	0	0	6045218	111.632	0	0
290.149	0	0	5894696	248.804	0	0
290.649	0	0	5697394	525.753	0	0
291.149	0	0	5457031	1055.84	0	0
291.65	0	0	5441526	2019.52	0	0
292.15	0	0	5282668	3686.4	0	0
292.65	0	0	4979067	6433.88	0	0
293.15	0	0	4610905	10755.4	0	0
293.651	0	0	4092509	17250.1	0	0
294.151	0	0	3526200	26587	0	0
294.651	0	0	3160141	39440.6	0	0
295.151	0	0	3061873	56401.1	0	0
295.652	0	0	2996272	77869.2	0	0
296.152	0	0	3103577	103954	0	0
296.652	0	0	3227203	134391	0	0
297.152	0	0	3257927	168506	0	0
297.653	0	0	3296109	205227	0	0
298.153	0	0	3350948	243147	0	0
298.653	0	0	3511831	280640	0	0
299.153	0	0	3555812	315986	0	0
299.654	0	0	3614730	347513	0	0

## Sheet: Fig. 1F and G
Pathway assignments, rupture forces, and loading rate at rupture for each Izumo1:Juno biological replicate
Speed	Pathway	Force [pN]	Loading-rate [nN/s]		Comparison	P_value
BR1 800 nms	P0	49.0745	1.81362		p0_3200 - p0_1600	0.343
BR1 800 nms	P0	34.8656	1.50953		p0_6400 - p0_1600	0.2
BR1 800 nms	P0	37.4718	1.64608		p0_6400 - p0_3200	0.343
BR1 800 nms	P0	34.3212	1.99679		p0_800 - p0_1600	0.629
BR1 800 nms	P0	32.2442	1.13101		p0_800 - p0_3200	0.114
BR1 800 nms	P0	45.6876	2.04927		p0_800 - p0_6400	0.057
BR1 800 nms	P0	32.0717	0.977192		p1_1600 - p0_1600	0.343
BR1 800 nms	P0	36.2141	1.99601		p1_1600 - p0_3200	1
BR1 800 nms	P0	47.336	1.59713		p1_1600 - p0_6400	0.343
BR1 800 nms	P0	26.7553	1.63179		p1_1600 - p0_800	0.114
BR1 800 nms	P0	39.8244	1.31742		p1_3200 - p0_1600	0.486
BR1 800 nms	P0	41.9982	1.42311		p1_3200 - p0_3200	0.486
BR1 800 nms	P0	24.8325	1.2324		p1_3200 - p0_6400	0.2
BR1 800 nms	P0	31.0627	0.566483		p1_3200 - p0_800	0.229
BR1 800 nms	P0	36.0146	1.29576		p1_3200 - p1_1600	0.686
BR1 800 nms	P0	32.6675	1.34246		p1_6400 - p0_1600	0.886
BR1 800 nms	P0	27.1584	0.234604		p1_6400 - p0_3200	0.686
BR1 800 nms	P0	35.0376	1.15257		p1_6400 - p0_6400	0.114
BR1 800 nms	P0	39.4439	2.15533		p1_6400 - p0_800	0.114
BR1 800 nms	P0	28.7873	1.12803		p1_6400 - p1_1600	0.886
BR1 800 nms	P0	32.7794	1.87298		p1_6400 - p1_3200	0.886
BR1 800 nms	P0	45.2255	1.32066		p1_800 - p0_1600	0.486
BR1 800 nms	P0	40.3914	1.69293		p1_800 - p0_3200	0.686
BR1 800 nms	P0	27.8209	1.51023		p1_800 - p0_6400	0.686
BR1 800 nms	P0	26.2539	0.766609		p1_800 - p0_800	0.057
BR1 800 nms	P0	40.6268	1.73543		p1_800 - p1_1600	0.686
BR1 800 nms	P0	42.0272	0.94874		p1_800 - p1_3200	0.486
BR1 800 nms	P0	37.4406	1.89392		p1_800 - p1_6400	0.114
BR1 800 nms	P0	34.9192	0.818677		p2_1600 - p0_1600	0.029
BR1 800 nms	P0	24.1163	0.684209		p2_1600 - p0_3200	0.029
BR1 800 nms	P0	31.4003	0.923623		p2_1600 - p0_6400	0.029
BR1 800 nms	P0	46.7981	1.65098		p2_1600 - p0_800	0.057
BR1 800 nms	P0	28.9928	1.29417		p2_1600 - p1_1600	0.029
BR1 800 nms	P0	29.4156	1.4039		p2_1600 - p1_3200	0.029
BR1 800 nms	P0	32.1775	0.620425		p2_1600 - p1_6400	0.029
BR1 800 nms	P0	29.4881	0.948376		p2_1600 - p1_800	0.029
BR1 800 nms	P0	29.5022	1.03353		p2_3200 - p0_1600	0.029
BR1 800 nms	P0	40.6016	1.64731		p2_3200 - p0_3200	0.057
BR1 800 nms	P0	27.9169	1.61954		p2_3200 - p0_6400	0.886
BR1 800 nms	P0	34.2188	0.923212		p2_3200 - p0_800	0.057
BR1 800 nms	P0	27.3883	1.24057		p2_3200 - p1_1600	0.114
BR1 800 nms	P0	40.2762	1.22275		p2_3200 - p1_3200	0.029
BR1 800 nms	P0	31.8292	1.44408		p2_3200 - p1_6400	0.029
BR1 800 nms	P0	30.5424	0.578085		p2_3200 - p1_800	0.343
BR1 800 nms	P0	29.6061	0.603457		p2_3200 - p2_1600	0.029
BR1 800 nms	P0	33.8595	1.06422		p2_6400 - p0_1600	0.114
BR1 800 nms	P0	37.1771	0.936652		p2_6400 - p0_3200	0.886
BR1 800 nms	P0	33.0662	1.46973		p2_6400 - p0_6400	0.886
BR1 800 nms	P0	22.7935	1.23476		p2_6400 - p0_800	0.057
BR1 800 nms	P0	38.9943	1.23829		p2_6400 - p1_1600	1
BR1 800 nms	P0	34.0704	0.918168		p2_6400 - p1_3200	0.2
BR1 800 nms	P0	33.6405	1.20487		p2_6400 - p1_6400	0.057
BR1 800 nms	P0	31.731	0.458899		p2_6400 - p1_800	0.486
BR1 800 nms	P0	34.5839	1.09717		p2_6400 - p2_1600	0.029
BR1 800 nms	P0	42.3565	1.66544		p2_6400 - p2_3200	0.057
BR1 800 nms	P0	22.5716	1.26565		p2_800 - p0_1600	0.021
BR1 800 nms	P0	34.3419	1.50517		p2_800 - p0_3200	0.021
BR1 800 nms	P0	39.7264	1.90931		p2_800 - p0_6400	0.021
BR1 800 nms	P0	38.6278	1.4496		p2_800 - p0_800	0.032
BR1 800 nms	P0	24.6492	1.61046		p2_800 - p1_1600	0.021
BR1 800 nms	P0	31.3325	1.51319		p2_800 - p1_3200	0.021
BR1 800 nms	P0	30.0162	0.897454		p2_800 - p1_6400	0.021
BR1 800 nms	P0	29.7147	1.58085		p2_800 - p1_800	0.021
BR1 800 nms	P0	27.984	1.12413		p2_800 - p2_1600	0.021
BR1 800 nms	P0	33.0773	0.87519		p2_800 - p2_3200	0.021
BR1 800 nms	P0	37.2981	1.79245		p2_800 - p2_6400	0.021
BR1 800 nms	P0	27.6262	1.15866
BR1 800 nms	P0	37.8722	0.543392
BR1 800 nms	P0	29.543	1.00005
BR1 800 nms	P0	28.5588	1.24595
BR1 800 nms	P0	41.951	1.00521
BR1 800 nms	P0	39.908	1.3223
BR1 800 nms	P0	45.9371	0.868972
BR1 800 nms	P0	30.671	1.19255
BR1 800 nms	P0	37.5395	1.94256
BR1 800 nms	P0	36.7199	1.87359
BR1 800 nms	P0	41.6877	2.20667
BR1 800 nms	P0	38.6934	0.589995
BR1 800 nms	P0	24.8056	1.72986
BR1 800 nms	P0	38.0509	0.89904
BR1 800 nms	P0	35.9806	1.33272
BR1 800 nms	P0	34.6436	1.27446
BR1 800 nms	P0	26.5699	0.475699
BR1 800 nms	P0	37.4814	0.734955
BR1 800 nms	P0	36.8163	1.21968
BR1 800 nms	P0	23.9858	0.307495
BR1 800 nms	P0	25.1819	1.37629
BR1 800 nms	P0	44.4258	0.965504
BR1 800 nms	P0	33.5892	2.11903
BR1 800 nms	P0	35.7646	2.00099
BR1 800 nms	P0	26.5251	0.841654
BR1 800 nms	P0	33.5269	1.63204
BR1 800 nms	P0	33.3707	1.30892
BR1 800 nms	P0	47.8824	1.58923
BR1 800 nms	P0	35.2478	0.640678
BR1 800 nms	P0	31.3021	1.25397
BR1 800 nms	P0	42.3984	1.06304
BR1 800 nms	P0	33.1936	0.73276
BR1 800 nms	P0	26.6831	1.07023
BR1 800 nms	P0	24.8001	1.11705
BR1 800 nms	P0	33.4319	1.20861
BR1 800 nms	P0	21.3051	0.882781
BR1 800 nms	P0	42.5471	1.19394
BR1 800 nms	P0	43.617	0.849142
BR1 800 nms	P0	27.3693	1.22842
BR1 800 nms	P0	50.3778	1.38108
BR1 800 nms	P0	41.4859	2.38759
BR1 800 nms	P0	26.672	0.649946
BR1 800 nms	P0	30.632	1.4771
BR1 800 nms	P0	34.0761	1.7933
BR1 800 nms	P0	26.4769	0.633774
BR1 800 nms	P0	25.7697	0.411526
BR1 800 nms	P0	49.0776	0.844671
BR1 800 nms	P0	31.6111	1.01263
BR1 800 nms	P0	29.7507	0.799439
BR1 800 nms	P0	40.4134	1.33175
BR1 800 nms	P0	44.3607	1.47759
BR1 800 nms	P0	36.0657	0.837727
BR1 800 nms	P0	39.564	1.75884
BR1 800 nms	P0	31.0885	1.03304
BR1 800 nms	P0	30.7677	0.65933
BR1 800 nms	P0	31.5273	1.24465
BR1 800 nms	P0	40.4506	2.12693
BR1 800 nms	P0	29.0906	1.59113
BR1 800 nms	P0	39.2568	1.73751
BR1 800 nms	P0	23.1822	0.953964
BR1 800 nms	P0	45.54	1.16866
BR1 800 nms	P0	36.3707	1.61667
BR1 800 nms	P0	34.8531	1.15926
BR1 800 nms	P0	38.6978	1.14685
BR1 800 nms	P0	25.498	0.650603
BR1 800 nms	P0	40.1597	1.65361
BR1 800 nms	P0	31.3854	1.29448
BR1 800 nms	P0	29.5458	1.32135
BR1 800 nms	P0	29.4691	0.500081
BR1 800 nms	P0	39.5761	0.899351
BR1 800 nms	P0	36.6177	1.52373
BR1 800 nms	P0	29.257	1.56389
BR1 800 nms	P0	31.1608	0.793199
BR1 800 nms	P0	32.2313	1.18478
BR1 800 nms	P0	30.9493	1.63377
BR1 800 nms	P0	44.1945	1.85087
BR1 800 nms	P0	36.2184	0.881449
BR1 800 nms	P0	43.9153	2.11448
BR1 800 nms	P0	32.5147	0.377916
BR1 800 nms	P0	27.791	0.569588
BR1 800 nms	P0	27.2294	0.899714
BR1 800 nms	P0	21.9334	0.457909
BR1 800 nms	P0	32.869	0.975962
BR1 800 nms	P0	28.2469	0.613241
BR2 800 nms	P0	35.1195	1.39564
BR2 800 nms	P0	35.8459	2.1354
BR2 800 nms	P0	43.8582	1.85614
BR2 800 nms	P0	33.1756	1.16541
BR2 800 nms	P0	47.6354	2.12052
BR2 800 nms	P0	45.7665	2.48467
BR2 800 nms	P0	31.1624	1.32744
BR2 800 nms	P0	38.7977	1.32412
BR2 800 nms	P0	29.9176	0.66424
BR2 800 nms	P0	26.1811	0.764775
BR2 800 nms	P0	20.4576	0.731517
BR2 800 nms	P0	38.3324	1.18613
BR2 800 nms	P0	42.3455	0.603993
BR2 800 nms	P0	25.3269	0.524331
BR2 800 nms	P0	30.3516	0.964493
BR2 800 nms	P0	33.9451	1.35767
BR2 800 nms	P0	44.5678	1.84205
BR2 800 nms	P0	29.7901	0.646712
BR2 800 nms	P0	30.6766	0.997282
BR2 800 nms	P0	36.3238	1.1838
BR2 800 nms	P0	29.4575	0.899049
BR2 800 nms	P0	24.0888	1.24801
BR2 800 nms	P0	25.3101	1.08793
BR2 800 nms	P0	38.6507	1.57667
BR2 800 nms	P0	46.0313	2.17718
BR2 800 nms	P0	49.1339	0.9306
BR2 800 nms	P0	44.2844	1.44441
BR2 800 nms	P0	39.1182	1.64205
BR2 800 nms	P0	48.9747	1.98785
BR2 800 nms	P0	34.3947	1.43684
BR2 800 nms	P0	21.8587	1.37409
BR2 800 nms	P0	43.0222	2.07622
BR2 800 nms	P0	37.0025	1.61198
BR2 800 nms	P0	30.99	1.02658
BR2 800 nms	P0	22.2664	0.50063
BR2 800 nms	P0	36.2311	0.748865
BR2 800 nms	P0	50.4156	1.08268
BR2 800 nms	P0	48.776	2.06311
BR2 800 nms	P0	23.6897	0.681198
BR2 800 nms	P0	38.6195	2.30939
BR2 800 nms	P0	36.4444	1.20281
BR2 800 nms	P0	33.4656	0.056211
BR2 800 nms	P0	23.6784	0.919348
BR2 800 nms	P0	46.8784	1.72847
BR2 800 nms	P0	41.1854	0.914062
BR2 800 nms	P0	37.2793	1.7436
BR2 800 nms	P0	32.9267	1.60731
BR2 800 nms	P0	31.1326	1.32334
BR2 800 nms	P0	31.3289	0.132137
BR2 800 nms	P0	17.0785	0.810799
BR2 800 nms	P0	17.9272	0.545779
BR2 800 nms	P0	25.0159	0.349329
BR2 800 nms	P0	18.6895	0.707771
BR2 800 nms	P0	17.172	0.062652
BR2 800 nms	P0	36.7148	0.323546
BR3 800 nms	P0	47.6079	1.86804
BR3 800 nms	P0	21.5968	0.769609
BR3 800 nms	P0	33.0432	1.0515
BR3 800 nms	P0	38.8388	1.59273
BR3 800 nms	P0	26.0507	0.802505
BR3 800 nms	P0	20.2927	0.288744
BR3 800 nms	P0	30.2595	1.8271
BR3 800 nms	P0	25.0397	0.709811
BR3 800 nms	P0	42.4545	1.04339
BR3 800 nms	P0	26.0733	0.668788
BR3 800 nms	P0	47.4568	1.58862
BR3 800 nms	P0	26.7599	1.19562
BR3 800 nms	P0	50.6771	2.72903
BR3 800 nms	P0	20.1942	0.652171
BR3 800 nms	P0	25.4351	1.45694
BR3 800 nms	P0	37.1573	1.94614
BR3 800 nms	P0	24.6382	0.775507
BR3 800 nms	P0	48.2455	1.43151
BR3 800 nms	P0	40.7764	2.40652
BR3 800 nms	P0	21.8017	0.516316
BR3 800 nms	P0	33.6712	1.65667
BR3 800 nms	P0	30.7299	1.07845
BR3 800 nms	P0	42.0342	1.72784
BR3 800 nms	P0	21.1494	0.83097
BR3 800 nms	P0	38.9108	1.47143
BR3 800 nms	P0	32.2265	1.47263
BR3 800 nms	P0	32.2554	1.3139
BR3 800 nms	P0	38.4918	1.51239
BR3 800 nms	P0	25.5468	1.5678
BR3 800 nms	P0	26.1541	1.94409
BR3 800 nms	P0	22.9758	0.876927
BR3 800 nms	P0	22.0777	0.593124
BR3 800 nms	P0	18.4149	0.140956
BR4 800 nms	P0	41.248	1.9158
BR4 800 nms	P0	35.5834	1.93123
BR4 800 nms	P0	43.3915	1.33454
BR4 800 nms	P0	48.382	1.39889
BR4 800 nms	P0	45.2629	1.63393
BR4 800 nms	P0	37.2988	1.33408
BR4 800 nms	P0	33.3338	1.43372
BR4 800 nms	P0	27.1278	0.866943
BR4 800 nms	P0	37.7065	1.69551
BR4 800 nms	P0	20.9094	0.89795
BR4 800 nms	P0	32.0688	1.56862
BR4 800 nms	P0	24.6188	0.999633
BR4 800 nms	P0	33.229	0.787739
BR4 800 nms	P0	44.1895	2.01563
BR4 800 nms	P0	26.4453	0.727866
BR4 800 nms	P0	37.1652	0.986173
BR4 800 nms	P0	27.5838	0.996341
BR4 800 nms	P0	24.8202	1.60006
BR4 800 nms	P0	42.5064	1.41635
BR4 800 nms	P0	39.3174	1.5445
BR4 800 nms	P0	31.36	0.887591
BR4 800 nms	P0	24.487	1.42547
BR4 800 nms	P0	31.707	0.487266
BR4 800 nms	P0	29.4328	1.03388
BR4 800 nms	P0	27.5793	1.33468
BR4 800 nms	P0	22.6495	0.868017
BR4 800 nms	P0	44.4779	1.7638
BR4 800 nms	P0	34.2295	1.05042
BR4 800 nms	P0	46.8254	2.4608
BR4 800 nms	P0	21.1351	0.146934
BR4 800 nms	P0	20.3462	1.34984
BR4 800 nms	P0	22.2096	0.964789
BR4 800 nms	P0	23.0953	1.38922
BR4 800 nms	P0	29.613	0.743912
BR4 800 nms	P0	29.7117	0.704862
BR4 800 nms	P0	18.2609	1.41537
BR4 800 nms	P0	17.2027	0.731593
BR4 800 nms	P0	18.8048	0.333775
BR4 800 nms	P0	17.2143	1.37154
BR4 800 nms	P0	14.8243	0.208475
BR4 800 nms	P0	18.4041	0.647727
BR4 800 nms	P0	21.8697	1.0751
BR4 800 nms	P0	22.1499	1.13609
BR4 800 nms	P0	22.9146	1.45083
BR4 800 nms	P0	27.2662	1.34494
BR4 800 nms	P0	29.8233	1.21888
BR4 800 nms	P0	29.0748	1.04466
BR4 800 nms	P0	27.0811	0.930848
BR4 800 nms	P0	31.2695	1.12953
BR4 800 nms	P0	31.535	2.01138
BR4 800 nms	P0	26.4496	1.24024
BR4 800 nms	P0	31.6433	0.774007
BR4 800 nms	P0	40.764	1.83484
BR4 800 nms	P0	33.0126	1.78523
BR4 800 nms	P0	27.8902	1.60292
BR4 800 nms	P0	35.6647	1.81329
BR4 800 nms	P0	35.3376	2.07257
BR4 800 nms	P0	27.9304	1.52189
BR4 800 nms	P0	22.6275	1.01846
BR4 800 nms	P0	35.7052	1.96922
BR4 800 nms	P0	24.9298	1.39132
BR4 800 nms	P0	36.8912	1.32364
BR4 800 nms	P0	33.6775	2.01792
BR4 800 nms	P0	20.7504	1.5252
BR4 800 nms	P0	38.4603	1.08546
BR4 800 nms	P0	31.0513	0.65222
BR4 800 nms	P0	30.2635	1.44682
BR4 800 nms	P0	46.3335	2.36555
BR4 800 nms	P0	26.4347	0.900909
BR4 800 nms	P0	22.5601	1.45229
BR4 800 nms	P0	21.7844	1.01621
BR4 800 nms	P0	21.1061	0.884867
BR4 800 nms	P0	26.1995	1.31816
BR4 800 nms	P0	36.4522	1.73937
BR4 800 nms	P0	31.5117	1.82911
BR4 800 nms	P0	33.1794	1.29726
BR4 800 nms	P0	40.8171	0.835791
BR4 800 nms	P0	14.0787	0.376572
BR4 800 nms	P0	17.4227	0.399796
BR4 800 nms	P0	16.4658	0.571923
BR1 1600 nms	P1	36.2311	2.00063
BR1 1600 nms	P1	43.0752	3.80581
BR1 1600 nms	P1	26.2902	3.2098
BR1 1600 nms	P1	40.7314	4.09378
BR1 1600 nms	P1	50.7298	3.63048
BR1 1600 nms	P1	32.9245	2.41357
BR1 1600 nms	P1	43.7735	3.5101
BR1 1600 nms	P1	35.6789	1.46822
BR1 1600 nms	P1	35.5087	2.59868
BR1 1600 nms	P1	42.3597	2.23073
BR1 1600 nms	P1	26.0397	2.58751
BR1 1600 nms	P1	44.3698	3.00815
BR1 1600 nms	P1	31.6043	1.76199
BR1 1600 nms	P1	52.6349	4.05432
BR1 1600 nms	P1	42.1761	4.10897
BR1 1600 nms	P1	37.1475	3.66535
BR1 1600 nms	P1	39.0819	3.50542
BR1 1600 nms	P1	34.2832	2.14079
BR1 1600 nms	P1	39.9202	4.28557
BR1 1600 nms	P1	23.2895	1.13094
BR1 1600 nms	P1	40.2949	2.77804
BR1 1600 nms	P1	32.0643	2.35589
BR1 1600 nms	P1	33.2712	2.16036
BR1 1600 nms	P1	47.598	1.77602
BR1 1600 nms	P1	42.5298	5.43989
BR1 1600 nms	P1	34.9964	3.06548
BR1 1600 nms	P1	41.3701	4.05585
BR1 1600 nms	P1	31.8051	1.96582
BR1 1600 nms	P1	32.994	3.64736
BR1 1600 nms	P1	44.3602	4.30787
BR1 1600 nms	P1	32.8858	1.84357
BR1 1600 nms	P1	37.9456	1.03377
BR1 1600 nms	P1	40.7455	2.00012
BR1 1600 nms	P1	35.4487	1.38194
BR1 1600 nms	P1	45.7415	4.93388
BR1 1600 nms	P1	30.4945	1.89216
BR1 1600 nms	P1	32.7004	1.9022
BR1 1600 nms	P1	36.7132	3.01785
BR1 1600 nms	P1	46.2907	5.36182
BR1 1600 nms	P1	27.6969	1.09499
BR1 1600 nms	P1	31.6523	2.14581
BR1 1600 nms	P1	33.4304	2.06873
BR1 1600 nms	P1	40.7307	2.0842
BR1 1600 nms	P1	34.1485	2.58903
BR1 1600 nms	P1	41.3666	3.81426
BR1 1600 nms	P1	43.7943	5.75874
BR1 1600 nms	P1	27.2162	0.981765
BR1 1600 nms	P1	41.675	2.76961
BR1 1600 nms	P1	44.3104	5.11569
BR1 1600 nms	P1	29.9641	2.35364
BR1 1600 nms	P1	32.7918	1.80097
BR1 1600 nms	P1	45.6725	4.89985
BR1 1600 nms	P1	31.0817	2.74949
BR1 1600 nms	P1	23.291	2.94405
BR1 1600 nms	P1	35.5842	1.67721
BR1 1600 nms	P1	30.8809	2.22899
BR1 1600 nms	P1	37.7028	3.86208
BR1 1600 nms	P1	29.523	3.97884
BR1 1600 nms	P1	34.8778	4.20562
BR1 1600 nms	P1	26.3254	3.15031
BR1 1600 nms	P1	31.0865	1.82241
BR1 1600 nms	P1	32.2166	1.97296
BR1 1600 nms	P1	50.8496	4.09303
BR1 1600 nms	P1	37.743	3.03807
BR1 1600 nms	P1	35.0425	2.83909
BR1 1600 nms	P1	26.5136	1.29118
BR1 1600 nms	P1	33.0127	3.06048
BR1 1600 nms	P1	35.9353	2.42798
BR1 1600 nms	P1	34.4141	1.91916
BR1 1600 nms	P1	46.2014	3.83877
BR1 1600 nms	P1	32.9718	3.67896
BR1 1600 nms	P1	34.4691	2.50788
BR1 1600 nms	P1	31.0285	1.08103
BR1 1600 nms	P1	43.1264	3.73991
BR1 1600 nms	P1	33.0873	1.63651
BR1 1600 nms	P1	23.5114	0.867478
BR1 1600 nms	P1	27.7605	1.03384
BR1 1600 nms	P1	37.2324	3.28017
BR1 1600 nms	P1	27.4595	1.24261
BR1 1600 nms	P1	43.7117	2.51643
BR1 1600 nms	P1	35.056	2.46253
BR1 1600 nms	P1	40.9779	3.71893
BR1 1600 nms	P1	51.1511	7.13536
BR1 1600 nms	P1	39.4901	4.91653
BR1 1600 nms	P1	21.4751	0.561136
BR1 1600 nms	P1	33.3197	3.31137
BR1 1600 nms	P1	48.0764	5.37772
BR1 1600 nms	P1	27.841	2.96183
BR1 1600 nms	P1	38.1115	2.07374
BR1 1600 nms	P1	37.1272	1.75738
BR1 1600 nms	P1	27.8582	3.2585
BR1 1600 nms	P1	52.5724	3.84308
BR1 1600 nms	P1	37.6767	4.47879
BR1 1600 nms	P1	26.4668	2.05364
BR1 1600 nms	P1	33.8861	2.78505
BR1 1600 nms	P1	32.9362	2.65098
BR1 1600 nms	P1	29.1993	2.21767
BR1 1600 nms	P1	24.2485	2.29794
BR1 1600 nms	P1	23.6591	2.23628
BR1 1600 nms	P1	34.824	2.64754
BR1 1600 nms	P1	39.0788	2.61813
BR1 1600 nms	P1	37.1015	1.91975
BR1 1600 nms	P1	46.8668	2.74128
BR1 1600 nms	P1	32.8014	3.24921
BR1 1600 nms	P1	39.0685	3.26499
BR1 1600 nms	P1	45.7128	5.83579
BR1 1600 nms	P1	37.983	3.64361
BR1 1600 nms	P1	36.2803	1.42698
BR1 1600 nms	P1	33.0044	2.20893
BR1 1600 nms	P1	34.7326	3.85353
BR1 1600 nms	P1	42.407	2.45903
BR1 1600 nms	P1	29.4368	2.0438
BR1 1600 nms	P1	35.621	2.01069
BR1 1600 nms	P1	19.181	1.53204
BR1 1600 nms	P1	32.5455	0.045072
BR2 1600 nms	P1	36.1163	2.00017
BR2 1600 nms	P1	34.7542	2.99656
BR2 1600 nms	P1	47.8804	2.06272
BR2 1600 nms	P1	33.7507	1.85415
BR2 1600 nms	P1	25.1464	1.73822
BR2 1600 nms	P1	41.8647	3.27361
BR2 1600 nms	P1	37.2017	2.5039
BR2 1600 nms	P1	29.8006	2.18497
BR2 1600 nms	P1	22.668	1.65356
BR2 1600 nms	P1	23.1006	3.13744
BR2 1600 nms	P1	51.7294	3.44791
BR2 1600 nms	P1	38.3655	5.43366
BR2 1600 nms	P1	38.0338	3.09533
BR2 1600 nms	P1	28.7267	5.15903
BR2 1600 nms	P1	32.8103	2.10953
BR2 1600 nms	P1	28.8549	3.20613
BR2 1600 nms	P1	43.6102	3.12882
BR2 1600 nms	P1	28.2082	3.01229
BR2 1600 nms	P1	54.4101	3.60702
BR2 1600 nms	P1	21.2954	1.88536
BR2 1600 nms	P1	49.1041	4.8171
BR2 1600 nms	P1	34.4411	2.40173
BR2 1600 nms	P1	51.3468	4.75736
BR2 1600 nms	P1	29.2171	2.07894
BR2 1600 nms	P1	31.9259	1.46757
BR2 1600 nms	P1	30.9736	3.55153
BR2 1600 nms	P1	28.886	2.11852
BR2 1600 nms	P1	40.9669	4.46353
BR2 1600 nms	P1	33.6228	4.91573
BR2 1600 nms	P1	29.1455	3.12211
BR2 1600 nms	P1	27.3961	2.00111
BR2 1600 nms	P1	31.5535	3.12764
BR2 1600 nms	P1	45.5031	5.70349
BR2 1600 nms	P1	37.1414	3.55158
BR2 1600 nms	P1	21.2696	2.14858
BR2 1600 nms	P1	37.8708	3.31991
BR2 1600 nms	P1	45.6102	4.64346
BR2 1600 nms	P1	54.2217	4.69054
BR2 1600 nms	P1	46.8532	5.61477
BR2 1600 nms	P1	20.8528	1.90143
BR2 1600 nms	P1	45.1769	3.12731
BR2 1600 nms	P1	43.6816	2.48702
BR2 1600 nms	P1	47.8672	5.78381
BR2 1600 nms	P1	23.0798	3.23194
BR2 1600 nms	P1	22.1255	2.51929
BR2 1600 nms	P1	21.2933	3.25067
BR2 1600 nms	P1	52.6591	6.54624
BR2 1600 nms	P1	45.4718	4.39548
BR2 1600 nms	P1	40.2858	4.99658
BR2 1600 nms	P1	33.5082	1.85698
BR2 1600 nms	P1	47.511	5.29343
BR2 1600 nms	P1	31.7538	1.93399
BR2 1600 nms	P1	36.7533	2.06567
BR2 1600 nms	P1	55.6697	4.91779
BR2 1600 nms	P1	33.3132	1.67447
BR2 1600 nms	P1	22.6545	1.05211
BR2 1600 nms	P1	26.3782	2.54359
BR2 1600 nms	P1	46.2368	2.81232
BR2 1600 nms	P1	49.4942	3.24862
BR2 1600 nms	P1	45.4923	4.34127
BR2 1600 nms	P1	54.113	3.63668
BR2 1600 nms	P1	42.7886	2.87114
BR2 1600 nms	P1	45.9918	6.06215
BR2 1600 nms	P1	27.6628	3.78544
BR2 1600 nms	P1	17.5042	0.873611
BR2 1600 nms	P1	17.6553	0.902331
BR2 1600 nms	P1	19.4001	2.23121
BR3 1600 nms	P1	32.0166	3.37805
BR3 1600 nms	P1	44.0406	0.354563
BR3 1600 nms	P1	32.535	3.34294
BR3 1600 nms	P1	29.7582	2.56021
BR3 1600 nms	P1	20.3329	1.11454
BR3 1600 nms	P1	26.2598	3.33447
BR3 1600 nms	P1	20.6856	1.55533
BR3 1600 nms	P1	32.3402	1.22045
BR3 1600 nms	P1	24.6738	1.45365
BR3 1600 nms	P1	51.7062	6.07571
BR3 1600 nms	P1	22.2294	2.3293
BR3 1600 nms	P1	29.5699	1.54355
BR3 1600 nms	P1	41.6829	3.79103
BR3 1600 nms	P1	47.7575	4.30441
BR3 1600 nms	P1	23.3937	0.702641
BR3 1600 nms	P1	49.5722	4.09963
BR3 1600 nms	P1	31.6364	2.74065
BR3 1600 nms	P1	33.2607	1.91131
BR3 1600 nms	P1	25.589	2.0588
BR3 1600 nms	P1	24.252	2.60443
BR3 1600 nms	P1	21.2077	1.96261
BR3 1600 nms	P1	36.8336	4.16825
BR3 1600 nms	P1	41.6912	1.74748
BR3 1600 nms	P1	36.3877	3.70211
BR3 1600 nms	P1	48.1387	4.36641
BR3 1600 nms	P1	38.7822	3.36113
BR3 1600 nms	P1	22.1133	2.57337
BR3 1600 nms	P1	48.7823	4.96528
BR3 1600 nms	P1	36.7025	3.73712
BR3 1600 nms	P1	44.1538	4.72739
BR3 1600 nms	P1	31.9663	3.11446
BR3 1600 nms	P1	19.057	0.450128
BR3 1600 nms	P1	16.9612	0.032402
BR3 1600 nms	P1	24.0419	1.04509
BR3 1600 nms	P1	55.5822	4.71971
BR3 1600 nms	P1	19.7331	1.55183
BR3 1600 nms	P1	43.1779	4.08424
BR4 1600 nms	P1	57.3755	3.67285
BR4 1600 nms	P1	52.2342	1.66785
BR4 1600 nms	P1	51.852	4.0527
BR4 1600 nms	P1	48.1299	4.55709
BR4 1600 nms	P1	30.4211	4.94907
BR4 1600 nms	P1	33.8825	4.46812
BR4 1600 nms	P1	42.9431	2.48382
BR4 1600 nms	P1	41.3042	4.61153
BR4 1600 nms	P1	45.1652	4.71144
BR4 1600 nms	P1	22.4471	1.30682
BR4 1600 nms	P1	29.9767	5.44172
BR4 1600 nms	P1	28.4418	2.13929
BR4 1600 nms	P1	49.5029	5.28507
BR4 1600 nms	P1	47.176	3.74279
BR4 1600 nms	P1	48.101	5.4405
BR4 1600 nms	P1	50.1928	5.69384
BR4 1600 nms	P1	43.1864	4.85507
BR4 1600 nms	P1	48.2619	5.33485
BR4 1600 nms	P1	39.9535	1.98096
BR4 1600 nms	P1	25.1831	2.28701
BR4 1600 nms	P1	43.2354	5.4151
BR4 1600 nms	P1	33.0909	3.11852
BR4 1600 nms	P1	21.8872	1.94528
BR4 1600 nms	P1	42.3314	3.13632
BR4 1600 nms	P1	22.9499	2.55005
BR4 1600 nms	P1	22.5373	2.74189
BR4 1600 nms	P1	32.1286	4.03051
BR4 1600 nms	P1	44.4813	4.92057
BR4 1600 nms	P1	31.4387	2.61342
BR4 1600 nms	P1	46.2523	2.69127
BR4 1600 nms	P1	25.3232	3.01311
BR4 1600 nms	P1	37.0318	2.56606
BR4 1600 nms	P1	37.5651	3.88523
BR4 1600 nms	P1	51.4077	5.10967
BR4 1600 nms	P1	34.6473	2.27832
BR4 1600 nms	P1	34.2921	3.0132
BR4 1600 nms	P1	24.5996	2.53531
BR4 1600 nms	P1	35.0844	2.33135
BR4 1600 nms	P1	38.1004	3.72811
BR4 1600 nms	P1	28.1583	2.75838
BR4 1600 nms	P1	41.7228	3.30139
BR4 1600 nms	P1	20.6087	1.382
BR4 1600 nms	P1	25.8441	1.76166
BR4 1600 nms	P1	47.1404	4.22779
BR4 1600 nms	P1	50.0306	4.59647
BR4 1600 nms	P1	47.4388	4.81041
BR4 1600 nms	P1	24.3841	1.87776
BR4 1600 nms	P1	22.7654	2.47552
BR4 1600 nms	P1	24.4589	3.42466
BR4 1600 nms	P1	20.0415	3.393
BR4 1600 nms	P1	30.3551	2.41617
BR4 1600 nms	P1	33.5063	2.98278
BR4 1600 nms	P1	21.2391	3.52062
BR4 1600 nms	P1	42.7505	3.55035
BR4 1600 nms	P1	30.4797	1.77876
BR4 1600 nms	P1	34.6069	2.89852
BR4 1600 nms	P1	44.9026	4.04213
BR4 1600 nms	P1	24.9531	1.37117
BR4 1600 nms	P1	20.5555	1.53
BR4 1600 nms	P1	34.583	2.22422
BR4 1600 nms	P1	42.8302	2.81424
BR4 1600 nms	P1	34.2618	1.51184
BR4 1600 nms	P1	18.1807	1.28177
BR4 1600 nms	P1	19.3357	2.14029
BR4 1600 nms	P1	24.5707	2.17527
BR4 1600 nms	P1	17.63	2.32873
BR4 1600 nms	P1	22.0645	2.3166
BR4 1600 nms	P1	47.3159	3.8851
BR4 1600 nms	P1	19.6747	1.09834
BR1 3200 nms	P2	54.1794	5.7029
BR1 3200 nms	P2	47.4413	9.3857
BR1 3200 nms	P2	35.5875	8.21322
BR1 3200 nms	P2	33.4071	2.30648
BR1 3200 nms	P2	49.888	2.94713
BR1 3200 nms	P2	22.5194	4.84824
BR1 3200 nms	P2	37.6678	6.9946
BR1 3200 nms	P2	35.6675	2.41094
BR1 3200 nms	P2	34.2863	6.79514
BR1 3200 nms	P2	49.5464	10.6717
BR1 3200 nms	P2	33.6734	4.67082
BR1 3200 nms	P2	34.4313	5.50688
BR1 3200 nms	P2	43.4685	7.14511
BR1 3200 nms	P2	31.1805	8.86573
BR1 3200 nms	P2	30.4455	7.27835
BR1 3200 nms	P2	31.9118	4.17549
BR1 3200 nms	P2	35.5362	6.37311
BR1 3200 nms	P2	40.2973	6.89019
BR1 3200 nms	P2	37.6903	4.20113
BR1 3200 nms	P2	49.3511	9.76132
BR1 3200 nms	P2	35.169	7.82745
BR1 3200 nms	P2	46.7552	8.46269
BR1 3200 nms	P2	35.3186	5.17536
BR1 3200 nms	P2	25.261	3.47927
BR1 3200 nms	P2	49.6519	7.24034
BR1 3200 nms	P2	44.1977	5.93449
BR1 3200 nms	P2	40.263	6.36093
BR1 3200 nms	P2	42.5348	7.2815
BR1 3200 nms	P2	26.106	5.62648
BR1 3200 nms	P2	46.1119	7.50201
BR1 3200 nms	P2	38.6587	5.51319
BR1 3200 nms	P2	42.636	5.52856
BR1 3200 nms	P2	33.5446	3.18721
BR1 3200 nms	P2	41.8792	6.54671
BR1 3200 nms	P2	34.4491	1.06183
BR1 3200 nms	P2	35.3098	8.17897
BR1 3200 nms	P2	42.1663	7.09045
BR1 3200 nms	P2	37.1665	9.00725
BR1 3200 nms	P2	42.5691	3.84304
BR1 3200 nms	P2	37.6979	6.07018
BR1 3200 nms	P2	41.6752	2.45289
BR1 3200 nms	P2	39.7602	3.42103
BR1 3200 nms	P2	36.8087	5.79016
BR1 3200 nms	P2	42.5749	9.72982
BR1 3200 nms	P2	36.5729	6.63686
BR1 3200 nms	P2	43.5989	6.58007
BR1 3200 nms	P2	42.8868	9.85683
BR1 3200 nms	P2	38.8334	5.67799
BR1 3200 nms	P2	38.3207	9.25306
BR1 3200 nms	P2	30.6883	4.25037
BR1 3200 nms	P2	39.2963	10.1282
BR1 3200 nms	P2	43.3304	9.27294
BR1 3200 nms	P2	43.8633	5.64853
BR1 3200 nms	P2	41.0786	12.0532
BR1 3200 nms	P2	28.9682	3.41363
BR1 3200 nms	P2	39.7002	6.24107
BR1 3200 nms	P2	32.7442	4.8985
BR1 3200 nms	P2	50.7456	8.88748
BR1 3200 nms	P2	39.2531	6.35086
BR1 3200 nms	P2	40.0815	5.13294
BR1 3200 nms	P2	39.6666	3.35146
BR1 3200 nms	P2	33.1821	4.20499
BR1 3200 nms	P2	37.3337	7.38702
BR1 3200 nms	P2	52.4858	11.5986
BR1 3200 nms	P2	28.2147	8.77524
BR1 3200 nms	P2	40.7214	10.7609
BR1 3200 nms	P2	44.168	9.52662
BR1 3200 nms	P2	41.2594	8.3278
BR1 3200 nms	P2	42.7718	2.56479
BR1 3200 nms	P2	46.3478	8.56922
BR1 3200 nms	P2	37.7078	4.31892
BR1 3200 nms	P2	37.9956	5.48478
BR1 3200 nms	P2	43.6963	5.72354
BR1 3200 nms	P2	36.5729	5.11021
BR1 3200 nms	P2	45.4788	7.29397
BR1 3200 nms	P2	31.7116	4.54829
BR1 3200 nms	P2	50.1655	11.2488
BR1 3200 nms	P2	44.4653	5.23841
BR1 3200 nms	P2	24.3172	8.13461
BR1 3200 nms	P2	29.0841	6.78921
BR1 3200 nms	P2	36.4418	6.74093
BR1 3200 nms	P2	41.8699	4.37267
BR1 3200 nms	P2	32.7987	6.00628
BR1 3200 nms	P2	31.3218	4.75536
BR1 3200 nms	P2	36.3524	12.2284
BR1 3200 nms	P2	21.507	3.59421
BR1 3200 nms	P2	39.6895	6.43301
BR1 3200 nms	P2	32.5248	5.16077
BR1 3200 nms	P2	43.6469	8.14922
BR1 3200 nms	P2	39.6294	10.0514
BR1 3200 nms	P2	42.8523	7.48013
BR1 3200 nms	P2	25.6462	5.2379
BR1 3200 nms	P2	30.7364	3.06717
BR1 3200 nms	P2	43.7711	6.05397
BR1 3200 nms	P2	45.0587	9.66526
BR1 3200 nms	P2	33.6999	1.44158
BR1 3200 nms	P2	40.2799	0.290306
BR1 3200 nms	P2	38.1062	2.58269
BR2 3200 nms	P2	53.2901	10.8346
BR2 3200 nms	P2	48.666	11.6708
BR2 3200 nms	P2	33.9806	8.84154
BR2 3200 nms	P2	36.3749	5.73742
BR2 3200 nms	P2	33.9687	5.63803
BR2 3200 nms	P2	52.6736	14.9664
BR2 3200 nms	P2	39.4465	4.91935
BR2 3200 nms	P2	54.699	7.1061
BR2 3200 nms	P2	51.5574	15.0816
BR2 3200 nms	P2	51.9753	7.77634
BR2 3200 nms	P2	54.6545	11.0322
BR2 3200 nms	P2	33.9092	8.94838
BR2 3200 nms	P2	45.6094	7.43364
BR2 3200 nms	P2	42.632	4.55871
BR2 3200 nms	P2	43.4537	5.10852
BR2 3200 nms	P2	55.3279	9.5388
BR2 3200 nms	P2	33.3175	8.55394
BR2 3200 nms	P2	44.7018	13.7524
BR2 3200 nms	P2	22.3331	7.94942
BR2 3200 nms	P2	47.8247	3.71032
BR2 3200 nms	P2	41.7472	10.9785
BR2 3200 nms	P2	55.5419	12.1247
BR2 3200 nms	P2	55.7844	5.35431
BR2 3200 nms	P2	44.1449	9.62696
BR2 3200 nms	P2	36.6146	3.23442
BR2 3200 nms	P2	48.9331	7.16263
BR2 3200 nms	P2	43.1294	6.0425
BR2 3200 nms	P2	32.3593	4.51465
BR2 3200 nms	P2	47.217	9.07654
BR2 3200 nms	P2	32.2553	5.48695
BR2 3200 nms	P2	45.7254	7.50287
BR2 3200 nms	P2	40.9776	5.45537
BR2 3200 nms	P2	43.7204	7.38719
BR2 3200 nms	P2	36.8853	2.93541
BR2 3200 nms	P2	38.8136	12.2333
BR2 3200 nms	P2	55.2226	11.516
BR2 3200 nms	P2	48.1889	10.6667
BR2 3200 nms	P2	52.2523	7.38689
BR2 3200 nms	P2	31.7633	8.32045
BR2 3200 nms	P2	34.4668	3.06955
BR2 3200 nms	P2	52.3457	10.5531
BR2 3200 nms	P2	53.8022	5.45973
BR2 3200 nms	P2	30.8631	3.92631
BR2 3200 nms	P2	35.2568	5.25178
BR2 3200 nms	P2	44.901	11.8169
BR2 3200 nms	P2	51.6407	10.8534
BR2 3200 nms	P2	48.0627	1.82746
BR2 3200 nms	P2	24.9066	3.94731
BR2 3200 nms	P2	39.0214	4.57235
BR2 3200 nms	P2	22.6742	3.23374
BR2 3200 nms	P2	53.2683	16.1388
BR2 3200 nms	P2	33.2823	2.23077
BR3 3200 nms	P2	43.376	9.05488
BR3 3200 nms	P2	21.561	2.5428
BR3 3200 nms	P2	44.9116	10.2378
BR3 3200 nms	P2	49.6072	16.1701
BR3 3200 nms	P2	22.0991	1.81418
BR3 3200 nms	P2	31.5899	3.28621
BR3 3200 nms	P2	46.2445	6.2936
BR3 3200 nms	P2	54.3216	7.0132
BR3 3200 nms	P2	35.3931	7.35111
BR3 3200 nms	P2	52.935	6.33178
BR3 3200 nms	P2	21.7713	4.98745
BR3 3200 nms	P2	37.8413	4.49455
BR3 3200 nms	P2	32.7298	13.3464
BR3 3200 nms	P2	45.7369	9.04597
BR3 3200 nms	P2	28.5127	7.92099
BR3 3200 nms	P2	24.7735	6.96735
BR3 3200 nms	P2	26.9778	3.72207
BR3 3200 nms	P2	45.2513	11.1652
BR3 3200 nms	P2	46.6097	8.44133
BR3 3200 nms	P2	54.1411	17.1756
BR3 3200 nms	P2	39.1112	3.176
BR3 3200 nms	P2	34.4885	6.24649
BR3 3200 nms	P2	37.1636	5.6013
BR3 3200 nms	P2	40.5065	5.89808
BR3 3200 nms	P2	50.932	8.37759
BR3 3200 nms	P2	40.9943	5.40661
BR3 3200 nms	P2	33.151	6.03051
BR3 3200 nms	P2	36.926	7.21892
BR3 3200 nms	P2	42.0673	2.27482
BR3 3200 nms	P2	20.8518	2.2632
BR3 3200 nms	P2	24.6969	2.63621
BR3 3200 nms	P2	47.8124	8.4568
BR3 3200 nms	P2	22.0978	1.36
BR3 3200 nms	P2	33.7653	1.72088
BR4 3200 nms	P2	54.0932	9.45366
BR4 3200 nms	P2	51.4757	12.6816
BR4 3200 nms	P2	44.4958	6.85096
BR4 3200 nms	P2	42.6793	9.88452
BR4 3200 nms	P2	24.6443	7.49819
BR4 3200 nms	P2	32.6811	4.31076
BR4 3200 nms	P2	39.5324	12.9966
BR4 3200 nms	P2	40.6313	9.27254
BR4 3200 nms	P2	29.0411	6.80441
BR4 3200 nms	P2	40.6015	9.45099
BR4 3200 nms	P2	40.982	7.17611
BR4 3200 nms	P2	30.5457	5.19316
BR4 3200 nms	P2	44.7636	8.13071
BR4 3200 nms	P2	25.3968	5.11695
BR4 3200 nms	P2	26.8177	4.65824
BR4 3200 nms	P2	21.9281	7.12131
BR4 3200 nms	P2	25.8831	7.05947
BR4 3200 nms	P2	20.7326	2.67727
BR4 3200 nms	P2	40.5309	7.09265
BR4 3200 nms	P2	42.2598	4.78758
BR4 3200 nms	P2	26.4452	7.15427
BR4 3200 nms	P2	36.331	7.62876
BR4 3200 nms	P2	43.2246	12.7322
BR4 3200 nms	P2	31.8669	7.53113
BR4 3200 nms	P2	27.9046	6.16536
BR4 3200 nms	P2	45.385	8.00734
BR4 3200 nms	P2	32.1081	6.76381
BR4 3200 nms	P2	39.5148	9.0459
BR4 3200 nms	P2	45.1106	7.90869
BR4 3200 nms	P2	43.8762	10.0883
BR4 3200 nms	P2	44.7624	6.11368
BR4 3200 nms	P2	29.9797	7.78013
BR4 3200 nms	P2	43.0952	8.5937
BR4 3200 nms	P2	37.5491	8.46586
BR4 3200 nms	P2	22.576	2.45906
BR4 3200 nms	P2	36.8973	6.95125
BR4 3200 nms	P2	40.5524	8.77275
BR4 3200 nms	P2	35.8136	2.41841
BR4 3200 nms	P2	33.8265	0.538935
BR4 3200 nms	P2	20.0121	0.466147
BR4 3200 nms	P2	33.7634	1.90582
BR4 3200 nms	P2	24.3085	0.447903
BR4 3200 nms	P2	42.1186	3.16318
BR4 3200 nms	P2	32.9855	4.36859
BR4 3200 nms	P2	30.6336	1.92948
BR4 3200 nms	P2	15.3091	6.12194
BR4 3200 nms	P2	29.4451	0.576112
BR4 3200 nms	P2	24.4364	2.67671
BR1 6400 nms	P0	50.8711	8.95106
BR1 6400 nms	P0	51.174	26.215
BR1 6400 nms	P0	39.1398	17.72
BR1 6400 nms	P0	49.2748	17.3607
BR1 6400 nms	P0	25.3829	5.21287
BR1 6400 nms	P0	46.0491	13.3832
BR1 6400 nms	P0	38.8727	17.2
BR1 6400 nms	P0	37.8724	16.0146
BR1 6400 nms	P0	35.7716	8.50745
BR1 6400 nms	P0	41.4914	21.4914
BR1 6400 nms	P0	46.0247	23.984
BR1 6400 nms	P0	37.4334	11.8008
BR1 6400 nms	P0	38.3466	18.7785
BR1 6400 nms	P0	32.2724	8.05926
BR1 6400 nms	P0	48.0525	26.4634
BR1 6400 nms	P0	28.3986	19.3452
BR1 6400 nms	P0	40.0037	15.0908
BR1 6400 nms	P0	46.6172	25.3779
BR1 6400 nms	P0	48.0813	21.98
BR1 6400 nms	P0	42.9717	12.5445
BR1 6400 nms	P0	43.4333	13.1567
BR1 6400 nms	P0	38.2794	14.5007
BR1 6400 nms	P0	34.1726	18.74
BR1 6400 nms	P0	51.3149	20.8419
BR1 6400 nms	P0	54.8307	17.1977
BR1 6400 nms	P0	49.9684	22.4985
BR1 6400 nms	P0	41.1355	15.0171
BR1 6400 nms	P0	37.1916	4.81338
BR1 6400 nms	P0	38.7896	15.6339
BR1 6400 nms	P0	48.7988	18.4279
BR1 6400 nms	P0	47.96	21.21
BR1 6400 nms	P0	37.6848	13.3494
BR1 6400 nms	P0	38.3938	19.1353
BR1 6400 nms	P0	29.469	12.9564
BR1 6400 nms	P0	56.9958	22.245
BR1 6400 nms	P0	36.2397	15.7783
BR1 6400 nms	P0	39.0117	27.0822
BR1 6400 nms	P0	42.3998	16.8091
BR1 6400 nms	P0	40.7048	12.5581
BR1 6400 nms	P0	50.2043	16.0812
BR1 6400 nms	P0	46.4091	21.0366
BR1 6400 nms	P0	38.5261	12.2111
BR1 6400 nms	P0	41.9929	13.1969
BR1 6400 nms	P0	34.1105	8.89474
BR1 6400 nms	P0	36.315	11.8475
BR1 6400 nms	P0	31.0122	5.53569
BR1 6400 nms	P0	42.3069	16.1869
BR1 6400 nms	P0	51.1864	18.447
BR1 6400 nms	P0	37.8416	6.85628
BR1 6400 nms	P0	35.6261	5.37585
BR1 6400 nms	P0	39.0369	11.2672
BR1 6400 nms	P0	51.1961	26.2162
BR2 6400 nms	P0	40.7604	20.9571
BR2 6400 nms	P0	51.7034	30.297
BR2 6400 nms	P0	45.6339	15.5914
BR2 6400 nms	P0	47.0229	17.312
BR2 6400 nms	P0	37.0293	19.108
BR2 6400 nms	P0	36.5301	4.60246
BR2 6400 nms	P0	41.7701	20.4483
BR2 6400 nms	P0	39.9104	21.0589
BR2 6400 nms	P0	55.0867	21.2027
BR2 6400 nms	P0	54.4552	25.614
BR2 6400 nms	P0	44.4428	7.44774
BR2 6400 nms	P0	37.1353	25.0513
BR2 6400 nms	P0	48.1079	19.0385
BR2 6400 nms	P0	44.8518	12.9616
BR2 6400 nms	P0	41.4403	17.7118
BR2 6400 nms	P0	26.3607	16.9779
BR2 6400 nms	P0	54.6425	22.424
BR2 6400 nms	P0	55.2428	17.4623
BR2 6400 nms	P0	44.6836	19.4675
BR2 6400 nms	P0	46.4965	27.9968
BR2 6400 nms	P0	38.6117	19.2649
BR2 6400 nms	P0	54.3187	22.4528
BR2 6400 nms	P0	37.9613	5.46889
BR2 6400 nms	P0	56.4087	23.5356
BR2 6400 nms	P0	25.2391	15.9504
BR2 6400 nms	P0	44.891	7.83861
BR2 6400 nms	P0	41.8745	30.4189
BR2 6400 nms	P0	35.2873	5.02274
BR3 6400 nms	P0	29.6769	19.058
BR3 6400 nms	P0	28.4188	15.4557
BR3 6400 nms	P0	42.3186	19.2809
BR3 6400 nms	P0	50.5634	20.9282
BR3 6400 nms	P0	50.4391	21.9081
BR3 6400 nms	P0	56.9019	20.0281
BR3 6400 nms	P0	38.0636	8.04458
BR3 6400 nms	P0	42.7519	7.37597
BR3 6400 nms	P0	43.2594	31.9413
BR3 6400 nms	P0	53.9986	25.0516
BR3 6400 nms	P0	29.2842	12.9245
BR3 6400 nms	P0	38.67	17.3051
BR3 6400 nms	P0	36.2233	19.0381
BR3 6400 nms	P0	52.9025	11.3873
BR3 6400 nms	P0	23.0904	0.764152
BR3 6400 nms	P0	38.9858	33.9812
BR4 6400 nms	P0	49.4005	21.0852
BR4 6400 nms	P0	34.8693	17.6062
BR4 6400 nms	P0	42.3197	27.815
BR4 6400 nms	P0	26.5112	11.1828
BR4 6400 nms	P0	39.3917	15.347
BR4 6400 nms	P0	26.6952	12.6194
BR4 6400 nms	P0	37.5884	12.4309
BR4 6400 nms	P0	40.3659	19.9574
BR4 6400 nms	P0	31.2254	18.5471
BR4 6400 nms	P0	30.8991	11.8305
BR4 6400 nms	P0	36.6951	5.37013
BR4 6400 nms	P0	43.2618	20.7374
BR4 6400 nms	P0	29.2367	8.93812
BR4 6400 nms	P0	26.7973	10.3838
BR4 6400 nms	P0	31.6459	3.4977
BR1 800 nms	P1	299.005	8.74822
BR1 800 nms	P1	97.9714	2.37431
BR1 800 nms	P1	108.722	3.70628
BR1 800 nms	P1	150.688	4.19566
BR1 800 nms	P1	121.878	2.98308
BR1 800 nms	P1	89.9876	2.35321
BR1 800 nms	P1	67.3492	1.7782
BR1 800 nms	P1	62.2639	1.93522
BR1 800 nms	P1	73.2756	2.18451
BR1 800 nms	P1	76.8251	3.2649
BR1 800 nms	P1	53.2939	1.87865
BR1 800 nms	P1	53.6874	1.8828
BR2 800 nms	P1	51.5082	2.12565
BR2 800 nms	P1	75.6902	3.84276
BR2 800 nms	P1	71.9937	2.50506
BR2 800 nms	P1	63.3208	1.42889
BR2 800 nms	P1	72.9711	2.60433
BR2 800 nms	P1	58.7476	2.78042
BR2 800 nms	P1	67.5133	2.65254
BR2 800 nms	P1	65.4128	2.15811
BR2 800 nms	P1	59.7882	2.65183
BR2 800 nms	P1	62.7669	2.09314
BR2 800 nms	P1	60.1353	2.18262
BR2 800 nms	P1	74.5784	2.33192
BR2 800 nms	P1	51.7797	2.18333
BR2 800 nms	P1	179.303	5.77806
BR2 800 nms	P1	58.5171	2.68253
BR2 800 nms	P1	124.116	4.77818
BR2 800 nms	P1	62.432	2.87915
BR2 800 nms	P1	66.2462	2.3806
BR2 800 nms	P1	63.4002	1.89139
BR2 800 nms	P1	54.9616	2.21923
BR2 800 nms	P1	55.7892	2.73916
BR2 800 nms	P1	65.7784	2.74389
BR2 800 nms	P1	54.8221	1.8354
BR2 800 nms	P1	54.8398	2.44753
BR2 800 nms	P1	136.135	4.54731
BR2 800 nms	P1	58.1047	2.49218
BR2 800 nms	P1	120.73	3.97117
BR3 800 nms	P1	58.0761	3.389
BR3 800 nms	P1	108.048	3.96199
BR3 800 nms	P1	131.906	2.9523
BR3 800 nms	P1	112.112	4.00379
BR3 800 nms	P1	60.2046	3.31208
BR3 800 nms	P1	96.5707	2.8905
BR3 800 nms	P1	106.672	3.77412
BR3 800 nms	P1	104.469	2.95691
BR3 800 nms	P1	76.7091	2.31471
BR3 800 nms	P1	97.6734	2.72636
BR3 800 nms	P1	80.2977	3.15962
BR3 800 nms	P1	90.567	1.36747
BR3 800 nms	P1	96.8662	3.91676
BR3 800 nms	P1	63.6457	2.79615
BR3 800 nms	P1	77.6806	2.57393
BR3 800 nms	P1	85.6191	2.52314
BR3 800 nms	P1	109.829	4.05141
BR3 800 nms	P1	81.9604	2.71427
BR3 800 nms	P1	92.673	3.70151
BR3 800 nms	P1	95.6056	3.58268
BR3 800 nms	P1	133.41	4.502
BR3 800 nms	P1	91.0919	4.06366
BR3 800 nms	P1	73.9655	1.41424
BR3 800 nms	P1	89.4062	2.89139
BR3 800 nms	P1	96.5206	3.80216
BR3 800 nms	P1	106.989	3.87759
BR4 800 nms	P1	114.567	3.6995
BR4 800 nms	P1	53.8342	2.108
BR4 800 nms	P1	52.1153	2.17878
BR4 800 nms	P1	118.361	4.16558
BR4 800 nms	P1	58.6675	2.04524
BR4 800 nms	P1	106.963	4.73248
BR4 800 nms	P1	108.046	3.73776
BR4 800 nms	P1	131.758	5.53621
BR4 800 nms	P1	102.601	3.37738
BR4 800 nms	P1	65.2576	2.80333
BR4 800 nms	P1	87.5603	3.57651
BR4 800 nms	P1	80.4178	3.39791
BR4 800 nms	P1	110.931	3.98019
BR4 800 nms	P1	81.6906	3.79094
BR4 800 nms	P1	120.072	5.20252
BR4 800 nms	P1	55.3986	2.56645
BR4 800 nms	P1	78.373	3.76045
BR4 800 nms	P1	120.552	4.44269
BR4 800 nms	P1	97.0411	3.31016
BR4 800 nms	P1	95.1601	3.46069
BR4 800 nms	P1	104.296	3.45239
BR4 800 nms	P1	101.958	3.33383
BR4 800 nms	P1	184.871	6.66892
BR4 800 nms	P1	119.321	3.93717
BR4 800 nms	P1	81.598	2.90236
BR4 800 nms	P1	75.9153	2.92478
BR4 800 nms	P1	121.558	4.39753
BR4 800 nms	P1	94.969	3.42851
BR4 800 nms	P1	73.3717	2.99119
BR4 800 nms	P1	78.0728	3.47004
BR4 800 nms	P1	83.451	3.91612
BR4 800 nms	P1	87.6914	3.68441
BR4 800 nms	P1	78.4611	2.89673
BR4 800 nms	P1	106.256	3.38656
BR4 800 nms	P1	90.1174	3.5468
BR4 800 nms	P1	114.856	3.96061
BR4 800 nms	P1	87.6555	2.97357
BR4 800 nms	P1	51.3928	1.1726
BR4 800 nms	P1	75.8008	2.45074
BR4 800 nms	P1	72.9586	2.58098
BR4 800 nms	P1	95.9247	4.08808
BR4 800 nms	P1	61.4161	1.85582
BR4 800 nms	P1	99.7439	2.78826
BR4 800 nms	P1	78.5949	2.32082
BR4 800 nms	P1	284.48	10.5028
BR4 800 nms	P1	130.52	3.19886
BR4 800 nms	P1	60.1301	1.78503
BR4 800 nms	P1	96.8848	3.43638
BR4 800 nms	P1	95.7433	3.44373
BR4 800 nms	P1	109.927	2.86925
BR4 800 nms	P1	88.1413	3.30756
BR4 800 nms	P1	95.572	2.45954
BR4 800 nms	P1	97.5353	3.43726
BR4 800 nms	P1	103.21	3.80039
BR4 800 nms	P1	143.716	3.88344
BR4 800 nms	P1	93.5675	2.80925
BR4 800 nms	P1	87.7217	2.73622
BR1 1600 nms	P2	117.888	4.55356
BR1 1600 nms	P2	98.0569	6.37031
BR1 1600 nms	P2	74.2691	4.82916
BR1 1600 nms	P2	99.3061	6.55546
BR1 1600 nms	P2	129.321	7.10887
BR1 1600 nms	P2	164.627	6.697
BR1 1600 nms	P2	122.262	7.70564
BR1 1600 nms	P2	160.125	10.345
BR1 1600 nms	P2	195.667	10.776
BR1 1600 nms	P2	188.815	4.76668
BR1 1600 nms	P2	90.651	5.8787
BR1 1600 nms	P2	135.394	8.42408
BR1 1600 nms	P2	85.0541	6.21004
BR1 1600 nms	P2	88.7377	4.16032
BR1 1600 nms	P2	123.478	4.15543
BR1 1600 nms	P2	86.7346	5.22602
BR1 1600 nms	P2	144.909	8.89518
BR1 1600 nms	P2	113.22	7.36128
BR1 1600 nms	P2	146.366	5.27403
BR1 1600 nms	P2	153.504	6.91086
BR1 1600 nms	P2	73.7074	5.44251
BR1 1600 nms	P2	62.8812	3.62907
BR1 1600 nms	P2	80.2778	5.5973
BR1 1600 nms	P2	63.9362	2.74467
BR1 1600 nms	P2	59.0586	4.12118
BR1 1600 nms	P2	58.7265	3.32527
BR1 1600 nms	P2	58.5502	2.24221
BR2 1600 nms	P2	76.8623	7.54674
BR2 1600 nms	P2	68.0874	8.13903
BR2 1600 nms	P2	87.6207	6.16669
BR2 1600 nms	P2	158.865	10.0536
BR2 1600 nms	P2	60.6266	7.10157
BR2 1600 nms	P2	59.9976	6.09315
BR2 1600 nms	P2	72.0872	4.02376
BR2 1600 nms	P2	67.3079	5.93242
BR2 1600 nms	P2	70.8642	5.65231
BR2 1600 nms	P2	61.4128	8.17318
BR2 1600 nms	P2	76.7738	7.48922
BR2 1600 nms	P2	84.2094	3.63351
BR2 1600 nms	P2	77.0423	2.59286
BR2 1600 nms	P2	155.404	13.4445
BR3 1600 nms	P2	87.5537	5.63129
BR3 1600 nms	P2	60.1829	5.92173
BR3 1600 nms	P2	100.553	5.26284
BR3 1600 nms	P2	75.633	7.51306
BR3 1600 nms	P2	124.242	5.09378
BR3 1600 nms	P2	124.821	10.2393
BR3 1600 nms	P2	59.0692	5.13166
BR3 1600 nms	P2	80.4251	3.38364
BR3 1600 nms	P2	85.29	6.28298
BR3 1600 nms	P2	138.562	10.0022
BR3 1600 nms	P2	137.858	12.2102
BR3 1600 nms	P2	77.6075	6.44728
BR3 1600 nms	P2	76.904	7.06207
BR3 1600 nms	P2	82.6234	10.264
BR3 1600 nms	P2	90.4134	5.97581
BR3 1600 nms	P2	115.926	6.73617
BR3 1600 nms	P2	65.5361	2.45438
BR3 1600 nms	P2	109.586	5.57313
BR3 1600 nms	P2	114.638	5.1136
BR3 1600 nms	P2	83.8255	7.03869
BR3 1600 nms	P2	84.9169	6.83073
BR3 1600 nms	P2	59.68	4.0844
BR3 1600 nms	P2	88.8765	8.82637
BR3 1600 nms	P2	137.541	7.69758
BR3 1600 nms	P2	96.7393	8.91069
BR3 1600 nms	P2	121.064	8.76258
BR3 1600 nms	P2	125.242	6.40378
BR3 1600 nms	P2	93.1653	5.93432
BR3 1600 nms	P2	91.3943	6.99948
BR3 1600 nms	P2	94.1425	10.0042
BR3 1600 nms	P2	154.413	10.257
BR3 1600 nms	P2	127.061	5.35075
BR3 1600 nms	P2	108.804	9.73073
BR3 1600 nms	P2	153.92	5.64477
BR3 1600 nms	P2	116.783	7.01528
BR3 1600 nms	P2	146.026	9.09639
BR3 1600 nms	P2	138.663	6.88049
BR3 1600 nms	P2	131.591	10.6213
BR3 1600 nms	P2	72.6329	4.96279
BR3 1600 nms	P2	123.556	7.76176
BR3 1600 nms	P2	82.2446	6.21203
BR3 1600 nms	P2	143.403	9.12076
BR3 1600 nms	P2	97.6876	5.14679
BR3 1600 nms	P2	135.263	9.51611
BR3 1600 nms	P2	124.69	11.0248
BR3 1600 nms	P2	87.7089	7.31308
BR3 1600 nms	P2	130.964	5.23717
BR3 1600 nms	P2	59.9094	5.24118
BR3 1600 nms	P2	172.37	9.55625
BR3 1600 nms	P2	123.35	8.35115
BR3 1600 nms	P2	130.31	10.5862
BR3 1600 nms	P2	91.7663	5.24638
BR3 1600 nms	P2	128.541	9.82921
BR3 1600 nms	P2	89.6744	7.0814
BR4 1600 nms	P2	134.301	12.8635
BR4 1600 nms	P2	117.355	8.20812
BR4 1600 nms	P2	116.97	9.94831
BR4 1600 nms	P2	82.6291	3.40064
BR4 1600 nms	P2	93.7939	7.71207
BR4 1600 nms	P2	102.776	7.04519
BR4 1600 nms	P2	153.968	11.0556
BR4 1600 nms	P2	99.9788	7.22091
BR4 1600 nms	P2	120.932	10.7463
BR4 1600 nms	P2	70.6815	5.99944
BR4 1600 nms	P2	146.87	12.9096
BR4 1600 nms	P2	88.4087	7.66383
BR4 1600 nms	P2	91.0259	6.72273
BR4 1600 nms	P2	125.371	6.86773
BR4 1600 nms	P2	87.0627	6.4585
BR4 1600 nms	P2	94.5671	6.73347
BR4 1600 nms	P2	87.1007	7.72743
BR4 1600 nms	P2	110.399	3.90463
BR4 1600 nms	P2	63.4671	5.77483
BR4 1600 nms	P2	111.456	8.41964
BR4 1600 nms	P2	123.502	7.82118
BR4 1600 nms	P2	113.728	9.70779
BR4 1600 nms	P2	163.287	10.5751
BR4 1600 nms	P2	81.4701	8.69358
BR4 1600 nms	P2	78.6383	6.4298
BR4 1600 nms	P2	123.096	11.0173
BR4 1600 nms	P2	98.7728	8.22914
BR4 1600 nms	P2	93.8226	8.3981
BR4 1600 nms	P2	144.885	11.6576
BR4 1600 nms	P2	114.94	5.75382
BR4 1600 nms	P2	79.6261	6.72741
BR4 1600 nms	P2	145.123	8.14512
BR4 1600 nms	P2	143.663	10.119
BR4 1600 nms	P2	120.179	8.96093
BR4 1600 nms	P2	101.973	8.8833
BR4 1600 nms	P2	59.6636	6.52451
BR4 1600 nms	P2	135.229	10.2966
BR4 1600 nms	P2	202.991	9.27234
BR4 1600 nms	P2	103.739	8.28946
BR4 1600 nms	P2	89.8787	6.10129
BR4 1600 nms	P2	84.7443	8.13068
BR4 1600 nms	P2	102.612	6.31237
BR4 1600 nms	P2	103.301	6.43464
BR4 1600 nms	P2	102.332	6.05917
BR4 1600 nms	P2	60.626	5.44874
BR4 1600 nms	P2	178.703	13.3392
BR4 1600 nms	P2	139.889	9.47486
BR4 1600 nms	P2	90.5558	8.43659
BR4 1600 nms	P2	123.147	9.80979
BR4 1600 nms	P2	110.557	6.96375
BR4 1600 nms	P2	113.342	7.09498
BR4 1600 nms	P2	139.813	10.4354
BR4 1600 nms	P2	143.528	8.78823
BR4 1600 nms	P2	92.9882	6.82357
BR4 1600 nms	P2	80.5194	5.52297
BR4 1600 nms	P2	120.726	9.0742
BR4 1600 nms	P2	90.3271	7.61525
BR4 1600 nms	P2	98.2387	8.93846
BR4 1600 nms	P2	145.628	6.62846
BR4 1600 nms	P2	147.71	9.48709
BR4 1600 nms	P2	66.3973	4.63848
BR4 1600 nms	P2	101.105	8.85302
BR4 1600 nms	P2	140.596	5.98752
BR4 1600 nms	P2	66.4747	5.2072
BR4 1600 nms	P2	131.414	10.6612
BR4 1600 nms	P2	102.356	9.1811
BR4 1600 nms	P2	117.496	8.80021
BR4 1600 nms	P2	112.929	7.24534
BR4 1600 nms	P2	98.777	7.82887
BR4 1600 nms	P2	198.14	13.4776
BR4 1600 nms	P2	163.598	11.8193
BR4 1600 nms	P2	153.087	4.60874
BR4 1600 nms	P2	178.394	9.578
BR4 1600 nms	P2	92.7022	7.6072
BR4 1600 nms	P2	117.771	7.85265
BR4 1600 nms	P2	168.534	11.1376
BR4 1600 nms	P2	80.5342	6.02568
BR4 1600 nms	P2	60.8665	4.18437
BR4 1600 nms	P2	141.278	11.7536
BR4 1600 nms	P2	93.1304	7.277
BR4 1600 nms	P2	102.364	8.09081
BR4 1600 nms	P2	116.223	7.98142
BR4 1600 nms	P2	60.6792	7.04823
BR4 1600 nms	P2	86.584	4.0549
BR4 1600 nms	P2	175.676	7.71416
BR4 1600 nms	P2	137.473	8.04198
BR4 1600 nms	P2	116.61	9.39165
BR4 1600 nms	P2	113.848	7.12033
BR4 1600 nms	P2	120.36	10.2734
BR4 1600 nms	P2	129.339	8.20239
BR4 1600 nms	P2	101.451	8.26004
BR4 1600 nms	P2	84.814	6.70979
BR4 1600 nms	P2	94.0228	7.50298
BR4 1600 nms	P2	85.503	7.08178
BR4 1600 nms	P2	117.438	8.34208
BR4 1600 nms	P2	113.096	6.14135
BR4 1600 nms	P2	125.751	6.47333
BR4 1600 nms	P2	64.3879	5.73321
BR4 1600 nms	P2	103.527	6.99867
BR4 1600 nms	P2	67.7639	3.48391
BR4 1600 nms	P2	86.5877	5.82624
BR4 1600 nms	P2	85.6228	4.129
BR4 1600 nms	P2	119.592	7.65898
BR4 1600 nms	P2	102.615	6.19942
BR4 1600 nms	P2	111.15	8.88578
BR4 1600 nms	P2	69.0287	5.45192
BR4 1600 nms	P2	78.3574	5.6748
BR4 1600 nms	P2	95.4665	6.57856
BR4 1600 nms	P2	147.61	9.06832
BR4 1600 nms	P2	69.5795	3.83574
BR4 1600 nms	P2	93.2561	7.74909
BR4 1600 nms	P2	81.2835	6.7438
BR4 1600 nms	P2	113.603	7.37424
BR4 1600 nms	P2	113.657	9.16524
BR4 1600 nms	P2	80.5244	7.01865
BR4 1600 nms	P2	98.791	7.55426
BR4 1600 nms	P2	57.7492	4.35288
BR4 1600 nms	P2	135.189	8.11288
BR4 1600 nms	P2	103.654	3.96011
BR4 1600 nms	P2	65.3303	4.02476
BR4 1600 nms	P2	157.225	10.8527
BR4 1600 nms	P2	77.5516	5.30575
BR4 1600 nms	P2	82.4206	6.43601
BR4 1600 nms	P2	134.289	8.02012
BR4 1600 nms	P2	111.155	4.26399
BR4 1600 nms	P2	93.3621	4.16525
BR4 1600 nms	P2	74.2296	5.07501
BR4 1600 nms	P2	62.1703	3.66709
BR4 1600 nms	P2	68.2306	6.04654
BR4 1600 nms	P2	107.567	8.99502
BR4 1600 nms	P2	127.255	8.38469
BR4 1600 nms	P2	109.601	8.45064
BR4 1600 nms	P2	84.9852	4.39847
BR4 1600 nms	P2	153.357	6.7657
BR4 1600 nms	P2	90.4829	7.24199
BR4 1600 nms	P2	72.0384	4.58553
BR4 1600 nms	P2	95.7617	6.75271
BR4 1600 nms	P2	114.249	7.43551
BR4 1600 nms	P2	122.531	8.35397
BR4 1600 nms	P2	87.0784	7.65767
BR4 1600 nms	P2	96.1846	7.32954
BR4 1600 nms	P2	65.6645	7.29299
BR4 1600 nms	P2	102.011	7.43895
BR4 1600 nms	P2	92.9701	8.30465
BR4 1600 nms	P2	121.084	8.5833
BR4 1600 nms	P2	157.226	10.8992
BR4 1600 nms	P2	115.302	8.24237
BR4 1600 nms	P2	67.9969	6.04207
BR4 1600 nms	P2	101.311	5.75421
BR4 1600 nms	P2	91.7681	7.71838
BR4 1600 nms	P2	86.616	6.07512
BR4 1600 nms	P2	97.7686	10.3798
BR4 1600 nms	P2	113.086	7.29073
BR4 1600 nms	P2	121.56	8.38235
BR4 1600 nms	P2	170.966	11.6597
BR4 1600 nms	P2	106.148	7.20595
BR4 1600 nms	P2	184.014	12.7774
BR4 1600 nms	P2	86.3171	5.91226
BR4 1600 nms	P2	63.2824	4.4726
BR4 1600 nms	P2	90.8561	8.19822
BR1 3200 nms	P0	88.9442	13.7497
BR1 3200 nms	P0	152.393	21.9142
BR1 3200 nms	P0	145.703	15.5635
BR1 3200 nms	P0	179.204	18.813
BR1 3200 nms	P0	110.432	16.2125
BR1 3200 nms	P0	129.505	14.8649
BR1 3200 nms	P0	201	21.7244
BR1 3200 nms	P0	101.99	10.7625
BR1 3200 nms	P0	105.261	11.9682
BR1 3200 nms	P0	125.845	11.6642
BR1 3200 nms	P0	195.666	20.7693
BR1 3200 nms	P0	167.759	27.8511
BR1 3200 nms	P0	107.897	14.3058
BR1 3200 nms	P0	132.557	17.9774
BR1 3200 nms	P0	127.745	17.8321
BR1 3200 nms	P0	209.721	11.1457
BR1 3200 nms	P0	212.027	25.7691
BR1 3200 nms	P0	156.146	19.9968
BR1 3200 nms	P0	123.957	13.6367
BR1 3200 nms	P0	130.287	18.7854
BR1 3200 nms	P0	170.334	16.7396
BR1 3200 nms	P0	97.8332	14.771
BR1 3200 nms	P0	134.745	20.4883
BR1 3200 nms	P0	112.905	13.0421
BR1 3200 nms	P0	186.624	23.1295
BR1 3200 nms	P0	68.7375	16.8716
BR1 3200 nms	P0	72.0609	5.46718
BR1 3200 nms	P0	62.3032	12.8787
BR1 3200 nms	P0	73.8981	15.3388
BR1 3200 nms	P0	84.8541	9.29779
BR1 3200 nms	P0	63.72	12.6222
BR1 3200 nms	P0	72.8597	9.37655
BR1 3200 nms	P0	65.0783	10.6014
BR1 3200 nms	P0	58.586	13.261
BR1 3200 nms	P0	65.2818	12.4981
BR1 3200 nms	P0	56.5085	5.81235
BR1 3200 nms	P0	56.2184	5.50598
BR1 3200 nms	P0	81.0303	16.2413
BR1 3200 nms	P0	63.2363	16.3036
BR1 3200 nms	P0	63.1648	11.2187
BR2 3200 nms	P0	59.7738	12.7612
BR2 3200 nms	P0	68.545	11.1395
BR2 3200 nms	P0	68.2049	9.33594
BR2 3200 nms	P0	59.7313	14.4743
BR2 3200 nms	P0	58.7528	12.5478
BR2 3200 nms	P0	58.6064	8.38427
BR2 3200 nms	P0	61.193	6.45206
BR2 3200 nms	P0	57.8246	9.33092
BR2 3200 nms	P0	55.9002	11.6388
BR2 3200 nms	P0	62.383	11.5077
BR2 3200 nms	P0	112.3	20.2608
BR2 3200 nms	P0	61.0754	9.47984
BR2 3200 nms	P0	65.1622	8.80998
BR2 3200 nms	P0	57.9379	13.8228
BR2 3200 nms	P0	75.7648	14.028
BR2 3200 nms	P0	64.3603	16.5233
BR2 3200 nms	P0	59.3783	12.0045
BR2 3200 nms	P0	63.8737	11.7985
BR2 3200 nms	P0	195.288	20.6728
BR2 3200 nms	P0	67.4812	13.1377
BR2 3200 nms	P0	63.9146	10.5148
BR2 3200 nms	P0	57.2498	12.3407
BR2 3200 nms	P0	199.835	26.5197
BR2 3200 nms	P0	144.46	20.3625
BR2 3200 nms	P0	224.38	34.7845
BR2 3200 nms	P0	56.4446	8.53276
BR2 3200 nms	P0	103.188	9.67957
BR2 3200 nms	P0	62.5411	15.0961
BR2 3200 nms	P0	73.329	9.10693
BR2 3200 nms	P0	78.7572	10.3758
BR2 3200 nms	P0	59.7485	12.961
BR2 3200 nms	P0	196.829	30.2089
BR2 3200 nms	P0	237.326	37.9647
BR2 3200 nms	P0	136.574	19.9762
BR2 3200 nms	P0	96.2139	14.0156
BR2 3200 nms	P0	104.683	16.0035
BR3 3200 nms	P0	117.485	10.9576
BR3 3200 nms	P0	94.1616	16.2552
BR3 3200 nms	P0	59.967	13.628
BR3 3200 nms	P0	118.901	16.0676
BR3 3200 nms	P0	167.045	21.9645
BR3 3200 nms	P0	152.986	12.3663
BR3 3200 nms	P0	73.797	14.3073
BR3 3200 nms	P0	98.3241	12.8885
BR3 3200 nms	P0	190.414	14.3941
BR3 3200 nms	P0	67.6482	8.60305
BR3 3200 nms	P0	56.633	12.0224
BR3 3200 nms	P0	85.0874	10.1081
BR3 3200 nms	P0	117.39	10.1338
BR3 3200 nms	P0	58.9828	10.4174
BR3 3200 nms	P0	106.938	18.2202
BR3 3200 nms	P0	79.8197	10.6767
BR3 3200 nms	P0	186.634	27.4734
BR3 3200 nms	P0	192.779	19.6507
BR3 3200 nms	P0	120.498	7.90301
BR3 3200 nms	P0	151.664	4.60145
BR3 3200 nms	P0	224.006	28.9812
BR3 3200 nms	P0	101.581	14.3069
BR3 3200 nms	P0	91.621	18.3067
BR3 3200 nms	P0	187.395	14.7551
BR3 3200 nms	P0	173.271	20.3591
BR3 3200 nms	P0	130.627	22.7754
BR3 3200 nms	P0	101.433	15.5935
BR3 3200 nms	P0	61.7105	10.8336
BR3 3200 nms	P0	74.424	10.3812
BR3 3200 nms	P0	96.7941	18.3885
BR3 3200 nms	P0	152.423	20.44
BR3 3200 nms	P0	155.743	8.69338
BR3 3200 nms	P0	135.449	21.5662
BR3 3200 nms	P0	158.727	25.0841
BR3 3200 nms	P0	99.5045	12.658
BR3 3200 nms	P0	141.789	25.167
BR3 3200 nms	P0	239.764	41.4429
BR3 3200 nms	P0	214.175	22.2441
BR3 3200 nms	P0	90.5342	14.1253
BR3 3200 nms	P0	223.645	35.1628
BR3 3200 nms	P0	73.8394	11.8405
BR3 3200 nms	P0	120.174	22.4958
BR3 3200 nms	P0	102.047	19.1077
BR3 3200 nms	P0	91.4156	12.4826
BR3 3200 nms	P0	123.614	13.1366
BR3 3200 nms	P0	129.856	17.1513
BR3 3200 nms	P0	70.8859	11.5411
BR3 3200 nms	P0	106.918	11.693
BR3 3200 nms	P0	97.979	15.4002
BR3 3200 nms	P0	190.838	25.1025
BR3 3200 nms	P0	136.972	22.2208
BR3 3200 nms	P0	202.403	33.9794
BR3 3200 nms	P0	123.248	14.6883
BR3 3200 nms	P0	135.512	22.8896
BR3 3200 nms	P0	103.446	13.9803
BR3 3200 nms	P0	120.809	20.0262
BR3 3200 nms	P0	135.894	27.2683
BR3 3200 nms	P0	125.358	22.5945
BR3 3200 nms	P0	121.609	18.4805
BR3 3200 nms	P0	165.607	15.3665
BR3 3200 nms	P0	197.986	3.75175
BR3 3200 nms	P0	123.154	20.8242
BR3 3200 nms	P0	139.879	19.0928
BR3 3200 nms	P0	72.5854	10.9048
BR3 3200 nms	P0	135.226	18.1195
BR3 3200 nms	P0	94.0058	11.3764
BR3 3200 nms	P0	88.9951	11.9865
BR3 3200 nms	P0	85.7097	14.3546
BR3 3200 nms	P0	100.475	19.3934
BR3 3200 nms	P0	213.687	22.4463
BR3 3200 nms	P0	67.565	7.38838
BR3 3200 nms	P0	126.189	20.5089
BR3 3200 nms	P0	109.016	16.0531
BR3 3200 nms	P0	89.5953	9.33512
BR3 3200 nms	P0	71.9365	14.399
BR3 3200 nms	P0	134.77	14.265
BR3 3200 nms	P0	88.4048	11.0633
BR3 3200 nms	P0	149.424	7.03804
BR3 3200 nms	P0	120.603	17.0588
BR3 3200 nms	P0	127.825	17.2838
BR3 3200 nms	P0	221.635	16.977
BR3 3200 nms	P0	231.639	26.6904
BR3 3200 nms	P0	121.735	15.1512
BR3 3200 nms	P0	99.5571	15.396
BR3 3200 nms	P0	120.563	12.1758
BR3 3200 nms	P0	150.646	19.4426
BR4 3200 nms	P0	93.1999	17.2874
BR4 3200 nms	P0	115.41	16.8982
BR4 3200 nms	P0	83.9274	13.0651
BR4 3200 nms	P0	138.845	17.2522
BR4 3200 nms	P0	119.974	15.3783
BR4 3200 nms	P0	148.058	15.1054
BR4 3200 nms	P0	148.006	19.5659
BR4 3200 nms	P0	205.529	22.2542
BR4 3200 nms	P0	169.157	19.1706
BR4 3200 nms	P0	117.1	14.4111
BR4 3200 nms	P0	109.661	20.0505
BR4 3200 nms	P0	91.9032	17.4826
BR4 3200 nms	P0	123.64	19.2006
BR4 3200 nms	P0	94.8199	14.5292
BR4 3200 nms	P0	83.696	11.6441
BR4 3200 nms	P0	140.224	23.6849
BR4 3200 nms	P0	126.114	15.7299
BR4 3200 nms	P0	92.8953	14.7494
BR4 3200 nms	P0	119.044	16.4574
BR4 3200 nms	P0	98.8807	16.5818
BR4 3200 nms	P0	109.069	11.8194
BR4 3200 nms	P0	203.451	24.2137
BR4 3200 nms	P0	86.7942	14.1468
BR4 3200 nms	P0	94.3832	13.7847
BR4 3200 nms	P0	170.547	24.0319
BR4 3200 nms	P0	82.0426	11.113
BR4 3200 nms	P0	192.202	26.6216
BR4 3200 nms	P0	113.625	20.2071
BR4 3200 nms	P0	151.616	21.0028
BR4 3200 nms	P0	125.458	12.9286
BR4 3200 nms	P0	96.4605	13.2697
BR4 3200 nms	P0	69.7011	10.9835
BR4 3200 nms	P0	66.8082	7.70266
BR4 3200 nms	P0	77.75	12.9294
BR4 3200 nms	P0	87.0488	16.62
BR4 3200 nms	P0	108.823	14.9441
BR4 3200 nms	P0	98.0278	14.128
BR4 3200 nms	P0	118.392	15.1102
BR4 3200 nms	P0	94.4659	16.1049
BR4 3200 nms	P0	181.164	28.268
BR4 3200 nms	P0	83.8622	10.4854
BR4 3200 nms	P0	76.53	11.9004
BR4 3200 nms	P0	115.059	15.8052
BR4 3200 nms	P0	75.1075	9.9486
BR4 3200 nms	P0	84.4965	17.01
BR4 3200 nms	P0	89.1716	18.2194
BR4 3200 nms	P0	150.316	18.0255
BR4 3200 nms	P0	93.3022	16.426
BR4 3200 nms	P0	172.804	25.3181
BR4 3200 nms	P0	107.012	18.4268
BR4 3200 nms	P0	101.422	14.3233
BR4 3200 nms	P0	92.6427	9.07371
BR4 3200 nms	P0	74.8204	10.8291
BR4 3200 nms	P0	96.2327	10.5127
BR4 3200 nms	P0	178.255	9.54769
BR4 3200 nms	P0	86.7639	12.4014
BR4 3200 nms	P0	98.0791	11.9023
BR4 3200 nms	P0	117.762	14.2519
BR4 3200 nms	P0	127.14	20.4137
BR4 3200 nms	P0	65.3764	13.1234
BR4 3200 nms	P0	120.849	18.0279
BR4 3200 nms	P0	86.9427	16.9844
BR4 3200 nms	P0	163.373	23.497
BR4 3200 nms	P0	152.984	26.2064
BR4 3200 nms	P0	102.7	14.5728
BR4 3200 nms	P0	72.5478	8.3894
BR4 3200 nms	P0	119.061	18.2938
BR4 3200 nms	P0	161.378	22.8835
BR4 3200 nms	P0	130.128	24.9008
BR4 3200 nms	P0	113.684	15.6024
BR4 3200 nms	P0	122.083	22.2591
BR4 3200 nms	P0	108.85	14.0213
BR4 3200 nms	P0	132.511	20.3087
BR4 3200 nms	P0	92.8773	0.394542
BR4 3200 nms	P0	67.998	11.4891
BR4 3200 nms	P0	88.9212	10.472
BR4 3200 nms	P0	70.0724	8.47052
BR4 3200 nms	P0	74.4155	13.2124
BR4 3200 nms	P0	194.11	25.5426
BR4 3200 nms	P0	79.9709	13.1021
BR4 3200 nms	P0	99.5425	14.1833
BR4 3200 nms	P0	87.9006	12.8833
BR4 3200 nms	P0	124.08	18.2483
BR4 3200 nms	P0	112.171	13.7482
BR4 3200 nms	P0	131.169	18.3706
BR4 3200 nms	P0	85.4767	12.1594
BR4 3200 nms	P0	121.739	20.4529
BR4 3200 nms	P0	136.851	19.3303
BR4 3200 nms	P0	96.4035	9.77858
BR4 3200 nms	P0	87.1703	14.0212
BR4 3200 nms	P0	104.138	16.3742
BR4 3200 nms	P0	161.665	23.9931
BR4 3200 nms	P0	100.218	19.497
BR4 3200 nms	P0	116.172	19.7529
BR4 3200 nms	P0	122.343	16.6863
BR4 3200 nms	P0	155.164	18.6922
BR4 3200 nms	P0	140.245	18.891
BR4 3200 nms	P0	104.543	12.4067
BR4 3200 nms	P0	94.2509	12.0302
BR4 3200 nms	P0	60.1802	10.7055
BR4 3200 nms	P0	108.185	16.283
BR4 3200 nms	P0	104.74	11.5531
BR4 3200 nms	P0	76.328	9.44374
BR4 3200 nms	P0	102.15	15.6178
BR4 3200 nms	P0	113.135	14.0872
BR4 3200 nms	P0	58.1453	5.31905
BR4 3200 nms	P0	104.273	10.8122
BR4 3200 nms	P0	91.4866	14.9337
BR4 3200 nms	P0	128.414	20.8325
BR4 3200 nms	P0	99.9437	16.2997
BR4 3200 nms	P0	114.508	11.0296
BR4 3200 nms	P0	135.729	19.5039
BR4 3200 nms	P0	165.839	22.2823
BR4 3200 nms	P0	146.505	20.8213
BR4 3200 nms	P0	149.035	18.9069
BR4 3200 nms	P0	132.924	17.8937
BR4 3200 nms	P0	179.168	28.3725
BR4 3200 nms	P0	108.46	13.6914
BR4 3200 nms	P0	87.5374	15.2593
BR4 3200 nms	P0	100.598	11.7232
BR4 3200 nms	P0	94.8223	15.005
BR4 3200 nms	P0	108.328	15.5492
BR4 3200 nms	P0	89.4144	7.91005
BR4 3200 nms	P0	66.3563	11.0488
BR4 3200 nms	P0	106.472	9.82336
BR4 3200 nms	P0	58.2581	12.2637
BR4 3200 nms	P0	117.773	18.1772
BR4 3200 nms	P0	111.914	14.0479
BR4 3200 nms	P0	114.637	17.658
BR4 3200 nms	P0	101.052	9.53905
BR4 3200 nms	P0	88.3303	10.9195
BR4 3200 nms	P0	87.6671	13.0852
BR4 3200 nms	P0	77.0835	11.648
BR4 3200 nms	P0	95.8881	6.53972
BR4 3200 nms	P0	79.1103	15.2551
BR4 3200 nms	P0	221.721	29.8664
BR4 3200 nms	P0	112.553	13.847
BR4 3200 nms	P0	113.423	14.9378
BR4 3200 nms	P0	115.29	11.6174
BR4 3200 nms	P0	126.268	19.8113
BR4 3200 nms	P0	98.4008	13.0506
BR4 3200 nms	P0	79.7061	11.2349
BR4 3200 nms	P0	108.668	12.8036
BR4 3200 nms	P0	91.037	11.007
BR4 3200 nms	P0	112.405	11.8532
BR4 3200 nms	P0	79.3251	10.5921
BR4 3200 nms	P0	109.058	12.1809
BR4 3200 nms	P0	153.398	12.6927
BR4 3200 nms	P0	72.6369	13.5297
BR4 3200 nms	P0	129.869	12.7768
BR4 3200 nms	P0	120.706	16.6813
BR4 3200 nms	P0	125.73	8.61736
BR4 3200 nms	P0	63.592	7.90522
BR4 3200 nms	P0	171.515	23.2693
BR4 3200 nms	P0	209.952	23.7616
BR4 3200 nms	P0	113.454	8.54401
BR4 3200 nms	P0	102.653	16.9385
BR4 3200 nms	P0	94.2382	15.4041
BR4 3200 nms	P0	92.5679	16.7437
BR4 3200 nms	P0	123.205	14.4632
BR4 3200 nms	P0	164.396	18.1327
BR4 3200 nms	P0	88.9232	5.76343
BR4 3200 nms	P0	142.391	18.3107
BR4 3200 nms	P0	86.1313	13.0749
BR4 3200 nms	P0	98.6802	9.88436
BR4 3200 nms	P0	108.128	12.5524
BR4 3200 nms	P0	131.944	21.7177
BR4 3200 nms	P0	102.161	9.63986
BR4 3200 nms	P0	119.713	18.864
BR1 6400 nms	P1	219.635	53.387
BR1 6400 nms	P1	146.941	45.0456
BR1 6400 nms	P1	161.438	45.2549
BR1 6400 nms	P1	183.187	64.88
BR1 6400 nms	P1	211.73	24.5512
BR1 6400 nms	P1	242.202	43.123
BR1 6400 nms	P1	145.776	29.6185
BR1 6400 nms	P1	140.5	33.4421
BR1 6400 nms	P1	106.749	26.0321
BR1 6400 nms	P1	206.88	27.8648
BR1 6400 nms	P1	191.671	48.7618
BR1 6400 nms	P1	170.711	26.3918
BR1 6400 nms	P1	153.549	39.5062
BR1 6400 nms	P1	195.04	37.5398
BR1 6400 nms	P1	244.443	62.7844
BR1 6400 nms	P1	142.663	38.5695
BR1 6400 nms	P1	207.83	53.6082
BR1 6400 nms	P1	161.131	40.8558
BR1 6400 nms	P1	96.6261	17.1445
BR1 6400 nms	P1	179.955	49.3586
BR1 6400 nms	P1	203.421	45.3145
BR1 6400 nms	P1	243.262	21.2311
BR1 6400 nms	P1	163.962	44.3639
BR1 6400 nms	P1	122.539	39.0675
BR1 6400 nms	P1	212.804	44.7914
BR1 6400 nms	P1	208.624	69.7838
BR1 6400 nms	P1	192.572	64.9846
BR1 6400 nms	P1	263.45	67.4579
BR1 6400 nms	P1	292.307	71.9714
BR1 6400 nms	P1	181.76	42.2925
BR1 6400 nms	P1	96.082	14.9052
BR1 6400 nms	P1	179.855	43.2097
BR1 6400 nms	P1	198.933	45.4692
BR1 6400 nms	P1	257.34	53.2094
BR1 6400 nms	P1	136.583	35.635
BR1 6400 nms	P1	102.424	31.2746
BR1 6400 nms	P1	58.024	33.1244
BR1 6400 nms	P1	57.6696	15.0558
BR1 6400 nms	P1	73.7514	25.1667
BR1 6400 nms	P1	64.7494	17.7076
BR1 6400 nms	P1	69.6903	16.7763
BR1 6400 nms	P1	68.7243	20.1
BR2 6400 nms	P1	63.3636	20.1799
BR2 6400 nms	P1	63.3892	19.9079
BR2 6400 nms	P1	97.9158	24.0131
BR2 6400 nms	P1	80.7194	27.1796
BR2 6400 nms	P1	57.613	13.3712
BR2 6400 nms	P1	58.181	8.88354
BR2 6400 nms	P1	63.4555	20.751
BR2 6400 nms	P1	67.3309	12.7542
BR2 6400 nms	P1	60.6901	19.4342
BR2 6400 nms	P1	62.0199	22.0282
BR2 6400 nms	P1	65.9433	21.1752
BR2 6400 nms	P1	68.5255	27.1228
BR2 6400 nms	P1	74.303	17.6486
BR2 6400 nms	P1	58.5977	8.25423
BR2 6400 nms	P1	66.5475	33.7848
BR2 6400 nms	P1	153.272	43.8396
BR2 6400 nms	P1	184.935	64.3649
BR2 6400 nms	P1	59.5758	33.1369
BR2 6400 nms	P1	135.749	41.1915
BR2 6400 nms	P1	145.287	41.9747
BR2 6400 nms	P1	65.5487	20.1382
BR2 6400 nms	P1	136.117	51.8129
BR2 6400 nms	P1	268.361	92.1574
BR2 6400 nms	P1	130.607	9.97718
BR2 6400 nms	P1	60.1951	23.7047
BR2 6400 nms	P1	103.203	36.6338
BR2 6400 nms	P1	141.138	57.7012
BR2 6400 nms	P1	122.26	45.2597
BR2 6400 nms	P1	156.335	47.1143
BR2 6400 nms	P1	173.798	58.4793
BR2 6400 nms	P1	127.23	25.4704
BR2 6400 nms	P1	94.0291	32.72
BR2 6400 nms	P1	275.082	56.8562
BR2 6400 nms	P1	129.923	22.4357
BR2 6400 nms	P1	93.8579	38.838
BR2 6400 nms	P1	165.281	37.9339
BR2 6400 nms	P1	112.83	24.7501
BR3 6400 nms	P1	160.986	35.5999
BR3 6400 nms	P1	223.732	60.6963
BR3 6400 nms	P1	69.4521	19.4627
BR3 6400 nms	P1	76.0309	33.1282
BR3 6400 nms	P1	123.801	37.5534
BR3 6400 nms	P1	63.7354	30.8667
BR3 6400 nms	P1	118.905	33.657
BR3 6400 nms	P1	221.846	26.4192
BR3 6400 nms	P1	221.123	52.456
BR3 6400 nms	P1	192.503	36.4012
BR3 6400 nms	P1	186.362	15.5603
BR3 6400 nms	P1	60.2545	38.3617
BR3 6400 nms	P1	116.48	41.6191
BR3 6400 nms	P1	150.341	50.5747
BR3 6400 nms	P1	256.098	60.2649
BR3 6400 nms	P1	217.922	60.8828
BR3 6400 nms	P1	118.082	40.2206
BR3 6400 nms	P1	138.293	47.5346
BR3 6400 nms	P1	260.042	68.2181
BR3 6400 nms	P1	134.974	34.9257
BR3 6400 nms	P1	70.4847	32.383
BR3 6400 nms	P1	127.093	27.1779
BR3 6400 nms	P1	63.53	19.8364
BR3 6400 nms	P1	263.699	67.6322
BR3 6400 nms	P1	132.197	46.986
BR3 6400 nms	P1	147.797	23.9669
BR3 6400 nms	P1	118.485	24.3896
BR3 6400 nms	P1	141.354	27.5262
BR3 6400 nms	P1	111.374	37.9624
BR3 6400 nms	P1	273.673	44.2523
BR3 6400 nms	P1	144.658	49.8494
BR3 6400 nms	P1	154.632	27.7796
BR3 6400 nms	P1	163.589	48.2792
BR3 6400 nms	P1	116.341	35.1303
BR3 6400 nms	P1	197.666	53.3757
BR3 6400 nms	P1	161.93	39.2987
BR3 6400 nms	P1	123.309	31.4394
BR3 6400 nms	P1	175.142	22.168
BR3 6400 nms	P1	265.447	43.3932
BR3 6400 nms	P1	233.294	43.2668
BR3 6400 nms	P1	141.757	15.5345
BR3 6400 nms	P1	112.461	34.1757
BR3 6400 nms	P1	102.943	12.5353
BR3 6400 nms	P1	126.919	33.2993
BR3 6400 nms	P1	209.318	48.4549
BR3 6400 nms	P1	149.562	30.5506
BR3 6400 nms	P1	158.483	44.1565
BR3 6400 nms	P1	88.9051	22.7091
BR3 6400 nms	P1	148.041	34.3551
BR3 6400 nms	P1	287.425	64.8388
BR3 6400 nms	P1	107.954	40.7586
BR3 6400 nms	P1	141.341	48.8838
BR3 6400 nms	P1	137.53	44.1949
BR3 6400 nms	P1	91.8508	27.7589
BR3 6400 nms	P1	134.673	38.1649
BR3 6400 nms	P1	130.531	37.2895
BR3 6400 nms	P1	105.408	37.7459
BR3 6400 nms	P1	112.443	46.1878
BR3 6400 nms	P1	279.662	49.4858
BR3 6400 nms	P1	221.975	39.284
BR3 6400 nms	P1	158.65	35.4235
BR3 6400 nms	P1	150.258	45.9665
BR3 6400 nms	P1	217.684	52.5774
BR3 6400 nms	P1	93.8687	35.7078
BR3 6400 nms	P1	245.082	29.615
BR3 6400 nms	P1	169.71	35.8273
BR3 6400 nms	P1	93.9626	41.7772
BR3 6400 nms	P1	143.268	24.4402
BR3 6400 nms	P1	260.505	61.0436
BR3 6400 nms	P1	124.74	26.5596
BR3 6400 nms	P1	131.526	43.7268
BR3 6400 nms	P1	99.3382	31.8969
BR3 6400 nms	P1	135.112	46.0814
BR3 6400 nms	P1	101.467	42.7873
BR3 6400 nms	P1	170.838	46.6862
BR3 6400 nms	P1	159.115	34.4308
BR3 6400 nms	P1	104.314	38.8306
BR3 6400 nms	P1	171.885	43.2261
BR3 6400 nms	P1	209.105	69.3757
BR3 6400 nms	P1	105.21	29.7304
BR3 6400 nms	P1	133.472	34.7819
BR3 6400 nms	P1	125.348	21.3661
BR3 6400 nms	P1	125.522	30.2085
BR3 6400 nms	P1	185.99	60.0197
BR3 6400 nms	P1	115.823	40.6395
BR3 6400 nms	P1	284.535	53.0217
BR3 6400 nms	P1	131.063	19.1656
BR3 6400 nms	P1	225.419	67.168
BR3 6400 nms	P1	119.251	14.1403
BR3 6400 nms	P1	107.815	31.9912
BR3 6400 nms	P1	111.255	31.4776
BR3 6400 nms	P1	112.346	34.0903
BR3 6400 nms	P1	296.156	63.2232
BR3 6400 nms	P1	176.427	39.0688
BR3 6400 nms	P1	125.387	36.5913
BR3 6400 nms	P1	184.774	44.0176
BR3 6400 nms	P1	141.418	30.6583
BR3 6400 nms	P1	126.365	42.6521
BR3 6400 nms	P1	174.705	25.1459
BR3 6400 nms	P1	195.295	38.1964
BR3 6400 nms	P1	147.511	19.8342
BR3 6400 nms	P1	245.401	68.6728
BR3 6400 nms	P1	155.988	52.8132
BR3 6400 nms	P1	130.253	42.7669
BR3 6400 nms	P1	83.9859	32.3857
BR4 6400 nms	P1	301.748	70.967
BR4 6400 nms	P1	100.622	31.7574
BR4 6400 nms	P1	109.018	43.2491
BR4 6400 nms	P1	140.302	41.948
BR4 6400 nms	P1	294.446	110.375
BR4 6400 nms	P1	104.553	40.2667
BR4 6400 nms	P1	155.328	47.1468
BR4 6400 nms	P1	72.8826	16.703
BR4 6400 nms	P1	150.375	33.7384
BR4 6400 nms	P1	83.2186	34.2088
BR4 6400 nms	P1	301.436	95.6813
BR4 6400 nms	P1	98.8638	25.6225
BR4 6400 nms	P1	102.023	36.5008
BR4 6400 nms	P1	182.897	35.2668
BR4 6400 nms	P1	113.124	54.3488
BR4 6400 nms	P1	95.3329	35.8918
BR4 6400 nms	P1	146.891	35.0456
BR4 6400 nms	P1	135.538	41.4586
BR4 6400 nms	P1	127.261	40.8637
BR4 6400 nms	P1	187.9	36.5286
BR4 6400 nms	P1	144.877	39.0949
BR4 6400 nms	P1	94.7937	35.5583
BR4 6400 nms	P1	81.5465	25.0826
BR4 6400 nms	P1	93.0736	34.344
BR4 6400 nms	P1	188.622	68.7891
BR4 6400 nms	P1	96.1952	36.7324
BR4 6400 nms	P1	111.897	33.0558
BR4 6400 nms	P1	160.645	50.2054
BR4 6400 nms	P1	127.315	35.6841
BR4 6400 nms	P1	111.135	43.1057
BR4 6400 nms	P1	125.177	46.5883
BR4 6400 nms	P1	120.944	44.0499
BR4 6400 nms	P1	101.348	22.315
BR4 6400 nms	P1	259.412	67.9287
BR4 6400 nms	P1	84.5617	23.5281
BR4 6400 nms	P1	161.572	48.4353
BR4 6400 nms	P1	96.4986	30.0367
BR4 6400 nms	P1	119.798	50.2289
BR4 6400 nms	P1	204.427	47.9591
BR4 6400 nms	P1	158.222	38.6707
BR4 6400 nms	P1	131.548	36.5281
BR4 6400 nms	P1	155.843	41.1659
BR4 6400 nms	P1	213.92	56.5473
BR4 6400 nms	P1	113.624	33.3392
BR4 6400 nms	P1	107.319	41.9752
BR4 6400 nms	P1	147.134	16.226
BR4 6400 nms	P1	100.296	29.3814
BR4 6400 nms	P1	132.511	44.196
BR4 6400 nms	P1	192.239	49.0068
BR4 6400 nms	P1	275.005	91.4373
BR4 6400 nms	P1	105.143	32.436
BR4 6400 nms	P1	98.5493	32.1849
BR4 6400 nms	P1	103.783	27.1637
BR4 6400 nms	P1	167.935	20.5487
BR4 6400 nms	P1	238.685	58.3984
BR4 6400 nms	P1	170.565	49.703
BR4 6400 nms	P1	101.337	32.6105
BR4 6400 nms	P1	108.616	22.2425
BR4 6400 nms	P1	144.044	45.8422
BR4 6400 nms	P1	170.146	56.8067
BR4 6400 nms	P1	223.126	61.2606
BR4 6400 nms	P1	145.721	47.1889
BR4 6400 nms	P1	148.929	38.4528
BR4 6400 nms	P1	140.555	21.6775
BR4 6400 nms	P1	130.587	36.53
BR4 6400 nms	P1	241.762	71.951
BR4 6400 nms	P1	122.634	35.7681
BR4 6400 nms	P1	155.433	49.2922
BR4 6400 nms	P1	79.8848	28.9204
BR4 6400 nms	P1	95.3377	30.3509
BR4 6400 nms	P1	108.349	31.3044
BR4 6400 nms	P1	82.0603	21.5086
BR4 6400 nms	P1	163.51	52.7739
BR4 6400 nms	P1	157.579	44.0885
BR4 6400 nms	P1	98.9851	38.8626
BR4 6400 nms	P1	92.2014	37.2878
BR4 6400 nms	P1	91.4683	25.549
BR4 6400 nms	P1	155.482	33.3872
BR4 6400 nms	P1	117.857	32.0903
BR4 6400 nms	P1	133.263	30.2705
BR4 6400 nms	P1	136.568	27.8338
BR4 6400 nms	P1	127.902	31.5314
BR4 6400 nms	P1	103.705	36.7303
BR4 6400 nms	P1	70.4069	30.9067
BR4 6400 nms	P1	160.634	39.671
BR4 6400 nms	P1	84.1915	12.0029
BR4 6400 nms	P1	138.933	38.7208
BR4 6400 nms	P1	284.641	71.4348
BR4 6400 nms	P1	146.797	41.8599
BR4 6400 nms	P1	179.03	28.6877
BR4 6400 nms	P1	93.3273	23.6247
BR4 6400 nms	P1	121.393	36.3727
BR4 6400 nms	P1	93.6762	35.7728
BR4 6400 nms	P1	120.428	36.7684
BR4 6400 nms	P1	124.965	32.6485
BR4 6400 nms	P1	121.477	40.6115
BR4 6400 nms	P1	98.8489	20.9887
BR4 6400 nms	P1	67.435	16.1294
BR4 6400 nms	P1	153.445	53.2385
BR4 6400 nms	P1	232.825	67.5849
BR4 6400 nms	P1	99.7454	32.1984
BR4 6400 nms	P1	105.943	37.0777
BR4 6400 nms	P1	87.3893	39.8854
BR4 6400 nms	P1	198.215	40.0522
BR4 6400 nms	P1	118.738	41.2931
BR4 6400 nms	P1	150.021	28.1747
BR4 6400 nms	P1	108.158	32.0996
BR4 6400 nms	P1	267.146	32.9641
BR4 6400 nms	P1	106.065	27.9322
BR4 6400 nms	P1	109.592	24.5727
BR4 6400 nms	P1	105.516	34.1028
BR4 6400 nms	P1	123.316	23.2071
BR4 6400 nms	P1	74.2432	18.8312
BR4 6400 nms	P1	153.99	30.1398
BR4 6400 nms	P1	96.3841	27.4668
BR4 6400 nms	P1	83.8342	19.2726
BR4 6400 nms	P1	159.128	27.4568
BR4 6400 nms	P1	102.183	17.3568
BR4 6400 nms	P1	155.29	42.5901
BR4 6400 nms	P1	111.181	33.2407
BR4 6400 nms	P1	198.433	46.9281
BR4 6400 nms	P1	278.092	65.1268
BR4 6400 nms	P1	162.696	48.9707
BR4 6400 nms	P1	93.2913	35.8616
BR4 6400 nms	P1	191.13	47.2017
BR4 6400 nms	P1	113.333	33.1867
BR4 6400 nms	P1	127.165	29.6308
BR4 6400 nms	P1	64.2442	29.4009
BR4 6400 nms	P1	126.845	26.8972
BR4 6400 nms	P1	102.74	21.6673
BR4 6400 nms	P1	112.87	40.3716
BR4 6400 nms	P1	140.147	32.382
BR4 6400 nms	P1	108.867	36.3389
BR4 6400 nms	P1	186.965	43.3033
BR4 6400 nms	P1	298.805	38.6055
BR4 6400 nms	P1	88.1433	21.2325
BR4 6400 nms	P1	140.758	38.9606
BR4 6400 nms	P1	254.584	73.2132
BR4 6400 nms	P1	89.927	48.0594
BR4 6400 nms	P1	118.994	33.5943
BR4 6400 nms	P1	207.592	58.0156
BR4 6400 nms	P1	107.747	38.7456
BR1 1600 nms	P0	423.089	22.5851
BR1 1600 nms	P0	424.661	26.957
BR1 1600 nms	P0	227.371	13.8407
BR1 1600 nms	P0	239.523	15.3133
BR1 1600 nms	P0	443.008	24.5941
BR1 1600 nms	P0	377.053	12.7337
BR2 1600 nms	P0	346.227	24.1694
BR2 1600 nms	P0	419.691	27.2505
BR3 1600 nms	P0	330.153	12.9779
BR3 1600 nms	P0	262.583	16.4273
BR3 1600 nms	P0	235.242	15.9894
BR4 1600 nms	P0	257.736	20.6499
BR4 1600 nms	P0	473.275	36.2749
BR4 1600 nms	P0	253.74	15.4914
BR4 1600 nms	P0	371.141	23.6329
[truncated: 332 more rows]

## Sheet: Fig. 1H
Proportion of Izumo1:Juno unbinding events with observable intermediate states
Biological replicate, speed, pathway	num. no unflolding events	num. unfolding events	total events	Percentage no unfolding	Percentage unfolding
BR1 800 nm/s P0	151	0	151	100	0		Exact n-values. Biological replicates separated (;)
BR2 800 nm/s P0	56	1	57	98.2456	1.75439		P0 800; 1600; 3200; 6400 nms-1: n = 151, 57, 33, 80; 116, 68, 37, 69; 98, 53, 35, 50; 53, 30, 17, 17
BR3 800 nm/s P0	33	0	33	100	0		P1 800; 1600; 3200; 6400 nms-1: n = 27, 14, 54, 160; 21, 12, 42, 144; 41, 36, 89, 171; 42, 38, 106, 145. P2 1600; 3200; 6400 nms-1
BR4 800 nm/s P0	79	1	80	98.75	1.25		P2 1600; 3200; 6400 nms-1: n = 6, 2, 3, 12; 23, 9, 23, 65; 32, 18, 57, 100
BR1 800 nm/s P1	7	5	12	58.3333	41.6667
BR2 800 nm/s P1	27	0	27	100	0
BR3 800 nm/s P1	24	2	26	92.3077	7.69231
BR4 800 nm/s P1	53	4	57	92.9825	7.01754
BR1 800 nm/s P2	0	0	0	0	0
BR2 800 nm/s P2	0	0	0	0	0
BR3 800 nm/s P2	0	0	0	0	0
BR4 800 nm/s P2	0	0	0	0	0
BR1 1600 nm/s P0	116	0	116	100	0
BR2 1600 nm/s P0	68	0	68	100	0
BR3 1600 nm/s P0	36	1	37	97.2973	2.7027
BR4 1600 nm/s P0	69	0	69	100	0
BR1 1600 nm/s P1	21	6	27	77.7778	22.2222
BR2 1600 nm/s P1	12	2	14	85.7143	14.2857
BR3 1600 nm/s P1	42	12	54	77.7778	22.2222
BR4 1600 nm/s P1	144	16	160	90	10
BR1 1600 nm/s P2	1	5	6	16.6667	83.3333
BR2 1600 nm/s P2	2	0	2	100	0
BR3 1600 nm/s P2	3	0	3	100	0
BR4 1600 nm/s P2	6	6	12	50	50
BR1 3200 nm/s P0	98	0	98	100	0
BR2 3200 nm/s P0	53	0	53	100	0
BR3 3200 nm/s P0	35	0	35	100	0
BR4 3200 nm/s P0	50	0	50	100	0
BR1 3200 nm/s P1	30	11	41	73.1707	26.8293
BR2 3200 nm/s P1	31	5	36	86.1111	13.8889
BR3 3200 nm/s P1	74	15	89	83.1461	16.8539
BR4 3200 nm/s P1	148	23	171	86.5497	13.4503
BR1 3200 nm/s P2	5	18	23	21.7391	78.2609
BR2 3200 nm/s P2	6	3	9	66.6667	33.3333
BR3 3200 nm/s P2	9	14	23	39.1304	60.8696
BR4 3200 nm/s P2	26	39	65	40	60
BR1 6400 nm/s P0	52	1	53	98.1132	1.88679
BR2 6400 nm/s P0	30	0	30	100	0
BR3 6400 nm/s P0	17	0	17	100	0
BR4 6400 nm/s P0	17	0	17	100	0
BR1 6400 nm/s P1	27	15	42	64.2857	35.7143
BR2 6400 nm/s P1	29	9	38	76.3158	23.6842
BR3 6400 nm/s P1	85	21	106	80.1887	19.8113
BR4 6400 nm/s P1	128	17	145	88.2759	11.7241
BR1 6400 nm/s P2	5	27	32	15.625	84.375
BR2 6400 nm/s P2	11	7	18	61.1111	38.8889
BR3 6400 nm/s P2	12	45	57	21.0526	78.9474
BR4 6400 nm/s P2	37	63	100	37	63

## Sheet: Fig. 2 D,E and G
Pathway assignments, rupture forces, sliding-rebinding rate and sliding distance for each trajectory of SMD simulations of Izumo1:Juno
Pathway	Rupture Force [pN]	Sliding-rebinding rate [events/ns]	Sliding distance [Å]
2-S	598.378	5.74018	4.35796
2-S	883.138	10.2041	0.0876284
2-S	1929.13	2.31397	20.6041
2-S	1913.39	1.82342	12.2106
2-S	2146.8	3.15548	15.5003
2-S	707.638	10.3261	0.880765
2-S	1861.75	2.77325	25.6156
2-S	2135.88	0.483559	8.91064
2-S	687.677	5.50996	9.22449
2-S	809.529	3.43511	6.0755
3-S	2311.87	2.73175	25.1154
3-S	2073.98	8.05687	1.77075
3-S	683.491	6.01504	2.10466
3-S	826.595	3.42541	9.07051
3-S	2677.89	0.948542	41.6602
3-S	2911.6	3.47764	31.0106
3-S	3574.79	1.2069	15.5227
3-S	916.952	1.16408	17.6038
3-S	2956.32	1.69747	25.7948
3-S	1670.2	6.47482	0.836432
3-S	2352.76	3.76002	36.8893
3-S	1505.19	2.27821	37.0421
3-S	3955.86	3.60784	10.8155
3-S	778.56	3.3596	25.3092
3-S	823.683	0.795624	19.9161
3-S	2393.58	1.96507	9.89763
3-S	3471.77	0.838457	52.9565
3-S	1559.55	3.82775	4.0919
3-S	2452.5	3.20513	5.63592
3-S	1301.1	5.52326	5.48204
3-S	582.74	13.3333	1.37088
3-S	2610.22	2.94196	37.4949
3-S	3788.89	0.715478	39.0046
3-S	3706.38	12.0944	2.15093
3-S	2191.28	2.42984	29.2386
3-S	1920.73	1.66945	14.3332
3-S	2467.23	2.1156	24.188
3-S	1863.5	2.56571	13.7111
3-S	2600.62	2.27729	19.1045
3-S	1766.29	0.406607	38.6011
3-S	1972.89	0.894309	23.9914
3-S	1680.13	3.77778	22.5859
3-S	2229.45	10.9145	4.1167
3-S	2300.73	2.22222	22.0971
3-S	2349.7	3.00752	12.0503
3-S	617.134	11.3801	3.2684
3-S	1930.79	5.71049	8.58863
3-S	1775.21	2.76326	27.8279
3-S	6234.78	3.85216	19.7422
3-S	6180.02	4.16667	3.78762

## Sheet: Fig. 2F
Pathway assignments and contact surface for unloaded and loaded state for each trajectory of SMD simulations of Izumo1:Juno
Pathway	Contact Suface [Å^2]
	unloaded	loaded
2-S	846.906	849.612
2-S	837.739	869.763
2-S	850.439	846.313
2-S	889.625	998.271
2-S	809.299	811.407
2-S	893.8	861.631
2-S	884.414	1037.07
2-S	886.551	976.079
2-S	840.794	936.176
2-S	834.074	920.002
3-S	870.789	841.952
3-S	812.87	936.116
3-S	877.436	918.974
3-S	897.897	930.122
3-S	938.265	990.553
3-S	896.708	982.862
3-S	828.75	843.798
3-S	883.157	961.14
3-S	845.814	734.049
3-S	858.097	991.861
3-S	919.996	1004.75
3-S	821.514	863.249
3-S	836.09	989.311
3-S	876.537	972.582
3-S	863.274	879.03
3-S	877.397	924.757
3-S	846.827	956.125
3-S	883.935	941.327
3-S	843.955	893.769
3-S	820.37	950.314
3-S	896.299	988.09
3-S	828.714	776.242
3-S	846.506	895.202
3-S	907.238	895.21
3-S	819.661	795.298
3-S	843.382	883.235
3-S	886.938	1009.82
3-S	851.093	953.712
3-S	865.657	814.895
3-S	845.823	826.038
3-S	844.493	936.56
3-S	812.19	958.027
3-S	894.942	910.902
3-S	858.258	885.793
3-S	865.812	793.773
3-S	845.829	835.167
3-S	818.646	947.897
3-S	850.592	1032.83
3-S	855.731	873.493
3-S	836.704	878.747

## Sheet: Fig. 3B
Monte Carlo force clamp simulation for Izumo1:Juno
Setpoint [pN]	Mean bond lifetime [s]		Unbinding Pathway	BE P0 setpoint [pN]	BE P0 force-dependent offrate [s⁻¹]	BE P1 setpoint [pN]	BE P1 force-dependent offrate [s⁻¹]	BE P2 setpoint [pN]	BE P2 force-dependent offrate [s⁻¹]
0	0.86654		0	0.1	0.764499	0.1	0.274645	0.1	0.237556
1	0.676059		0	0.25005	0.743111	0.25005	0.272255	0.25005	0.237162
2	0.541165		0	0.4001	0.722322	0.4001	0.269886	0.4001	0.236768
3	0.510254		0	0.55015	0.702115	0.55015	0.267537	0.55015	0.236375
4	0.368337		0	0.7002	0.682473	0.7002	0.265209	0.7002	0.235983
5	0.324431		0	0.85025	0.66338	0.85025	0.2629	0.85025	0.235591
6	0.288059		0	1.0003	0.644821	1.0003	0.260612	1.0003	0.2352
7	0.191468		0	1.15035	0.626782	1.15035	0.258344	1.15035	0.234809
8	0.157128		0	1.3004	0.609247	1.3004	0.256096	1.3004	0.23442
9	0.14351		0	1.45045	0.592203	1.45045	0.253867	1.45045	0.23403
10	0.132737		0	1.6005	0.575636	1.6005	0.251658	1.6005	0.233642
11	0.090134		0	1.75055	0.559532	1.75055	0.249468	1.75055	0.233254
12	0.09183		0	1.9006	0.543879	1.9006	0.247297	1.9006	0.232867
13	0.088052		0	2.05065	0.528663	2.05065	0.245144	2.05065	0.23248
14	0.097572		0	2.2007	0.513874	2.2007	0.243011	2.2007	0.232094
15	0.072575		0	2.35075	0.499498	2.35075	0.240896	2.35075	0.231709
16	0.066401		0	2.5008	0.485524	2.5008	0.2388	2.5008	0.231324
17	0.077313		0	2.65085	0.471941	2.65085	0.236721	2.65085	0.23094
18	0.073578		0	2.8009	0.458738	2.8009	0.234661	2.8009	0.230557
19	0.069349		0	2.95095	0.445905	2.95095	0.232619	2.95095	0.230174
20	0.066097		0	3.101	0.43343	3.101	0.230594	3.101	0.229792
21	0.060926		0	3.25105	0.421305	3.25105	0.228588	3.25105	0.229411
22	0.073835		0	3.4011	0.409518	3.4011	0.226598	3.4011	0.22903
23	0.074509		0	3.55115	0.398062	3.55115	0.224626	3.55115	0.22865
24	0.072193		0	3.7012	0.386926	3.7012	0.222671	3.7012	0.22827
25	0.082108		0	3.85125	0.376101	3.85125	0.220733	3.85125	0.227891
26	0.067882		0	4.0013	0.365579	4.0013	0.218812	4.0013	0.227513
27	0.090264		0	4.15135	0.355352	4.15135	0.216908	4.15135	0.227135
28	0.107035		0	4.3014	0.345411	4.3014	0.21502	4.3014	0.226758
29	0.087516		0	4.45145	0.335748	4.45145	0.213149	4.45145	0.226381
30	0.104326		0	4.6015	0.326355	4.6015	0.211294	4.6015	0.226006
31	0.093304		0	4.75155	0.317225	4.75155	0.209455	4.75155	0.22563
32	0.096626		0	4.9016	0.30835	4.9016	0.207632	4.9016	0.225256
33	0.11629		0	5.05165	0.299724	5.05165	0.205825	5.05165	0.224882
34	0.104636		0	5.2017	0.291339	5.2017	0.204034	5.2017	0.224509
35	0.088529		0	5.35175	0.283189	5.35175	0.202258	5.35175	0.224136
36	0.119167		0	5.5018	0.275266	5.5018	0.200498	5.5018	0.223764
37	0.109189		0	5.65185	0.267565	5.65185	0.198753	5.65185	0.223392
38	0.146969		0	5.8019	0.26008	5.8019	0.197023	5.8019	0.223021
39	0.110209		0	5.95195	0.252804	5.95195	0.195309	5.95195	0.222651
40	0.107259		0	6.102	0.245732	6.102	0.193609	6.102	0.222282
41	0.080213		0	6.25205	0.238857	6.25205	0.191924	6.25205	0.221913
42	0.126873		0	6.4021	0.232175	6.4021	0.190254	6.4021	0.221544
43	0.070958		0	6.55215	0.22568	6.55215	0.188598	6.55215	0.221176
44	0.115018		0	6.7022	0.219366	6.7022	0.186957	6.7022	0.220809
45	0.152303		0	6.85225	0.213229	6.85225	0.18533	6.85225	0.220443
46	0.124466		0	7.0023	0.207264	7.0023	0.183717	7.0023	0.220077
47	0.14997		0	7.15235	0.201466	7.15235	0.182118	7.15235	0.219711
48	0.068023		0	7.3024	0.195829	7.3024	0.180533	7.3024	0.219347
49	0.095634		0	7.45245	0.190351	7.45245	0.178962	7.45245	0.218983
50	0.106725		0	7.6025	0.185026	7.6025	0.177404	7.6025	0.218619
51	0.094575		0	7.75255	0.17985	7.75255	0.17586	7.75255	0.218256
52	0.093578		0	7.9026	0.174818	7.9026	0.17433	7.9026	0.217894
53	0.086077		0	8.05265	0.169927	8.05265	0.172813	8.05265	0.217532
54	0.070072		0	8.2027	0.165174	8.2027	0.171309	8.2027	0.217171
55	0.057196		0	8.35275	0.160553	8.35275	0.169818	8.35275	0.21681
56	0.051237		0	8.5028	0.156061	8.5028	0.16834	8.5028	0.21645
57	0.054405		0	8.65285	0.151695	8.65285	0.166875	8.65285	0.216091
58	0.039362		0	8.8029	0.147451	8.8029	0.165422	8.8029	0.215732
59	0.041974		0	8.95295	0.143326	8.95295	0.163983	8.95295	0.215374
60	0.05156		0	9.103	0.139317	9.103	0.162556	9.103	0.215017
61	0.036304		0	9.25305	0.135419	9.25305	0.161141	9.25305	0.21466
62	0.025923		0	9.4031	0.131631	9.4031	0.159739	9.4031	0.214303
63	0.023259		0	9.55315	0.127948	9.55315	0.158348	9.55315	0.213948
64	0.023487		0	9.7032	0.124369	9.7032	0.15697	9.7032	0.213592
65	0.01503		0	9.85325	0.12089	9.85325	0.155604	9.85325	0.213238
66	0.018924		0	10.0033	0.117508	10.0033	0.15425	10.0033	0.212884
67	0.011541		0	10.1533	0.11422	10.1533	0.152908	10.1533	0.21253
68	0.011933		0	10.3034	0.111025	10.3034	0.151577	10.3034	0.212178
69	0.011141		0	10.4535	0.107919	10.4535	0.150258	10.4535	0.211825
70	0.008123		0	10.6035	0.1049	10.6035	0.14895	10.6035	0.211474
71	0.007854		0	10.7536	0.101965	10.7536	0.147654	10.7536	0.211123
72	0.00804		0	10.9036	0.099113	10.9036	0.146369	10.9036	0.210772
73	0.00795		0	11.0536	0.09634	11.0536	0.145095	11.0536	0.210422
74	0.005602		0	11.2037	0.093645	11.2037	0.143832	11.2037	0.210073
75	0.00494		0	11.3537	0.091025	11.3537	0.14258	11.3537	0.209724
76	0.00715		0	11.5038	0.088478	11.5038	0.141339	11.5038	0.209376
77	0.002575		0	11.6539	0.086003	11.6539	0.140109	11.6539	0.209029
78	0.003155		0	11.8039	0.083597	11.8039	0.13889	11.8039	0.208681
79	0.005069		0	11.954	0.081258	11.954	0.137681	11.954	0.208335
80	0.004725		0	12.104	0.078985	12.104	0.136483	12.104	0.207989
81	0.003908		0	12.254	0.076776	12.254	0.135295	12.254	0.207644
82	0.003031		0	12.4041	0.074628	12.4041	0.134118	12.4041	0.207299
83	0.004563		0	12.5541	0.07254	12.5541	0.132951	12.5541	0.206955
84	0.003274		0	12.7042	0.070511	12.7042	0.131794	12.7042	0.206612
85	0.00397		0	12.8543	0.068538	12.8543	0.130647	12.8543	0.206269
86	0.004645		0	13.0043	0.066621	13.0043	0.12951	13.0043	0.205926
87	0.002838		0	13.1544	0.064757	13.1544	0.128382	13.1544	0.205584
88	0.002605		0	13.3044	0.062945	13.3044	0.127265	13.3044	0.205243
89	0.003919		0	13.4544	0.061184	13.4544	0.126158	13.4544	0.204902
90	0.002784		0	13.6045	0.059473	13.6045	0.12506	13.6045	0.204562
91	0.004644		0	13.7546	0.057809	13.7546	0.123971	13.7546	0.204222
92	0.00375		0	13.9046	0.056192	13.9046	0.122892	13.9046	0.203883
93	0.002305		0	14.0547	0.05462	14.0547	0.121823	14.0547	0.203545
94	0.004677		0	14.2047	0.053092	14.2047	0.120763	14.2047	0.203207
95	0.00301		0	14.3547	0.051606	14.3547	0.119712	14.3547	0.20287
96	0.002621		0	14.5048	0.050163	14.5048	0.11867	14.5048	0.202533
97	0.002507		0	14.6548	0.048759	14.6548	0.117637	14.6548	0.202197
98	0.003104		0	14.8049	0.047395	14.8049	0.116613	14.8049	0.201861
99	0.003268		0	14.955	0.046069	14.955	0.115598	14.955	0.201526
100	0.00418		0	15.105	0.04478	15.105	0.114592	15.105	0.201191
101	0.003389		0	15.2551	0.043528	15.2551	0.113595	15.2551	0.200857
102	0.003817		0	15.4051	0.04231	15.4051	0.112606	15.4051	0.200524
103	0.003294		0	15.5552	0.041126	15.5552	0.111626	15.5552	0.200191
104	0.003413		0	15.7052	0.039976	15.7052	0.110655	15.7052	0.199859
105	0.003812		0	15.8553	0.038857	15.8553	0.109692	15.8553	0.199527
106	0.002757		0	16.0053	0.03777	16.0053	0.108737	16.0053	0.199196
107	0.002799		0	16.1554	0.036714	16.1554	0.107791	16.1554	0.198865
108	0.002049		0	16.3054	0.035687	16.3054	0.106853	16.3054	0.198535
109	0.00396		0	16.4555	0.034688	16.4555	0.105923	16.4555	0.198205
110	0.002537		0	16.6055	0.033718	16.6055	0.105001	16.6055	0.197876
111	0.003227		0	16.7556	0.032774	16.7556	0.104087	16.7556	0.197548
112	0.002669		0	16.9056	0.031858	16.9056	0.103181	16.9056	0.19722
113	0.002717		0	17.0557	0.030966	17.0557	0.102283	17.0557	0.196892
114	0.002137		0	17.2057	0.0301	17.2057	0.101393	17.2057	0.196566
115	0.002359		0	17.3558	0.029258	17.3558	0.100511	17.3558	0.196239
116	0.001562		0	17.5058	0.028439	17.5058	0.099636	17.5058	0.195913
117	0.00274		0	17.6559	0.027644	17.6559	0.098769	17.6559	0.195588
118	0.002858		0	17.8059	0.026871	17.8059	0.097909	17.8059	0.195264
119	0.003125		0	17.956	0.026119	17.956	0.097057	17.956	0.194939
120	0.002749		0	18.106	0.025388	18.106	0.096213	18.106	0.194616
121	0.003966		0	18.2561	0.024678	18.2561	0.095375	18.2561	0.194293
122	0.002148		0	18.4061	0.023987	18.4061	0.094545	18.4061	0.19397
123	0.002735		0	18.5562	0.023316	18.5562	0.093722	18.5562	0.193648
124	0.002167		0	18.7062	0.022664	18.7062	0.092907	18.7062	0.193327
125	0.003045		0	18.8563	0.02203	18.8563	0.092098	18.8563	0.193006
126	0.003047		0	19.0063	0.021414	19.0063	0.091297	19.0063	0.192685
127	0.00289		0	19.1564	0.020815	19.1564	0.090502	19.1564	0.192365
128	0.002531		0	19.3064	0.020232	19.3064	0.089714	19.3064	0.192046
129	0.003647		0	19.4565	0.019666	19.4565	0.088934	19.4565	0.191727
130	0.002588		0	19.6065	0.019116	19.6065	0.08816	19.6065	0.191409
131	0.003006		0	19.7566	0.018581	19.7566	0.087392	19.7566	0.191091
132	0.002401		0	19.9066	0.018062	19.9066	0.086632	19.9066	0.190774
133	0.003194		0	20.0567	0.017556	20.0567	0.085878	20.0567	0.190457
134	0.003347		0	20.2067	0.017065	20.2067	0.085131	20.2067	0.190141
135	0.003014		0	20.3568	0.016588	20.3568	0.08439	20.3568	0.189825
136	0.00198		0	20.5068	0.016124	20.5068	0.083655	20.5068	0.18951
137	0.00282		0	20.6569	0.015673	20.6569	0.082927	20.6569	0.189196
138	0.002532		0	20.8069	0.015234	20.8069	0.082206	20.8069	0.188882
139	0.001683		0	20.957	0.014808	20.957	0.08149	20.957	0.188568
140	0.002989		0	21.107	0.014394	21.107	0.080781	21.107	0.188255
141	0.002084		0	21.2571	0.013991	21.2571	0.080078	21.2571	0.187943
142	0.002164		0	21.4071	0.0136	21.4071	0.079381	21.4071	0.187631
143	0.002668		0	21.5572	0.013219	21.5572	0.07869	21.5572	0.187319
144	0.002294		0	21.7072	0.012849	21.7072	0.078005	21.7072	0.187008
145	0.002863		0	21.8573	0.01249	21.8573	0.077326	21.8573	0.186698
146	0.002726		0	22.0073	0.01214	22.0073	0.076653	22.0073	0.186388
147	0.003751		0	22.1574	0.011801	22.1574	0.075986	22.1574	0.186078
148	0.002613		0	22.3074	0.011471	22.3074	0.075325	22.3074	0.185769
149	0.002246		0	22.4575	0.01115	22.4575	0.074669	22.4575	0.185461
150	0.003783		0	22.6075	0.010838	22.6075	0.07402	22.6075	0.185153
151	0.001963		0	22.7576	0.010535	22.7576	0.073375	22.7576	0.184846
152	0.002771		0	22.9076	0.01024	22.9076	0.072737	22.9076	0.184539
153	0.002099		0	23.0577	0.009953	23.0577	0.072104	23.0577	0.184232
154	0.002909		0	23.2077	0.009675	23.2077	0.071476	23.2077	0.183927
155	0.00243		0	23.3578	0.009404	23.3578	0.070854	23.3578	0.183621
156	0.00187		0	23.5078	0.009141	23.5078	0.070238	23.5078	0.183316
157	0.002316		0	23.6579	0.008886	23.6579	0.069626	23.6579	0.183012
158	0.001888		0	23.8079	0.008637	23.8079	0.06902	23.8079	0.182708
159	0.001644		0	23.958	0.008395	23.958	0.06842	23.958	0.182405
160	0.001696		0	24.108	0.00816	24.108	0.067824	24.108	0.182102
161	0.002097		0	24.2581	0.007932	24.2581	0.067234	24.2581	0.1818
162	0.001703		0	24.4081	0.00771	24.4081	0.066649	24.4081	0.181498
163	0.001489		0	24.5582	0.007495	24.5582	0.066069	24.5582	0.181197
164	0.001475		0	24.7082	0.007285	24.7082	0.065494	24.7082	0.180896
165	0.002029		0	24.8583	0.007081	24.8583	0.064924	24.8583	0.180596
166	0.001015		0	25.0083	0.006883	25.0083	0.064359	25.0083	0.180296
167	0.002147		0	25.1584	0.00669	25.1584	0.063799	25.1584	0.179997
168	0.002461		0	25.3084	0.006503	25.3084	0.063243	25.3084	0.179698
169	0.001099		0	25.4585	0.006321	25.4585	0.062693	25.4585	0.179399
170	0.001455		0	25.6085	0.006144	25.6085	0.062147	25.6085	0.179102
171	0.002737		0	25.7586	0.005973	25.7586	0.061607	25.7586	0.178804
172	0.001585		0	25.9086	0.005806	25.9086	0.06107	25.9086	0.178507
173	0.001605		0	26.0587	0.005643	26.0587	0.060539	26.0587	0.178211
174	0.002874		0	26.2087	0.005485	26.2087	0.060012	26.2087	0.177915
175	0.001006		0	26.3588	0.005332	26.3588	0.05949	26.3588	0.17762
176	0.002439		0	26.5088	0.005183	26.5088	0.058972	26.5088	0.177325
177	0.001806		0	26.6589	0.005038	26.6589	0.058459	26.6589	0.177031
178	0.00113		0	26.8089	0.004897	26.8089	0.05795	26.8089	0.176737
179	0.001145		0	26.959	0.00476	26.959	0.057446	26.959	0.176443
3	0.444931		1	27.109	0.004627	27.109	0.056946	27.109	0.17615
5	0.36543		1	27.2591	0.004497	27.2591	0.05645	27.2591	0.175858
7	0.437892		1	27.4091	0.004371	27.4091	0.055959	27.4091	0.175566
8	0.498052		1	27.5592	0.004249	27.5592	0.055472	27.5592	0.175275
9	0.283778		1	27.7092	0.00413	27.7092	0.054989	27.7092	0.174984
10	0.304037		1	27.8593	0.004015	27.8593	0.054511	27.8593	0.174693
11	0.215354		1	28.0093	0.003902	28.0093	0.054036	28.0093	0.174403
12	0.143771		1	28.1594	0.003793	28.1594	0.053566	28.1594	0.174114
13	0.10465		1	28.3094	0.003687	28.3094	0.0531	28.3094	0.173825
14	0.06972		1	28.4595	0.003584	28.4595	0.052638	28.4595	0.173536
15	0.097001		1	28.6095	0.003484	28.6095	0.05218	28.6095	0.173248
16	0.107708		1	28.7596	0.003386	28.7596	0.051725	28.7596	0.17296
17	0.066512		1	28.9096	0.003291	28.9096	0.051275	28.9096	0.172673
18	0.067909		1	29.0597	0.003199	29.0597	0.050829	29.0597	0.172387
19	0.043808		1	29.2097	0.00311	29.2097	0.050387	29.2097	0.1721
20	0.060154		1	29.3598	0.003023	29.3598	0.049948	29.3598	0.171815
21	0.038494		1	29.5098	0.002938	29.5098	0.049513	29.5098	0.171529
22	0.050565		1	29.6599	0.002856	29.6599	0.049083	29.6599	0.171245
23	0.087405		1	29.8099	0.002776	29.8099	0.048655	29.8099	0.17096
24	0.066079		1	29.96	0.002698	29.96	0.048232	29.96	0.170677
25	0.070561		1	30.11	0.002623	30.11	0.047812	30.11	0.170393
26	0.09232		1	30.2601	0.00255	30.2601	0.047396	30.2601	0.17011
27	0.111035		1	30.4101	0.002478	30.4101	0.046984	30.4101	0.169828
28	0.042169		1	30.5602	0.002409	30.5602	0.046575	30.5602	0.169546
29	0.084573		1	30.7102	0.002342	30.7102	0.046169	30.7102	0.169265
30	0.064171		1	30.8603	0.002276	30.8603	0.045768	30.8603	0.168984
31	0.018217		1	31.0103	0.002212	31.0103	0.045369	31.0103	0.168703
32	0.145109		1	31.1604	0.00215	31.1604	0.044974	31.1604	0.168423
33	0.064503		1	31.3104	0.00209	31.3104	0.044583	31.3104	0.168143
34	0.39922		1	31.4605	0.002032	31.4605	0.044195	31.4605	0.167864
36	3.24e-05		1	31.6105	0.001975	31.6105	0.04381	31.6105	0.167586
37	0.072058		1	31.7606	0.00192	31.7606	0.043429	31.7606	0.167307
38	0.049576		1	31.9106	0.001866	31.9106	0.043051	31.9106	0.16703
39	0.066037		1	32.0607	0.001814	32.0607	0.042676	32.0607	0.166752
40	0.215463		1	32.2107	0.001763	32.2107	0.042305	32.2107	0.166476
55	0.030822		1	32.3608	0.001714	32.3608	0.041937	32.3608	0.166199
94	3.49e-06		1	32.5108	0.001666	32.5108	0.041572	32.5108	0.165923
101	0.040545		1	32.6609	0.001619	32.6609	0.04121	32.6609	0.165648
102	3.21e-06		1	32.8109	0.001574	32.8109	0.040851	32.8109	0.165373
103	0.010749		1	32.961	0.00153	32.961	0.040496	32.961	0.165098
126	4.97e-06		1	33.111	0.001487	33.111	0.040143	33.111	0.164824
129	0.00213		1	33.2611	0.001445	33.2611	0.039794	33.2611	0.164551
131	0.001779		1	33.4111	0.001405	33.4111	0.039448	33.4111	0.164277
134	0.004645		1	33.5612	0.001366	33.5612	0.039104	33.5612	0.164005
135	6.77e-06		1	33.7112	0.001328	33.7112	0.038764	33.7112	0.163732
138	0.005889		1	33.8613	0.00129	33.8613	0.038427	33.8613	0.163461
141	4.24e-06		1	34.0113	0.001254	34.0113	0.038092	34.0113	0.163189
147	3.97e-06		1	34.1614	0.001219	34.1614	0.037761	34.1614	0.162918
149	0.000359		1	34.3114	0.001185	34.3114	0.037432	34.3114	0.162648
150	0.00264		1	34.4615	0.001152	34.4615	0.037106	34.4615	0.162378
153	0.002431		1	34.6115	0.00112	34.6115	0.036784	34.6115	0.162108
154	0.005955		1	34.7616	0.001088	34.7616	0.036463	34.7616	0.161839
159	0.004423		1	34.9116	0.001058	34.9116	0.036146	34.9116	0.161571
160	0.000361		1	35.0617	0.001028	35.0617	0.035831	35.0617	0.161302
162	0.00235		1	35.2117	0.001	35.2117	0.03552	35.2117	0.161035
163	0.003308		1	35.3618	0.000972	35.3618	0.035211	35.3618	0.160767
164	0.003288		1	35.5118	0.000944	35.5118	0.034904	35.5118	0.1605
165	0.005112		1	35.6619	0.000918	35.6619	0.0346	35.6619	0.160234
166	0.000491		1	35.8119	0.000892	35.8119	0.034299	35.8119	0.159968
167	0.006132		1	35.962	0.000867	35.962	0.034001	35.962	0.159702
168	0.012007		1	36.112	0.000843	36.112	0.033705	36.112	0.159437
169	0.007187		1	36.2621	0.00082	36.2621	0.033411	36.2621	0.159173
170	0.001987		1	36.4121	0.000797	36.4121	0.033121	36.4121	0.158908
171	0.001434		1	36.5622	0.000774	36.5622	0.032832	36.5622	0.158644
172	0.021192		1	36.7122	0.000753	36.7122	0.032547	36.7122	0.158381
173	0.004816		1	36.8623	0.000732	36.8623	0.032263	36.8623	0.158118
174	0.002785		1	37.0123	0.000711	37.0123	0.031983	37.0123	0.157856
175	0.002642		1	37.1624	0.000691	37.1624	0.031704	37.1624	0.157594
176	1.94e-06		1	37.3124	0.000672	37.3124	0.031428	37.3124	0.157332
177	1.44e-06		1	37.4625	0.000653	37.4625	0.031155	37.4625	0.157071
178	0.001038		1	37.6125	0.000635	37.6125	0.030884	37.6125	0.15681
179	0.001364		1	37.7626	0.000617	37.7626	0.030615	37.7626	0.15655
6	0.752193		2	37.9126	0.0006	37.9126	0.030349	37.9126	0.15629
9	0.089295		2	38.0627	0.000583	38.0627	0.030084	38.0627	0.15603
10	0.15729		2	38.2127	0.000567	38.2127	0.029823	38.2127	0.155771
11	0.18083		2	38.3628	0.000551	38.3628	0.029563	38.3628	0.155513
12	0.264918		2	38.5128	0.000535	38.5128	0.029306	38.5128	0.155255
13	0.151284		2	38.6629	0.00052	38.6629	0.029051	38.6629	0.154997
14	0.128389		2	38.8129	0.000506	38.8129	0.028798	38.8129	0.15474
15	0.11383		2	38.963	0.000492	38.963	0.028547	38.963	0.154483
16	0.062501		2	39.113	0.000478	39.113	0.028299	39.113	0.154226
17	0.105032		2	39.2631	0.000465	39.2631	0.028053	39.2631	0.15397
18	0.061209		2	39.4131	0.000452	39.4131	0.027808	39.4131	0.153715
19	0.062694		2	39.5632	0.000439	39.5632	0.027566	39.5632	0.153459
20	0.065697		2	39.7132	0.000427	39.7132	0.027326	39.7132	0.153205
21	0.088932		2	39.8633	0.000415	39.8633	0.027089	39.8633	0.15295
22	0.088013		2	40.0133	0.000403	40.0133	0.026853	40.0133	0.152696
23	0.08806		2	40.1634	0.000392	40.1634	0.026619	40.1634	0.152443
24	0.0734		2	40.3134	0.000381	40.3134	0.026388	40.3134	0.15219
25	0.104272		2	40.4635	0.00037	40.4635	0.026158	40.4635	0.151937
26	0.079266		2	40.6135	0.00036	40.6135	0.02593	40.6135	0.151685
27	0.08336		2	40.7636	0.00035	40.7636	0.025705	40.7636	0.151433
28	0.099904		2	40.9136	0.00034	40.9136	0.025481	40.9136	0.151182
29	0.085412		2	41.0637	0.000331	41.0637	0.025259	41.0637	0.150931
30	0.112388		2	41.2137	0.000321	41.2137	0.025039	41.2137	0.15068
31	0.106335		2	41.3638	0.000312	41.3638	0.024821	41.3638	0.15043
32	0.098794		2	41.5138	0.000304	41.5138	0.024605	41.5138	0.15018
33	0.115591		2	41.6639	0.000295	41.6639	0.024391	41.6639	0.149931
34	0.109327		2	41.8139	0.000287	41.8139	0.024179	41.8139	0.149682
35	0.137742		2	41.964	0.000279	41.964	0.023969	41.964	0.149434
36	0.134383		2	42.114	0.000271	42.114	0.02376	42.114	0.149186
37	0.111933		2	42.2641	0.000263	42.2641	0.023553	42.2641	0.148938
38	0.146351		2	42.4141	0.000256	42.4141	0.023348	42.4141	0.148691
39	0.104906		2	42.5642	0.000249	42.5642	0.023145	42.5642	0.148444
40	0.121509		2	42.7142	0.000242	42.7142	0.022944	42.7142	0.148197
41	0.139944		2	42.8643	0.000235	42.8643	0.022744	42.8643	0.147951
42	0.131694		2	43.0143	0.000229	43.0143	0.022546	43.0143	0.147706
43	0.118863		2	43.1644	0.000222	43.1644	0.02235	43.1644	0.147461
44	0.123531		2	43.3144	0.000216	43.3144	0.022155	43.3144	0.147216
45	0.120781		2	43.4645	0.00021	43.4645	0.021962	43.4645	0.146971
46	0.120453		2	43.6145	0.000204	43.6145	0.021771	43.6145	0.146727
47	0.09134		2	43.7646	0.000198	43.7646	0.021582	43.7646	0.146484
48	0.115359		2	43.9146	0.000193	43.9146	0.021394	43.9146	0.146241
49	0.132534		2	44.0647	0.000187	44.0647	0.021208	44.0647	0.145998
50	0.109215		2	44.2147	0.000182	44.2147	0.021023	44.2147	0.145755
51	0.09837		2	44.3648	0.000177	44.3648	0.02084	44.3648	0.145514
52	0.077246		2	44.5148	0.000172	44.5148	0.020659	44.5148	0.145272
53	0.09494		2	44.6649	0.000167	44.6649	0.020479	44.6649	0.145031
54	0.101992		2	44.8149	0.000163	44.8149	0.020301	44.8149	0.14479
55	0.056065		2	44.965	0.000158	44.965	0.020124	44.965	0.14455
56	0.059215		2	45.115	0.000154	45.115	0.019949	45.115	0.14431
57	0.059612		2	45.2651	0.000149	45.2651	0.019775	45.2651	0.14407
58	0.050252		2	45.4151	0.000145	45.4151	0.019603	45.4151	0.143831
59	0.062119		2	45.5652	0.000141	45.5652	0.019433	45.5652	0.143592
60	0.047395		2	45.7152	0.000137	45.7152	0.019264	45.7152	0.143354
61	0.047969		2	45.8653	0.000133	45.8653	0.019096	45.8653	0.143116
62	0.063127		2	46.0153	0.00013	46.0153	0.01893	46.0153	0.142878
63	0.034281		2	46.1654	0.000126	46.1654	0.018765	46.1654	0.142641
64	0.048393		2	46.3154	0.000122	46.3154	0.018602	46.3154	0.142404
65	0.021886		2	46.4655	0.000119	46.4655	0.01844	46.4655	0.142168
66	0.03106		2	46.6155	0.000116	46.6155	0.018279	46.6155	0.141932
67	0.021483		2	46.7656	0.000112	46.7656	0.01812	46.7656	0.141696
68	0.018198		2	46.9156	0.000109	46.9156	0.017963	46.9156	0.141461
69	0.032807		2	47.0657	0.000106	47.0657	0.017806	47.0657	0.141226
70	0.012593		2	47.2157	0.000103	47.2157	0.017651	47.2157	0.140992
71	0.023272		2	47.3658	0.0001	47.3658	0.017498	47.3658	0.140758
72	0.01541		2	47.5158	9.76e-05	47.5158	0.017345	47.5158	0.140524
73	0.013194		2	47.6659	9.48e-05	47.6659	0.017194	47.6659	0.140291
74	0.011112		2	47.8159	9.22e-05	47.8159	0.017045	47.8159	0.140058
75	0.027345		2	47.966	8.96e-05	47.966	0.016896	47.966	0.139825
76	0.01605		2	48.116	8.71e-05	48.116	0.016749	48.116	0.139593
77	0.016224		2	48.2661	8.47e-05	48.2661	0.016604	48.2661	0.139361
79	0.007399		2	48.4161	8.23e-05	48.4161	0.016459	48.4161	0.13913
80	0.02084		2	48.5662	8e-05	48.5662	0.016316	48.5662	0.138899
81	0.002101		2	48.7162	7.78e-05	48.7162	0.016174	48.7162	0.138669
82	0.005861		2	48.8663	7.56e-05	48.8663	0.016033	48.8663	0.138438
83	0.006529		2	49.0163	7.35e-05	49.0163	0.015894	49.0163	0.138208
84	0.004612		2	49.1664	7.14e-05	49.1664	0.015755	49.1664	0.137979
85	0.006018		2	49.3164	6.94e-05	49.3164	0.015618	49.3164	0.13775
86	0.008487		2	49.4665	6.75e-05	49.4665	0.015482	49.4665	0.137521
87	0.009327		2	49.6165	6.56e-05	49.6165	0.015347	49.6165	0.137293
88	0.017648		2	49.7666	6.38e-05	49.7666	0.015214	49.7666	0.137065
89	0.016428		2	49.9166	6.2e-05	49.9166	0.015081	49.9166	0.136838
90	0.008278		2	50.0667	6.02e-05	50.0667	0.01495	50.0667	0.13661
91	0.021939		2	50.2167	5.86e-05	50.2167	0.01482	50.2167	0.136384
92	0.015309		2	50.3668	5.69e-05	50.3668	0.014691	50.3668	0.136157
93	0.017831		2	50.5168	5.53e-05	50.5168	0.014563	50.5168	0.135931
94	0.005925		2	50.6669	5.38e-05	50.6669	0.014437	50.6669	0.135705
96	0.008353		2	50.8169	5.23e-05	50.8169	0.014311	50.8169	0.13548
97	0.014384		2	50.967	5.08e-05	50.967	0.014186	50.967	0.135255
98	0.004828		2	51.117	4.94e-05	51.117	0.014063	51.117	0.135031
99	0.005861		2	51.2671	4.8e-05	51.2671	0.013941	51.2671	0.134807
100	0.002436		2	51.4171	4.67e-05	51.4171	0.013819	51.4171	0.134583
101	0.012991		2	51.5672	4.54e-05	51.5672	0.013699	51.5672	0.134359
102	0.018976		2	51.7172	4.41e-05	51.7172	0.01358	51.7172	0.134136
103	0.015764		2	51.8673	4.29e-05	51.8673	0.013462	51.8673	0.133914
104	0.006938		2	52.0173	4.17e-05	52.0173	0.013344	52.0173	0.133691
105	0.008092		2	52.1674	4.05e-05	52.1674	0.013228	52.1674	0.133469
106	0.01634		2	52.3174	3.94e-05	52.3174	0.013113	52.3174	0.133248
107	0.004492		2	52.4675	3.83e-05	52.4675	0.012999	52.4675	0.133027
108	0.012631		2	52.6175	3.72e-05	52.6175	0.012886	52.6175	0.132806
109	0.008037		2	52.7676	3.61e-05	52.7676	0.012774	52.7676	0.132585
110	0.007302		2	52.9176	3.51e-05	52.9176	0.012663	52.9176	0.132365
111	0.014723		2	53.0677	3.42e-05	53.0677	0.012552	53.0677	0.132145
112	0.009167		2	53.2177	3.32e-05	53.2177	0.012443	53.2177	0.131926
113	0.001813		2	53.3678	3.23e-05	53.3678	0.012335	53.3678	0.131707
114	0.014574		2	53.5178	3.14e-05	53.5178	0.012227	53.5178	0.131488
115	0.006426		2	53.6679	3.05e-05	53.6679	0.012121	53.6679	0.13127
116	0.00071		2	53.8179	2.96e-05	53.8179	0.012016	53.8179	0.131052
117	0.007528		2	53.968	2.88e-05	53.968	0.011911	53.968	0.130835
118	0.004679		2	54.118	2.8e-05	54.118	0.011807	54.118	0.130617
119	0.006271		2	54.2681	2.72e-05	54.2681	0.011705	54.2681	0.130401
120	0.012353		2	54.4181	2.65e-05	54.4181	0.011603	54.4181	0.130184
121	0.005659		2	54.5682	2.57e-05	54.5682	0.011502	54.5682	0.129968
122	0.006049		2	54.7182	2.5e-05	54.7182	0.011402	54.7182	0.129752
123	0.00611		2	54.8683	2.43e-05	54.8683	0.011302	54.8683	0.129537
124	0.012462		2	55.0183	2.36e-05	55.0183	0.011204	55.0183	0.129322
125	0.008448		2	55.1684	2.3e-05	55.1684	0.011107	55.1684	0.129107
126	0.011842		2	55.3184	2.23e-05	55.3184	0.01101	55.3184	0.128893
127	0.007249		2	55.4685	2.17e-05	55.4685	0.010914	55.4685	0.128679
128	0.011015		2	55.6185	2.11e-05	55.6185	0.010819	55.6185	0.128465
129	0.014399		2	55.7686	2.05e-05	55.7686	0.010725	55.7686	0.128252
130	0.013366		2	55.9186	1.99e-05	55.9186	0.010632	55.9186	0.128039
131	0.00911		2	56.0687	1.94e-05	56.0687	0.010539	56.0687	0.127827
132	0.020885		2	56.2187	1.88e-05	56.2187	0.010447	56.2187	0.127614
133	0.007726		2	56.3688	1.83e-05	56.3688	0.010356	56.3688	0.127402
134	0.000719		2	56.5188	1.78e-05	56.5188	0.010266	56.5188	0.127191
135	0.011401		2	56.6689	1.73e-05	56.6689	0.010177	56.6689	0.12698
136	0.006962		2	56.8189	1.68e-05	56.8189	0.010088	56.8189	0.126769
137	0.00882		2	56.969	1.63e-05	56.969	0.010001	56.969	0.126559
138	0.016769		2	57.119	1.59e-05	57.119	0.009914	57.119	0.126348
139	0.002246		2	57.2691	1.54e-05	57.2691	0.009827	57.2691	0.126139
140	0.007896		2	57.4191	1.5e-05	57.4191	0.009742	57.4191	0.125929
141	0.003676		2	57.5692	1.46e-05	57.5692	0.009657	57.5692	0.12572
142	0.008965		2	57.7192	1.42e-05	57.7192	0.009573	57.7192	0.125512
143	0.014259		2	57.8693	1.38e-05	57.8693	0.00949	57.8693	0.125303
144	0.007719		2	58.0193	1.34e-05	58.0193	0.009407	58.0193	0.125095
145	0.002435		2	58.1694	1.3e-05	58.1694	0.009325	58.1694	0.124887
146	0.008072		2	58.3194	1.27e-05	58.3194	0.009244	58.3194	0.12468
147	0.010292		2	58.4695	1.23e-05	58.4695	0.009164	58.4695	0.124473
148	0.008057		2	58.6195	1.2e-05	58.6195	0.009084	58.6195	0.124267
149	0.005687		2	58.7696	1.16e-05	58.7696	0.009005	58.7696	0.12406
150	0.008014		2	58.9196	1.13e-05	58.9196	0.008926	58.9196	0.123854
151	0.003671		2	59.0697	1.1e-05	59.0697	0.008849	59.0697	0.123649
152	0.006534		2	59.2197	1.07e-05	59.2197	0.008772	59.2197	0.123443
153	0.007349		2	59.3698	1.04e-05	59.3698	0.008695	59.3698	0.123238
154	0.010777		2	59.5198	1.01e-05	59.5198	0.00862	59.5198	0.123034
155	0.004727		2	59.6699	9.8e-06	59.6699	0.008545	59.6699	0.12283
156	0.008788		2	59.8199	9.53e-06	59.8199	0.00847	59.8199	0.122626
157	0.008902		2	59.97	9.26e-06	59.97	0.008397	59.97	0.122422
158	0.006069		2	60.12	9e-06	60.12	0.008323	60.12	0.122219
159	0.00279		2	60.2701	8.75e-06	60.2701	0.008251	60.2701	0.122016
160	0.005582		2	60.4201	8.5e-06	60.4201	0.008179	60.4201	0.121813
161	0.003554		2	60.5702	8.27e-06	60.5702	0.008108	60.5702	0.121611
162	0.006158		2	60.7202	8.03e-06	60.7202	0.008037	60.7202	0.121409
163	0.004157		2	60.8703	7.81e-06	60.8703	0.007968	60.8703	0.121208
164	0.005836		2	61.0203	7.59e-06	61.0203	0.007898	61.0203	0.121007
165	0.004385		2	61.1704	7.38e-06	61.1704	0.007829	61.1704	0.120806
166	0.004684		2	61.3204	7.17e-06	61.3204	0.007761	61.3204	0.120605
167	0.004464		2	61.4705	6.97e-06	61.4705	0.007694	61.4705	0.120405
168	0.00771		2	61.6205	6.78e-06	61.6205	0.007627	61.6205	0.120205
169	0.005474		2	61.7706	6.59e-06	61.7706	0.00756	61.7706	0.120006
170	0.005919		2	61.9206	6.4e-06	61.9206	0.007495	61.9206	0.119806
171	0.002176		2	62.0707	6.22e-06	62.0707	0.007429	62.0707	0.119607
172	0.005219		2	62.2207	6.05e-06	62.2207	0.007365	62.2207	0.119409
173	0.007376		2	62.3708	5.88e-06	62.3708	0.007301	62.3708	0.119211
174	0.005705		2	62.5208	5.72e-06	62.5208	0.007237	62.5208	0.119013
175	0.004501		2	62.6709	5.56e-06	62.6709	0.007174	62.6709	0.118815
176	0.005549		2	62.8209	5.4e-06	62.8209	0.007112	62.8209	0.118618
177	0.004749		2	62.971	5.25e-06	62.971	0.00705	62.971	0.118421
178	0.007137		2	63.121	5.1e-06	63.121	0.006988	63.121	0.118224
179	0.004543		2	63.2711	4.96e-06	63.2711	0.006928	63.2711	0.118028
				63.4211	4.82e-06	63.4211	0.006867	63.4211	0.117832
				63.5712	4.69e-06	63.5712	0.006808	63.5712	0.117637
				63.7212	4.55e-06	63.7212	0.006748	63.7212	0.117441
				63.8713	4.43e-06	63.8713	0.00669	63.8713	0.117246
				64.0213	4.3e-06	64.0213	0.006631	64.0213	0.117052
				64.1714	4.18e-06	64.1714	0.006574	64.1714	0.116857
				64.3214	4.07e-06	64.3214	0.006516	64.3214	0.116663
				64.4715	3.95e-06	64.4715	0.00646	64.4715	0.11647
				64.6215	3.84e-06	64.6215	0.006404	64.6215	0.116276
				64.7716	3.73e-06	64.7716	0.006348	64.7716	0.116083
				64.9216	3.63e-06	64.9216	0.006293	64.9216	0.115891
				65.0717	3.53e-06	65.0717	0.006238	65.0717	0.115698
				65.2217	3.43e-06	65.2217	0.006184	65.2217	0.115506
				65.3718	3.33e-06	65.3718	0.00613	65.3718	0.115314
				65.5218	3.24e-06	65.5218	0.006076	65.5218	0.115123
				65.6719	3.15e-06	65.6719	0.006023	65.6719	0.114932
				65.8219	3.06e-06	65.8219	0.005971	65.8219	0.114741
				65.972	2.98e-06	65.972	0.005919	65.972	0.114551
				66.122	2.89e-06	66.122	0.005868	66.122	0.11436
				66.2721	2.81e-06	66.2721	0.005816	66.2721	0.114171
				66.4221	2.73e-06	66.4221	0.005766	66.4221	0.113981
				66.5722	2.66e-06	66.5722	0.005716	66.5722	0.113792
				66.7222	2.58e-06	66.7222	0.005666	66.7222	0.113603
				66.8723	2.51e-06	66.8723	0.005617	66.8723	0.113414
				67.0223	2.44e-06	67.0223	0.005568	67.0223	0.113226
				67.1724	2.37e-06	67.1724	0.005519	67.1724	0.113038
				67.3224	2.31e-06	67.3224	0.005471	67.3224	0.11285
				67.4725	2.24e-06	67.4725	0.005424	67.4725	0.112663
				67.6225	2.18e-06	67.6225	0.005376	67.6225	0.112476
				67.7726	2.12e-06	67.7726	0.00533	67.7726	0.112289
				67.9226	2.06e-06	67.9226	0.005283	67.9226	0.112103
				68.0727	2e-06	68.0727	0.005237	68.0727	0.111917
				68.2227	1.94e-06	68.2227	0.005192	68.2227	0.111731
				68.3728	1.89e-06	68.3728	0.005147	68.3728	0.111546
				68.5228	1.84e-06	68.5228	0.005102	68.5228	0.11136
				68.6729	1.79e-06	68.6729	0.005057	68.6729	0.111175
				68.8229	1.74e-06	68.8229	0.005013	68.8229	0.110991
				68.973	1.69e-06	68.973	0.00497	68.973	0.110807
				69.123	1.64e-06	69.123	0.004926	69.123	0.110623
				69.2731	1.59e-06	69.2731	0.004884	69.2731	0.110439
				69.4231	1.55e-06	69.4231	0.004841	69.4231	0.110256
				69.5732	1.51e-06	69.5732	0.004799	69.5732	0.110073
				69.7232	1.46e-06	69.7232	0.004757	69.7232	0.10989
				69.8733	1.42e-06	69.8733	0.004716	69.8733	0.109708
				70.0233	1.38e-06	70.0233	0.004675	70.0233	0.109525
				70.1734	1.34e-06	70.1734	0.004634	70.1734	0.109344
				70.3234	1.31e-06	70.3234	0.004594	70.3234	0.109162
				70.4735	1.27e-06	70.4735	0.004554	70.4735	0.108981
				70.6235	1.23e-06	70.6235	0.004514	70.6235	0.1088
				70.7736	1.2e-06	70.7736	0.004475	70.7736	0.108619
				70.9236	1.17e-06	70.9236	0.004436	70.9236	0.108439
				71.0737	1.13e-06	71.0737	0.004397	71.0737	0.108259
				71.2237	1.1e-06	71.2237	0.004359	71.2237	0.108079
				71.3738	1.07e-06	71.3738	0.004321	71.3738	0.1079
				71.5238	1.04e-06	71.5238	0.004283	71.5238	0.107721
				71.6739	1.01e-06	71.6739	0.004246	71.6739	0.107542
				71.8239	9.84e-07	71.8239	0.004209	71.8239	0.107363
				71.974	9.57e-07	71.974	0.004173	71.974	0.107185
				72.124	9.3e-07	72.124	0.004136	72.124	0.107007
				72.2741	9.04e-07	72.2741	0.0041	72.2741	0.10683
				72.4241	8.79e-07	72.4241	0.004065	72.4241	0.106652
				72.5742	8.54e-07	72.5742	0.004029	72.5742	0.106475
				72.7242	8.3e-07	72.7242	0.003994	72.7242	0.106298
				72.8743	8.07e-07	72.8743	0.003959	72.8743	0.106122
				73.0243	7.84e-07	73.0243	0.003925	73.0243	0.105946
				73.1744	7.62e-07	73.1744	0.003891	73.1744	0.10577
				73.3244	7.41e-07	73.3244	0.003857	73.3244	0.105594
				73.4745	7.2e-07	73.4745	0.003823	73.4745	0.105419
				73.6245	7e-07	73.6245	0.00379	73.6245	0.105244
				73.7746	6.81e-07	73.7746	0.003757	73.7746	0.105069
				73.9246	6.61e-07	73.9246	0.003724	73.9246	0.104895
				74.0747	6.43e-07	74.0747	0.003692	74.0747	0.104721
				74.2247	6.25e-07	74.2247	0.00366	74.2247	0.104547
				74.3748	6.07e-07	74.3748	0.003628	74.3748	0.104373
				74.5248	5.91e-07	74.5248	0.003596	74.5248	0.1042
				74.6749	5.74e-07	74.6749	0.003565	74.6749	0.104027
				74.8249	5.58e-07	74.8249	0.003534	74.8249	0.103854
				74.975	5.42e-07	74.975	0.003503	74.975	0.103682
				75.125	5.27e-07	75.125	0.003473	75.125	0.10351
				75.2751	5.12e-07	75.2751	0.003443	75.2751	0.103338
				75.4251	4.98e-07	75.4251	0.003413	75.4251	0.103166
				75.5752	4.84e-07	75.5752	0.003383	75.5752	0.102995
				75.7252	4.71e-07	75.7252	0.003354	75.7252	0.102824
				75.8753	4.57e-07	75.8753	0.003324	75.8753	0.102653
				76.0253	4.45e-07	76.0253	0.003295	76.0253	0.102483
				76.1754	4.32e-07	76.1754	0.003267	76.1754	0.102313
				76.3254	4.2e-07	76.3254	0.003238	76.3254	0.102143
				76.4755	4.08e-07	76.4755	0.00321	76.4755	0.101974
				76.6255	3.97e-07	76.6255	0.003182	76.6255	0.101804
				76.7756	3.86e-07	76.7756	0.003154	76.7756	0.101635
				76.9256	3.75e-07	76.9256	0.003127	76.9256	0.101467
				77.0757	3.65e-07	77.0757	0.0031	77.0757	0.101298
				77.2257	3.54e-07	77.2257	0.003073	77.2257	0.10113
				77.3758	3.44e-07	77.3758	0.003046	77.3758	0.100962
				77.5258	3.35e-07	77.5258	0.00302	77.5258	0.100794
				77.6759	3.25e-07	77.6759	0.002993	77.6759	0.100627
				77.8259	3.16e-07	77.8259	0.002967	77.8259	0.10046
				77.976	3.07e-07	77.976	0.002941	77.976	0.100293
				78.126	2.99e-07	78.126	0.002916	78.126	0.100127
				78.2761	2.91e-07	78.2761	0.00289	78.2761	0.099961
				78.4261	2.82e-07	78.4261	0.002865	78.4261	0.099795
				78.5762	2.74e-07	78.5762	0.00284	78.5762	0.099629
				78.7262	2.67e-07	78.7262	0.002816	78.7262	0.099464
				78.8763	2.59e-07	78.8763	0.002791	78.8763	0.099298
				79.0263	2.52e-07	79.0263	0.002767	79.0263	0.099134
				79.1764	2.45e-07	79.1764	0.002743	79.1764	0.098969
				79.3264	2.38e-07	79.3264	0.002719	79.3264	0.098805
				79.4765	2.32e-07	79.4765	0.002695	79.4765	0.098641
				79.6265	2.25e-07	79.6265	0.002672	79.6265	0.098477
				79.7766	2.19e-07	79.7766	0.002649	79.7766	0.098313
				79.9266	2.13e-07	79.9266	0.002625	79.9266	0.09815
				80.0767	2.07e-07	80.0767	0.002603	80.0767	0.097987
				80.2267	2.01e-07	80.2267	0.00258	80.2267	0.097825
				80.3768	1.95e-07	80.3768	0.002558	80.3768	0.097662
				80.5268	1.9e-07	80.5268	0.002535	80.5268	0.0975
				80.6769	1.84e-07	80.6769	0.002513	80.6769	0.097338
				80.8269	1.79e-07	80.8269	0.002491	80.8269	0.097177
				80.977	1.74e-07	80.977	0.00247	80.977	0.097015
				81.127	1.69e-07	81.127	0.002448	81.127	0.096854
				81.2771	1.65e-07	81.2771	0.002427	81.2771	0.096693
				81.4271	1.6e-07	81.4271	0.002406	81.4271	0.096533
				81.5772	1.56e-07	81.5772	0.002385	81.5772	0.096373
				81.7272	1.51e-07	81.7272	0.002364	81.7272	0.096213
				81.8773	1.47e-07	81.8773	0.002343	81.8773	0.096053
				82.0273	1.43e-07	82.0273	0.002323	82.0273	0.095894
				82.1774	1.39e-07	82.1774	0.002303	82.1774	0.095734
				82.3274	1.35e-07	82.3274	0.002283	82.3274	0.095575
				82.4775	1.31e-07	82.4775	0.002263	82.4775	0.095417
				82.6275	1.28e-07	82.6275	0.002243	82.6275	0.095258
				82.7776	1.24e-07	82.7776	0.002224	82.7776	0.0951
				82.9276	1.21e-07	82.9276	0.002204	82.9276	0.094942
				83.0777	1.17e-07	83.0777	0.002185	83.0777	0.094785
				83.2277	1.14e-07	83.2277	0.002166	83.2277	0.094627
				83.3778	1.11e-07	83.3778	0.002147	83.3778	0.09447
				83.5278	1.08e-07	83.5278	0.002129	83.5278	0.094313
				83.6779	1.05e-07	83.6779	0.00211	83.6779	0.094157
				83.8279	1.02e-07	83.8279	0.002092	83.8279	0.094001
				83.978	9.88e-08	83.978	0.002074	83.978	0.093845
				84.128	9.61e-08	84.128	0.002056	84.128	0.093689
				84.2781	9.34e-08	84.2781	0.002038	84.2781	0.093533
				84.4281	9.08e-08	84.4281	0.00202	84.4281	0.093378
				84.5782	8.82e-08	84.5782	0.002002	84.5782	0.093223
				84.7282	8.58e-08	84.7282	0.001985	84.7282	0.093068
				84.8783	8.34e-08	84.8783	0.001968	84.8783	0.092914
				85.0283	8.1e-08	85.0283	0.00195	85.0283	0.092759
				85.1784	7.88e-08	85.1784	0.001934	85.1784	0.092605
				85.3284	7.66e-08	85.3284	0.001917	85.3284	0.092452
				85.4785	7.44e-08	85.4785	0.0019	85.4785	0.092298
				85.6285	7.23e-08	85.6285	0.001883	85.6285	0.092145
				85.7786	7.03e-08	85.7786	0.001867	85.7786	0.091992
				85.9286	6.83e-08	85.9286	0.001851	85.9286	0.091839
				86.0787	6.64e-08	86.0787	0.001835	86.0787	0.091687
				86.2287	6.46e-08	86.2287	0.001819	86.2287	0.091535
				86.3788	6.28e-08	86.3788	0.001803	86.3788	0.091383
				86.5288	6.1e-08	86.5288	0.001787	86.5288	0.091231
				86.6789	5.93e-08	86.6789	0.001772	86.6789	0.09108
				86.8289	5.76e-08	86.8289	0.001756	86.8289	0.090928
				86.979	5.6e-08	86.979	0.001741	86.979	0.090777
				87.129	5.45e-08	87.129	0.001726	87.129	0.090627
				87.2791	5.29e-08	87.2791	0.001711	87.2791	0.090476
				87.4291	5.15e-08	87.4291	0.001696	87.4291	0.090326
				87.5792	5e-08	87.5792	0.001681	87.5792	0.090176
				87.7292	4.86e-08	87.7292	0.001667	87.7292	0.090026
				87.8793	4.73e-08	87.8793	0.001652	87.8793	0.089877
				88.0293	4.59e-08	88.0293	0.001638	88.0293	0.089728
				88.1794	4.47e-08	88.1794	0.001623	88.1794	0.089579
				88.3294	4.34e-08	88.3294	0.001609	88.3294	0.08943
				88.4795	4.22e-08	88.4795	0.001595	88.4795	0.089282
				88.6295	4.1e-08	88.6295	0.001581	88.6295	0.089133
				88.7796	3.99e-08	88.7796	0.001568	88.7796	0.088985
				88.9296	3.87e-08	88.9296	0.001554	88.9296	0.088838
				89.0797	3.77e-08	89.0797	0.00154	89.0797	0.08869
				89.2297	3.66e-08	89.2297	0.001527	89.2297	0.088543
				89.3798	3.56e-08	89.3798	0.001514	89.3798	0.088396
				89.5298	3.46e-08	89.5298	0.001501	89.5298	0.088249
				89.6799	3.36e-08	89.6799	0.001488	89.6799	0.088103
				89.8299	3.27e-08	89.8299	0.001475	89.8299	0.087956
				89.98	3.18e-08	89.98	0.001462	89.98	0.08781
				90.13	3.09e-08	90.13	0.001449	90.13	0.087665
				90.2801	3e-08	90.2801	0.001436	90.2801	0.087519
				90.4301	2.92e-08	90.4301	0.001424	90.4301	0.087374
				90.5802	2.84e-08	90.5802	0.001412	90.5802	0.087229
				90.7302	2.76e-08	90.7302	0.001399	90.7302	0.087084
				90.8803	2.68e-08	90.8803	0.001387	90.8803	0.086939
				91.0303	2.6e-08	91.0303	0.001375	91.0303	0.086795
				91.1804	2.53e-08	91.1804	0.001363	91.1804	0.086651
				91.3304	2.46e-08	91.3304	0.001351	91.3304	0.086507
				91.4805	2.39e-08	91.4805	0.001339	91.4805	0.086364
				91.6305	2.32e-08	91.6305	0.001328	91.6305	0.08622
				91.7806	2.26e-08	91.7806	0.001316	91.7806	0.086077
				91.9306	2.2e-08	91.9306	0.001305	91.9306	0.085934
				92.0807	2.14e-08	92.0807	0.001293	92.0807	0.085791
				92.2307	2.08e-08	92.2307	0.001282	92.2307	0.085649
				92.3808	2.02e-08	92.3808	0.001271	92.3808	0.085507
				92.5308	1.96e-08	92.5308	0.00126	92.5308	0.085365
				92.6809	1.91e-08	92.6809	0.001249	92.6809	0.085223
				92.8309	1.85e-08	92.8309	0.001238	92.8309	0.085082
				92.981	1.8e-08	92.981	0.001227	92.981	0.08494
				93.131	1.75e-08	93.131	0.001217	93.131	0.084799
				93.2811	1.7e-08	93.2811	0.001206	93.2811	0.084659
				93.4311	1.65e-08	93.4311	0.001196	93.4311	0.084518
				93.5812	1.61e-08	93.5812	0.001185	93.5812	0.084378
				93.7312	1.56e-08	93.7312	0.001175	93.7312	0.084238
				93.8813	1.52e-08	93.8813	0.001165	93.8813	0.084098
				94.0313	1.48e-08	94.0313	0.001154	94.0313	0.083958
				94.1814	1.44e-08	94.1814	0.001144	94.1814	0.083819
				94.3314	1.4e-08	94.3314	0.001134	94.3314	0.08368
				94.4815	1.36e-08	94.4815	0.001125	94.4815	0.083541
				94.6315	1.32e-08	94.6315	0.001115	94.6315	0.083402
				94.7816	1.28e-08	94.7816	0.001105	94.7816	0.083264
				94.9316	1.25e-08	94.9316	0.001095	94.9316	0.083126
				95.0817	1.21e-08	95.0817	0.001086	95.0817	0.082988
				95.2317	1.18e-08	95.2317	0.001076	95.2317	0.08285
				95.3818	1.14e-08	95.3818	0.001067	95.3818	0.082712
				95.5318	1.11e-08	95.5318	0.001058	95.5318	0.082575
				95.6819	1.08e-08	95.6819	0.001049	95.6819	0.082438
				95.8319	1.05e-08	95.8319	0.001039	95.8319	0.082301
				95.982	1.02e-08	95.982	0.00103	95.982	0.082164
				96.132	9.92e-09	96.132	0.001021	96.132	0.082028
				96.2821	9.65e-09	96.2821	0.001013	96.2821	0.081892
				96.4321	9.38e-09	96.4321	0.001004	96.4321	0.081756
				96.5822	9.12e-09	96.5822	0.000995	96.5822	0.08162
				96.7322	8.86e-09	96.7322	0.000986	96.7322	0.081485
				96.8823	8.61e-09	96.8823	0.000978	96.8823	0.081349
				97.0323	8.37e-09	97.0323	0.000969	97.0323	0.081214
				97.1824	8.14e-09	97.1824	0.000961	97.1824	0.081079
				97.3324	7.91e-09	97.3324	0.000952	97.3324	0.080945
				97.4825	7.69e-09	97.4825	0.000944	97.4825	0.08081
				97.6325	7.47e-09	97.6325	0.000936	97.6325	0.080676
				97.7826	7.26e-09	97.7826	0.000928	97.7826	0.080542
				97.9326	7.06e-09	97.9326	0.00092	97.9326	0.080409
				98.0827	6.86e-09	98.0827	0.000912	98.0827	0.080275
				98.2327	6.67e-09	98.2327	0.000904	98.2327	0.080142
				98.3828	6.48e-09	98.3828	0.000896	98.3828	0.080009
				98.5328	6.3e-09	98.5328	0.000888	98.5328	0.079876
				98.6829	6.13e-09	98.6829	0.00088	98.6829	0.079743
				98.8329	5.96e-09	98.8329	0.000873	98.8329	0.079611
				98.983	5.79e-09	98.983	0.000865	98.983	0.079479
				99.133	5.63e-09	99.133	0.000858	99.133	0.079347
				99.2831	5.47e-09	99.2831	0.00085	99.2831	0.079215
				99.4331	5.32e-09	99.4331	0.000843	99.4331	0.079084
				99.5832	5.17e-09	99.5832	0.000835	99.5832	0.078952
				99.7332	5.02e-09	99.7332	0.000828	99.7332	0.078821
				99.8833	4.88e-09	99.8833	0.000821	99.8833	0.078691
				100.033	4.75e-09	100.033	0.000814	100.033	0.07856
				100.183	4.61e-09	100.183	0.000807	100.183	0.07843
				100.333	4.48e-09	100.333	0.0008	100.333	0.078299
				100.484	4.36e-09	100.484	0.000793	100.484	0.078169
				100.633	4.24e-09	100.633	0.000786	100.633	0.07804
				100.784	4.12e-09	100.784	0.000779	100.784	0.07791
				100.934	4e-09	100.934	0.000772	100.934	0.077781
				101.084	3.89e-09	101.084	0.000766	101.084	0.077652
				101.234	3.78e-09	101.234	0.000759	101.234	0.077523
				101.384	3.68e-09	101.384	0.000752	101.384	0.077394
				101.534	3.57e-09	101.534	0.000746	101.534	0.077265
				101.684	3.47e-09	101.684	0.000739	101.684	0.077137
				101.834	3.38e-09	101.834	0.000733	101.834	0.077009
				101.984	3.28e-09	101.984	0.000726	101.984	0.076881
				102.134	3.19e-09	102.134	0.00072	102.134	0.076754
				102.284	3.1e-09	102.284	0.000714	102.284	0.076626
				102.434	3.01e-09	102.434	0.000708	102.434	0.076499
				102.584	2.93e-09	102.584	0.000701	102.584	0.076372
				102.734	2.85e-09	102.734	0.000695	102.734	0.076245
				102.884	2.77e-09	102.884	0.000689	102.884	0.076119
				103.034	2.69e-09	103.034	0.000683	103.034	0.075992
				103.184	2.62e-09	103.184	0.000677	103.184	0.075866
				103.334	2.54e-09	103.334	0.000671	103.334	0.07574
				103.484	2.47e-09	103.484	0.000666	103.484	0.075614
				103.635	2.4e-09	103.635	0.00066	103.635	0.075489
				103.785	2.33e-09	103.785	0.000654	103.785	0.075364
				103.935	2.27e-09	103.935	0.000648	103.935	0.075239
				104.085	2.21e-09	104.085	0.000643	104.085	0.075114
				104.235	2.14e-09	104.235	0.000637	104.235	0.074989
				104.385	2.08e-09	104.385	0.000632	104.385	0.074864
				104.535	2.03e-09	104.535	0.000626	104.535	0.07474
				104.685	1.97e-09	104.685	0.000621	104.685	0.074616
				104.835	1.91e-09	104.835	0.000615	104.835	0.074492
				104.985	1.86e-09	104.985	0.00061	104.985	0.074369
				105.135	1.81e-09	105.135	0.000605	105.135	0.074245
				105.285	1.76e-09	105.285	0.000599	105.285	0.074122
				105.435	1.71e-09	105.435	0.000594	105.435	0.073999
				105.585	1.66e-09	105.585	0.000589	105.585	0.073876
				105.735	1.61e-09	105.735	0.000584	105.735	0.073753
				105.885	1.57e-09	105.885	0.000579	105.885	0.073631
				106.035	1.53e-09	106.035	0.000574	106.035	0.073509
				106.185	1.48e-09	106.185	0.000569	106.185	0.073387
				106.335	1.44e-09	106.335	0.000564	106.335	0.073265
				106.486	1.4e-09	106.486	0.000559	106.486	0.073143
				106.635	1.36e-09	106.635	0.000554	106.635	0.073022
				106.786	1.32e-09	106.786	0.000549	106.786	0.0729
				106.936	1.29e-09	106.936	0.000544	106.936	0.072779
				107.086	1.25e-09	107.086	0.00054	107.086	0.072659
				107.236	1.22e-09	107.236	0.000535	107.236	0.072538
				107.386	1.18e-09	107.386	0.00053	107.386	0.072418
				107.536	1.15e-09	107.536	0.000526	107.536	0.072297
				107.686	1.12e-09	107.686	0.000521	107.686	0.072177
				107.836	1.09e-09	107.836	0.000517	107.836	0.072058
				107.986	1.05e-09	107.986	0.000512	107.986	0.071938
				108.136	1.03e-09	108.136	0.000508	108.136	0.071818
				108.286	9.97e-10	108.286	0.000503	108.286	0.071699
				108.436	9.69e-10	108.436	0.000499	108.436	0.07158
				108.586	9.42e-10	108.586	0.000494	108.586	0.071461
				108.736	9.15e-10	108.736	0.00049	108.736	0.071343
				108.886	8.9e-10	108.886	0.000486	108.886	0.071224
				109.036	8.65e-10	109.036	0.000482	109.036	0.071106
				109.186	8.41e-10	109.186	0.000477	109.186	0.070988
				109.336	8.17e-10	109.336	0.000473	109.336	0.07087
				109.487	7.94e-10	109.487	0.000469	109.487	0.070753
				109.636	7.72e-10	109.636	0.000465	109.636	0.070635
				109.787	7.5e-10	109.787	0.000461	109.787	0.070518
				109.937	7.29e-10	109.937	0.000457	109.937	0.070401
				110.087	7.09e-10	110.087	0.000453	110.087	0.070284
				110.237	6.89e-10	110.237	0.000449	110.237	0.070167
				110.387	6.7e-10	110.387	0.000445	110.387	0.070051
				110.537	6.51e-10	110.537	0.000441	110.537	0.069934
				110.687	6.33e-10	110.687	0.000438	110.687	0.069818
				110.837	6.15e-10	110.837	0.000434	110.837	0.069702
				110.987	5.98e-10	110.987	0.00043	110.987	0.069587
				111.137	5.81e-10	111.137	0.000426	111.137	0.069471
				111.287	5.65e-10	111.287	0.000422	111.287	0.069356
				111.437	5.49e-10	111.437	0.000419	111.437	0.069241
				111.587	5.34e-10	111.587	0.000415	111.587	0.069126
				111.737	5.19e-10	111.737	0.000412	111.737	0.069011
				111.887	5.04e-10	111.887	0.000408	111.887	0.068896
				112.037	4.9e-10	112.037	0.000404	112.037	0.068782
				112.187	4.77e-10	112.187	0.000401	112.187	0.068668
				112.337	4.63e-10	112.337	0.000397	112.337	0.068554
				112.487	4.5e-10	112.487	0.000394	112.487	0.06844
				112.638	4.38e-10	112.638	0.000391	112.638	0.068327
				112.788	4.25e-10	112.788	0.000387	112.788	0.068213
				112.938	4.14e-10	112.938	0.000384	112.938	0.0681
				113.088	4.02e-10	113.088	0.00038	113.088	0.067987
				113.238	3.91e-10	113.238	0.000377	113.238	0.067874
				113.388	3.8e-10	113.388	0.000374	113.388	0.067761
				113.538	3.69e-10	113.538	0.000371	113.538	0.067649
				113.688	3.59e-10	113.688	0.000367	113.688	0.067536
				113.838	3.49e-10	113.838	0.000364	113.838	0.067424
				113.988	3.39e-10	113.988	0.000361	113.988	0.067312
				114.138	3.3e-10	114.138	0.000358	114.138	0.067201
				114.288	3.2e-10	114.288	0.000355	114.288	0.067089
				114.438	3.11e-10	114.438	0.000352	114.438	0.066978
				114.588	3.03e-10	114.588	0.000349	114.588	0.066867
				114.738	2.94e-10	114.738	0.000346	114.738	0.066756
				114.888	2.86e-10	114.888	0.000343	114.888	0.066645
				115.038	2.78e-10	115.038	0.00034	115.038	0.066534
				115.188	2.7e-10	115.188	0.000337	115.188	0.066424
				115.338	2.63e-10	115.338	0.000334	115.338	0.066313
				115.489	2.55e-10	115.489	0.000331	115.489	0.066203
				115.638	2.48e-10	115.638	0.000328	115.638	0.066093
				115.789	2.41e-10	115.789	0.000325	115.789	0.065984
				115.939	2.34e-10	115.939	0.000322	115.939	0.065874
				116.089	2.28e-10	116.089	0.000319	116.089	0.065765
				116.239	2.22e-10	116.239	0.000317	116.239	0.065656
				116.389	2.15e-10	116.389	0.000314	116.389	0.065547
				116.539	2.09e-10	116.539	0.000311	116.539	0.065438
				116.689	2.03e-10	116.689	0.000308	116.689	0.065329
				116.839	1.98e-10	116.839	0.000306	116.839	0.065221
				116.989	1.92e-10	116.989	0.000303	116.989	0.065112
				117.139	1.87e-10	117.139	0.0003	117.139	0.065004
				117.289	1.82e-10	117.289	0.000298	117.289	0.064896
				117.439	1.77e-10	117.439	0.000295	117.439	0.064789
				117.589	1.72e-10	117.589	0.000293	117.589	0.064681
				117.739	1.67e-10	117.739	0.00029	117.739	0.064574
				117.889	1.62e-10	117.889	0.000288	117.889	0.064467
				118.039	1.58e-10	118.039	0.000285	118.039	0.06436
				118.189	1.53e-10	118.189	0.000283	118.189	0.064253
				118.339	1.49e-10	118.339	0.00028	118.339	0.064146
				118.49	1.45e-10	118.49	0.000278	118.49	0.06404
				118.639	1.41e-10	118.639	0.000275	118.639	0.063933
				118.79	1.37e-10	118.79	0.000273	118.79	0.063827
				118.94	1.33e-10	118.94	0.000271	118.94	0.063721
				119.09	1.29e-10	119.09	0.000268	119.09	0.063615
				119.24	1.26e-10	119.24	0.000266	119.24	0.06351
				119.39	1.22e-10	119.39	0.000264	119.39	0.063404
				119.54	1.19e-10	119.54	0.000261	119.54	0.063299
				119.69	1.15e-10	119.69	0.000259	119.69	0.063194
				119.84	1.12e-10	119.84	0.000257	119.84	0.063089
				119.99	1.09e-10	119.99	0.000254	119.99	0.062984
				120.14	1.06e-10	120.14	0.000252	120.14	0.06288
				120.29	1.03e-10	120.29	0.00025	120.29	0.062775
				120.44	1e-10	120.44	0.000248	120.44	0.062671
				120.59	9.73e-11	120.59	0.000246	120.59	0.062567
				120.74	9.46e-11	120.74	0.000244	120.74	0.062463
				120.89	9.19e-11	120.89	0.000241	120.89	0.06236
				121.04	8.94e-11	121.04	0.000239	121.04	0.062256
				121.19	8.69e-11	121.19	0.000237	121.19	0.062153
				121.34	8.44e-11	121.34	0.000235	121.34	0.062049
				121.49	8.21e-11	121.49	0.000233	121.49	0.061946
				121.641	7.98e-11	121.641	0.000231	121.641	0.061844
				121.791	7.75e-11	121.791	0.000229	121.791	0.061741
				121.941	7.54e-11	121.941	0.000227	121.941	0.061638
				122.091	7.33e-11	122.091	0.000225	122.091	0.061536
				122.241	7.12e-11	122.241	0.000223	122.241	0.061434
				122.391	6.92e-11	122.391	0.000221	122.391	0.061332
				122.541	6.73e-11	122.541	0.000219	122.541	0.06123
				122.691	6.54e-11	122.691	0.000217	122.691	0.061129
				122.841	6.36e-11	122.841	0.000216	122.841	0.061027
				122.991	6.18e-11	122.991	0.000214	122.991	0.060926
				123.141	6.01e-11	123.141	0.000212	123.141	0.060825
				123.291	5.84e-11	123.291	0.00021	123.291	0.060724
				123.441	5.67e-11	123.441	0.000208	123.441	0.060623
				123.591	5.52e-11	123.591	0.000206	123.591	0.060522
				123.741	5.36e-11	123.741	0.000205	123.741	0.060422
				123.891	5.21e-11	123.891	0.000203	123.891	0.060321
				124.041	5.07e-11	124.041	0.000201	124.041	0.060221
				124.191	4.92e-11	124.191	0.000199	124.191	0.060121
				124.341	4.79e-11	124.341	0.000197	124.341	0.060021
				124.492	4.65e-11	124.492	0.000196	124.492	0.059922
				124.641	4.52e-11	124.641	0.000194	124.641	0.059822
				124.792	4.4e-11	124.792	0.000192	124.792	0.059723
				124.942	4.27e-11	124.942	0.000191	124.942	0.059624
				125.092	4.15e-11	125.092	0.000189	125.092	0.059525
				125.242	4.04e-11	125.242	0.000187	125.242	0.059426
				125.392	3.92e-11	125.392	0.000186	125.392	0.059327
				125.542	3.81e-11	125.542	0.000184	125.542	0.059229
				125.692	3.71e-11	125.692	0.000183	125.692	0.059131
				125.842	3.6e-11	125.842	0.000181	125.842	0.059032
				125.992	3.5e-11	125.992	0.000179	125.992	0.058934
				126.142	3.41e-11	126.142	0.000178	126.142	0.058837
				126.292	3.31e-11	126.292	0.000176	126.292	0.058739
				126.442	3.22e-11	126.442	0.000175	126.442	0.058641
				126.592	3.13e-11	126.592	0.000173	126.592	0.058544
				126.742	3.04e-11	126.742	0.000172	126.742	0.058447
				126.892	2.95e-11	126.892	0.00017	126.892	0.05835
				127.042	2.87e-11	127.042	0.000169	127.042	0.058253
				127.192	2.79e-11	127.192	0.000167	127.192	0.058156
				127.342	2.71e-11	127.342	0.000166	127.342	0.05806
				127.493	2.64e-11	127.493	0.000164	127.493	0.057963
				127.642	2.56e-11	127.642	0.000163	127.642	0.057867
				127.793	2.49e-11	127.793	0.000162	127.793	0.057771
				127.943	2.42e-11	127.943	0.00016	127.943	0.057675
				128.093	2.35e-11	128.093	0.000159	128.093	0.057579
				128.243	2.29e-11	128.243	0.000157	128.243	0.057484
				128.393	2.22e-11	128.393	0.000156	128.393	0.057388
				128.543	2.16e-11	128.543	0.000155	128.543	0.057293
				128.693	2.1e-11	128.693	0.000153	128.693	0.057198
				128.843	2.04e-11	128.843	0.000152	128.843	0.057103
				128.993	1.99e-11	128.993	0.000151	128.993	0.057008
				129.143	1.93e-11	129.143	0.000149	129.143	0.056914
				129.293	1.88e-11	129.293	0.000148	129.293	0.056819
				129.443	1.82e-11	129.443	0.000147	129.443	0.056725
				129.593	1.77e-11	129.593	0.000145	129.593	0.056631
				129.743	1.72e-11	129.743	0.000144	129.743	0.056537
				129.893	1.68e-11	129.893	0.000143	129.893	0.056443
				130.043	1.63e-11	130.043	0.000142	130.043	0.056349
				130.193	1.58e-11	130.193	0.00014	130.193	0.056256
				130.343	1.54e-11	130.343	0.000139	130.343	0.056162
				130.494	1.5e-11	130.494	0.000138	130.494	0.056069
				130.643	1.45e-11	130.643	0.000137	130.643	0.055976
				130.794	1.41e-11	130.794	0.000136	130.794	0.055883
				130.944	1.37e-11	130.944	0.000134	130.944	0.05579
				131.094	1.34e-11	131.094	0.000133	131.094	0.055698
				131.244	1.3e-11	131.244	0.000132	131.244	0.055605
				131.394	1.26e-11	131.394	0.000131	131.394	0.055513
				131.544	1.23e-11	131.544	0.00013	131.544	0.055421
				131.694	1.19e-11	131.694	0.000129	131.694	0.055329
				131.844	1.16e-11	131.844	0.000128	131.844	0.055237
				131.994	1.13e-11	131.994	0.000126	131.994	0.055145
				132.144	1.09e-11	132.144	0.000125	132.144	0.055054
				132.294	1.06e-11	132.294	0.000124	132.294	0.054962
				132.444	1.03e-11	132.444	0.000123	132.444	0.054871
				132.594	1.01e-11	132.594	0.000122	132.594	0.05478
				132.744	9.77e-12	132.744	0.000121	132.744	0.054689
				132.894	9.5e-12	132.894	0.00012	132.894	0.054598
				133.044	9.23e-12	133.044	0.000119	133.044	0.054507
				133.194	8.97e-12	133.194	0.000118	133.194	0.054417
				133.344	8.72e-12	133.344	0.000117	133.344	0.054327
				133.494	8.48e-12	133.494	0.000116	133.494	0.054236
				133.644	8.24e-12	133.644	0.000115	133.644	0.054146
				133.795	8.01e-12	133.795	0.000114	133.795	0.054056
				133.945	7.79e-12	133.945	0.000113	133.945	0.053967
				134.095	7.57e-12	134.095	0.000112	134.095	0.053877
				134.245	7.36e-12	134.245	0.000111	134.245	0.053788
				134.395	7.15e-12	134.395	0.00011	134.395	0.053698
				134.545	6.95e-12	134.545	0.000109	134.545	0.053609
				134.695	6.76e-12	134.695	0.000108	134.695	0.05352
				134.845	6.57e-12	134.845	0.000107	134.845	0.053431
				134.995	6.38e-12	134.995	0.000106	134.995	0.053343
				135.145	6.21e-12	135.145	0.000105	135.145	0.053254
				135.295	6.03e-12	135.295	0.000104	135.295	0.053166
				135.445	5.86e-12	135.445	0.000103	135.445	0.053078
				135.595	5.7e-12	135.595	0.000103	135.595	0.052989
				135.745	5.54e-12	135.745	0.000102	135.745	0.052901
				135.895	5.38e-12	135.895	0.000101	135.895	0.052814
				136.045	5.23e-12	136.045	9.99e-05	136.045	0.052726
				136.195	5.09e-12	136.195	9.9e-05	136.195	0.052638
				136.345	4.95e-12	136.345	9.81e-05	136.345	0.052551
				136.495	4.81e-12	136.495	9.73e-05	136.495	0.052464
				136.645	4.67e-12	136.645	9.64e-05	136.645	0.052377
				136.796	4.54e-12	136.796	9.56e-05	136.796	0.05229
				136.946	4.41e-12	136.946	9.48e-05	136.946	0.052203
				137.096	4.29e-12	137.096	9.39e-05	137.096	0.052116
				137.246	4.17e-12	137.246	9.31e-05	137.246	0.05203
				137.396	4.05e-12	137.396	9.23e-05	137.396	0.051943
				137.546	3.94e-12	137.546	9.15e-05	137.546	0.051857
				137.696	3.83e-12	137.696	9.07e-05	137.696	0.051771
				137.846	3.72e-12	137.846	8.99e-05	137.846	0.051685
				137.996	3.62e-12	137.996	8.91e-05	137.996	0.051599
				138.146	3.52e-12	138.146	8.84e-05	138.146	0.051514
				138.296	3.42e-12	138.296	8.76e-05	138.296	0.051428
				138.446	3.32e-12	138.446	8.68e-05	138.446	0.051343
				138.596	3.23e-12	138.596	8.61e-05	138.596	0.051258
				138.746	3.14e-12	138.746	8.53e-05	138.746	0.051172
				138.896	3.05e-12	138.896	8.46e-05	138.896	0.051087
				139.046	2.97e-12	139.046	8.39e-05	139.046	0.051003
				139.196	2.88e-12	139.196	8.31e-05	139.196	0.050918
				139.346	2.8e-12	139.346	8.24e-05	139.346	0.050833
				139.496	2.73e-12	139.496	8.17e-05	139.496	0.050749
				139.647	2.65e-12	139.647	8.1e-05	139.647	0.050665
				139.797	2.57e-12	139.797	8.03e-05	139.797	0.050581
				139.947	2.5e-12	139.947	7.96e-05	139.947	0.050497
				140.097	2.43e-12	140.097	7.89e-05	140.097	0.050413
				140.247	2.36e-12	140.247	7.82e-05	140.247	0.050329
				140.397	2.3e-12	140.397	7.75e-05	140.397	0.050246
				140.547	2.23e-12	140.547	7.68e-05	140.547	0.050162
				140.697	2.17e-12	140.697	7.62e-05	140.697	0.050079
				140.847	2.11e-12	140.847	7.55e-05	140.847	0.049996
				140.997	2.05e-12	140.997	7.48e-05	140.997	0.049913
				141.147	1.99e-12	141.147	7.42e-05	141.147	0.04983
				141.297	1.94e-12	141.297	7.35e-05	141.297	0.049747
				141.447	1.88e-12	141.447	7.29e-05	141.447	0.049665
				141.597	1.83e-12	141.597	7.23e-05	141.597	0.049582
				141.747	1.78e-12	141.747	7.16e-05	141.747	0.0495
				141.897	1.73e-12	141.897	7.1e-05	141.897	0.049418
				142.047	1.68e-12	142.047	7.04e-05	142.047	0.049336
				142.197	1.64e-12	142.197	6.98e-05	142.197	0.049254
				142.347	1.59e-12	142.347	6.92e-05	142.347	0.049172
				142.498	1.55e-12	142.498	6.86e-05	142.498	0.04909
				142.648	1.5e-12	142.648	6.8e-05	142.648	0.049009
				142.798	1.46e-12	142.798	6.74e-05	142.798	0.048928
				142.948	1.42e-12	142.948	6.68e-05	142.948	0.048846
				143.098	1.38e-12	143.098	6.62e-05	143.098	0.048765
				143.248	1.34e-12	143.248	6.56e-05	143.248	0.048684
				143.398	1.3e-12	143.398	6.51e-05	143.398	0.048603
				143.548	1.27e-12	143.548	6.45e-05	143.548	0.048523
				143.698	1.23e-12	143.698	6.39e-05	143.698	0.048442
				143.848	1.2e-12	143.848	6.34e-05	143.848	0.048362
				143.998	1.16e-12	143.998	6.28e-05	143.998	0.048282
				144.148	1.13e-12	144.148	6.23e-05	144.148	0.048201
				144.298	1.1e-12	144.298	6.18e-05	144.298	0.048121
				144.448	1.07e-12	144.448	6.12e-05	144.448	0.048041
				144.598	1.04e-12	144.598	6.07e-05	144.598	0.047962
				144.748	1.01e-12	144.748	6.02e-05	144.748	0.047882
				144.898	9.81e-13	144.898	5.96e-05	144.898	0.047803
				145.048	9.54e-13	145.048	5.91e-05	145.048	0.047723
				145.198	9.27e-13	145.198	5.86e-05	145.198	0.047644
				145.348	9.01e-13	145.348	5.81e-05	145.348	0.047565
				145.499	8.76e-13	145.499	5.76e-05	145.499	0.047486
				145.649	8.51e-13	145.649	5.71e-05	145.649	0.047407
				145.799	8.28e-13	145.799	5.66e-05	145.799	0.047328
				145.949	8.05e-13	145.949	5.61e-05	145.949	0.04725
				146.099	7.82e-13	146.099	5.56e-05	146.099	0.047171
				146.249	7.6e-13	146.249	5.51e-05	146.249	0.047093
				146.399	7.39e-13	146.399	5.46e-05	146.399	0.047015
				146.549	7.18e-13	146.549	5.42e-05	146.549	0.046937
				146.699	6.98e-13	146.699	5.37e-05	146.699	0.046859
				146.849	6.79e-13	146.849	5.32e-05	146.849	0.046781
				146.999	6.6e-13	146.999	5.28e-05	146.999	0.046704
				147.149	6.41e-13	147.149	5.23e-05	147.149	0.046626
				147.299	6.23e-13	147.299	5.18e-05	147.299	0.046549
				147.449	6.06e-13	147.449	5.14e-05	147.449	0.046471
				147.599	5.89e-13	147.599	5.09e-05	147.599	0.046394
				147.749	5.72e-13	147.749	5.05e-05	147.749	0.046317
				147.899	5.56e-13	147.899	5.01e-05	147.899	0.04624
				148.049	5.41e-13	148.049	4.96e-05	148.049	0.046164
				148.199	5.26e-13	148.199	4.92e-05	148.199	0.046087
				148.349	5.11e-13	148.349	4.88e-05	148.349	0.04601
				148.5	4.97e-13	148.5	4.83e-05	148.5	0.045934
				148.649	4.83e-13	148.649	4.79e-05	148.649	0.045858
				148.8	4.69e-13	148.8	4.75e-05	148.8	0.045782
				148.95	4.56e-13	148.95	4.71e-05	148.95	0.045706
				149.1	4.43e-13	149.1	4.67e-05	149.1	0.04563
				149.25	4.31e-13	149.25	4.63e-05	149.25	0.045554
				149.4	4.19e-13	149.4	4.59e-05	149.4	0.045478
				149.55	4.07e-13	149.55	4.55e-05	149.55	0.045403
				149.7	3.96e-13	149.7	4.51e-05	149.7	0.045327
				149.85	3.85e-13	149.85	4.47e-05	149.85	0.045252
				150	3.74e-13	150	4.43e-05	150	0.045177

## Sheet: Fig. 3D
Experimental force clamp for single Izumo1:Juno biological replicate
Set point [pN]	Lifetime [s]	Bin		Comparison [pN]	P-value
13.4932	0.0235	(5,15]		(0,5] - (15,25]	0.263
14.0163	0.0185	(5,15]		(0,5] - (25,35]	<0.0001
11.3193	0.0165	(5,15]		(15,25] - (25,35]	0.003
7.37765	0.0155	(5,15]		(0,5] - (35,45]	<0.0001
12.0542	0.0265	(5,15]		(15,25] - (35,45]	<0.0001
12.6909	0.0215	(5,15]		(25,35] - (35,45]	1
12.2818	0.0165	(5,15]		(0,5] - (45,55]	<0.0001
12.341	0.0185	(5,15]		(15,25] - (45,55]	0.0008
7.55755	0.0175	(5,15]		(25,35] - (45,55]	1
6.13138	0.0155	(5,15]		(35,45] - (45,55]	1
5.66009	0.0155	(5,15]		(0,5] - (5,15]	1
13.3463	0.0175	(5,15]		(15,25] - (5,15]	0.47
12.7434	0.0205	(5,15]		(25,35] - (5,15]	<0.0001
13.4831	0.0155	(5,15]		(35,45] - (5,15]	<0.0001
9.7956	0.0165	(5,15]		(45,55] - (5,15]	<0.0001
5.19108	0.0195	(5,15]		(0,5] - (55,65]	0.0007
5.56894	0.0155	(5,15]		(15,25] - (55,65]	0.977
5.77042	0.0165	(5,15]		(25,35] - (55,65]	0.039
6.44974	0.0155	(5,15]		(35,45] - (55,65]	0.0004
22.2761	0.0605	(15,25]		(45,55] - (55,65]	0.0091
22.0621	0.0195	(15,25]		(5,15] - (55,65]	0.0034
20.1775	0.0205	(15,25]		(0,5] - (65,75]	0.739
17.8396	0.0195	(15,25]		(15,25] - (65,75]	1
23.6998	0.0225	(15,25]		(25,35] - (65,75]	0.025
16.1352	0.0195	(15,25]		(35,45] - (65,75]	0.0023
15.8207	0.0215	(15,25]		(45,55] - (65,75]	0.012
16.2942	0.0155	(15,25]		(5,15] - (65,75]	0.881
24.1324	0.0215	(15,25]		(55,65] - (65,75]	0.987
20.73	0.0305	(15,25]		(0,5] - (75,85]	1
24.003	0.0365	(15,25]		(15,25] - (75,85]	1
17.5633	0.0215	(15,25]		(25,35] - (75,85]	0.977
15.7056	0.0255	(15,25]		(35,45] - (75,85]	0.931
24.3181	0.0745	(15,25]		(45,55] - (75,85]	0.968
24.0251	0.0845	(15,25]		(5,15] - (75,85]	1
16.3851	0.0185	(15,25]		(55,65] - (75,85]	1
15.5468	0.0165	(15,25]		(65,75] - (75,85]	1
22.3385	0.0375	(15,25]
21.9212	0.2645	(15,25]
29.4957	0.0315	(25,35]
34.796	0.2265	(25,35]
31.5919	0.0795	(25,35]
32.3012	0.9055	(25,35]
29.3179	0.0705	(25,35]
33.065	0.1905	(25,35]
29.4046	0.0155	(25,35]
32.0216	0.1895	(25,35]
26.6543	0.0705	(25,35]
32.2826	0.3555	(25,35]
32.7259	0.1295	(25,35]
32.8227	0.1725	(25,35]
33.5085	0.3785	(25,35]
34.845	0.0815	(25,35]
30.4406	0.3135	(25,35]
34.9442	0.2155	(25,35]
31.606	0.4555	(25,35]
32.0057	0.1205	(25,35]
29.3012	0.0985	(25,35]
34.3912	0.2345	(25,35]
32.0006	0.6275	(25,35]
30.7752	0.4375	(25,35]
31.2444	0.3725	(25,35]
29.5545	0.0375	(25,35]
30.895	0.0715	(25,35]
33.4412	0.0525	(25,35]
32.7947	0.0555	(25,35]
32.78	0.5275	(25,35]
33.0654	0.0415	(25,35]
31.2235	0.0245	(25,35]
25.8343	0.0315	(25,35]
30.3818	0.3705	(25,35]
31.1808	0.0385	(25,35]
33.2804	0.0365	(25,35]
35.895	0.1145	(35,45]
36.0745	0.4695	(35,45]
35.0216	0.5075	(35,45]
36.2339	0.0955	(35,45]
35.0017	0.0575	(35,45]
36.7995	0.6595	(35,45]
39.3949	0.7215	(35,45]
37.7883	0.1985	(35,45]
38.2563	0.0435	(35,45]
41.4148	1.5405	(35,45]
44.455	0.1555	(35,45]
41.7431	0.1655	(35,45]
43.1723	0.1085	(35,45]
43.3391	0.0335	(35,45]
41.8806	0.6625	(35,45]
39.96	0.4695	(35,45]
41.6041	0.0645	(35,45]
43.3702	0.5335	(35,45]
43.8687	0.0795	(35,45]
40.6698	0.0805	(35,45]
44.5969	0.3765	(35,45]
42.1687	0.0705	(35,45]
43.655	0.3715	(35,45]
41.004	0.0655	(35,45]
44.067	0.1505	(35,45]
42.2131	0.1455	(35,45]
42.4056	0.0355	(35,45]
36.9841	0.0345	(35,45]
43.6832	0.0715	(35,45]
41.9237	0.1505	(35,45]
41.9877	0.9815	(35,45]
41.0824	1.7505	(35,45]
43.7636	0.9715	(35,45]
42.7342	0.1315	(35,45]
43.4381	0.4465	(35,45]
44.4046	0.0715	(35,45]
39.7307	0.1675	(35,45]
42.5487	0.0395	(35,45]
40.5294	1.5695	(35,45]
43.5893	0.0175	(35,45]
44.3668	0.2185	(35,45]
37.1198	1.0595	(35,45]
40.6249	0.0515	(35,45]
38.2822	0.0345	(35,45]
43.6002	0.0835	(35,45]
37.8762	0.0385	(35,45]
43.3875	0.2835	(35,45]
44.0058	0.1005	(35,45]
42.4954	0.5735	(35,45]
36.0116	0.6445	(35,45]
41.115	0.0315	(35,45]
39.2797	0.3065	(35,45]
43.7641	0.0275	(35,45]
35.096	0.4605	(35,45]
47.268	3.8325	(45,55]
45.7344	0.0215	(45,55]
47.4711	0.8105	(45,55]
51.9064	0.0985	(45,55]
47.3938	2.8195	(45,55]
46.9627	0.4215	(45,55]
49.6405	2.3595	(45,55]
49.5225	0.1705	(45,55]
45.5895	0.0655	(45,55]
45.7495	0.0775	(45,55]
52.5739	0.2985	(45,55]
52.2593	0.0355	(45,55]
52.1058	0.1375	(45,55]
52.7154	0.2385	(45,55]
48.358	0.0275	(45,55]
52.5289	0.0415	(45,55]
49.4618	0.7365	(45,55]
47.5446	0.1275	(45,55]
46.6044	0.0415	(45,55]
46.6265	0.0845	(45,55]
51.6452	0.4145	(45,55]
51.1108	0.0445	(45,55]
51.4854	0.0335	(45,55]
52.4109	0.2505	(45,55]
53.0348	0.0905	(45,55]
48.2303	0.0455	(45,55]
51.6644	0.0525	(45,55]
49.4153	0.5495	(45,55]
53.6471	0.0715	(45,55]
54.8983	0.1355	(45,55]
51.8646	0.1125	(45,55]
50.9365	0.0505	(45,55]
53.8843	0.0615	(45,55]
51.3413	0.1875	(45,55]
50.092	0.0395	(45,55]
53.8074	0.1125	(45,55]
47.6253	0.8665	(45,55]
52.9621	0.3105	(45,55]
52.986	0.0575	(45,55]
54.2606	0.1565	(45,55]
54.4985	1.9485	(45,55]
52.5948	0.0755	(45,55]
46.0741	0.0785	(45,55]
54.2757	0.0345	(45,55]
48.1327	0.0355	(45,55]
55.6339	0.4125	(55,65]
55.397	0.0855	(55,65]
55.2242	0.0635	(55,65]
57.9293	0.0335	(55,65]
56.7276	0.1035	(55,65]
55.5621	0.4795	(55,65]
55.5082	0.1005	(55,65]
55.3245	0.1275	(55,65]
55.9587	0.5585	(55,65]
63.6942	0.0165	(55,65]
59.4714	0.0205	(55,65]
58.5589	0.0165	(55,65]
56.8022	0.0455	(55,65]
55.3565	0.2155	(55,65]
57.6609	0.0285	(55,65]
55.1749	3.6025	(55,65]
59.631	0.0525	(55,65]
60.4201	0.0315	(55,65]
55.2169	0.0175	(55,65]
63.4049	0.0195	(55,65]
63.8	0.0255	(55,65]
62.342	0.0185	(55,65]
63.5267	0.0235	(55,65]
63.5207	0.0205	(55,65]
58.1892	0.1085	(55,65]
61.796	0.0415	(55,65]
60.4992	0.0225	(55,65]
56.3068	0.0425	(55,65]
60.7021	0.0185	(55,65]
58.1846	0.0195	(55,65]
57.6267	0.0385	(55,65]
61.2032	0.0255	(55,65]
58.2132	0.0265	(55,65]
60.4303	0.7505	(55,65]
58.7356	0.0155	(55,65]
63.2829	0.0505	(55,65]
61.3983	0.0645	(55,65]
62.7615	0.0195	(55,65]
62.6883	0.0155	(55,65]
69.5727	0.0165	(65,75]
68.3394	0.0245	(65,75]
70.8694	0.0375	(65,75]
70.7235	0.0165	(65,75]
69.9595	0.0175	(65,75]
70.6229	0.0185	(65,75]
72.5357	0.0295	(65,75]
71.5873	0.0285	(65,75]
66.9719	0.5165	(65,75]
73.2209	0.0265	(65,75]
79.6646	0.0215	(75,85]

## Sheet: Fig.4 D, E and G
Pathway assignments, rupture forces, sliding-rebinding rates and sliding distances for each trajectory of SMD simulations of Izumo1:JunoH177Q
Pathway	Rupture Force [pN]	Sliding-rebinding rate [events/ns]	Sliding distance [Å]
2-S	1198.13	1.5528	6.94748
2-S	4498.5	2.40464	19.5154
2-S	1126.5	7.80488	0.888221
2-S	837.019	26.087	0.123392
2-S	1684.65	4.05063	8.37538
2-S	1012.82	10.3371	5.14715
2-S	1128.7	22.2222	0.635229
2-S	1190.09	5	3.26784
2-S	1265.63	9.49227	5.28507
2-S	485.333	18.6667	1.23356
2-S	2088.48	3.33537	32.6588
2-S	1005.26	7.56208	8.79341
2-S	1366.86	0.571429	15.0441
2-S	1067.75	10.6383	2.18576
2-S	1395.85	10.068	4.68172
2-S	1169.06	1.47341	13.9776
2-S	2178.41	0.953516	27.4015
2-S	1022.92	4.14035	13.7312
2-S	1802.93	6.82095	6.20166
2-S	865.207	1.97931	22.4853
2-S	4309.84	1.51707	6.24438
3-S	3892.3	1.4969	26.9349
3-S	1397.71	2.40807	29.8434
3-S	4600.9	3.70119	34.2856
3-S	1244.71	3.62018	16.7121
3-S	4179.48	3.74753	17.508
3-S	2742.5	3.96317	23.1252
3-S	3587.96	0.707756	32.1073
3-S	2176.79	3.22347	28.3952
3-S	1321.43	4.70588	8.51476
3-S	1033.13	7.3955	1.85786
3-S	419.732	10	2.62799
3-S	3056.65	4.92634	20.9746
3-S	2829.36	2.02492	4.99788
3-S	956.165	2.8021	5.88048
3-S	1296.95	0.235988	17.1027
3-S	3407.86	5.92992	7.18014
3-S	4816.95	4.99307	20.1382
3-S	2681.84	5.30191	11.2402
3-S	2592.01	1.74992	32.8392
3-S	799.713	3.8674	3.59064
3-S	2553.2	11.6732	2.13668
3-S	1406.47	6.2645	4.92371
3-S	887.825	6.27063	6.84485
3-S	2167.53	5.81395	15.5828
3-S	1568.77	3.10773	14.8488
3-S	2086.58	4.60494	19.544
3-S	3542.52	8	0.633651
3-S	3831.67	1.73322	41.7656
3-S	1840.93	2.42502	31.8148

## Sheet: Fig.4F
Pathway assignments and contact surface for unloaded and loaded state for each trajectory of SMD simulations of Izumo1:JunoH177Q
Pathway	Contact Suface [Å^2]
	unloaded	loaded
2-S	844.75	870.334
2-S	870.803	879.083
2-S	972.93	837.523
2-S	941.754	867.954
2-S	769.896	1035.77
2-S	996.672	705.733
2-S	985.302	825.973
2-S	835.605	1015.5
2-S	766.498	725.54
2-S	778.921	1010.71
2-S	920.561	864.123
2-S	1016.42	839.601
2-S	918.557	834.327
2-S	1071.14	971.479
2-S	794.224	1185.02
2-S	1127.89	711.747
2-S	872.834	1023.89
2-S	1092.52	824.445
2-S	851.587	728.187
2-S	771.078	780.122
2-S	907.531	911.397
3-S	846.327	744.109
3-S	953.386	926.88
3-S	981.218	726.411
3-S	765.745	982.562
3-S	1006.17	829.356
3-S	852.794	772.493
3-S	755.517	741.957
3-S	758.27	1084.83
3-S	964.25	956.895
3-S	1059.77	932.745
3-S	1069.57	800.124
3-S	966.268	949.13
3-S	1071.24	1095.83
3-S	823.86	806.282
3-S	977.141	733.831
3-S	888.65	1066.28
3-S	805.592	752.468
3-S	931.308	976.73
3-S	853.832	870.268
3-S	991.301	927.896
3-S	970.613	790.341
3-S	929.831	1104.94
3-S	854.711	796.826
3-S	805.807	853.234
3-S	897.18	893.748
3-S	871.781	903.679
3-S	862.68	863.146
3-S	950.995	764.509
3-S	1039.66	882.79

[truncated: 38 more sheets: Fig. 5A and B, Fig. 5C, fig. S1, fig. S2, fig. S3 (top), fig. S4 (bottom), fig. S4, fig. S5, fig. S6, fig. S7, fig. S8, fig. S9, fig. S10B, fig. S10C, fig. S11, fig. S13B, fig. S14D and E, fig. S14F, fig. S14G and H, fig. S15D and E …]
